# Supplementary material for: Bioclimatic niches are conserved and unrelated to pollination syndromes in Antillean Gesneriaceae
Source: R Soc Open Sci. 2017 Nov 1;4(11):170293. doi: 10.1098/rsos.170293 (PMC5717624; doi:10.1098/rsos.170293)
Supplement: Script and raw data;supplementary informations [file rsos170293supp1.zip]

Archive with 35 entries (33 files):
- analysis/
- analysis/occurrence_total_clean.txt
- analysis/espece_bonne_niche_phylo
- analysis/sample_sd_par_axe_par_sp_toutes_iles.txt
- analysis/species_type
- analysis/script.R
- analysis/resAIC_ sd _ NA _ 1 _ NA .txt
- analysis/phylogenies.trees
- analysis/bioclim_alt/
- analysis/results_comparison_broennimann.txt
- analysis/tableau_de presence.txt
- analysis/niches_ACP.txt
- analysis/sample_pc_par_axe_par_sp_toutes_iles.txt
- analysis/data_species
- analysis/bioclim_alt/bio07_antilles.asc
- analysis/bioclim_alt/bio03_antilles.asc
- analysis/bioclim_alt/bio16_antilles.asc
- analysis/bioclim_alt/bio12_antilles.asc
- analysis/bioclim_alt/bio11_antilles.asc
- analysis/bioclim_alt/bio08_antilles.asc
- analysis/bioclim_alt/bio15_antilles.asc
- analysis/bioclim_alt/bio19_antilles.asc
- analysis/bioclim_alt/bio04_antilles.asc
- analysis/bioclim_alt/bio02_antilles.asc
- analysis/bioclim_alt/bio06_antilles.asc
- analysis/bioclim_alt/bio13_antilles.asc
- analysis/bioclim_alt/bio17_antilles.asc
- analysis/bioclim_alt/bio14_antilles.asc
- analysis/bioclim_alt/bio09_antilles.asc
- analysis/bioclim_alt/.Rhistory
- analysis/bioclim_alt/bio10_antilles.asc
- analysis/bioclim_alt/bio05_antilles.asc
- analysis/bioclim_alt/bio18_antilles.asc
- analysis/bioclim_alt/alt.asc
- analysis/bioclim_alt/bio01_antilles.asc
