# Supplementary material for: Bioclimatic niches are conserved and unrelated to pollination syndromes in Antillean Gesneriaceae
Source: R Soc Open Sci. 2017 Nov 1;4(11):170293. doi: 10.1098/rsos.170293 (PMC5717624; doi:10.1098/rsos.170293)
Supplement: Script and raw data;supplementary informations [file rsos170293supp1.zip › analysis/occurrence_total_clean.txt]

espece	long	lat	type	ile
anoura_geoffroyi	-77.276	18.14217	bat	Jamaique
anoura_geoffroyi	-61.7	12.13333	bat	Petilles_Antilles
anoura_geoffroyi	-61.75	12.11667	bat	Petilles_Antilles
anoura_geoffroyi	-71.6	18.125	bat	Hispaniola
anoura_geoffroyi	-61.7	12.06	bat	Petilles_Antilles
anoura_geoffroyi	-61.74	12.05	bat	Petilles_Antilles
anoura_geoffroyi	-61.74	12.09	bat	Petilles_Antilles
erophylla_bombifrons	-65.65	18.2833	bat	Porto_Rico
erophylla_bombifrons	-65.7	18.3	bat	Porto_Rico
erophylla_bombifrons	-66.1167	18.25	bat	Porto_Rico
erophylla_bombifrons	-66.3167	18.35	bat	Porto_Rico
erophylla_bombifrons	-70.15	18.45	bat	Hispaniola
erophylla_bombifrons	-69.93333	18.5	bat	Hispaniola
erophylla_bombifrons	-70.3	19.11667	bat	Hispaniola
erophylla_bombifrons	-66.3583	18.4333	bat	Porto_Rico
erophylla_sezerkoni	-69.31667	19.21667	bat	Hispaniola
erophylla_sezerkoni	-66.50049	18.12551	bat	Porto_Rico
erophylla_sezerkoni	-66.7	18.3417	bat	Porto_Rico
erophylla_sezerkoni	-75.7	19.95	bat	Cuba
erophylla_sezerkoni	-66.50871	18.2529	bat	Porto_Rico
erophylla_sezerkoni	-66.75633	18.41543	bat	Porto_Rico
erophylla_sezerkoni	-66.33454	18.41872	bat	Porto_Rico
erophylla_sezerkoni	-66.975	18.4167	bat	Porto_Rico
erophylla_sezerkoni	-70.16023	18.47416	bat	Hispaniola
erophylla_sezerkoni	-71.18333	17.96667	bat	Hispaniola
erophylla_sezerkoni	-77.3667	18.433	bat	Jamaique
erophylla_sezerkoni	-66.41903	18.18095	bat	Porto_Rico
erophylla_sezerkoni	-66.4692	18.3381	bat	Porto_Rico
erophylla_sezerkoni	-66.54605	18.19737	bat	Porto_Rico
erophylla_sezerkoni	-66.0314	18.0933	bat	Porto_Rico
erophylla_sezerkoni	-70.245	19.05	bat	Hispaniola
erophylla_sezerkoni	-69.43333	19.28333	bat	Hispaniola
erophylla_sezerkoni	-66.62604	18.12531	bat	Porto_Rico
erophylla_sezerkoni	-66.50004	18.00009	bat	Porto_Rico
erophylla_sezerkoni	-66.79177	18.2902	bat	Porto_Rico
erophylla_sezerkoni	-66.62496	18.12333	bat	Porto_Rico
erophylla_sezerkoni	-73.14053	18.43333	bat	Hispaniola
erophylla_sezerkoni	-77.23009	18.43722	bat	Jamaique
erophylla_sezerkoni	-66.9042	18.0833	bat	Porto_Rico
erophylla_sezerkoni	-70.21667	19.25638	bat	Hispaniola
erophylla_sezerkoni	-66.33482	18.4142	bat	Porto_Rico
erophylla_sezerkoni	-69.9	19.55	bat	Hispaniola
erophylla_sezerkoni	-77.56	18.27	bat	Jamaique
erophylla_sezerkoni	-65.84463	18.31351	bat	Porto_Rico
erophylla_sezerkoni	-66.9671	18.13815	bat	Porto_Rico
erophylla_sezerkoni	-65.8297	18.2742	bat	Porto_Rico
erophylla_sezerkoni	-66.6975	18.4586	bat	Porto_Rico
erophylla_sezerkoni	-66.8625	17.9708	bat	Porto_Rico
erophylla_sezerkoni	-68.88333	18.4	bat	Hispaniola
erophylla_sezerkoni	-66.36009	18.4142	bat	Porto_Rico
erophylla_sezerkoni	-69.4285	19.12643	bat	Hispaniola
erophylla_sezerkoni	-73.15	18.4243	bat	Hispaniola
erophylla_sezerkoni	-77.02	18.08	bat	Jamaique
erophylla_sezerkoni	-70.06426	19.65	bat	Hispaniola
erophylla_sezerkoni	-69.14934	18.41667	bat	Hispaniola
erophylla_sezerkoni	-65.83312	18.24851	bat	Porto_Rico
erophylla_sezerkoni	-82.58333	21.53333	bat	Cuba
erophylla_sezerkoni	-70.72434	19.73333	bat	Hispaniola
erophylla_sezerkoni	-77.03	18.21	bat	Jamaique
erophylla_sezerkoni	-73.15	18.39719	bat	Hispaniola
erophylla_sezerkoni	-79.13722	22.39806	bat	Cuba
erophylla_sezerkoni	-65.65	18.2833	bat	Porto_Rico
erophylla_sezerkoni	-65.7	18.3	bat	Porto_Rico
erophylla_sezerkoni	-66.1167	18.25	bat	Porto_Rico
erophylla_sezerkoni	-66.3167	18.35	bat	Porto_Rico
erophylla_sezerkoni	-70.15	18.45	bat	Hispaniola
erophylla_sezerkoni	-69.93333	18.5	bat	Hispaniola
erophylla_sezerkoni	-66.9333	18.4833	bat	Porto_Rico
erophylla_sezerkoni	-77.93333	18.45	bat	Jamaique
erophylla_sezerkoni	-70.3	19.11667	bat	Hispaniola
erophylla_sezerkoni	-80.1	22.8	bat	Cuba
erophylla_sezerkoni	-80.35	22.26667	bat	Cuba
erophylla_sezerkoni	-77.1	18.18333	bat	Jamaique
erophylla_sezerkoni	-82.75	21.75	bat	Cuba
erophylla_sezerkoni	-66.34684	18.42052	bat	Porto_Rico
erophylla_sezerkoni	-67.11667	18.4	bat	Porto_Rico
erophylla_sezerkoni	-66.3583	18.4333	bat	Porto_Rico
erophylla_sezerkoni	-80.3	22.16667	bat	Cuba
erophylla_sezerkoni	-66.46807	18.33533	bat	Porto_Rico
erophylla_sezerkoni	-77.15813	17.74162	bat	Jamaique
erophylla_sezerkoni	-77.27933	18.459	bat	Jamaique
erophylla_sezerkoni	-71.23333	19.83333	bat	Hispaniola
erophylla_sezerkoni	-66.33643	18.41872	bat	Porto_Rico
erophylla_sezerkoni	-70.1	18.41667	bat	Hispaniola
erophylla_sezerkoni	-71.18	18.12	bat	Hispaniola
erophylla_sezerkoni	-71.18	17.95	bat	Hispaniola
erophylla_sezerkoni	-71.24	18	bat	Hispaniola
erophylla_sezerkoni	-71.2094407845302	18.1607303774668	bat	Hispaniola
erophylla_sezerkoni	-68.88	18.41	bat	Hispaniola
erophylla_sezerkoni	-77.93	18.05	bat	Jamaique
erophylla_sezerkoni	-66.64	18.32	bat	Porto_Rico
erophylla_sezerkoni	-71.69333	18.01526	bat	Hispaniola
erophylla_sezerkoni	-69.9	18.46667	bat	Hispaniola
erophylla_sezerkoni	-77.4295846447406	18.4228119933904	bat	Jamaique
erophylla_sezerkoni	-77	18	bat	Jamaique
glossophaga_longirostris	-61.66667	12.11667	bat	Petilles_Antilles
glossophaga_longirostris	-71.67	17.92	bat	Hispaniola
glossophaga_longirostris	-61.74477	12.05514	bat	Petilles_Antilles
glossophaga_longirostris	-61.73333	12.03333	bat	Petilles_Antilles
glossophaga_longirostris	-61.75	12.11667	bat	Petilles_Antilles
glossophaga_longirostris	-61.73333	12.08333	bat	Petilles_Antilles
glossophaga_longirostris	-61.61667	12.13333	bat	Petilles_Antilles
glossophaga_longirostris	-61.6	12.16667	bat	Petilles_Antilles
glossophaga_longirostris	-61.68333	12.01667	bat	Petilles_Antilles
glossophaga_longirostris	-61.2	13.13333	bat	Petilles_Antilles
glossophaga_longirostris	-61.71667	12.01667	bat	Petilles_Antilles
glossophaga_longirostris	-61.25	13.2	bat	Petilles_Antilles
glossophaga_longirostris	-61.25	13.25	bat	Petilles_Antilles
glossophaga_longirostris	-61.21667	13.16667	bat	Petilles_Antilles
glossophaga_longirostris	-61.16667	13.13333	bat	Petilles_Antilles
glossophaga_longirostris	-61.11667	13.25	bat	Petilles_Antilles
glossophaga_longirostris	-61.2	13.25	bat	Petilles_Antilles
glossophaga_longirostris	-61.23333	13.2	bat	Petilles_Antilles
glossophaga_longirostris	-61.23	13.01	bat	Petilles_Antilles
glossophaga_longirostris	-61.1792194338979	13.1509960263407	bat	Petilles_Antilles
glossophaga_longirostris	-61.73	12.05	bat	Petilles_Antilles
glossophaga_longirostris	-61.2492209253945	13.2109927185175	bat	Petilles_Antilles
glossophaga_longirostris	-61.78	12	bat	Petilles_Antilles
glossophaga_longirostris	-61.7	12.06	bat	Petilles_Antilles
glossophaga_longirostris	-61.16	13.16	bat	Petilles_Antilles
glossophaga_longirostris	-61.74	12.09	bat	Petilles_Antilles
glossophaga_longirostris	-61.1592190058219	13.1309971273561	bat	Petilles_Antilles
glossophaga_longirostris	-61.74	12.05	bat	Petilles_Antilles
glossophaga_longirostris	-61.2192202612706	13.1509959984597	bat	Petilles_Antilles
glossophaga_soricina	-77.39267	18.45833	bat	Jamaique
glossophaga_soricina	-76.5667	17.8667	bat	Jamaique
glossophaga_soricina	-77.27933	18.459	bat	Jamaique
glossophaga_soricina	-77.23009	18.43722	bat	Jamaique
glossophaga_soricina	-77.4167	18.433	bat	Jamaique
glossophaga_soricina	-77.15813	17.74162	bat	Jamaique
glossophaga_soricina	-77.27136	18.15	bat	Jamaique
glossophaga_soricina	-77.56	18.27	bat	Jamaique
glossophaga_soricina	-77.32568	18.45943	bat	Jamaique
glossophaga_soricina	-77.0573258198455	18.3299669017416	bat	Jamaique
glossophaga_soricina	-77.03111	18.25831	bat	Jamaique
glossophaga_soricina	-76.91667	18.38333	bat	Jamaique
glossophaga_soricina	-76.88333	18.28333	bat	Jamaique
glossophaga_soricina	-76.57	18.24	bat	Jamaique
glossophaga_soricina	-77.93	18.05	bat	Jamaique
glossophaga_soricina	-77.1695776206655	17.700747293047	bat	Jamaique
glossophaga_soricina	-78.35	18.26	bat	Jamaique
glossophaga_soricina	-76.9	18.36	bat	Jamaique
glossophaga_soricina	-77	18	bat	Jamaique
monophyllus_plethodon	-61.33333	15.5	bat	Petilles_Antilles
monophyllus_plethodon	-61.65935	16.1833	bat	Petilles_Antilles
monophyllus_plethodon	-61.38333	15.35	bat	Petilles_Antilles
monophyllus_plethodon	-61.4331	15.39164	bat	Petilles_Antilles
monophyllus_plethodon	-61.34949	15.37726	bat	Petilles_Antilles
monophyllus_plethodon	-61.6667	16.0333	bat	Petilles_Antilles
monophyllus_plethodon	-61.85	17.06667	bat	Petilles_Antilles
monophyllus_plethodon	-61.43333	15.43333	bat	Petilles_Antilles
monophyllus_plethodon	-61.6	16	bat	Petilles_Antilles
monophyllus_plethodon	-61.3192234583487	15.3608773393772	bat	Petilles_Antilles
monophyllus_plethodon	-61.29693	15.4063	bat	Petilles_Antilles
monophyllus_plethodon	-62.16667	16.71667	bat	Petilles_Antilles
monophyllus_plethodon	-61.4092253488311	15.4008751986785	bat	Petilles_Antilles
monophyllus_plethodon	-61.4092253431203	15.3808762566882	bat	Petilles_Antilles
monophyllus_plethodon	-61.2792226685725	15.5308683592746	bat	Petilles_Antilles
monophyllus_plethodon	-61.1792194338979	13.1509960263407	bat	Petilles_Antilles
monophyllus_redmani	-66.41903	18.18095	bat	Porto_Rico
monophyllus_redmani	-66.62496	18.12333	bat	Porto_Rico
monophyllus_redmani	-66.8625	17.9708	bat	Porto_Rico
monophyllus_redmani	-66.54605	18.19737	bat	Porto_Rico
monophyllus_redmani	-66.884	17.976	bat	Porto_Rico
monophyllus_redmani	-66.50049	18.12551	bat	Porto_Rico
monophyllus_redmani	-77.03	18.21	bat	Jamaique
monophyllus_redmani	-77.23009	18.43722	bat	Jamaique
monophyllus_redmani	-67.12527	17.9982	bat	Porto_Rico
monophyllus_redmani	-77.27136	18.15	bat	Jamaique
monophyllus_redmani	-77.09061	18.15167	bat	Jamaique
monophyllus_redmani	-73.14053	18.4243	bat	Hispaniola
monophyllus_redmani	-67.125	17.95	bat	Porto_Rico
monophyllus_redmani	-66.9671	18.13815	bat	Porto_Rico
monophyllus_redmani	-66.7	18.3417	bat	Porto_Rico
monophyllus_redmani	-76.5667	17.8667	bat	Jamaique
monophyllus_redmani	-77.02	18.08	bat	Jamaique
monophyllus_redmani	-69.9	19.55	bat	Hispaniola
monophyllus_redmani	-65.83312	18.24851	bat	Porto_Rico
monophyllus_redmani	-73.14053	18.43333	bat	Hispaniola
monophyllus_redmani	-77.27028	18.21383	bat	Jamaique
monophyllus_redmani	-66.75633	18.41543	bat	Porto_Rico
monophyllus_redmani	-71.18333	17.96667	bat	Hispaniola
monophyllus_redmani	-69.86112	18.93546	bat	Hispaniola
monophyllus_redmani	-66.4692	18.3381	bat	Porto_Rico
monophyllus_redmani	-66.0314	18.0933	bat	Porto_Rico
monophyllus_redmani	-77.15114	18.18053	bat	Jamaique
monophyllus_redmani	-77.3667	18.433	bat	Jamaique
monophyllus_redmani	-66.50133	18.12576	bat	Porto_Rico
monophyllus_redmani	-66.975	18.4167	bat	Porto_Rico
monophyllus_redmani	-69.14934	18.41667	bat	Hispaniola
monophyllus_redmani	-69.88632	18.49048	bat	Hispaniola
monophyllus_redmani	-65.84463	18.31351	bat	Porto_Rico
monophyllus_redmani	-68.88333	18.68474	bat	Hispaniola
monophyllus_redmani	-74.51667	20.38333	bat	Cuba
monophyllus_redmani	-66.074	18.11	bat	Porto_Rico
monophyllus_redmani	-77.27933	18.459	bat	Jamaique
monophyllus_redmani	-66.79177	18.2902	bat	Porto_Rico
monophyllus_redmani	-66.589	18.18	bat	Porto_Rico
monophyllus_redmani	-77.64985	18.33492	bat	Jamaique
monophyllus_redmani	-66.9042	18.0833	bat	Porto_Rico
monophyllus_redmani	-65.61929	18.30502	bat	Porto_Rico
monophyllus_redmani	-71.75	18.196	bat	Hispaniola
monophyllus_redmani	-73.15	18.4243	bat	Hispaniola
monophyllus_redmani	-75.2	19.9	bat	Cuba
monophyllus_redmani	-66.2992	18.1627	bat	Porto_Rico
monophyllus_redmani	-66.1288	18.2186	bat	Porto_Rico
monophyllus_redmani	-66.87	17.967	bat	Porto_Rico
monophyllus_redmani	-77.6	18.4	bat	Jamaique
monophyllus_redmani	-68.61667	18.85	bat	Hispaniola
monophyllus_redmani	-65.88465	18.26593	bat	Porto_Rico
monophyllus_redmani	-73.15	18.39719	bat	Hispaniola
monophyllus_redmani	-71.1835	19.38403	bat	Hispaniola
monophyllus_redmani	-70.06426	19.65	bat	Hispaniola
monophyllus_redmani	-73.96667	18.55561	bat	Hispaniola
monophyllus_redmani	-70.21667	19.25638	bat	Hispaniola
monophyllus_redmani	-77.03	18.28	bat	Jamaique
monophyllus_redmani	-66.14304	18.40691	bat	Porto_Rico
monophyllus_redmani	-77.03111	18.25831	bat	Jamaique
monophyllus_redmani	-65.65	18.2833	bat	Porto_Rico
monophyllus_redmani	-66.955	17.9603	bat	Porto_Rico
monophyllus_redmani	-68.88333	18.66667	bat	Hispaniola
monophyllus_redmani	-66.1167	18.25	bat	Porto_Rico
monophyllus_redmani	-65.7	18.3	bat	Porto_Rico
monophyllus_redmani	-66.3167	18.35	bat	Porto_Rico
monophyllus_redmani	-65.8333	18.3333	bat	Porto_Rico
monophyllus_redmani	-69.61667	18.48333	bat	Hispaniola
monophyllus_redmani	-68.9	18.66667	bat	Hispaniola
monophyllus_redmani	-68.91667	18.66667	bat	Hispaniola
monophyllus_redmani	-70.41667	18.96667	bat	Hispaniola
monophyllus_redmani	-69.95	19.56667	bat	Hispaniola
monophyllus_redmani	-75.76667	20.05	bat	Cuba
monophyllus_redmani	-76.75	18	bat	Jamaique
monophyllus_redmani	-79.46667	22.03333	bat	Cuba
monophyllus_redmani	-77.08333	18.15	bat	Jamaique
monophyllus_redmani	-77.1	18.18333	bat	Jamaique
monophyllus_redmani	-76.8	17.96667	bat	Jamaique
monophyllus_redmani	-70.72434	19.73333	bat	Hispaniola
monophyllus_redmani	-69.43333	19.28333	bat	Hispaniola
monophyllus_redmani	-73.93333	18.3	bat	Hispaniola
monophyllus_redmani	-71.63333	18.68333	bat	Hispaniola
monophyllus_redmani	-66.46807	18.33533	bat	Porto_Rico
monophyllus_redmani	-66.14045	18.40935	bat	Porto_Rico
monophyllus_redmani	-65.78863	18.30325	bat	Porto_Rico
monophyllus_redmani	-69.31667	19.21667	bat	Hispaniola
monophyllus_redmani	-76.7167	18.0833	bat	Jamaique
monophyllus_redmani	-77.32568	18.45943	bat	Jamaique
monophyllus_redmani	-77.39267	18.45833	bat	Jamaique
monophyllus_redmani	-73.13107	18.4514	bat	Hispaniola
monophyllus_redmani	-71.23333	19.83333	bat	Hispaniola
monophyllus_redmani	-66.50004	18.00009	bat	Porto_Rico
monophyllus_redmani	-77.99	18.14	bat	Jamaique
monophyllus_redmani	-66.15	18.433	bat	Porto_Rico
monophyllus_redmani	-73.08	18.43	bat	Hispaniola
monophyllus_redmani	-82.16	22.9	bat	Cuba
monophyllus_redmani	-74.2	18.63	bat	Hispaniola
monophyllus_redmani	-73.7394986867547	18.1907270073115	bat	Hispaniola
monophyllus_redmani	-72.31	19.51	bat	Hispaniola
monophyllus_redmani	-70.55	19.19	bat	Hispaniola
monophyllus_redmani	-66.58	18.37	bat	Porto_Rico
monophyllus_redmani	-66.84	17.96	bat	Porto_Rico
monophyllus_redmani	-66.15	18.18	bat	Porto_Rico
monophyllus_redmani	-71.18	17.95	bat	Hispaniola
monophyllus_redmani	-77.6395894402754	18.3307161764323	bat	Jamaique
monophyllus_redmani	-70.62	18.79	bat	Hispaniola
monophyllus_redmani	-73.139485084452	18.4107168015448	bat	Hispaniola
monophyllus_redmani	-69.9	18.46667	bat	Hispaniola
monophyllus_redmani	-70.12762	18.68387	bat	Hispaniola
monophyllus_redmani	-73.05	18.4	bat	Hispaniola
monophyllus_redmani	-77	18	bat	Jamaique
phyllonecteris_aphylla	-77.3667	18.433	bat	Jamaique
phyllonecteris_aphylla	-77.27933	18.459	bat	Jamaique
phyllonecteris_aphylla	-77.23009	18.43722	bat	Jamaique
phyllonecteris_aphylla	-77.09061	18.15167	bat	Jamaique
phyllonecteris_aphylla	-77.02	18.08	bat	Jamaique
phyllonecteris_aphylla	-77.03	18.21	bat	Jamaique
phyllonecteris_aphylla	-77.1	18.18333	bat	Jamaique
phyllonecteris_aphylla	-77.4167	18.433	bat	Jamaique
phyllonecteris_aphylla	-77.6	18.4	bat	Jamaique
phyllonycteris_poeyi	-71.28092	19.41667	bat	Hispaniola
phyllonycteris_poeyi	-73.15	18.39719	bat	Hispaniola
phyllonycteris_poeyi	-73.14053	18.43333	bat	Hispaniola
phyllonycteris_poeyi	-69.31667	19.21667	bat	Hispaniola
phyllonycteris_poeyi	-70.72434	19.73333	bat	Hispaniola
phyllonycteris_poeyi	-81.91667	22.93333	bat	Cuba
phyllonycteris_poeyi	-73.15	18.4243	bat	Hispaniola
phyllonycteris_poeyi	-75.72409	19.95778	bat	Cuba
phyllonycteris_poeyi	-82.7	22.93333	bat	Cuba
phyllonycteris_poeyi	-69.43333	19.28333	bat	Hispaniola
phyllonycteris_poeyi	-70.21667	19.25638	bat	Hispaniola
phyllonycteris_poeyi	-80.91667	22.96667	bat	Cuba
phyllonycteris_poeyi	-71.23333	19.43333	bat	Hispaniola
phyllonycteris_poeyi	-69.9	19.55	bat	Hispaniola
phyllonycteris_poeyi	-71.18333	17.96667	bat	Hispaniola
phyllonycteris_poeyi	-73.14053	18.4243	bat	Hispaniola
phyllonycteris_poeyi	-79.26667	22.33333	bat	Cuba
phyllonycteris_poeyi	-73.13107	18.4514	bat	Hispaniola
phyllonycteris_poeyi	-82.03333	22.83333	bat	Cuba
phyllonycteris_poeyi	-82.41667	23.11667	bat	Cuba
phyllonycteris_poeyi	-77.85	21.18333	bat	Cuba
phyllonycteris_poeyi	-71.23333	19.83333	bat	Hispaniola
phyllonycteris_poeyi	-71.75	18.15	bat	Hispaniola
phyllonycteris_poeyi	-71.24	18	bat	Hispaniola
phyllonycteris_poeyi	-70.5094257238806	19.7406543275368	bat	Hispaniola
phyllonycteris_poeyi	-71.6294509068091	18.9906897533132	bat	Hispaniola
phyllonycteris_poeyi	-82.1	23.01	bat	Cuba
phyllonycteris_poeyi	-69.9	18.46667	bat	Hispaniola
orthorhyncus_cristatus	-61.7727	11.9969	hummingbird	Petilles_Antilles
eulampis_holosericeus	-61.7737	11.9995	hummingbird	Petilles_Antilles
orthorhyncus_cristatus	-61.7738	11.9996	hummingbird	Petilles_Antilles
orthorhyncus_cristatus	-61.7972	12.0028	hummingbird	Petilles_Antilles
orthorhyncus_cristatus	-61.7467	12.0041	hummingbird	Petilles_Antilles
eulampis_holosericeus	-61.7483	12.0067	hummingbird	Petilles_Antilles
orthorhyncus_cristatus	-61.7483	12.0067	hummingbird	Petilles_Antilles
eulampis_holosericeus	-61.7459	12.0076	hummingbird	Petilles_Antilles
orthorhyncus_cristatus	-61.7459	12.0076	hummingbird	Petilles_Antilles
eulampis_holosericeus	-61.749	12.0079	hummingbird	Petilles_Antilles
orthorhyncus_cristatus	-61.749	12.0079	hummingbird	Petilles_Antilles
orthorhyncus_cristatus	-61.7458	12.0081	hummingbird	Petilles_Antilles
orthorhyncus_cristatus	-61.7827	12.0112	hummingbird	Petilles_Antilles
orthorhyncus_cristatus	-61.7475	12.012	hummingbird	Petilles_Antilles
orthorhyncus_cristatus	-61.7462	12.0138	hummingbird	Petilles_Antilles
orthorhyncus_cristatus	-61.7139	12.0139	hummingbird	Petilles_Antilles
orthorhyncus_cristatus	-61.743	12.0139	hummingbird	Petilles_Antilles
orthorhyncus_cristatus	-61.7174	12.0161	hummingbird	Petilles_Antilles
eulampis_holosericeus	-61.7392	12.0163	hummingbird	Petilles_Antilles
orthorhyncus_cristatus	-61.7392	12.0163	hummingbird	Petilles_Antilles
eulampis_jugularis	-61.7739	12.0166	hummingbird	Petilles_Antilles
orthorhyncus_cristatus	-61.7667	12.0167	hummingbird	Petilles_Antilles
orthorhyncus_cristatus	-61.6757	12.0194	hummingbird	Petilles_Antilles
eulampis_holosericeus	-61.6742	12.0201	hummingbird	Petilles_Antilles
orthorhyncus_cristatus	-61.6742	12.0201	hummingbird	Petilles_Antilles
orthorhyncus_cristatus	-61.7649	12.0202	hummingbird	Petilles_Antilles
orthorhyncus_cristatus	-61.7646	12.0203	hummingbird	Petilles_Antilles
orthorhyncus_cristatus	-61.7645	12.0204	hummingbird	Petilles_Antilles
orthorhyncus_cristatus	-61.7649	12.0204	hummingbird	Petilles_Antilles
orthorhyncus_cristatus	-61.7696	12.0216	hummingbird	Petilles_Antilles
orthorhyncus_cristatus	-61.6731	12.0232	hummingbird	Petilles_Antilles
orthorhyncus_cristatus	-61.7588	12.0241	hummingbird	Petilles_Antilles
orthorhyncus_cristatus	-61.7556	12.0243	hummingbird	Petilles_Antilles
orthorhyncus_cristatus	-61.6709	12.0249	hummingbird	Petilles_Antilles
orthorhyncus_cristatus	-61.76	12.0251	hummingbird	Petilles_Antilles
orthorhyncus_cristatus	-61.6774	12.0266	hummingbird	Petilles_Antilles
orthorhyncus_cristatus	-61.7588	12.0277	hummingbird	Petilles_Antilles
eulampis_jugularis	-61.7282	12.0304	hummingbird	Petilles_Antilles
eulampis_holosericeus	-61.7326	12.0309	hummingbird	Petilles_Antilles
orthorhyncus_cristatus	-61.7326	12.0309	hummingbird	Petilles_Antilles
eulampis_holosericeus	-61.7323	12.0313	hummingbird	Petilles_Antilles
orthorhyncus_cristatus	-61.7323	12.0313	hummingbird	Petilles_Antilles
orthorhyncus_cristatus	-61.6964	12.0418	hummingbird	Petilles_Antilles
orthorhyncus_cristatus	-61.7439	12.0482	hummingbird	Petilles_Antilles
orthorhyncus_cristatus	-61.7537	12.0492	hummingbird	Petilles_Antilles
orthorhyncus_cristatus	-61.7167	12.05	hummingbird	Petilles_Antilles
orthorhyncus_cristatus	-61.7545	12.0501	hummingbird	Petilles_Antilles
orthorhyncus_cristatus	-61.7479	12.0504	hummingbird	Petilles_Antilles
orthorhyncus_cristatus	-61.7488	12.0508	hummingbird	Petilles_Antilles
orthorhyncus_cristatus	-61.7552	12.0512	hummingbird	Petilles_Antilles
eulampis_holosericeus	-61.7418	12.0528	hummingbird	Petilles_Antilles
eulampis_holosericeus	-61.7333	12.0667	hummingbird	Petilles_Antilles
eulampis_holosericeus	-61.7329	12.0716	hummingbird	Petilles_Antilles
orthorhyncus_cristatus	-61.6278	12.0778	hummingbird	Petilles_Antilles
orthorhyncus_cristatus	-61.7173	12.088	hummingbird	Petilles_Antilles
orthorhyncus_cristatus	-61.6966	12.0933	hummingbird	Petilles_Antilles
eulampis_jugularis	-61.6964	12.0943	hummingbird	Petilles_Antilles
orthorhyncus_cristatus	-61.7333	12.0944	hummingbird	Petilles_Antilles
orthorhyncus_cristatus	-61.6941	12.0949	hummingbird	Petilles_Antilles
eulampis_holosericeus	-61.6954	12.0952	hummingbird	Petilles_Antilles
eulampis_jugularis	-61.6954	12.0952	hummingbird	Petilles_Antilles
orthorhyncus_cristatus	-61.6954	12.0952	hummingbird	Petilles_Antilles
orthorhyncus_cristatus	-61.7001	12.0963	hummingbird	Petilles_Antilles
orthorhyncus_cristatus	-61.7475	12.0965	hummingbird	Petilles_Antilles
eulampis_holosericeus	-61.6964	12.0971	hummingbird	Petilles_Antilles
orthorhyncus_cristatus	-61.6964	12.0971	hummingbird	Petilles_Antilles
orthorhyncus_cristatus	-61.6833	12.1	hummingbird	Petilles_Antilles
orthorhyncus_cristatus	-61.701	12.101	hummingbird	Petilles_Antilles
eulampis_holosericeus	-61.6793	12.1051	hummingbird	Petilles_Antilles
eulampis_jugularis	-61.6793	12.1051	hummingbird	Petilles_Antilles
orthorhyncus_cristatus	-61.6793	12.1051	hummingbird	Petilles_Antilles
orthorhyncus_cristatus	-61.7483	12.106	hummingbird	Petilles_Antilles
eulampis_holosericeus	-61.68315	12.11063	hummingbird	Petilles_Antilles
orthorhyncus_cristatus	-61.7151	12.1125	hummingbird	Petilles_Antilles
orthorhyncus_cristatus	-61.66667	12.11667	hummingbird	Petilles_Antilles
orthorhyncus_cristatus	-61.7185	12.1176	hummingbird	Petilles_Antilles
orthorhyncus_cristatus	-61.6896	12.2112	hummingbird	Petilles_Antilles
orthorhyncus_cristatus	-61.6113	12.2192	hummingbird	Petilles_Antilles
orthorhyncus_cristatus	-61.611	12.2195	hummingbird	Petilles_Antilles
orthorhyncus_cristatus	-61.6156	12.2203	hummingbird	Petilles_Antilles
orthorhyncus_cristatus	-61.6184	12.2215	hummingbird	Petilles_Antilles
orthorhyncus_cristatus	-61.6492	12.2285	hummingbird	Petilles_Antilles
orthorhyncus_cristatus	-61.4706	12.4627	hummingbird	Petilles_Antilles
orthorhyncus_cristatus	-61.4624	12.4713	hummingbird	Petilles_Antilles
orthorhyncus_cristatus	-61.4289	12.505	hummingbird	Petilles_Antilles
orthorhyncus_cristatus	-61.3847	12.5177	hummingbird	Petilles_Antilles
orthorhyncus_cristatus	-61.4322	12.5222	hummingbird	Petilles_Antilles
eulampis_jugularis	-61.4369	12.5227	hummingbird	Petilles_Antilles
eulampis_holosericeus	-61.3836	12.5374	hummingbird	Petilles_Antilles
eulampis_jugularis	-61.3836	12.5374	hummingbird	Petilles_Antilles
orthorhyncus_cristatus	-61.3836	12.5374	hummingbird	Petilles_Antilles
orthorhyncus_cristatus	-61.4338	12.5895	hummingbird	Petilles_Antilles
eulampis_holosericeus	-61.4342	12.5921	hummingbird	Petilles_Antilles
orthorhyncus_cristatus	-61.4342	12.5921	hummingbird	Petilles_Antilles
eulampis_holosericeus	-61.42	12.6016	hummingbird	Petilles_Antilles
orthorhyncus_cristatus	-61.42	12.6016	hummingbird	Petilles_Antilles
orthorhyncus_cristatus	-61.3552	12.6341	hummingbird	Petilles_Antilles
orthorhyncus_cristatus	-61.36	12.6341	hummingbird	Petilles_Antilles
orthorhyncus_cristatus	-61.3928	12.6382	hummingbird	Petilles_Antilles
orthorhyncus_cristatus	-61.3906	12.6457	hummingbird	Petilles_Antilles
orthorhyncus_cristatus	-61.3909	12.6477	hummingbird	Petilles_Antilles
orthorhyncus_cristatus	-61.3305	12.7029	hummingbird	Petilles_Antilles
orthorhyncus_cristatus	-61.3268	12.705	hummingbird	Petilles_Antilles
orthorhyncus_cristatus	-61.1835	12.8781	hummingbird	Petilles_Antilles
orthorhyncus_cristatus	-61.1882	12.8807	hummingbird	Petilles_Antilles
eulampis_jugularis	-61.239	12.9999	hummingbird	Petilles_Antilles
orthorhyncus_cristatus	-61.239	12.9999	hummingbird	Petilles_Antilles
orthorhyncus_cristatus	-61.2653	13.0019	hummingbird	Petilles_Antilles
orthorhyncus_cristatus	-61.2287	13.0038	hummingbird	Petilles_Antilles
orthorhyncus_cristatus	-61.2391	13.0095	hummingbird	Petilles_Antilles
orthorhyncus_cristatus	-61.1892	13.1329	hummingbird	Petilles_Antilles
eulampis_jugularis	-61.2034	13.1346	hummingbird	Petilles_Antilles
orthorhyncus_cristatus	-61.2034	13.1346	hummingbird	Petilles_Antilles
orthorhyncus_cristatus	-61.2019	13.1355	hummingbird	Petilles_Antilles
eulampis_holosericeus	-61.17484	13.14018	hummingbird	Petilles_Antilles
orthorhyncus_cristatus	-61.17484	13.14018	hummingbird	Petilles_Antilles
eulampis_holosericeus	-61.1938	13.1464	hummingbird	Petilles_Antilles
eulampis_jugularis	-61.1938	13.1464	hummingbird	Petilles_Antilles
orthorhyncus_cristatus	-61.1938	13.1464	hummingbird	Petilles_Antilles
orthorhyncus_cristatus	-61.2031	13.1537	hummingbird	Petilles_Antilles
orthorhyncus_cristatus	-61.2266	13.1554	hummingbird	Petilles_Antilles
eulampis_holosericeus	-61.22902	13.15895	hummingbird	Petilles_Antilles
eulampis_holosericeus	-61.2217	13.1613	hummingbird	Petilles_Antilles
orthorhyncus_cristatus	-61.2217	13.1613	hummingbird	Petilles_Antilles
eulampis_holosericeus	-61.222	13.1615	hummingbird	Petilles_Antilles
eulampis_jugularis	-61.222	13.1615	hummingbird	Petilles_Antilles
orthorhyncus_cristatus	-61.222	13.1615	hummingbird	Petilles_Antilles
eulampis_holosericeus	-61.228	13.1628	hummingbird	Petilles_Antilles
eulampis_holosericeus	-61.2656	13.1831	hummingbird	Petilles_Antilles
eulampis_jugularis	-61.2656	13.1831	hummingbird	Petilles_Antilles
orthorhyncus_cristatus	-61.2656	13.1831	hummingbird	Petilles_Antilles
orthorhyncus_cristatus	-61.2673	13.1893	hummingbird	Petilles_Antilles
eulampis_jugularis	-61.1651	13.1907	hummingbird	Petilles_Antilles
orthorhyncus_cristatus	-61.1651	13.1907	hummingbird	Petilles_Antilles
orthorhyncus_cristatus	-61.2572	13.1959	hummingbird	Petilles_Antilles
eulampis_holosericeus	-61.253	13.197	hummingbird	Petilles_Antilles
orthorhyncus_cristatus	-61.253	13.197	hummingbird	Petilles_Antilles
eulampis_holosericeus	-61.2125	13.2054	hummingbird	Petilles_Antilles
eulampis_jugularis	-61.2125	13.2054	hummingbird	Petilles_Antilles
orthorhyncus_cristatus	-61.2125	13.2054	hummingbird	Petilles_Antilles
eulampis_jugularis	-61.1862	13.2093	hummingbird	Petilles_Antilles
orthorhyncus_cristatus	-61.21078	13.2102	hummingbird	Petilles_Antilles
eulampis_holosericeus	-61.2561	13.2121	hummingbird	Petilles_Antilles
eulampis_jugularis	-61.2561	13.2121	hummingbird	Petilles_Antilles
orthorhyncus_cristatus	-61.2561	13.2121	hummingbird	Petilles_Antilles
orthorhyncus_cristatus	-61.20209	13.21839	hummingbird	Petilles_Antilles
eulampis_holosericeus	-61.2323	13.2186	hummingbird	Petilles_Antilles
eulampis_jugularis	-61.2323	13.2186	hummingbird	Petilles_Antilles
orthorhyncus_cristatus	-61.2323	13.2186	hummingbird	Petilles_Antilles
eulampis_holosericeus	-61.2258	13.2199	hummingbird	Petilles_Antilles
eulampis_jugularis	-61.2258	13.2199	hummingbird	Petilles_Antilles
orthorhyncus_cristatus	-61.2258	13.2199	hummingbird	Petilles_Antilles
orthorhyncus_cristatus	-61.2726	13.2226	hummingbird	Petilles_Antilles
eulampis_holosericeus	-61.2151	13.2232	hummingbird	Petilles_Antilles
orthorhyncus_cristatus	-61.2151	13.2232	hummingbird	Petilles_Antilles
orthorhyncus_cristatus	-61.2194	13.2254	hummingbird	Petilles_Antilles
eulampis_jugularis	-61.1829	13.2426	hummingbird	Petilles_Antilles
eulampis_jugularis	-61.2167	13.2475	hummingbird	Petilles_Antilles
eulampis_jugularis	-61.2128	13.2477	hummingbird	Petilles_Antilles
orthorhyncus_cristatus	-61.2128	13.2477	hummingbird	Petilles_Antilles
eulampis_jugularis	-61.2	13.25	hummingbird	Petilles_Antilles
orthorhyncus_cristatus	-61.2	13.25	hummingbird	Petilles_Antilles
orthorhyncus_cristatus	-61.2855	13.2542	hummingbird	Petilles_Antilles
eulampis_jugularis	-61.207	13.2575	hummingbird	Petilles_Antilles
orthorhyncus_cristatus	-61.207	13.2575	hummingbird	Petilles_Antilles
eulampis_jugularis	-61.16392	13.27852	hummingbird	Petilles_Antilles
orthorhyncus_cristatus	-61.16392	13.27852	hummingbird	Petilles_Antilles
eulampis_holosericeus	-61.22372	13.29174	hummingbird	Petilles_Antilles
eulampis_jugularis	-61.22372	13.29174	hummingbird	Petilles_Antilles
orthorhyncus_cristatus	-61.22372	13.29174	hummingbird	Petilles_Antilles
orthorhyncus_cristatus	-61.229	13.316	hummingbird	Petilles_Antilles
eulampis_holosericeus	-60.9412	13.7186	hummingbird	Petilles_Antilles
eulampis_holosericeus	-60.948	13.7234	hummingbird	Petilles_Antilles
orthorhyncus_cristatus	-60.948	13.7234	hummingbird	Petilles_Antilles
eulampis_holosericeus	-60.9305	13.7247	hummingbird	Petilles_Antilles
eulampis_holosericeus	-60.951	13.726	hummingbird	Petilles_Antilles
orthorhyncus_cristatus	-60.9419	13.7306	hummingbird	Petilles_Antilles
orthorhyncus_cristatus	-60.9425	13.7306	hummingbird	Petilles_Antilles
orthorhyncus_cristatus	-60.9666	13.7308	hummingbird	Petilles_Antilles
orthorhyncus_cristatus	-60.9697	13.7335	hummingbird	Petilles_Antilles
eulampis_holosericeus	-60.9494	13.7367	hummingbird	Petilles_Antilles
eulampis_jugularis	-60.9494	13.7367	hummingbird	Petilles_Antilles
orthorhyncus_cristatus	-60.9494	13.7367	hummingbird	Petilles_Antilles
orthorhyncus_cristatus	-60.9527	13.7372	hummingbird	Petilles_Antilles
eulampis_holosericeus	-60.9389	13.7423	hummingbird	Petilles_Antilles
orthorhyncus_cristatus	-60.9389	13.7423	hummingbird	Petilles_Antilles
eulampis_holosericeus	-60.9396	13.7424	hummingbird	Petilles_Antilles
eulampis_jugularis	-60.9396	13.7424	hummingbird	Petilles_Antilles
orthorhyncus_cristatus	-60.9396	13.7424	hummingbird	Petilles_Antilles
eulampis_jugularis	-60.9369	13.7506	hummingbird	Petilles_Antilles
orthorhyncus_cristatus	-60.9369	13.7506	hummingbird	Petilles_Antilles
eulampis_jugularis	-60.9995	13.7521	hummingbird	Petilles_Antilles
eulampis_holosericeus	-60.9328	13.7565	hummingbird	Petilles_Antilles
eulampis_holosericeus	-60.9298	13.7614	hummingbird	Petilles_Antilles
orthorhyncus_cristatus	-60.9298	13.7614	hummingbird	Petilles_Antilles
eulampis_jugularis	-60.9839	13.7947	hummingbird	Petilles_Antilles
orthorhyncus_cristatus	-60.9839	13.7947	hummingbird	Petilles_Antilles
eulampis_jugularis	-60.9302	13.7954	hummingbird	Petilles_Antilles
eulampis_holosericeus	-61.0515	13.7959	hummingbird	Petilles_Antilles
eulampis_jugularis	-61.0515	13.7959	hummingbird	Petilles_Antilles
orthorhyncus_cristatus	-61.0515	13.7959	hummingbird	Petilles_Antilles
orthorhyncus_cristatus	-60.986	13.7986	hummingbird	Petilles_Antilles
eulampis_jugularis	-61.0594	13.8043	hummingbird	Petilles_Antilles
eulampis_holosericeus	-61.0624	13.8074	hummingbird	Petilles_Antilles
eulampis_jugularis	-61.0624	13.8074	hummingbird	Petilles_Antilles
orthorhyncus_cristatus	-61.0624	13.8074	hummingbird	Petilles_Antilles
eulampis_holosericeus	-61.06759	13.81099	hummingbird	Petilles_Antilles
eulampis_holosericeus	-60.8886	13.8117	hummingbird	Petilles_Antilles
eulampis_jugularis	-60.8886	13.8117	hummingbird	Petilles_Antilles
orthorhyncus_cristatus	-60.8886	13.8117	hummingbird	Petilles_Antilles
eulampis_holosericeus	-60.9566	13.8137	hummingbird	Petilles_Antilles
eulampis_jugularis	-60.9566	13.8137	hummingbird	Petilles_Antilles
orthorhyncus_cristatus	-60.9566	13.8137	hummingbird	Petilles_Antilles
eulampis_holosericeus	-60.9594	13.8264	hummingbird	Petilles_Antilles
eulampis_jugularis	-60.9594	13.8264	hummingbird	Petilles_Antilles
orthorhyncus_cristatus	-60.9594	13.8264	hummingbird	Petilles_Antilles
eulampis_holosericeus	-61.0598	13.8264	hummingbird	Petilles_Antilles
eulampis_jugularis	-61.0598	13.8264	hummingbird	Petilles_Antilles
orthorhyncus_cristatus	-61.0598	13.8264	hummingbird	Petilles_Antilles
eulampis_jugularis	-61.0601	13.8279	hummingbird	Petilles_Antilles
orthorhyncus_cristatus	-61.0601	13.8279	hummingbird	Petilles_Antilles
orthorhyncus_cristatus	-61.0616	13.8279	hummingbird	Petilles_Antilles
eulampis_holosericeus	-61.061	13.828	hummingbird	Petilles_Antilles
eulampis_jugularis	-61.061	13.828	hummingbird	Petilles_Antilles
orthorhyncus_cristatus	-61.061	13.828	hummingbird	Petilles_Antilles
eulampis_holosericeus	-61.0609	13.8283	hummingbird	Petilles_Antilles
eulampis_jugularis	-61.0609	13.8283	hummingbird	Petilles_Antilles
orthorhyncus_cristatus	-61.0609	13.8283	hummingbird	Petilles_Antilles
eulampis_jugularis	-61.062	13.8283	hummingbird	Petilles_Antilles
orthorhyncus_cristatus	-61.062	13.8283	hummingbird	Petilles_Antilles
eulampis_jugularis	-60.9918	13.829	hummingbird	Petilles_Antilles
orthorhyncus_cristatus	-60.9918	13.829	hummingbird	Petilles_Antilles
eulampis_holosericeus	-60.9909	13.8306	hummingbird	Petilles_Antilles
eulampis_jugularis	-60.9909	13.8306	hummingbird	Petilles_Antilles
orthorhyncus_cristatus	-60.9909	13.8306	hummingbird	Petilles_Antilles
eulampis_holosericeus	-61.0624	13.8314	hummingbird	Petilles_Antilles
eulampis_jugularis	-61.0624	13.8314	hummingbird	Petilles_Antilles
orthorhyncus_cristatus	-61.0624	13.8314	hummingbird	Petilles_Antilles
eulampis_holosericeus	-61.0509	13.8319	hummingbird	Petilles_Antilles
eulampis_jugularis	-61.0509	13.8319	hummingbird	Petilles_Antilles
eulampis_jugularis	-61.0009	13.8322	hummingbird	Petilles_Antilles
orthorhyncus_cristatus	-61.0009	13.8322	hummingbird	Petilles_Antilles
eulampis_holosericeus	-61.0514	13.8325	hummingbird	Petilles_Antilles
orthorhyncus_cristatus	-61.0514	13.8325	hummingbird	Petilles_Antilles
eulampis_holosericeus	-61.0519	13.8329	hummingbird	Petilles_Antilles
eulampis_jugularis	-61.0519	13.8329	hummingbird	Petilles_Antilles
eulampis_jugularis	-61.0016	13.8331	hummingbird	Petilles_Antilles
eulampis_jugularis	-61	13.83333	hummingbird	Petilles_Antilles
orthorhyncus_cristatus	-61	13.83333	hummingbird	Petilles_Antilles
eulampis_holosericeus	-61.0524	13.8334	hummingbird	Petilles_Antilles
eulampis_jugularis	-61.0524	13.8334	hummingbird	Petilles_Antilles
orthorhyncus_cristatus	-61.0524	13.8334	hummingbird	Petilles_Antilles
eulampis_holosericeus	-61.0491	13.8335	hummingbird	Petilles_Antilles
orthorhyncus_cristatus	-61.0491	13.8335	hummingbird	Petilles_Antilles
eulampis_jugularis	-61.0028	13.8353	hummingbird	Petilles_Antilles
orthorhyncus_cristatus	-61.0028	13.8353	hummingbird	Petilles_Antilles
orthorhyncus_cristatus	-60.9066	13.8368	hummingbird	Petilles_Antilles
eulampis_jugularis	-60.9477	13.8391	hummingbird	Petilles_Antilles
orthorhyncus_cristatus	-60.9477	13.8391	hummingbird	Petilles_Antilles
orthorhyncus_cristatus	-61.0461	13.8392	hummingbird	Petilles_Antilles
eulampis_jugularis	-60.9818	13.8397	hummingbird	Petilles_Antilles
orthorhyncus_cristatus	-60.9818	13.8397	hummingbird	Petilles_Antilles
eulampis_jugularis	-61.0027	13.8409	hummingbird	Petilles_Antilles
orthorhyncus_cristatus	-61.0027	13.8409	hummingbird	Petilles_Antilles
eulampis_jugularis	-61.0627	13.8421	hummingbird	Petilles_Antilles
orthorhyncus_cristatus	-61.0627	13.8421	hummingbird	Petilles_Antilles
orthorhyncus_cristatus	-60.9995	13.8434	hummingbird	Petilles_Antilles
eulampis_holosericeus	-60.9355	13.8441	hummingbird	Petilles_Antilles
eulampis_jugularis	-60.9355	13.8441	hummingbird	Petilles_Antilles
orthorhyncus_cristatus	-60.9355	13.8441	hummingbird	Petilles_Antilles
eulampis_holosericeus	-60.93	13.8452	hummingbird	Petilles_Antilles
eulampis_jugularis	-60.93	13.8452	hummingbird	Petilles_Antilles
orthorhyncus_cristatus	-60.93	13.8452	hummingbird	Petilles_Antilles
orthorhyncus_cristatus	-60.9267	13.847	hummingbird	Petilles_Antilles
eulampis_jugularis	-61.0296	13.8498	hummingbird	Petilles_Antilles
eulampis_holosericeus	-61.0457	13.8512	hummingbird	Petilles_Antilles
eulampis_jugularis	-61.0457	13.8512	hummingbird	Petilles_Antilles
orthorhyncus_cristatus	-61.0457	13.8512	hummingbird	Petilles_Antilles
eulampis_jugularis	-61.0458	13.8512	hummingbird	Petilles_Antilles
eulampis_jugularis	-61.0459	13.85125	hummingbird	Petilles_Antilles
eulampis_holosericeus	-61.0578	13.8515	hummingbird	Petilles_Antilles
orthorhyncus_cristatus	-61.0578	13.8515	hummingbird	Petilles_Antilles
eulampis_holosericeus	-61.0475	13.8517	hummingbird	Petilles_Antilles
eulampis_jugularis	-61.0475	13.8517	hummingbird	Petilles_Antilles
orthorhyncus_cristatus	-61.0475	13.8517	hummingbird	Petilles_Antilles
eulampis_jugularis	-61.0485	13.8527	hummingbird	Petilles_Antilles
eulampis_holosericeus	-61.0492	13.8527	hummingbird	Petilles_Antilles
eulampis_jugularis	-61.0531	13.8552	hummingbird	Petilles_Antilles
orthorhyncus_cristatus	-61.0531	13.8552	hummingbird	Petilles_Antilles
eulampis_holosericeus	-61.058	13.8563	hummingbird	Petilles_Antilles
eulampis_jugularis	-61.058	13.8563	hummingbird	Petilles_Antilles
orthorhyncus_cristatus	-61.058	13.8563	hummingbird	Petilles_Antilles
cyanophaia_bicolor	-61.05467	13.85633	hummingbird	Petilles_Antilles
eulampis_holosericeus	-61.05467	13.85633	hummingbird	Petilles_Antilles
eulampis_holosericeus	-61.0613	13.8566	hummingbird	Petilles_Antilles
orthorhyncus_cristatus	-61.0613	13.8566	hummingbird	Petilles_Antilles
eulampis_holosericeus	-61.063	13.8567	hummingbird	Petilles_Antilles
eulampis_jugularis	-61.063	13.8567	hummingbird	Petilles_Antilles
orthorhyncus_cristatus	-61.063	13.8567	hummingbird	Petilles_Antilles
eulampis_holosericeus	-61.0591	13.8568	hummingbird	Petilles_Antilles
eulampis_jugularis	-61.0591	13.8568	hummingbird	Petilles_Antilles
orthorhyncus_cristatus	-61.0591	13.8568	hummingbird	Petilles_Antilles
eulampis_holosericeus	-61.0654	13.8577	hummingbird	Petilles_Antilles
orthorhyncus_cristatus	-61.0654	13.8577	hummingbird	Petilles_Antilles
eulampis_holosericeus	-61.0624	13.8579	hummingbird	Petilles_Antilles
orthorhyncus_cristatus	-61.0624	13.8579	hummingbird	Petilles_Antilles
eulampis_holosericeus	-61.0619	13.8582	hummingbird	Petilles_Antilles
orthorhyncus_cristatus	-61.0619	13.8582	hummingbird	Petilles_Antilles
eulampis_jugularis	-61.0629	13.8582	hummingbird	Petilles_Antilles
orthorhyncus_cristatus	-61.0579	13.8584	hummingbird	Petilles_Antilles
orthorhyncus_cristatus	-61.0772	13.8625	hummingbird	Petilles_Antilles
eulampis_holosericeus	-60.9061	13.863	hummingbird	Petilles_Antilles
eulampis_jugularis	-60.9061	13.863	hummingbird	Petilles_Antilles
orthorhyncus_cristatus	-60.9061	13.863	hummingbird	Petilles_Antilles
eulampis_holosericeus	-61.0772	13.8632	hummingbird	Petilles_Antilles
orthorhyncus_cristatus	-61.0772	13.8632	hummingbird	Petilles_Antilles
eulampis_holosericeus	-60.9023	13.8641	hummingbird	Petilles_Antilles
eulampis_jugularis	-60.9023	13.8641	hummingbird	Petilles_Antilles
orthorhyncus_cristatus	-60.9023	13.8641	hummingbird	Petilles_Antilles
orthorhyncus_cristatus	-61.0781	13.8646	hummingbird	Petilles_Antilles
eulampis_holosericeus	-61.0771	13.8647	hummingbird	Petilles_Antilles
orthorhyncus_cristatus	-61.0771	13.8647	hummingbird	Petilles_Antilles
orthorhyncus_cristatus	-61.0556	13.8649	hummingbird	Petilles_Antilles
orthorhyncus_cristatus	-61.0767	13.8667	hummingbird	Petilles_Antilles
orthorhyncus_cristatus	-61.0453	13.869	hummingbird	Petilles_Antilles
orthorhyncus_cristatus	-60.9005	13.8701	hummingbird	Petilles_Antilles
eulampis_holosericeus	-60.9003	13.8706	hummingbird	Petilles_Antilles
eulampis_jugularis	-60.9003	13.8706	hummingbird	Petilles_Antilles
orthorhyncus_cristatus	-60.9003	13.8706	hummingbird	Petilles_Antilles
orthorhyncus_cristatus	-61.0409	13.874	hummingbird	Petilles_Antilles
eulampis_holosericeus	-60.9707	13.8741	hummingbird	Petilles_Antilles
eulampis_jugularis	-60.9707	13.8741	hummingbird	Petilles_Antilles
orthorhyncus_cristatus	-60.9707	13.8741	hummingbird	Petilles_Antilles
eulampis_holosericeus	-61.0628	13.8746	hummingbird	Petilles_Antilles
eulampis_holosericeus	-60.8969	13.8768	hummingbird	Petilles_Antilles
eulampis_holosericeus	-60.8985	13.8778	hummingbird	Petilles_Antilles
orthorhyncus_cristatus	-60.8985	13.8778	hummingbird	Petilles_Antilles
eulampis_holosericeus	-60.9933	13.8787	hummingbird	Petilles_Antilles
eulampis_jugularis	-60.9933	13.8787	hummingbird	Petilles_Antilles
orthorhyncus_cristatus	-60.9933	13.8787	hummingbird	Petilles_Antilles
eulampis_jugularis	-61.0799	13.8794	hummingbird	Petilles_Antilles
orthorhyncus_cristatus	-61.0799	13.8794	hummingbird	Petilles_Antilles
eulampis_jugularis	-60.9851	13.8807	hummingbird	Petilles_Antilles
orthorhyncus_cristatus	-60.9851	13.8807	hummingbird	Petilles_Antilles
eulampis_holosericeus	-60.8932	13.8823	hummingbird	Petilles_Antilles
orthorhyncus_cristatus	-60.8932	13.8823	hummingbird	Petilles_Antilles
eulampis_jugularis	-60.887	13.8829	hummingbird	Petilles_Antilles
orthorhyncus_cristatus	-60.887	13.8829	hummingbird	Petilles_Antilles
eulampis_holosericeus	-60.9755	13.8861	hummingbird	Petilles_Antilles
eulampis_jugularis	-60.9755	13.8861	hummingbird	Petilles_Antilles
orthorhyncus_cristatus	-60.9755	13.8861	hummingbird	Petilles_Antilles
eulampis_holosericeus	-60.9727	13.8887	hummingbird	Petilles_Antilles
eulampis_jugularis	-60.9727	13.8887	hummingbird	Petilles_Antilles
orthorhyncus_cristatus	-60.9727	13.8887	hummingbird	Petilles_Antilles
eulampis_holosericeus	-60.8929	13.8892	hummingbird	Petilles_Antilles
eulampis_jugularis	-60.8929	13.8892	hummingbird	Petilles_Antilles
orthorhyncus_cristatus	-60.8929	13.8892	hummingbird	Petilles_Antilles
eulampis_holosericeus	-60.8866	13.8894	hummingbird	Petilles_Antilles
orthorhyncus_cristatus	-60.8866	13.8894	hummingbird	Petilles_Antilles
orthorhyncus_cristatus	-60.8866	13.8927	hummingbird	Petilles_Antilles
eulampis_holosericeus	-60.9654	13.8968	hummingbird	Petilles_Antilles
eulampis_jugularis	-60.9654	13.8968	hummingbird	Petilles_Antilles
orthorhyncus_cristatus	-60.9654	13.8968	hummingbird	Petilles_Antilles
eulampis_jugularis	-61.002	13.8972	hummingbird	Petilles_Antilles
orthorhyncus_cristatus	-61.002	13.8972	hummingbird	Petilles_Antilles
eulampis_jugularis	-60.9945	13.8974	hummingbird	Petilles_Antilles
orthorhyncus_cristatus	-60.9945	13.8974	hummingbird	Petilles_Antilles
eulampis_holosericeus	-60.9947	13.8977	hummingbird	Petilles_Antilles
eulampis_jugularis	-60.9947	13.8977	hummingbird	Petilles_Antilles
orthorhyncus_cristatus	-60.9947	13.8977	hummingbird	Petilles_Antilles
eulampis_holosericeus	-60.9673	13.8994	hummingbird	Petilles_Antilles
eulampis_jugularis	-60.9673	13.8994	hummingbird	Petilles_Antilles
orthorhyncus_cristatus	-60.9673	13.8994	hummingbird	Petilles_Antilles
eulampis_jugularis	-60.9914	13.9012	hummingbird	Petilles_Antilles
orthorhyncus_cristatus	-60.9914	13.9012	hummingbird	Petilles_Antilles
eulampis_holosericeus	-60.9938	13.9012	hummingbird	Petilles_Antilles
eulampis_jugularis	-60.9938	13.9012	hummingbird	Petilles_Antilles
orthorhyncus_cristatus	-60.9938	13.9012	hummingbird	Petilles_Antilles
eulampis_holosericeus	-60.9803	13.9021	hummingbird	Petilles_Antilles
eulampis_jugularis	-60.9803	13.9021	hummingbird	Petilles_Antilles
orthorhyncus_cristatus	-60.9803	13.9021	hummingbird	Petilles_Antilles
eulampis_holosericeus	-60.9951	13.9022	hummingbird	Petilles_Antilles
eulampis_jugularis	-60.9951	13.9022	hummingbird	Petilles_Antilles
orthorhyncus_cristatus	-60.9951	13.9022	hummingbird	Petilles_Antilles
eulampis_jugularis	-60.8908	13.9038	hummingbird	Petilles_Antilles
orthorhyncus_cristatus	-60.8908	13.9038	hummingbird	Petilles_Antilles
orthorhyncus_cristatus	-60.988	13.904	hummingbird	Petilles_Antilles
eulampis_holosericeus	-60.9599	13.9049	hummingbird	Petilles_Antilles
eulampis_jugularis	-60.9599	13.9049	hummingbird	Petilles_Antilles
orthorhyncus_cristatus	-60.9599	13.9049	hummingbird	Petilles_Antilles
eulampis_holosericeus	-60.8862	13.9081	hummingbird	Petilles_Antilles
eulampis_jugularis	-60.8862	13.9081	hummingbird	Petilles_Antilles
orthorhyncus_cristatus	-60.8862	13.9081	hummingbird	Petilles_Antilles
eulampis_holosericeus	-60.975	13.90875	hummingbird	Petilles_Antilles
eulampis_jugularis	-60.975	13.90875	hummingbird	Petilles_Antilles
orthorhyncus_cristatus	-60.975	13.90875	hummingbird	Petilles_Antilles
eulampis_jugularis	-60.9061	13.9095	hummingbird	Petilles_Antilles
orthorhyncus_cristatus	-60.9061	13.9095	hummingbird	Petilles_Antilles
orthorhyncus_cristatus	-60.98333	13.91667	hummingbird	Petilles_Antilles
eulampis_holosericeus	-61.0421	13.9219	hummingbird	Petilles_Antilles
eulampis_jugularis	-61.0421	13.9219	hummingbird	Petilles_Antilles
orthorhyncus_cristatus	-61.0421	13.9219	hummingbird	Petilles_Antilles
eulampis_holosericeus	-60.915	13.925	hummingbird	Petilles_Antilles
eulampis_jugularis	-60.915	13.925	hummingbird	Petilles_Antilles
orthorhyncus_cristatus	-60.915	13.925	hummingbird	Petilles_Antilles
eulampis_holosericeus	-61.0582	13.925	hummingbird	Petilles_Antilles
orthorhyncus_cristatus	-61.0582	13.925	hummingbird	Petilles_Antilles
eulampis_holosericeus	-61.058	13.9255	hummingbird	Petilles_Antilles
eulampis_holosericeus	-61.0551	13.9262	hummingbird	Petilles_Antilles
eulampis_jugularis	-61.0551	13.9262	hummingbird	Petilles_Antilles
orthorhyncus_cristatus	-61.0551	13.9262	hummingbird	Petilles_Antilles
eulampis_holosericeus	-61.0569	13.9266	hummingbird	Petilles_Antilles
orthorhyncus_cristatus	-61.0569	13.9266	hummingbird	Petilles_Antilles
eulampis_holosericeus	-61.0569	13.9267	hummingbird	Petilles_Antilles
orthorhyncus_cristatus	-61.0569	13.9267	hummingbird	Petilles_Antilles
eulampis_holosericeus	-61.0569	13.9271	hummingbird	Petilles_Antilles
eulampis_jugularis	-61.0569	13.9271	hummingbird	Petilles_Antilles
orthorhyncus_cristatus	-61.0569	13.9271	hummingbird	Petilles_Antilles
eulampis_jugularis	-60.8883	13.9282	hummingbird	Petilles_Antilles
orthorhyncus_cristatus	-60.8883	13.9282	hummingbird	Petilles_Antilles
eulampis_jugularis	-60.8888	13.9288	hummingbird	Petilles_Antilles
orthorhyncus_cristatus	-60.8888	13.9288	hummingbird	Petilles_Antilles
orthorhyncus_cristatus	-61.0383	13.9327	hummingbird	Petilles_Antilles
orthorhyncus_cristatus	-60.9418	13.9361	hummingbird	Petilles_Antilles
eulampis_jugularis	-60.8835	13.9407	hummingbird	Petilles_Antilles
orthorhyncus_cristatus	-60.8835	13.9407	hummingbird	Petilles_Antilles
eulampis_jugularis	-60.95387	13.94765	hummingbird	Petilles_Antilles
orthorhyncus_cristatus	-60.95387	13.94765	hummingbird	Petilles_Antilles
orthorhyncus_cristatus	-61.0339	13.9501	hummingbird	Petilles_Antilles
eulampis_jugularis	-60.9748	13.9571	hummingbird	Petilles_Antilles
orthorhyncus_cristatus	-60.9748	13.9571	hummingbird	Petilles_Antilles
eulampis_jugularis	-60.9453	13.9614	hummingbird	Petilles_Antilles
orthorhyncus_cristatus	-60.9453	13.9614	hummingbird	Petilles_Antilles
eulampis_holosericeus	-60.8828	13.9624	hummingbird	Petilles_Antilles
orthorhyncus_cristatus	-61.0298	13.9637	hummingbird	Petilles_Antilles
orthorhyncus_cristatus	-61.0281	13.9642	hummingbird	Petilles_Antilles
orthorhyncus_cristatus	-60.9123	13.9645	hummingbird	Petilles_Antilles
orthorhyncus_cristatus	-61.0254	13.9646	hummingbird	Petilles_Antilles
eulampis_holosericeus	-61.0268	13.9646	hummingbird	Petilles_Antilles
eulampis_jugularis	-61.0268	13.9646	hummingbird	Petilles_Antilles
orthorhyncus_cristatus	-61.0268	13.9646	hummingbird	Petilles_Antilles
eulampis_holosericeus	-61.0266	13.9657	hummingbird	Petilles_Antilles
orthorhyncus_cristatus	-61.0266	13.9657	hummingbird	Petilles_Antilles
eulampis_holosericeus	-61.02639	13.96601	hummingbird	Petilles_Antilles
eulampis_jugularis	-61.02639	13.96601	hummingbird	Petilles_Antilles
orthorhyncus_cristatus	-61.0257	13.9673	hummingbird	Petilles_Antilles
eulampis_holosericeus	-61.0257	13.968	hummingbird	Petilles_Antilles
eulampis_jugularis	-61.0257	13.968	hummingbird	Petilles_Antilles
orthorhyncus_cristatus	-61.0257	13.968	hummingbird	Petilles_Antilles
orthorhyncus_cristatus	-61.0273	13.9697	hummingbird	Petilles_Antilles
eulampis_holosericeus	-60.902	13.9754	hummingbird	Petilles_Antilles
eulampis_jugularis	-60.902	13.9754	hummingbird	Petilles_Antilles
eulampis_jugularis	-60.95772	13.9775	hummingbird	Petilles_Antilles
orthorhyncus_cristatus	-60.9611	13.9778	hummingbird	Petilles_Antilles
eulampis_jugularis	-60.9504	13.9817	hummingbird	Petilles_Antilles
orthorhyncus_cristatus	-61.0037	13.986	hummingbird	Petilles_Antilles
eulampis_holosericeus	-61.0018	13.9861	hummingbird	Petilles_Antilles
orthorhyncus_cristatus	-61.0018	13.9861	hummingbird	Petilles_Antilles
orthorhyncus_cristatus	-60.9151	13.9873	hummingbird	Petilles_Antilles
orthorhyncus_cristatus	-60.8834	13.9906	hummingbird	Petilles_Antilles
eulampis_holosericeus	-60.8849	13.9907	hummingbird	Petilles_Antilles
eulampis_jugularis	-60.8849	13.9907	hummingbird	Petilles_Antilles
orthorhyncus_cristatus	-60.8849	13.9907	hummingbird	Petilles_Antilles
eulampis_jugularis	-60.917	13.9921	hummingbird	Petilles_Antilles
orthorhyncus_cristatus	-60.889	13.9938	hummingbird	Petilles_Antilles
eulampis_jugularis	-61.0126	13.994	hummingbird	Petilles_Antilles
eulampis_holosericeus	-60.9594	13.9944	hummingbird	Petilles_Antilles
eulampis_jugularis	-60.9594	13.9944	hummingbird	Petilles_Antilles
orthorhyncus_cristatus	-60.9594	13.9944	hummingbird	Petilles_Antilles
eulampis_jugularis	-60.983	13.995	hummingbird	Petilles_Antilles
orthorhyncus_cristatus	-60.983	13.995	hummingbird	Petilles_Antilles
eulampis_jugularis	-61.0043	13.9957	hummingbird	Petilles_Antilles
eulampis_holosericeus	-61.0109	13.9958	hummingbird	Petilles_Antilles
orthorhyncus_cristatus	-61.0109	13.9958	hummingbird	Petilles_Antilles
eulampis_jugularis	-60.9132	13.9971	hummingbird	Petilles_Antilles
orthorhyncus_cristatus	-60.9132	13.9971	hummingbird	Petilles_Antilles
eulampis_jugularis	-61	14	hummingbird	Petilles_Antilles
eulampis_jugularis	-60.9866	14.0004	hummingbird	Petilles_Antilles
eulampis_holosericeus	-60.8885	14.0029	hummingbird	Petilles_Antilles
eulampis_jugularis	-60.8885	14.0029	hummingbird	Petilles_Antilles
eulampis_holosericeus	-60.8893	14.0032	hummingbird	Petilles_Antilles
orthorhyncus_cristatus	-60.8893	14.0032	hummingbird	Petilles_Antilles
orthorhyncus_cristatus	-61.0086	14.0095	hummingbird	Petilles_Antilles
eulampis_holosericeus	-60.8881	14.0104	hummingbird	Petilles_Antilles
orthorhyncus_cristatus	-60.8881	14.0104	hummingbird	Petilles_Antilles
eulampis_holosericeus	-60.9893	14.0105	hummingbird	Petilles_Antilles
eulampis_jugularis	-60.9546	14.011	hummingbird	Petilles_Antilles
orthorhyncus_cristatus	-60.9546	14.011	hummingbird	Petilles_Antilles
eulampis_holosericeus	-60.9889	14.0111	hummingbird	Petilles_Antilles
eulampis_jugularis	-60.9903	14.0127	hummingbird	Petilles_Antilles
eulampis_holosericeus	-60.9911	14.0139	hummingbird	Petilles_Antilles
orthorhyncus_cristatus	-60.9911	14.0139	hummingbird	Petilles_Antilles
eulampis_holosericeus	-60.994	14.014	hummingbird	Petilles_Antilles
eulampis_jugularis	-60.9945	14.0147	hummingbird	Petilles_Antilles
eulampis_holosericeus	-60.993	14.0149	hummingbird	Petilles_Antilles
eulampis_holosericeus	-60.9942	14.015	hummingbird	Petilles_Antilles
eulampis_jugularis	-60.9943	14.0153	hummingbird	Petilles_Antilles
eulampis_holosericeus	-60.99936	14.0155	hummingbird	Petilles_Antilles
orthorhyncus_cristatus	-60.99936	14.0155	hummingbird	Petilles_Antilles
eulampis_holosericeus	-60.9747	14.0164	hummingbird	Petilles_Antilles
eulampis_jugularis	-60.9747	14.0164	hummingbird	Petilles_Antilles
orthorhyncus_cristatus	-60.9747	14.0164	hummingbird	Petilles_Antilles
eulampis_jugularis	-60.9	14.01667	hummingbird	Petilles_Antilles
orthorhyncus_cristatus	-60.9961	14.0172	hummingbird	Petilles_Antilles
eulampis_holosericeus	-60.9863	14.0194	hummingbird	Petilles_Antilles
eulampis_jugularis	-60.9863	14.0194	hummingbird	Petilles_Antilles
orthorhyncus_cristatus	-60.9863	14.0194	hummingbird	Petilles_Antilles
eulampis_holosericeus	-60.9882	14.0197	hummingbird	Petilles_Antilles
eulampis_jugularis	-60.9882	14.0197	hummingbird	Petilles_Antilles
orthorhyncus_cristatus	-60.9882	14.0197	hummingbird	Petilles_Antilles
eulampis_holosericeus	-60.9931	14.0202	hummingbird	Petilles_Antilles
orthorhyncus_cristatus	-60.9931	14.0202	hummingbird	Petilles_Antilles
orthorhyncus_cristatus	-60.962	14.0203	hummingbird	Petilles_Antilles
orthorhyncus_cristatus	-61.0023	14.0207	hummingbird	Petilles_Antilles
eulampis_jugularis	-60.9642	14.022	hummingbird	Petilles_Antilles
eulampis_holosericeus	-60.9643	14.0226	hummingbird	Petilles_Antilles
eulampis_jugularis	-60.9643	14.0226	hummingbird	Petilles_Antilles
orthorhyncus_cristatus	-60.9643	14.0226	hummingbird	Petilles_Antilles
eulampis_holosericeus	-60.9841	14.0227	hummingbird	Petilles_Antilles
eulampis_jugularis	-60.9841	14.0227	hummingbird	Petilles_Antilles
orthorhyncus_cristatus	-60.9841	14.0227	hummingbird	Petilles_Antilles
eulampis_jugularis	-60.9845	14.0248	hummingbird	Petilles_Antilles
orthorhyncus_cristatus	-60.9845	14.0248	hummingbird	Petilles_Antilles
eulampis_jugularis	-60.9782	14.0263	hummingbird	Petilles_Antilles
orthorhyncus_cristatus	-60.9782	14.0263	hummingbird	Petilles_Antilles
eulampis_holosericeus	-60.9768	14.0311	hummingbird	Petilles_Antilles
orthorhyncus_cristatus	-60.9768	14.0311	hummingbird	Petilles_Antilles
eulampis_holosericeus	-60.972	14.0385	hummingbird	Petilles_Antilles
orthorhyncus_cristatus	-60.972	14.0385	hummingbird	Petilles_Antilles
eulampis_holosericeus	-60.9721	14.039	hummingbird	Petilles_Antilles
orthorhyncus_cristatus	-60.9721	14.039	hummingbird	Petilles_Antilles
eulampis_holosericeus	-60.9718	14.0403	hummingbird	Petilles_Antilles
orthorhyncus_cristatus	-60.9718	14.0403	hummingbird	Petilles_Antilles
orthorhyncus_cristatus	-60.9718	14.0418	hummingbird	Petilles_Antilles
eulampis_holosericeus	-60.9611	14.0433	hummingbird	Petilles_Antilles
eulampis_jugularis	-60.9611	14.0433	hummingbird	Petilles_Antilles
orthorhyncus_cristatus	-60.9611	14.0433	hummingbird	Petilles_Antilles
eulampis_holosericeus	-60.9528	14.0444	hummingbird	Petilles_Antilles
eulampis_jugularis	-60.9528	14.0444	hummingbird	Petilles_Antilles
orthorhyncus_cristatus	-60.9528	14.0444	hummingbird	Petilles_Antilles
eulampis_holosericeus	-60.9726	14.0516	hummingbird	Petilles_Antilles
eulampis_jugularis	-60.9726	14.0516	hummingbird	Petilles_Antilles
orthorhyncus_cristatus	-60.9726	14.0516	hummingbird	Petilles_Antilles
eulampis_holosericeus	-60.9743	14.0542	hummingbird	Petilles_Antilles
orthorhyncus_cristatus	-60.9743	14.0542	hummingbird	Petilles_Antilles
eulampis_holosericeus	-60.9722	14.0567	hummingbird	Petilles_Antilles
eulampis_jugularis	-60.9722	14.0567	hummingbird	Petilles_Antilles
orthorhyncus_cristatus	-60.9722	14.0567	hummingbird	Petilles_Antilles
eulampis_holosericeus	-60.9733	14.0579	hummingbird	Petilles_Antilles
orthorhyncus_cristatus	-60.9733	14.0579	hummingbird	Petilles_Antilles
eulampis_holosericeus	-60.9652	14.0607	hummingbird	Petilles_Antilles
eulampis_jugularis	-60.9652	14.0607	hummingbird	Petilles_Antilles
orthorhyncus_cristatus	-60.9652	14.0607	hummingbird	Petilles_Antilles
eulampis_holosericeus	-60.9432	14.064	hummingbird	Petilles_Antilles
orthorhyncus_cristatus	-60.9432	14.064	hummingbird	Petilles_Antilles
eulampis_jugularis	-60.95	14.06667	hummingbird	Petilles_Antilles
orthorhyncus_cristatus	-60.95	14.06667	hummingbird	Petilles_Antilles
orthorhyncus_cristatus	-60.954	14.0733	hummingbird	Petilles_Antilles
eulampis_jugularis	-60.9539	14.0734	hummingbird	Petilles_Antilles
eulampis_holosericeus	-60.9555	14.0741	hummingbird	Petilles_Antilles
eulampis_holosericeus	-60.9546	14.0747	hummingbird	Petilles_Antilles
orthorhyncus_cristatus	-60.9546	14.0747	hummingbird	Petilles_Antilles
orthorhyncus_cristatus	-60.9542	14.0772	hummingbird	Petilles_Antilles
orthorhyncus_cristatus	-60.9357	14.0785	hummingbird	Petilles_Antilles
orthorhyncus_cristatus	-60.9596	14.0913	hummingbird	Petilles_Antilles
eulampis_holosericeus	-60.9591	14.0917	hummingbird	Petilles_Antilles
orthorhyncus_cristatus	-60.9591	14.0917	hummingbird	Petilles_Antilles
eulampis_holosericeus	-60.9555	14.0918	hummingbird	Petilles_Antilles
orthorhyncus_cristatus	-60.9555	14.0918	hummingbird	Petilles_Antilles
eulampis_holosericeus	-60.965	14.0918	hummingbird	Petilles_Antilles
eulampis_holosericeus	-60.96285	14.09296	hummingbird	Petilles_Antilles
orthorhyncus_cristatus	-60.9642	14.0931	hummingbird	Petilles_Antilles
eulampis_holosericeus	-60.9648	14.0933	hummingbird	Petilles_Antilles
eulampis_jugularis	-60.9648	14.0933	hummingbird	Petilles_Antilles
orthorhyncus_cristatus	-60.9648	14.0933	hummingbird	Petilles_Antilles
orthorhyncus_cristatus	-60.9622	14.0934	hummingbird	Petilles_Antilles
eulampis_holosericeus	-60.9623	14.0936	hummingbird	Petilles_Antilles
eulampis_holosericeus	-60.9641	14.0945	hummingbird	Petilles_Antilles
orthorhyncus_cristatus	-60.9641	14.0945	hummingbird	Petilles_Antilles
orthorhyncus_cristatus	-60.9491	14.0972	hummingbird	Petilles_Antilles
eulampis_holosericeus	-60.9482	14.1015	hummingbird	Petilles_Antilles
eulampis_jugularis	-60.9482	14.1015	hummingbird	Petilles_Antilles
orthorhyncus_cristatus	-60.9482	14.1015	hummingbird	Petilles_Antilles
orthorhyncus_cristatus	-60.8688	14.3955	hummingbird	Petilles_Antilles
orthorhyncus_cristatus	-60.8734	14.4006	hummingbird	Petilles_Antilles
eulampis_holosericeus	-60.8883	14.4207	hummingbird	Petilles_Antilles
orthorhyncus_cristatus	-60.8883	14.4207	hummingbird	Petilles_Antilles
eulampis_jugularis	-60.8253	14.4477	hummingbird	Petilles_Antilles
orthorhyncus_cristatus	-60.8253	14.4477	hummingbird	Petilles_Antilles
orthorhyncus_cristatus	-61.0814	14.4908	hummingbird	Petilles_Antilles
eulampis_holosericeus	-61.0666	14.5006	hummingbird	Petilles_Antilles
orthorhyncus_cristatus	-61.0666	14.5006	hummingbird	Petilles_Antilles
eulampis_holosericeus	-60.845	14.5012	hummingbird	Petilles_Antilles
eulampis_jugularis	-60.845	14.5012	hummingbird	Petilles_Antilles
orthorhyncus_cristatus	-60.845	14.5012	hummingbird	Petilles_Antilles
eulampis_jugularis	-61.0573	14.533	hummingbird	Petilles_Antilles
orthorhyncus_cristatus	-61.0573	14.533	hummingbird	Petilles_Antilles
orthorhyncus_cristatus	-61.0533	14.5571	hummingbird	Petilles_Antilles
orthorhyncus_cristatus	-61.0537	14.5571	hummingbird	Petilles_Antilles
orthorhyncus_cristatus	-61.0522	14.5591	hummingbird	Petilles_Antilles
cyanophaia_bicolor	-61.0106	14.5921	hummingbird	Petilles_Antilles
eulampis_holosericeus	-61.0106	14.5921	hummingbird	Petilles_Antilles
eulampis_jugularis	-61.0106	14.5921	hummingbird	Petilles_Antilles
orthorhyncus_cristatus	-61.0106	14.5921	hummingbird	Petilles_Antilles
orthorhyncus_cristatus	-61.0025	14.5983	hummingbird	Petilles_Antilles
eulampis_jugularis	-61.0249	14.5995	hummingbird	Petilles_Antilles
cyanophaia_bicolor	-61.0757	14.6015	hummingbird	Petilles_Antilles
eulampis_jugularis	-60.9065	14.6024	hummingbird	Petilles_Antilles
orthorhyncus_cristatus	-60.9065	14.6024	hummingbird	Petilles_Antilles
eulampis_holosericeus	-61.0355	14.6044	hummingbird	Petilles_Antilles
eulampis_jugularis	-61.0355	14.6044	hummingbird	Petilles_Antilles
orthorhyncus_cristatus	-61.0355	14.6044	hummingbird	Petilles_Antilles
eulampis_jugularis	-61.0661	14.6055	hummingbird	Petilles_Antilles
eulampis_holosericeus	-61.0659	14.6061	hummingbird	Petilles_Antilles
eulampis_jugularis	-61.0659	14.6061	hummingbird	Petilles_Antilles
orthorhyncus_cristatus	-61.0659	14.6061	hummingbird	Petilles_Antilles
orthorhyncus_cristatus	-61.11317	14.61253	hummingbird	Petilles_Antilles
orthorhyncus_cristatus	-60.8798	14.6151	hummingbird	Petilles_Antilles
eulampis_holosericeus	-61.0868	14.6314	hummingbird	Petilles_Antilles
eulampis_jugularis	-61.0868	14.6314	hummingbird	Petilles_Antilles
orthorhyncus_cristatus	-61.0868	14.6314	hummingbird	Petilles_Antilles
eulampis_holosericeus	-61.01889	14.63361	hummingbird	Petilles_Antilles
cyanophaia_bicolor	-61.0769	14.6492	hummingbird	Petilles_Antilles
cyanophaia_bicolor	-61.1356	14.6585	hummingbird	Petilles_Antilles
eulampis_holosericeus	-61.1356	14.6585	hummingbird	Petilles_Antilles
eulampis_jugularis	-61.1356	14.6585	hummingbird	Petilles_Antilles
orthorhyncus_cristatus	-61.1356	14.6585	hummingbird	Petilles_Antilles
eulampis_jugularis	-61.1168	14.6675	hummingbird	Petilles_Antilles
eulampis_holosericeus	-61.0932	14.6715	hummingbird	Petilles_Antilles
eulampis_jugularis	-61.0932	14.6715	hummingbird	Petilles_Antilles
orthorhyncus_cristatus	-61.0932	14.6715	hummingbird	Petilles_Antilles
cyanophaia_bicolor	-61.0146	14.6766	hummingbird	Petilles_Antilles
eulampis_jugularis	-61.0146	14.6766	hummingbird	Petilles_Antilles
cyanophaia_bicolor	-61.0931	14.6774	hummingbird	Petilles_Antilles
eulampis_jugularis	-61.0931	14.6774	hummingbird	Petilles_Antilles
orthorhyncus_cristatus	-61.0931	14.6774	hummingbird	Petilles_Antilles
eulampis_jugularis	-61.0975	14.6774	hummingbird	Petilles_Antilles
orthorhyncus_cristatus	-61.0975	14.6774	hummingbird	Petilles_Antilles
eulampis_jugularis	-61.08373	14.68855	hummingbird	Petilles_Antilles
eulampis_jugularis	-60.91051	14.68928	hummingbird	Petilles_Antilles
cyanophaia_bicolor	-61.0866	14.6944	hummingbird	Petilles_Antilles
eulampis_jugularis	-61.0866	14.6944	hummingbird	Petilles_Antilles
cyanophaia_bicolor	-61.10407	14.69536	hummingbird	Petilles_Antilles
eulampis_jugularis	-61.10407	14.69536	hummingbird	Petilles_Antilles
orthorhyncus_cristatus	-61.10407	14.69536	hummingbird	Petilles_Antilles
cyanophaia_bicolor	-60.98917	14.70611	hummingbird	Petilles_Antilles
cyanophaia_bicolor	-61.0987	14.7199	hummingbird	Petilles_Antilles
eulampis_jugularis	-61.0987	14.7199	hummingbird	Petilles_Antilles
orthorhyncus_cristatus	-61.0987	14.7199	hummingbird	Petilles_Antilles
cyanophaia_bicolor	-61.0975	14.7428	hummingbird	Petilles_Antilles
eulampis_jugularis	-61.0975	14.7428	hummingbird	Petilles_Antilles
orthorhyncus_cristatus	-61.0975	14.7428	hummingbird	Petilles_Antilles
cyanophaia_bicolor	-60.9267	14.753	hummingbird	Petilles_Antilles
eulampis_jugularis	-60.9267	14.753	hummingbird	Petilles_Antilles
orthorhyncus_cristatus	-60.9267	14.753	hummingbird	Petilles_Antilles
eulampis_jugularis	-60.9015	14.7654	hummingbird	Petilles_Antilles
cyanophaia_bicolor	-60.8832	14.7723	hummingbird	Petilles_Antilles
eulampis_holosericeus	-60.8832	14.7723	hummingbird	Petilles_Antilles
orthorhyncus_cristatus	-60.8832	14.7723	hummingbird	Petilles_Antilles
eulampis_holosericeus	-60.8876	14.7726	hummingbird	Petilles_Antilles
orthorhyncus_cristatus	-60.8876	14.7726	hummingbird	Petilles_Antilles
cyanophaia_bicolor	-61.1387	14.7898	hummingbird	Petilles_Antilles
eulampis_holosericeus	-61.1387	14.7898	hummingbird	Petilles_Antilles
eulampis_jugularis	-61.1387	14.7898	hummingbird	Petilles_Antilles
orthorhyncus_cristatus	-61.1387	14.7898	hummingbird	Petilles_Antilles
eulampis_jugularis	-61.1226	14.81	hummingbird	Petilles_Antilles
orthorhyncus_cristatus	-61.1226	14.81	hummingbird	Petilles_Antilles
eulampis_jugularis	-61.1485	14.8143	hummingbird	Petilles_Antilles
orthorhyncus_cristatus	-61.1786	14.8728	hummingbird	Petilles_Antilles
orthorhyncus_cristatus	-61.3733	15.2147	hummingbird	Petilles_Antilles
eulampis_holosericeus	-61.3726	15.2421	hummingbird	Petilles_Antilles
eulampis_jugularis	-61.3726	15.2421	hummingbird	Petilles_Antilles
orthorhyncus_cristatus	-61.3726	15.2421	hummingbird	Petilles_Antilles
cyanophaia_bicolor	-61.383	15.283	hummingbird	Petilles_Antilles
orthorhyncus_cristatus	-61.383	15.283	hummingbird	Petilles_Antilles
eulampis_jugularis	-61.375	15.2852	hummingbird	Petilles_Antilles
orthorhyncus_cristatus	-61.375	15.2852	hummingbird	Petilles_Antilles
eulampis_jugularis	-61.3755	15.2859	hummingbird	Petilles_Antilles
orthorhyncus_cristatus	-61.3755	15.2859	hummingbird	Petilles_Antilles
orthorhyncus_cristatus	-61.3747	15.2864	hummingbird	Petilles_Antilles
orthorhyncus_cristatus	-61.3864	15.2956	hummingbird	Petilles_Antilles
eulampis_holosericeus	-61.3868	15.2958	hummingbird	Petilles_Antilles
eulampis_jugularis	-61.3868	15.2958	hummingbird	Petilles_Antilles
orthorhyncus_cristatus	-61.3868	15.2958	hummingbird	Petilles_Antilles
orthorhyncus_cristatus	-61.3851	15.2965	hummingbird	Petilles_Antilles
eulampis_holosericeus	-61.387	15.297	hummingbird	Petilles_Antilles
eulampis_jugularis	-61.387	15.297	hummingbird	Petilles_Antilles
orthorhyncus_cristatus	-61.387	15.297	hummingbird	Petilles_Antilles
eulampis_jugularis	-61.2956	15.2982	hummingbird	Petilles_Antilles
orthorhyncus_cristatus	-61.2956	15.2982	hummingbird	Petilles_Antilles
orthorhyncus_cristatus	-61.3872	15.2983	hummingbird	Petilles_Antilles
eulampis_holosericeus	-61.38239	15.30019	hummingbird	Petilles_Antilles
orthorhyncus_cristatus	-61.38239	15.30019	hummingbird	Petilles_Antilles
eulampis_holosericeus	-61.3823	15.3002	hummingbird	Petilles_Antilles
eulampis_jugularis	-61.3823	15.3002	hummingbird	Petilles_Antilles
orthorhyncus_cristatus	-61.3823	15.3002	hummingbird	Petilles_Antilles
eulampis_holosericeus	-61.3828	15.3002	hummingbird	Petilles_Antilles
eulampis_holosericeus	-61.3881	15.3004	hummingbird	Petilles_Antilles
orthorhyncus_cristatus	-61.3881	15.3004	hummingbird	Petilles_Antilles
eulampis_jugularis	-61.381	15.301	hummingbird	Petilles_Antilles
orthorhyncus_cristatus	-61.381	15.301	hummingbird	Petilles_Antilles
eulampis_jugularis	-61.3737	15.3027	hummingbird	Petilles_Antilles
eulampis_holosericeus	-61.38678	15.30281	hummingbird	Petilles_Antilles
eulampis_jugularis	-61.38678	15.30281	hummingbird	Petilles_Antilles
orthorhyncus_cristatus	-61.38678	15.30281	hummingbird	Petilles_Antilles
eulampis_jugularis	-61.3842	15.304	hummingbird	Petilles_Antilles
orthorhyncus_cristatus	-61.3842	15.304	hummingbird	Petilles_Antilles
eulampis_jugularis	-61.38388	15.30463	hummingbird	Petilles_Antilles
orthorhyncus_cristatus	-61.38388	15.30463	hummingbird	Petilles_Antilles
eulampis_holosericeus	-61.3643	15.3079	hummingbird	Petilles_Antilles
eulampis_jugularis	-61.3643	15.3079	hummingbird	Petilles_Antilles
orthorhyncus_cristatus	-61.3643	15.3079	hummingbird	Petilles_Antilles
eulampis_jugularis	-61.3655	15.3079	hummingbird	Petilles_Antilles
eulampis_holosericeus	-61.3343	15.3112	hummingbird	Petilles_Antilles
eulampis_jugularis	-61.3343	15.3112	hummingbird	Petilles_Antilles
orthorhyncus_cristatus	-61.3343	15.3112	hummingbird	Petilles_Antilles
eulampis_holosericeus	-61.3509	15.3152	hummingbird	Petilles_Antilles
eulampis_jugularis	-61.3509	15.3152	hummingbird	Petilles_Antilles
orthorhyncus_cristatus	-61.3509	15.3152	hummingbird	Petilles_Antilles
eulampis_holosericeus	-61.3454	15.3181	hummingbird	Petilles_Antilles
eulampis_holosericeus	-61.3912	15.3199	hummingbird	Petilles_Antilles
cyanophaia_bicolor	-61.3231	15.3238	hummingbird	Petilles_Antilles
eulampis_jugularis	-61.3231	15.3238	hummingbird	Petilles_Antilles
orthorhyncus_cristatus	-61.3359	15.3264	hummingbird	Petilles_Antilles
cyanophaia_bicolor	-61.3375	15.3271	hummingbird	Petilles_Antilles
cyanophaia_bicolor	-61.3377	15.3271	hummingbird	Petilles_Antilles
eulampis_holosericeus	-61.3377	15.3271	hummingbird	Petilles_Antilles
eulampis_jugularis	-61.3377	15.3271	hummingbird	Petilles_Antilles
cyanophaia_bicolor	-61.3382	15.3273	hummingbird	Petilles_Antilles
eulampis_holosericeus	-61.3382	15.3273	hummingbird	Petilles_Antilles
eulampis_jugularis	-61.3382	15.3273	hummingbird	Petilles_Antilles
orthorhyncus_cristatus	-61.3382	15.3273	hummingbird	Petilles_Antilles
eulampis_jugularis	-61.3273	15.3291	hummingbird	Petilles_Antilles
orthorhyncus_cristatus	-61.3273	15.3291	hummingbird	Petilles_Antilles
cyanophaia_bicolor	-61.3333	15.3333	hummingbird	Petilles_Antilles
eulampis_holosericeus	-61.3333	15.3333	hummingbird	Petilles_Antilles
eulampis_jugularis	-61.3333	15.3333	hummingbird	Petilles_Antilles
orthorhyncus_cristatus	-61.3333	15.3333	hummingbird	Petilles_Antilles
eulampis_holosericeus	-61.3833	15.3333	hummingbird	Petilles_Antilles
eulampis_jugularis	-61.3833	15.3333	hummingbird	Petilles_Antilles
orthorhyncus_cristatus	-61.3833	15.3333	hummingbird	Petilles_Antilles
cyanophaia_bicolor	-61.3428	15.3345	hummingbird	Petilles_Antilles
eulampis_jugularis	-61.3428	15.3345	hummingbird	Petilles_Antilles
orthorhyncus_cristatus	-61.3428	15.3345	hummingbird	Petilles_Antilles
orthorhyncus_cristatus	-61.3915	15.3354	hummingbird	Petilles_Antilles
eulampis_holosericeus	-61.35	15.3389	hummingbird	Petilles_Antilles
eulampis_jugularis	-61.35	15.3389	hummingbird	Petilles_Antilles
eulampis_jugularis	-61.3325	15.342	hummingbird	Petilles_Antilles
eulampis_jugularis	-61.316	15.3425	hummingbird	Petilles_Antilles
eulampis_jugularis	-61.3083	15.3431	hummingbird	Petilles_Antilles
orthorhyncus_cristatus	-61.3083	15.3431	hummingbird	Petilles_Antilles
eulampis_holosericeus	-61.3638	15.3435	hummingbird	Petilles_Antilles
eulampis_jugularis	-61.3638	15.3435	hummingbird	Petilles_Antilles
orthorhyncus_cristatus	-61.3638	15.3435	hummingbird	Petilles_Antilles
eulampis_holosericeus	-61.3686	15.3464	hummingbird	Petilles_Antilles
eulampis_jugularis	-61.3686	15.3464	hummingbird	Petilles_Antilles
orthorhyncus_cristatus	-61.3686	15.3464	hummingbird	Petilles_Antilles
eulampis_holosericeus	-61.3689	15.3465	hummingbird	Petilles_Antilles
eulampis_jugularis	-61.3689	15.3465	hummingbird	Petilles_Antilles
orthorhyncus_cristatus	-61.3689	15.3465	hummingbird	Petilles_Antilles
cyanophaia_bicolor	-61.3171	15.3494	hummingbird	Petilles_Antilles
orthorhyncus_cristatus	-61.3171	15.3494	hummingbird	Petilles_Antilles
cyanophaia_bicolor	-61.3199	15.3514	hummingbird	Petilles_Antilles
eulampis_holosericeus	-61.3199	15.3514	hummingbird	Petilles_Antilles
eulampis_holosericeus	-61.3333	15.3583	hummingbird	Petilles_Antilles
eulampis_holosericeus	-61.3686	15.3596	hummingbird	Petilles_Antilles
eulampis_jugularis	-61.3686	15.3596	hummingbird	Petilles_Antilles
orthorhyncus_cristatus	-61.3686	15.3596	hummingbird	Petilles_Antilles
eulampis_holosericeus	-61.36894	15.35981	hummingbird	Petilles_Antilles
orthorhyncus_cristatus	-61.3689	15.3601	hummingbird	Petilles_Antilles
orthorhyncus_cristatus	-61.4011	15.3683	hummingbird	Petilles_Antilles
orthorhyncus_cristatus	-61.4047	15.3733	hummingbird	Petilles_Antilles
eulampis_holosericeus	-61.2743	15.3735	hummingbird	Petilles_Antilles
orthorhyncus_cristatus	-61.2743	15.3735	hummingbird	Petilles_Antilles
cyanophaia_bicolor	-61.2584	15.3756	hummingbird	Petilles_Antilles
eulampis_jugularis	-61.2584	15.3756	hummingbird	Petilles_Antilles
orthorhyncus_cristatus	-61.4116	15.3796	hummingbird	Petilles_Antilles
cyanophaia_bicolor	-61.3604	15.3913	hummingbird	Petilles_Antilles
eulampis_holosericeus	-61.3604	15.3913	hummingbird	Petilles_Antilles
eulampis_jugularis	-61.3604	15.3913	hummingbird	Petilles_Antilles
orthorhyncus_cristatus	-61.3604	15.3913	hummingbird	Petilles_Antilles
eulampis_holosericeus	-61.425	15.3933	hummingbird	Petilles_Antilles
eulampis_jugularis	-61.425	15.3933	hummingbird	Petilles_Antilles
orthorhyncus_cristatus	-61.425	15.3933	hummingbird	Petilles_Antilles
cyanophaia_bicolor	-61.3114	15.3957	hummingbird	Petilles_Antilles
eulampis_holosericeus	-61.3114	15.3957	hummingbird	Petilles_Antilles
eulampis_jugularis	-61.3114	15.3957	hummingbird	Petilles_Antilles
orthorhyncus_cristatus	-61.3114	15.3957	hummingbird	Petilles_Antilles
orthorhyncus_cristatus	-61.4229	15.3958	hummingbird	Petilles_Antilles
orthorhyncus_cristatus	-61.3123	15.3972	hummingbird	Petilles_Antilles
eulampis_jugularis	-61.4189	15.3976	hummingbird	Petilles_Antilles
eulampis_holosericeus	-61.312	15.398	hummingbird	Petilles_Antilles
eulampis_jugularis	-61.312	15.398	hummingbird	Petilles_Antilles
orthorhyncus_cristatus	-61.312	15.398	hummingbird	Petilles_Antilles
cyanophaia_bicolor	-61.416	15.3982	hummingbird	Petilles_Antilles
orthorhyncus_cristatus	-61.416	15.3982	hummingbird	Petilles_Antilles
cyanophaia_bicolor	-61.2845	15.4034	hummingbird	Petilles_Antilles
eulampis_jugularis	-61.4074	15.4039	hummingbird	Petilles_Antilles
orthorhyncus_cristatus	-61.4074	15.4039	hummingbird	Petilles_Antilles
cyanophaia_bicolor	-61.35178	15.41132	hummingbird	Petilles_Antilles
eulampis_holosericeus	-61.4269	15.4149	hummingbird	Petilles_Antilles
orthorhyncus_cristatus	-61.4269	15.4149	hummingbird	Petilles_Antilles
cyanophaia_bicolor	-61.37098	15.415	hummingbird	Petilles_Antilles
cyanophaia_bicolor	-61.36667	15.41667	hummingbird	Petilles_Antilles
eulampis_holosericeus	-61.36667	15.41667	hummingbird	Petilles_Antilles
eulampis_jugularis	-61.36667	15.41667	hummingbird	Petilles_Antilles
eulampis_jugularis	-61.4357	15.4297	hummingbird	Petilles_Antilles
orthorhyncus_cristatus	-61.4357	15.4297	hummingbird	Petilles_Antilles
orthorhyncus_cristatus	-61.4376	15.4318	hummingbird	Petilles_Antilles
cyanophaia_bicolor	-61.3667	15.4333	hummingbird	Petilles_Antilles
orthorhyncus_cristatus	-61.3667	15.4333	hummingbird	Petilles_Antilles
cyanophaia_bicolor	-61.34157	15.44838	hummingbird	Petilles_Antilles
eulampis_holosericeus	-61.34157	15.44838	hummingbird	Petilles_Antilles
eulampis_jugularis	-61.34157	15.44838	hummingbird	Petilles_Antilles
eulampis_holosericeus	-61.2569	15.4497	hummingbird	Petilles_Antilles
orthorhyncus_cristatus	-61.2569	15.4497	hummingbird	Petilles_Antilles
cyanophaia_bicolor	-61.4467	15.451	hummingbird	Petilles_Antilles
eulampis_holosericeus	-61.4467	15.451	hummingbird	Petilles_Antilles
eulampis_jugularis	-61.4467	15.451	hummingbird	Petilles_Antilles
orthorhyncus_cristatus	-61.4467	15.451	hummingbird	Petilles_Antilles
eulampis_jugularis	-61.4463	15.4523	hummingbird	Petilles_Antilles
orthorhyncus_cristatus	-61.4463	15.4523	hummingbird	Petilles_Antilles
cyanophaia_bicolor	-61.3684	15.4524	hummingbird	Petilles_Antilles
eulampis_jugularis	-61.3684	15.4524	hummingbird	Petilles_Antilles
cyanophaia_bicolor	-61.3923	15.456	hummingbird	Petilles_Antilles
eulampis_holosericeus	-61.3923	15.456	hummingbird	Petilles_Antilles
eulampis_jugularis	-61.3923	15.456	hummingbird	Petilles_Antilles
orthorhyncus_cristatus	-61.3923	15.456	hummingbird	Petilles_Antilles
cyanophaia_bicolor	-61.338	15.4563	hummingbird	Petilles_Antilles
eulampis_holosericeus	-61.338	15.4563	hummingbird	Petilles_Antilles
eulampis_jugularis	-61.338	15.4563	hummingbird	Petilles_Antilles
orthorhyncus_cristatus	-61.338	15.4563	hummingbird	Petilles_Antilles
cyanophaia_bicolor	-61.355	15.473	hummingbird	Petilles_Antilles
eulampis_holosericeus	-61.355	15.473	hummingbird	Petilles_Antilles
eulampis_jugularis	-61.355	15.473	hummingbird	Petilles_Antilles
orthorhyncus_cristatus	-61.355	15.473	hummingbird	Petilles_Antilles
cyanophaia_bicolor	-61.3353	15.4775	hummingbird	Petilles_Antilles
eulampis_holosericeus	-61.3353	15.4775	hummingbird	Petilles_Antilles
eulampis_jugularis	-61.3353	15.4775	hummingbird	Petilles_Antilles
orthorhyncus_cristatus	-61.3353	15.4775	hummingbird	Petilles_Antilles
cyanophaia_bicolor	-61.3786	15.4914	hummingbird	Petilles_Antilles
eulampis_holosericeus	-61.3786	15.4914	hummingbird	Petilles_Antilles
eulampis_jugularis	-61.3786	15.4914	hummingbird	Petilles_Antilles
orthorhyncus_cristatus	-61.3786	15.4914	hummingbird	Petilles_Antilles
cyanophaia_bicolor	-61.3093	15.4945	hummingbird	Petilles_Antilles
orthorhyncus_cristatus	-61.4396	15.4945	hummingbird	Petilles_Antilles
eulampis_holosericeus	-61.33333	15.5	hummingbird	Petilles_Antilles
eulampis_jugularis	-61.33333	15.5	hummingbird	Petilles_Antilles
cyanophaia_bicolor	-61.4079	15.503	hummingbird	Petilles_Antilles
orthorhyncus_cristatus	-61.4079	15.503	hummingbird	Petilles_Antilles
eulampis_jugularis	-61.4021	15.5061	hummingbird	Petilles_Antilles
orthorhyncus_cristatus	-61.4021	15.5061	hummingbird	Petilles_Antilles
cyanophaia_bicolor	-61.3494	15.5096	hummingbird	Petilles_Antilles
eulampis_holosericeus	-61.3494	15.5096	hummingbird	Petilles_Antilles
eulampis_jugularis	-61.3494	15.5096	hummingbird	Petilles_Antilles
orthorhyncus_cristatus	-61.3494	15.5096	hummingbird	Petilles_Antilles
cyanophaia_bicolor	-61.4201	15.5136	hummingbird	Petilles_Antilles
eulampis_holosericeus	-61.4201	15.5136	hummingbird	Petilles_Antilles
eulampis_jugularis	-61.4201	15.5136	hummingbird	Petilles_Antilles
orthorhyncus_cristatus	-61.4201	15.5136	hummingbird	Petilles_Antilles
cyanophaia_bicolor	-61.4179	15.5138	hummingbird	Petilles_Antilles
eulampis_holosericeus	-61.4179	15.5138	hummingbird	Petilles_Antilles
eulampis_jugularis	-61.4179	15.5138	hummingbird	Petilles_Antilles
orthorhyncus_cristatus	-61.4179	15.5138	hummingbird	Petilles_Antilles
cyanophaia_bicolor	-61.4204	15.5146	hummingbird	Petilles_Antilles
eulampis_holosericeus	-61.4204	15.5146	hummingbird	Petilles_Antilles
eulampis_jugularis	-61.4204	15.5146	hummingbird	Petilles_Antilles
orthorhyncus_cristatus	-61.4204	15.5146	hummingbird	Petilles_Antilles
cyanophaia_bicolor	-61.4085	15.5158	hummingbird	Petilles_Antilles
eulampis_holosericeus	-61.4085	15.5158	hummingbird	Petilles_Antilles
eulampis_jugularis	-61.4085	15.5158	hummingbird	Petilles_Antilles
orthorhyncus_cristatus	-61.4085	15.5158	hummingbird	Petilles_Antilles
orthorhyncus_cristatus	-61.3621	15.5164	hummingbird	Petilles_Antilles
eulampis_jugularis	-61.4172	15.5164	hummingbird	Petilles_Antilles
orthorhyncus_cristatus	-61.4172	15.5164	hummingbird	Petilles_Antilles
cyanophaia_bicolor	-61.4203	15.5168	hummingbird	Petilles_Antilles
eulampis_holosericeus	-61.4203	15.5168	hummingbird	Petilles_Antilles
orthorhyncus_cristatus	-61.4203	15.5168	hummingbird	Petilles_Antilles
eulampis_holosericeus	-61.2736	15.5187	hummingbird	Petilles_Antilles
orthorhyncus_cristatus	-61.4689	15.5187	hummingbird	Petilles_Antilles
cyanophaia_bicolor	-61.4374	15.5208	hummingbird	Petilles_Antilles
eulampis_jugularis	-61.4374	15.5208	hummingbird	Petilles_Antilles
cyanophaia_bicolor	-61.4366	15.5222	hummingbird	Petilles_Antilles
eulampis_holosericeus	-61.4366	15.5222	hummingbird	Petilles_Antilles
eulampis_jugularis	-61.4366	15.5222	hummingbird	Petilles_Antilles
orthorhyncus_cristatus	-61.4366	15.5222	hummingbird	Petilles_Antilles
cyanophaia_bicolor	-61.4401	15.5226	hummingbird	Petilles_Antilles
eulampis_holosericeus	-61.4401	15.5226	hummingbird	Petilles_Antilles
eulampis_jugularis	-61.4401	15.5226	hummingbird	Petilles_Antilles
orthorhyncus_cristatus	-61.4401	15.5226	hummingbird	Petilles_Antilles
cyanophaia_bicolor	-61.447	15.5234	hummingbird	Petilles_Antilles
eulampis_holosericeus	-61.447	15.5234	hummingbird	Petilles_Antilles
eulampis_jugularis	-61.447	15.5234	hummingbird	Petilles_Antilles
orthorhyncus_cristatus	-61.447	15.5234	hummingbird	Petilles_Antilles
cyanophaia_bicolor	-61.4193	15.5235	hummingbird	Petilles_Antilles
eulampis_holosericeus	-61.4193	15.5235	hummingbird	Petilles_Antilles
eulampis_jugularis	-61.4193	15.5235	hummingbird	Petilles_Antilles
orthorhyncus_cristatus	-61.4193	15.5235	hummingbird	Petilles_Antilles
eulampis_jugularis	-61.4201	15.5238	hummingbird	Petilles_Antilles
orthorhyncus_cristatus	-61.4201	15.5238	hummingbird	Petilles_Antilles
cyanophaia_bicolor	-61.4193	15.5239	hummingbird	Petilles_Antilles
eulampis_holosericeus	-61.4193	15.5239	hummingbird	Petilles_Antilles
eulampis_jugularis	-61.4193	15.5239	hummingbird	Petilles_Antilles
orthorhyncus_cristatus	-61.4193	15.5239	hummingbird	Petilles_Antilles
cyanophaia_bicolor	-61.4532	15.525	hummingbird	Petilles_Antilles
eulampis_jugularis	-61.4532	15.525	hummingbird	Petilles_Antilles
orthorhyncus_cristatus	-61.4532	15.525	hummingbird	Petilles_Antilles
cyanophaia_bicolor	-61.4182	15.5258	hummingbird	Petilles_Antilles
eulampis_jugularis	-61.4182	15.5258	hummingbird	Petilles_Antilles
orthorhyncus_cristatus	-61.4182	15.5258	hummingbird	Petilles_Antilles
eulampis_holosericeus	-61.4769	15.5374	hummingbird	Petilles_Antilles
cyanophaia_bicolor	-61.4425	15.5398	hummingbird	Petilles_Antilles
eulampis_holosericeus	-61.4425	15.5398	hummingbird	Petilles_Antilles
eulampis_jugularis	-61.4425	15.5398	hummingbird	Petilles_Antilles
orthorhyncus_cristatus	-61.4425	15.5398	hummingbird	Petilles_Antilles
eulampis_holosericeus	-61.2848	15.5406	hummingbird	Petilles_Antilles
orthorhyncus_cristatus	-61.2848	15.5406	hummingbird	Petilles_Antilles
eulampis_jugularis	-61.2983	15.5474	hummingbird	Petilles_Antilles
orthorhyncus_cristatus	-61.2983	15.5474	hummingbird	Petilles_Antilles
eulampis_jugularis	-61.4472	15.5502	hummingbird	Petilles_Antilles
orthorhyncus_cristatus	-61.4472	15.5502	hummingbird	Petilles_Antilles
eulampis_holosericeus	-61.4644	15.551	hummingbird	Petilles_Antilles
orthorhyncus_cristatus	-61.4644	15.551	hummingbird	Petilles_Antilles
eulampis_holosericeus	-61.4618	15.5543	hummingbird	Petilles_Antilles
orthorhyncus_cristatus	-61.4618	15.5543	hummingbird	Petilles_Antilles
eulampis_holosericeus	-61.4559	15.5594	hummingbird	Petilles_Antilles
orthorhyncus_cristatus	-61.4559	15.5594	hummingbird	Petilles_Antilles
eulampis_holosericeus	-61.4602	15.5594	hummingbird	Petilles_Antilles
eulampis_jugularis	-61.4602	15.5594	hummingbird	Petilles_Antilles
orthorhyncus_cristatus	-61.4602	15.5594	hummingbird	Petilles_Antilles
eulampis_jugularis	-61.4543	15.5595	hummingbird	Petilles_Antilles
orthorhyncus_cristatus	-61.4589	15.5675	hummingbird	Petilles_Antilles
eulampis_jugularis	-61.451	15.5681	hummingbird	Petilles_Antilles
orthorhyncus_cristatus	-61.4534	15.5718	hummingbird	Petilles_Antilles
orthorhyncus_cristatus	-61.4559	15.5735	hummingbird	Petilles_Antilles
cyanophaia_bicolor	-61.4544	15.5748	hummingbird	Petilles_Antilles
eulampis_jugularis	-61.4544	15.5748	hummingbird	Petilles_Antilles
orthorhyncus_cristatus	-61.4544	15.5748	hummingbird	Petilles_Antilles
eulampis_holosericeus	-61.4561	15.5752	hummingbird	Petilles_Antilles
eulampis_holosericeus	-61.4576	15.5768	hummingbird	Petilles_Antilles
eulampis_jugularis	-61.4576	15.5768	hummingbird	Petilles_Antilles
eulampis_holosericeus	-61.3731	15.5778	hummingbird	Petilles_Antilles
eulampis_jugularis	-61.3731	15.5778	hummingbird	Petilles_Antilles
orthorhyncus_cristatus	-61.3731	15.5778	hummingbird	Petilles_Antilles
orthorhyncus_cristatus	-61.4733	15.582	hummingbird	Petilles_Antilles
orthorhyncus_cristatus	-61.4728	15.583	hummingbird	Petilles_Antilles
eulampis_holosericeus	-61.3611	15.5833	hummingbird	Petilles_Antilles
eulampis_jugularis	-61.3611	15.5833	hummingbird	Petilles_Antilles
orthorhyncus_cristatus	-61.3611	15.5833	hummingbird	Petilles_Antilles
orthorhyncus_cristatus	-61.4694	15.5851	hummingbird	Petilles_Antilles
eulampis_holosericeus	-61.4487	15.5855	hummingbird	Petilles_Antilles
eulampis_jugularis	-61.4487	15.5855	hummingbird	Petilles_Antilles
eulampis_holosericeus	-61.4741	15.5861	hummingbird	Petilles_Antilles
orthorhyncus_cristatus	-61.4741	15.5861	hummingbird	Petilles_Antilles
orthorhyncus_cristatus	-61.4715	15.5864	hummingbird	Petilles_Antilles
eulampis_jugularis	-61.4725	15.5865	hummingbird	Petilles_Antilles
orthorhyncus_cristatus	-61.4725	15.5865	hummingbird	Petilles_Antilles
eulampis_holosericeus	-61.4682	15.5872	hummingbird	Petilles_Antilles
orthorhyncus_cristatus	-61.4682	15.5872	hummingbird	Petilles_Antilles
eulampis_holosericeus	-61.3625	15.5877	hummingbird	Petilles_Antilles
eulampis_jugularis	-61.3625	15.5877	hummingbird	Petilles_Antilles
orthorhyncus_cristatus	-61.3625	15.5877	hummingbird	Petilles_Antilles
orthorhyncus_cristatus	-61.4652	15.5884	hummingbird	Petilles_Antilles
eulampis_holosericeus	-61.3362	15.5914	hummingbird	Petilles_Antilles
orthorhyncus_cristatus	-61.3362	15.5914	hummingbird	Petilles_Antilles
orthorhyncus_cristatus	-61.3362	15.59184	hummingbird	Petilles_Antilles
eulampis_jugularis	-61.3348	15.5924	hummingbird	Petilles_Antilles
orthorhyncus_cristatus	-61.3348	15.5924	hummingbird	Petilles_Antilles
eulampis_jugularis	-61.3349	15.5924	hummingbird	Petilles_Antilles
orthorhyncus_cristatus	-61.3349	15.5924	hummingbird	Petilles_Antilles
orthorhyncus_cristatus	-61.3445	15.5936	hummingbird	Petilles_Antilles
orthorhyncus_cristatus	-61.36778	15.59674	hummingbird	Petilles_Antilles
eulampis_holosericeus	-61.4634	15.6044	hummingbird	Petilles_Antilles
eulampis_jugularis	-61.4634	15.6044	hummingbird	Petilles_Antilles
orthorhyncus_cristatus	-61.4634	15.6044	hummingbird	Petilles_Antilles
eulampis_jugularis	-61.452	15.6093	hummingbird	Petilles_Antilles
eulampis_jugularis	-61.6286	15.8557	hummingbird	Petilles_Antilles
orthorhyncus_cristatus	-61.6286	15.8557	hummingbird	Petilles_Antilles
orthorhyncus_cristatus	-61.5887	15.8599	hummingbird	Petilles_Antilles
orthorhyncus_cristatus	-61.594	15.86	hummingbird	Petilles_Antilles
orthorhyncus_cristatus	-61.5861	15.8601	hummingbird	Petilles_Antilles
orthorhyncus_cristatus	-61.5831	15.8714	hummingbird	Petilles_Antilles
eulampis_holosericeus	-61.575	15.8715	hummingbird	Petilles_Antilles
orthorhyncus_cristatus	-61.575	15.8715	hummingbird	Petilles_Antilles
orthorhyncus_cristatus	-61.5723	15.872	hummingbird	Petilles_Antilles
eulampis_jugularis	-61.5851	15.8743	hummingbird	Petilles_Antilles
orthorhyncus_cristatus	-61.5851	15.8743	hummingbird	Petilles_Antilles
eulampis_holosericeus	-61.5802	15.8752	hummingbird	Petilles_Antilles
eulampis_holosericeus	-61.5721	15.8753	hummingbird	Petilles_Antilles
eulampis_jugularis	-61.5721	15.8753	hummingbird	Petilles_Antilles
orthorhyncus_cristatus	-61.5721	15.8753	hummingbird	Petilles_Antilles
orthorhyncus_cristatus	-61.582	15.8753	hummingbird	Petilles_Antilles
eulampis_holosericeus	-61.5722	15.8779	hummingbird	Petilles_Antilles
orthorhyncus_cristatus	-61.5722	15.8779	hummingbird	Petilles_Antilles
orthorhyncus_cristatus	-61.3057	15.8844	hummingbird	Petilles_Antilles
eulampis_holosericeus	-61.3025	15.8874	hummingbird	Petilles_Antilles
orthorhyncus_cristatus	-61.3025	15.8874	hummingbird	Petilles_Antilles
orthorhyncus_cristatus	-61.2937	15.8969	hummingbird	Petilles_Antilles
orthorhyncus_cristatus	-61.3209	15.897	hummingbird	Petilles_Antilles
orthorhyncus_cristatus	-61.2893	15.8982	hummingbird	Petilles_Antilles
eulampis_holosericeus	-61.2269	15.8988	hummingbird	Petilles_Antilles
orthorhyncus_cristatus	-61.2222	15.9091	hummingbird	Petilles_Antilles
eulampis_holosericeus	-61.2184	15.9116	hummingbird	Petilles_Antilles
eulampis_holosericeus	-61.217	15.9164	hummingbird	Petilles_Antilles
eulampis_holosericeus	-61.2156	15.9263	hummingbird	Petilles_Antilles
orthorhyncus_cristatus	-61.2156	15.9263	hummingbird	Petilles_Antilles
eulampis_holosericeus	-61.219	15.9364	hummingbird	Petilles_Antilles
eulampis_holosericeus	-61.699	15.9538	hummingbird	Petilles_Antilles
orthorhyncus_cristatus	-61.699	15.9538	hummingbird	Petilles_Antilles
orthorhyncus_cristatus	-61.2263	15.954	hummingbird	Petilles_Antilles
eulampis_holosericeus	-61.2757	15.9645	hummingbird	Petilles_Antilles
eulampis_holosericeus	-61.6637	15.9719	hummingbird	Petilles_Antilles
orthorhyncus_cristatus	-61.6637	15.9719	hummingbird	Petilles_Antilles
eulampis_holosericeus	-61.6653	15.9791	hummingbird	Petilles_Antilles
eulampis_holosericeus	-61.655	15.9863	hummingbird	Petilles_Antilles
orthorhyncus_cristatus	-61.655	15.9863	hummingbird	Petilles_Antilles
eulampis_holosericeus	-61.7236	15.9877	hummingbird	Petilles_Antilles
orthorhyncus_cristatus	-61.7236	15.9877	hummingbird	Petilles_Antilles
eulampis_holosericeus	-61.7283	15.9927	hummingbird	Petilles_Antilles
eulampis_holosericeus	-61.6597	15.9931	hummingbird	Petilles_Antilles
eulampis_holosericeus	-61.6187	15.9938	hummingbird	Petilles_Antilles
orthorhyncus_cristatus	-61.6187	15.9938	hummingbird	Petilles_Antilles
eulampis_holosericeus	-61.6768	15.9944	hummingbird	Petilles_Antilles
orthorhyncus_cristatus	-61.6768	15.9944	hummingbird	Petilles_Antilles
eulampis_holosericeus	-61.6609	15.9964	hummingbird	Petilles_Antilles
orthorhyncus_cristatus	-61.6022	15.9974	hummingbird	Petilles_Antilles
eulampis_holosericeus	-61.6766	15.9978	hummingbird	Petilles_Antilles
orthorhyncus_cristatus	-61.6766	15.9978	hummingbird	Petilles_Antilles
orthorhyncus_cristatus	-61.6656	15.9986	hummingbird	Petilles_Antilles
eulampis_holosericeus	-61.6186	15.9995	hummingbird	Petilles_Antilles
eulampis_jugularis	-61.6186	15.9995	hummingbird	Petilles_Antilles
eulampis_holosericeus	-61.612	16.0001	hummingbird	Petilles_Antilles
orthorhyncus_cristatus	-61.612	16.0001	hummingbird	Petilles_Antilles
eulampis_holosericeus	-61.6738	16.0005	hummingbird	Petilles_Antilles
eulampis_holosericeus	-61.6154	16.0023	hummingbird	Petilles_Antilles
eulampis_holosericeus	-61.5901	16.0146	hummingbird	Petilles_Antilles
orthorhyncus_cristatus	-61.7399	16.0162	hummingbird	Petilles_Antilles
orthorhyncus_cristatus	-61.736	16.0174	hummingbird	Petilles_Antilles
orthorhyncus_cristatus	-61.7252	16.0202	hummingbird	Petilles_Antilles
orthorhyncus_cristatus	-61.7224	16.0226	hummingbird	Petilles_Antilles
eulampis_holosericeus	-61.6012	16.0237	hummingbird	Petilles_Antilles
eulampis_holosericeus	-61.7198	16.0252	hummingbird	Petilles_Antilles
orthorhyncus_cristatus	-61.7198	16.0252	hummingbird	Petilles_Antilles
eulampis_jugularis	-61.6093	16.0258	hummingbird	Petilles_Antilles
eulampis_holosericeus	-61.6086	16.0261	hummingbird	Petilles_Antilles
eulampis_jugularis	-61.6224	16.0267	hummingbird	Petilles_Antilles
eulampis_holosericeus	-61.6134	16.0268	hummingbird	Petilles_Antilles
orthorhyncus_cristatus	-61.7167	16.028	hummingbird	Petilles_Antilles
eulampis_holosericeus	-61.6934	16.0285	hummingbird	Petilles_Antilles
eulampis_jugularis	-61.6934	16.0285	hummingbird	Petilles_Antilles
orthorhyncus_cristatus	-61.6934	16.0285	hummingbird	Petilles_Antilles
eulampis_holosericeus	-61.6278	16.0286	hummingbird	Petilles_Antilles
eulampis_jugularis	-61.6278	16.0286	hummingbird	Petilles_Antilles
orthorhyncus_cristatus	-61.6278	16.0286	hummingbird	Petilles_Antilles
eulampis_jugularis	-61.6282	16.0286	hummingbird	Petilles_Antilles
orthorhyncus_cristatus	-61.6282	16.0286	hummingbird	Petilles_Antilles
eulampis_holosericeus	-61.6971	16.0287	hummingbird	Petilles_Antilles
orthorhyncus_cristatus	-61.6971	16.0287	hummingbird	Petilles_Antilles
eulampis_jugularis	-61.6267	16.0289	hummingbird	Petilles_Antilles
orthorhyncus_cristatus	-61.6267	16.0289	hummingbird	Petilles_Antilles
eulampis_holosericeus	-61.6891	16.0299	hummingbird	Petilles_Antilles
eulampis_jugularis	-61.6891	16.0299	hummingbird	Petilles_Antilles
orthorhyncus_cristatus	-61.6891	16.0299	hummingbird	Petilles_Antilles
eulampis_holosericeus	-61.681	16.0315	hummingbird	Petilles_Antilles
eulampis_jugularis	-61.681	16.0315	hummingbird	Petilles_Antilles
orthorhyncus_cristatus	-61.681	16.0315	hummingbird	Petilles_Antilles
eulampis_holosericeus	-61.6789	16.032	hummingbird	Petilles_Antilles
eulampis_jugularis	-61.6789	16.032	hummingbird	Petilles_Antilles
orthorhyncus_cristatus	-61.6789	16.032	hummingbird	Petilles_Antilles
eulampis_jugularis	-61.6847	16.032	hummingbird	Petilles_Antilles
orthorhyncus_cristatus	-61.6847	16.032	hummingbird	Petilles_Antilles
orthorhyncus_cristatus	-61.7158	16.0325	hummingbird	Petilles_Antilles
eulampis_jugularis	-61.6282	16.0334	hummingbird	Petilles_Antilles
eulampis_holosericeus	-61.6753	16.0336	hummingbird	Petilles_Antilles
eulampis_jugularis	-61.6753	16.0336	hummingbird	Petilles_Antilles
orthorhyncus_cristatus	-61.6753	16.0336	hummingbird	Petilles_Antilles
eulampis_holosericeus	-61.6319	16.0339	hummingbird	Petilles_Antilles
eulampis_jugularis	-61.6319	16.0339	hummingbird	Petilles_Antilles
orthorhyncus_cristatus	-61.6319	16.0339	hummingbird	Petilles_Antilles
eulampis_holosericeus	-61.6737	16.0342	hummingbird	Petilles_Antilles
eulampis_jugularis	-61.6737	16.0342	hummingbird	Petilles_Antilles
orthorhyncus_cristatus	-61.6737	16.0342	hummingbird	Petilles_Antilles
eulampis_jugularis	-61.6704	16.0348	hummingbird	Petilles_Antilles
orthorhyncus_cristatus	-61.6704	16.0348	hummingbird	Petilles_Antilles
eulampis_holosericeus	-61.6704	16.035	hummingbird	Petilles_Antilles
eulampis_jugularis	-61.632	16.0356	hummingbird	Petilles_Antilles
eulampis_holosericeus	-61.5785	16.0361	hummingbird	Petilles_Antilles
eulampis_jugularis	-61.5785	16.0361	hummingbird	Petilles_Antilles
eulampis_jugularis	-61.6356	16.0363	hummingbird	Petilles_Antilles
eulampis_holosericeus	-61.6679	16.0365	hummingbird	Petilles_Antilles
orthorhyncus_cristatus	-61.6679	16.0365	hummingbird	Petilles_Antilles
orthorhyncus_cristatus	-61.5817	16.0367	hummingbird	Petilles_Antilles
eulampis_jugularis	-61.6591	16.0367	hummingbird	Petilles_Antilles
orthorhyncus_cristatus	-61.6591	16.0367	hummingbird	Petilles_Antilles
eulampis_holosericeus	-61.716	16.0367	hummingbird	Petilles_Antilles
orthorhyncus_cristatus	-61.716	16.0367	hummingbird	Petilles_Antilles
eulampis_jugularis	-61.666	16.0372	hummingbird	Petilles_Antilles
orthorhyncus_cristatus	-61.666	16.0372	hummingbird	Petilles_Antilles
eulampis_holosericeus	-61.5924	16.0374	hummingbird	Petilles_Antilles
orthorhyncus_cristatus	-61.6365	16.0386	hummingbird	Petilles_Antilles
eulampis_holosericeus	-61.7143	16.04	hummingbird	Petilles_Antilles
eulampis_jugularis	-61.6376	16.0407	hummingbird	Petilles_Antilles
eulampis_holosericeus	-61.7115	16.0428	hummingbird	Petilles_Antilles
eulampis_jugularis	-61.7115	16.0428	hummingbird	Petilles_Antilles
orthorhyncus_cristatus	-61.7115	16.0428	hummingbird	Petilles_Antilles
eulampis_jugularis	-61.6432	16.0434	hummingbird	Petilles_Antilles
eulampis_jugularis	-61.602	16.0443	hummingbird	Petilles_Antilles
eulampis_holosericeus	-61.619	16.0446	hummingbird	Petilles_Antilles
eulampis_jugularis	-61.619	16.0446	hummingbird	Petilles_Antilles
orthorhyncus_cristatus	-61.619	16.0446	hummingbird	Petilles_Antilles
eulampis_jugularis	-61.6505	16.045	hummingbird	Petilles_Antilles
eulampis_holosericeus	-61.6208	16.0456	hummingbird	Petilles_Antilles
eulampis_jugularis	-61.6208	16.0456	hummingbird	Petilles_Antilles
orthorhyncus_cristatus	-61.6208	16.0456	hummingbird	Petilles_Antilles
eulampis_jugularis	-61.6502	16.0457	hummingbird	Petilles_Antilles
eulampis_jugularis	-61.7091	16.0469	hummingbird	Petilles_Antilles
eulampis_jugularis	-61.7061	16.0504	hummingbird	Petilles_Antilles
eulampis_jugularis	-61.62	16.0522	hummingbird	Petilles_Antilles
eulampis_holosericeus	-61.6182	16.0524	hummingbird	Petilles_Antilles
eulampis_jugularis	-61.6182	16.0524	hummingbird	Petilles_Antilles
orthorhyncus_cristatus	-61.6182	16.0524	hummingbird	Petilles_Antilles
eulampis_jugularis	-61.7037	16.0537	hummingbird	Petilles_Antilles
eulampis_jugularis	-61.7016	16.058	hummingbird	Petilles_Antilles
eulampis_jugularis	-61.6997	16.0609	hummingbird	Petilles_Antilles
orthorhyncus_cristatus	-61.7485	16.062	hummingbird	Petilles_Antilles
orthorhyncus_cristatus	-61.756	16.0621	hummingbird	Petilles_Antilles
eulampis_holosericeus	-61.7577	16.0623	hummingbird	Petilles_Antilles
orthorhyncus_cristatus	-61.7577	16.0623	hummingbird	Petilles_Antilles
eulampis_holosericeus	-61.7423	16.066	hummingbird	Petilles_Antilles
orthorhyncus_cristatus	-61.7423	16.066	hummingbird	Petilles_Antilles
orthorhyncus_cristatus	-61.7693	16.0665	hummingbird	Petilles_Antilles
orthorhyncus_cristatus	-61.7694	16.0672	hummingbird	Petilles_Antilles
orthorhyncus_cristatus	-61.7691	16.0679	hummingbird	Petilles_Antilles
eulampis_holosericeus	-61.7321	16.0718	hummingbird	Petilles_Antilles
orthorhyncus_cristatus	-61.7321	16.0718	hummingbird	Petilles_Antilles
orthorhyncus_cristatus	-61.7379	16.0722	hummingbird	Petilles_Antilles
eulampis_holosericeus	-61.6072	16.0783	hummingbird	Petilles_Antilles
eulampis_jugularis	-61.6072	16.0783	hummingbird	Petilles_Antilles
eulampis_jugularis	-61.611	16.0784	hummingbird	Petilles_Antilles
orthorhyncus_cristatus	-61.7271	16.0784	hummingbird	Petilles_Antilles
eulampis_holosericeus	-61.5989	16.0802	hummingbird	Petilles_Antilles
eulampis_jugularis	-61.6152	16.0807	hummingbird	Petilles_Antilles
eulampis_holosericeus	-61.5947	16.0809	hummingbird	Petilles_Antilles
eulampis_holosericeus	-61.6037	16.0809	hummingbird	Petilles_Antilles
eulampis_jugularis	-61.6037	16.0809	hummingbird	Petilles_Antilles
eulampis_holosericeus	-61.6013	16.0814	hummingbird	Petilles_Antilles
eulampis_jugularis	-61.6013	16.0814	hummingbird	Petilles_Antilles
orthorhyncus_cristatus	-61.6013	16.0814	hummingbird	Petilles_Antilles
eulampis_jugularis	-61.7274	16.0816	hummingbird	Petilles_Antilles
orthorhyncus_cristatus	-61.7274	16.0816	hummingbird	Petilles_Antilles
orthorhyncus_cristatus	-61.7633	16.0818	hummingbird	Petilles_Antilles
orthorhyncus_cristatus	-61.5904	16.082	hummingbird	Petilles_Antilles
eulampis_jugularis	-61.5876	16.0838	hummingbird	Petilles_Antilles
orthorhyncus_cristatus	-61.5829	16.0845	hummingbird	Petilles_Antilles
orthorhyncus_cristatus	-61.7601	16.0848	hummingbird	Petilles_Antilles
eulampis_holosericeus	-61.5783	16.0853	hummingbird	Petilles_Antilles
eulampis_holosericeus	-61.5736	16.0861	hummingbird	Petilles_Antilles
orthorhyncus_cristatus	-61.564	16.0873	hummingbird	Petilles_Antilles
orthorhyncus_cristatus	-61.7546	16.0906	hummingbird	Petilles_Antilles
orthorhyncus_cristatus	-61.7533	16.0945	hummingbird	Petilles_Antilles
eulampis_holosericeus	-61.7501	16.0963	hummingbird	Petilles_Antilles
eulampis_jugularis	-61.7501	16.0963	hummingbird	Petilles_Antilles
orthorhyncus_cristatus	-61.7501	16.0963	hummingbird	Petilles_Antilles
eulampis_jugularis	-61.7476	16.0981	hummingbird	Petilles_Antilles
orthorhyncus_cristatus	-61.7476	16.0981	hummingbird	Petilles_Antilles
orthorhyncus_cristatus	-61.7463	16.1019	hummingbird	Petilles_Antilles
eulampis_jugularis	-61.743	16.1039	hummingbird	Petilles_Antilles
orthorhyncus_cristatus	-61.743	16.1039	hummingbird	Petilles_Antilles
orthorhyncus_cristatus	-61.7358	16.1055	hummingbird	Petilles_Antilles
eulampis_jugularis	-61.7393	16.1056	hummingbird	Petilles_Antilles
eulampis_holosericeus	-61.7741	16.1515	hummingbird	Petilles_Antilles
orthorhyncus_cristatus	-61.7741	16.1515	hummingbird	Petilles_Antilles
eulampis_holosericeus	-61.7757	16.153	hummingbird	Petilles_Antilles
eulampis_holosericeus	-61.70334	16.15599	hummingbird	Petilles_Antilles
eulampis_jugularis	-61.70334	16.15599	hummingbird	Petilles_Antilles
orthorhyncus_cristatus	-61.70334	16.15599	hummingbird	Petilles_Antilles
eulampis_holosericeus	-61.6721	16.157	hummingbird	Petilles_Antilles
eulampis_jugularis	-61.6721	16.157	hummingbird	Petilles_Antilles
eulampis_jugularis	-61.6722	16.1603	hummingbird	Petilles_Antilles
orthorhyncus_cristatus	-61.6722	16.1603	hummingbird	Petilles_Antilles
eulampis_holosericeus	-61.6701	16.1666	hummingbird	Petilles_Antilles
eulampis_jugularis	-61.6701	16.1666	hummingbird	Petilles_Antilles
eulampis_holosericeus	-61.1194	16.1698	hummingbird	Petilles_Antilles
orthorhyncus_cristatus	-61.1194	16.1698	hummingbird	Petilles_Antilles
eulampis_holosericeus	-61.669	16.1698	hummingbird	Petilles_Antilles
eulampis_jugularis	-61.669	16.1698	hummingbird	Petilles_Antilles
eulampis_holosericeus	-61.109	16.1706	hummingbird	Petilles_Antilles
eulampis_jugularis	-61.689	16.1713	hummingbird	Petilles_Antilles
orthorhyncus_cristatus	-61.689	16.1713	hummingbird	Petilles_Antilles
eulampis_holosericeus	-61.6661	16.1714	hummingbird	Petilles_Antilles
eulampis_jugularis	-61.6661	16.1714	hummingbird	Petilles_Antilles
orthorhyncus_cristatus	-61.1194	16.1719	hummingbird	Petilles_Antilles
eulampis_holosericeus	-61.1106	16.1739	hummingbird	Petilles_Antilles
eulampis_holosericeus	-61.663	16.1744	hummingbird	Petilles_Antilles
eulampis_jugularis	-61.663	16.1744	hummingbird	Petilles_Antilles
eulampis_holosericeus	-61.1101	16.1748	hummingbird	Petilles_Antilles
eulampis_jugularis	-61.1101	16.1748	hummingbird	Petilles_Antilles
orthorhyncus_cristatus	-61.1101	16.1748	hummingbird	Petilles_Antilles
eulampis_holosericeus	-61.6599	16.1752	hummingbird	Petilles_Antilles
eulampis_holosericeus	-61.6586	16.1771	hummingbird	Petilles_Antilles
eulampis_jugularis	-61.6586	16.1771	hummingbird	Petilles_Antilles
orthorhyncus_cristatus	-61.6586	16.1771	hummingbird	Petilles_Antilles
eulampis_holosericeus	-61.66	16.1772	hummingbird	Petilles_Antilles
orthorhyncus_cristatus	-61.66	16.1772	hummingbird	Petilles_Antilles
eulampis_holosericeus	-61.1075	16.1777	hummingbird	Petilles_Antilles
orthorhyncus_cristatus	-61.1075	16.1777	hummingbird	Petilles_Antilles
eulampis_jugularis	-61.7462	16.1782	hummingbird	Petilles_Antilles
eulampis_jugularis	-61.7352	16.1784	hummingbird	Petilles_Antilles
orthorhyncus_cristatus	-61.7352	16.1784	hummingbird	Petilles_Antilles
eulampis_jugularis	-61.6749	16.1785	hummingbird	Petilles_Antilles
orthorhyncus_cristatus	-61.6749	16.1785	hummingbird	Petilles_Antilles
orthorhyncus_cristatus	-61.7497	16.1786	hummingbird	Petilles_Antilles
eulampis_jugularis	-61.7346	16.1788	hummingbird	Petilles_Antilles
eulampis_holosericeus	-61.7524	16.1791	hummingbird	Petilles_Antilles
eulampis_jugularis	-61.7524	16.1791	hummingbird	Petilles_Antilles
orthorhyncus_cristatus	-61.7524	16.1791	hummingbird	Petilles_Antilles
eulampis_jugularis	-61.7558	16.1793	hummingbird	Petilles_Antilles
orthorhyncus_cristatus	-61.7558	16.1793	hummingbird	Petilles_Antilles
eulampis_jugularis	-61.6806	16.1797	hummingbird	Petilles_Antilles
orthorhyncus_cristatus	-61.6806	16.1797	hummingbird	Petilles_Antilles
eulampis_jugularis	-61.7591	16.1799	hummingbird	Petilles_Antilles
orthorhyncus_cristatus	-61.7591	16.1799	hummingbird	Petilles_Antilles
eulampis_jugularis	-61.68	16.1802	hummingbird	Petilles_Antilles
eulampis_holosericeus	-61.6773	16.1806	hummingbird	Petilles_Antilles
eulampis_jugularis	-61.6773	16.1806	hummingbird	Petilles_Antilles
eulampis_holosericeus	-61.6814	16.1808	hummingbird	Petilles_Antilles
eulampis_jugularis	-61.7376	16.181	hummingbird	Petilles_Antilles
eulampis_jugularis	-61.6709	16.1811	hummingbird	Petilles_Antilles
orthorhyncus_cristatus	-61.6709	16.1811	hummingbird	Petilles_Antilles
eulampis_jugularis	-61.7517	16.1811	hummingbird	Petilles_Antilles
eulampis_holosericeus	-61.7648	16.1823	hummingbird	Petilles_Antilles
orthorhyncus_cristatus	-61.7648	16.1823	hummingbird	Petilles_Antilles
eulampis_holosericeus	-61.7687	16.1831	hummingbird	Petilles_Antilles
orthorhyncus_cristatus	-61.7687	16.1831	hummingbird	Petilles_Antilles
eulampis_jugularis	-61.6682	16.1833	hummingbird	Petilles_Antilles
eulampis_holosericeus	-61.6657	16.1854	hummingbird	Petilles_Antilles
eulampis_jugularis	-61.6657	16.1854	hummingbird	Petilles_Antilles
orthorhyncus_cristatus	-61.6657	16.1854	hummingbird	Petilles_Antilles
eulampis_jugularis	-61.7718	16.1855	hummingbird	Petilles_Antilles
orthorhyncus_cristatus	-61.7718	16.1855	hummingbird	Petilles_Antilles
eulampis_holosericeus	-61.6615	16.1868	hummingbird	Petilles_Antilles
orthorhyncus_cristatus	-61.6615	16.1868	hummingbird	Petilles_Antilles
orthorhyncus_cristatus	-61.7753	16.1876	hummingbird	Petilles_Antilles
orthorhyncus_cristatus	-61.7785	16.1893	hummingbird	Petilles_Antilles
orthorhyncus_cristatus	-61.7813	16.1894	hummingbird	Petilles_Antilles
eulampis_jugularis	-61.6595	16.1909	hummingbird	Petilles_Antilles
orthorhyncus_cristatus	-61.6595	16.1909	hummingbird	Petilles_Antilles
eulampis_jugularis	-61.6556	16.1934	hummingbird	Petilles_Antilles
eulampis_holosericeus	-61.6244	16.1974	hummingbird	Petilles_Antilles
orthorhyncus_cristatus	-61.6244	16.1974	hummingbird	Petilles_Antilles
eulampis_holosericeus	-61.6255	16.1974	hummingbird	Petilles_Antilles
eulampis_jugularis	-61.6255	16.1974	hummingbird	Petilles_Antilles
orthorhyncus_cristatus	-61.6255	16.1974	hummingbird	Petilles_Antilles
eulampis_holosericeus	-61.6275	16.1992	hummingbird	Petilles_Antilles
orthorhyncus_cristatus	-61.6275	16.1992	hummingbird	Petilles_Antilles
eulampis_jugularis	-61.46359	16.19926	hummingbird	Petilles_Antilles
eulampis_holosericeus	-61.6285	16.1996	hummingbird	Petilles_Antilles
orthorhyncus_cristatus	-61.6285	16.1996	hummingbird	Petilles_Antilles
eulampis_holosericeus	-61.6264	16.2001	hummingbird	Petilles_Antilles
orthorhyncus_cristatus	-61.6264	16.2001	hummingbird	Petilles_Antilles
eulampis_holosericeus	-61.6656	16.2001	hummingbird	Petilles_Antilles
eulampis_holosericeus	-61.6292	16.2008	hummingbird	Petilles_Antilles
orthorhyncus_cristatus	-61.6292	16.2008	hummingbird	Petilles_Antilles
eulampis_holosericeus	-61.6674	16.2021	hummingbird	Petilles_Antilles
eulampis_jugularis	-61.6674	16.2021	hummingbird	Petilles_Antilles
orthorhyncus_cristatus	-61.6674	16.2021	hummingbird	Petilles_Antilles
orthorhyncus_cristatus	-61.459	16.2028	hummingbird	Petilles_Antilles
eulampis_holosericeus	-61.6664	16.2036	hummingbird	Petilles_Antilles
eulampis_jugularis	-61.6664	16.2036	hummingbird	Petilles_Antilles
orthorhyncus_cristatus	-61.6664	16.2036	hummingbird	Petilles_Antilles
eulampis_holosericeus	-61.6606	16.2039	hummingbird	Petilles_Antilles
eulampis_jugularis	-61.6606	16.2039	hummingbird	Petilles_Antilles
orthorhyncus_cristatus	-61.6606	16.2039	hummingbird	Petilles_Antilles
eulampis_jugularis	-61.666	16.2043	hummingbird	Petilles_Antilles
orthorhyncus_cristatus	-61.666	16.2043	hummingbird	Petilles_Antilles
eulampis_holosericeus	-61.483	16.2053	hummingbird	Petilles_Antilles
orthorhyncus_cristatus	-61.483	16.2053	hummingbird	Petilles_Antilles
eulampis_holosericeus	-61.495	16.2053	hummingbird	Petilles_Antilles
orthorhyncus_cristatus	-61.5067	16.2073	hummingbird	Petilles_Antilles
eulampis_holosericeus	-61.5076	16.209	hummingbird	Petilles_Antilles
orthorhyncus_cristatus	-61.5076	16.209	hummingbird	Petilles_Antilles
orthorhyncus_cristatus	-61.4788	16.2163	hummingbird	Petilles_Antilles
eulampis_holosericeus	-61.6515	16.2169	hummingbird	Petilles_Antilles
eulampis_jugularis	-61.6515	16.2169	hummingbird	Petilles_Antilles
orthorhyncus_cristatus	-61.6515	16.2169	hummingbird	Petilles_Antilles
eulampis_holosericeus	-61.6474	16.217	hummingbird	Petilles_Antilles
eulampis_jugularis	-61.6474	16.217	hummingbird	Petilles_Antilles
orthorhyncus_cristatus	-61.6474	16.217	hummingbird	Petilles_Antilles
eulampis_holosericeus	-61.4763	16.2188	hummingbird	Petilles_Antilles
orthorhyncus_cristatus	-61.4763	16.2188	hummingbird	Petilles_Antilles
eulampis_holosericeus	-61.4729	16.2217	hummingbird	Petilles_Antilles
orthorhyncus_cristatus	-61.4729	16.2217	hummingbird	Petilles_Antilles
orthorhyncus_cristatus	-61.6614	16.2217	hummingbird	Petilles_Antilles
orthorhyncus_cristatus	-61.7841	16.223	hummingbird	Petilles_Antilles
orthorhyncus_cristatus	-61.7802	16.2236	hummingbird	Petilles_Antilles
orthorhyncus_cristatus	-61.4653	16.2237	hummingbird	Petilles_Antilles
orthorhyncus_cristatus	-61.7667	16.2241	hummingbird	Petilles_Antilles
orthorhyncus_cristatus	-61.4724	16.225	hummingbird	Petilles_Antilles
orthorhyncus_cristatus	-61.7703	16.225	hummingbird	Petilles_Antilles
orthorhyncus_cristatus	-61.4684	16.2252	hummingbird	Petilles_Antilles
eulampis_holosericeus	-61.5138	16.2255	hummingbird	Petilles_Antilles
eulampis_jugularis	-61.5138	16.2255	hummingbird	Petilles_Antilles
orthorhyncus_cristatus	-61.5138	16.2255	hummingbird	Petilles_Antilles
eulampis_holosericeus	-61.4625	16.2257	hummingbird	Petilles_Antilles
orthorhyncus_cristatus	-61.7583	16.2266	hummingbird	Petilles_Antilles
orthorhyncus_cristatus	-61.4593	16.227	hummingbird	Petilles_Antilles
orthorhyncus_cristatus	-61.7605	16.2274	hummingbird	Petilles_Antilles
eulampis_jugularis	-61.106	16.2279	hummingbird	Petilles_Antilles
eulampis_holosericeus	-61.4583	16.2301	hummingbird	Petilles_Antilles
orthorhyncus_cristatus	-61.4583	16.2301	hummingbird	Petilles_Antilles
eulampis_jugularis	-61.7513	16.2304	hummingbird	Petilles_Antilles
orthorhyncus_cristatus	-61.7513	16.2304	hummingbird	Petilles_Antilles
eulampis_holosericeus	-61.7438	16.231	hummingbird	Petilles_Antilles
eulampis_jugularis	-61.7438	16.231	hummingbird	Petilles_Antilles
orthorhyncus_cristatus	-61.7438	16.231	hummingbird	Petilles_Antilles
eulampis_holosericeus	-61.4559	16.2329	hummingbird	Petilles_Antilles
orthorhyncus_cristatus	-61.4559	16.2329	hummingbird	Petilles_Antilles
eulampis_jugularis	-61.7788	16.2346	hummingbird	Petilles_Antilles
eulampis_jugularis	-61.7396	16.2356	hummingbird	Petilles_Antilles
orthorhyncus_cristatus	-61.7396	16.2356	hummingbird	Petilles_Antilles
eulampis_jugularis	-61.6168	16.2358	hummingbird	Petilles_Antilles
orthorhyncus_cristatus	-61.6168	16.2358	hummingbird	Petilles_Antilles
eulampis_holosericeus	-61.5362	16.2364	hummingbird	Petilles_Antilles
eulampis_jugularis	-61.5362	16.2364	hummingbird	Petilles_Antilles
orthorhyncus_cristatus	-61.5362	16.2364	hummingbird	Petilles_Antilles
eulampis_jugularis	-61.7333	16.2382	hummingbird	Petilles_Antilles
eulampis_holosericeus	-61.7882	16.2392	hummingbird	Petilles_Antilles
eulampis_jugularis	-61.7882	16.2392	hummingbird	Petilles_Antilles
orthorhyncus_cristatus	-61.7882	16.2392	hummingbird	Petilles_Antilles
orthorhyncus_cristatus	-61.5117	16.2398	hummingbird	Petilles_Antilles
orthorhyncus_cristatus	-61.7267	16.2398	hummingbird	Petilles_Antilles
eulampis_holosericeus	-61.637	16.2414	hummingbird	Petilles_Antilles
orthorhyncus_cristatus	-61.637	16.2414	hummingbird	Petilles_Antilles
orthorhyncus_cristatus	-61.5405	16.2416	hummingbird	Petilles_Antilles
eulampis_holosericeus	-61.5633	16.2424	hummingbird	Petilles_Antilles
eulampis_jugularis	-61.5633	16.2424	hummingbird	Petilles_Antilles
orthorhyncus_cristatus	-61.5633	16.2424	hummingbird	Petilles_Antilles
orthorhyncus_cristatus	-61.5084	16.244	hummingbird	Petilles_Antilles
eulampis_holosericeus	-61.7864	16.2441	hummingbird	Petilles_Antilles
orthorhyncus_cristatus	-61.7864	16.2441	hummingbird	Petilles_Antilles
eulampis_holosericeus	-61.5831	16.2466	hummingbird	Petilles_Antilles
eulampis_jugularis	-61.5831	16.2466	hummingbird	Petilles_Antilles
orthorhyncus_cristatus	-61.5831	16.2466	hummingbird	Petilles_Antilles
eulampis_holosericeus	-61.722	16.2483	hummingbird	Petilles_Antilles
eulampis_jugularis	-61.722	16.2483	hummingbird	Petilles_Antilles
orthorhyncus_cristatus	-61.722	16.2483	hummingbird	Petilles_Antilles
orthorhyncus_cristatus	-61.6373	16.25	hummingbird	Petilles_Antilles
orthorhyncus_cristatus	-61.5019	16.2503	hummingbird	Petilles_Antilles
eulampis_holosericeus	-61.2098	16.2515	hummingbird	Petilles_Antilles
orthorhyncus_cristatus	-61.2098	16.2515	hummingbird	Petilles_Antilles
eulampis_holosericeus	-61.2145	16.252	hummingbird	Petilles_Antilles
orthorhyncus_cristatus	-61.1883	16.2521	hummingbird	Petilles_Antilles
eulampis_holosericeus	-61.1878	16.2522	hummingbird	Petilles_Antilles
eulampis_jugularis	-61.1856	16.2527	hummingbird	Petilles_Antilles
orthorhyncus_cristatus	-61.1856	16.2527	hummingbird	Petilles_Antilles
eulampis_holosericeus	-61.4536	16.2527	hummingbird	Petilles_Antilles
orthorhyncus_cristatus	-61.4536	16.2527	hummingbird	Petilles_Antilles
orthorhyncus_cristatus	-61.4596	16.2528	hummingbird	Petilles_Antilles
eulampis_holosericeus	-61.2189	16.2535	hummingbird	Petilles_Antilles
eulampis_holosericeus	-61.2288	16.2536	hummingbird	Petilles_Antilles
eulampis_holosericeus	-61.2235	16.254	hummingbird	Petilles_Antilles
orthorhyncus_cristatus	-61.4567	16.2544	hummingbird	Petilles_Antilles
orthorhyncus_cristatus	-61.3982	16.2547	hummingbird	Petilles_Antilles
eulampis_holosericeus	-61.5315	16.2549	hummingbird	Petilles_Antilles
orthorhyncus_cristatus	-61.5315	16.2549	hummingbird	Petilles_Antilles
orthorhyncus_cristatus	-61.5279	16.255	hummingbird	Petilles_Antilles
orthorhyncus_cristatus	-61.4613	16.2551	hummingbird	Petilles_Antilles
eulampis_holosericeus	-61.4979	16.2553	hummingbird	Petilles_Antilles
eulampis_jugularis	-61.6621	16.2555	hummingbird	Petilles_Antilles
orthorhyncus_cristatus	-61.6621	16.2555	hummingbird	Petilles_Antilles
eulampis_holosericeus	-61.2432	16.2557	hummingbird	Petilles_Antilles
orthorhyncus_cristatus	-61.2432	16.2557	hummingbird	Petilles_Antilles
eulampis_holosericeus	-61.395	16.256	hummingbird	Petilles_Antilles
orthorhyncus_cristatus	-61.395	16.256	hummingbird	Petilles_Antilles
eulampis_holosericeus	-61.5315	16.2561	hummingbird	Petilles_Antilles
orthorhyncus_cristatus	-61.5315	16.2561	hummingbird	Petilles_Antilles
orthorhyncus_cristatus	-61.4071	16.2562	hummingbird	Petilles_Antilles
orthorhyncus_cristatus	-61.2315	16.2565	hummingbird	Petilles_Antilles
orthorhyncus_cristatus	-61.4119	16.257	hummingbird	Petilles_Antilles
eulampis_holosericeus	-61.5307	16.2577	hummingbird	Petilles_Antilles
orthorhyncus_cristatus	-61.233	16.2579	hummingbird	Petilles_Antilles
eulampis_holosericeus	-61.5282	16.2579	hummingbird	Petilles_Antilles
orthorhyncus_cristatus	-61.5282	16.2579	hummingbird	Petilles_Antilles
eulampis_holosericeus	-61.5745	16.258	hummingbird	Petilles_Antilles
eulampis_holosericeus	-61.4994	16.2588	hummingbird	Petilles_Antilles
orthorhyncus_cristatus	-61.4994	16.2588	hummingbird	Petilles_Antilles
eulampis_holosericeus	-61.5032	16.259	hummingbird	Petilles_Antilles
orthorhyncus_cristatus	-61.5032	16.259	hummingbird	Petilles_Antilles
eulampis_holosericeus	-61.7894	16.2591	hummingbird	Petilles_Antilles
eulampis_jugularis	-61.7894	16.2591	hummingbird	Petilles_Antilles
orthorhyncus_cristatus	-61.7894	16.2591	hummingbird	Petilles_Antilles
orthorhyncus_cristatus	-61.4652	16.2592	hummingbird	Petilles_Antilles
eulampis_holosericeus	-61.5257	16.2595	hummingbird	Petilles_Antilles
orthorhyncus_cristatus	-61.5257	16.2595	hummingbird	Petilles_Antilles
orthorhyncus_cristatus	-61.3965	16.2604	hummingbird	Petilles_Antilles
eulampis_holosericeus	-61.5311	16.2604	hummingbird	Petilles_Antilles
orthorhyncus_cristatus	-61.5311	16.2604	hummingbird	Petilles_Antilles
orthorhyncus_cristatus	-61.5055	16.2607	hummingbird	Petilles_Antilles
orthorhyncus_cristatus	-61.4678	16.2613	hummingbird	Petilles_Antilles
eulampis_holosericeus	-61.6491	16.2618	hummingbird	Petilles_Antilles
eulampis_jugularis	-61.6491	16.2618	hummingbird	Petilles_Antilles
orthorhyncus_cristatus	-61.6491	16.2618	hummingbird	Petilles_Antilles
eulampis_holosericeus	-61.5068	16.2631	hummingbird	Petilles_Antilles
eulampis_holosericeus	-61.65	16.2633	hummingbird	Petilles_Antilles
eulampis_holosericeus	-61.5197	16.2636	hummingbird	Petilles_Antilles
eulampis_holosericeus	-61.2966	16.2648	hummingbird	Petilles_Antilles
eulampis_holosericeus	-61.2903	16.2655	hummingbird	Petilles_Antilles
orthorhyncus_cristatus	-61.6346	16.2659	hummingbird	Petilles_Antilles
eulampis_holosericeus	-61.2819	16.2666	hummingbird	Petilles_Antilles
eulampis_holosericeus	-61.2975	16.2721	hummingbird	Petilles_Antilles
eulampis_holosericeus	-61.6746	16.2738	hummingbird	Petilles_Antilles
eulampis_holosericeus	-61.7066	16.2738	hummingbird	Petilles_Antilles
orthorhyncus_cristatus	-61.7066	16.2738	hummingbird	Petilles_Antilles
eulampis_holosericeus	-61.703	16.2743	hummingbird	Petilles_Antilles
eulampis_holosericeus	-61.6839	16.2749	hummingbird	Petilles_Antilles
orthorhyncus_cristatus	-61.6903	16.2763	hummingbird	Petilles_Antilles
orthorhyncus_cristatus	-61.6909	16.2765	hummingbird	Petilles_Antilles
eulampis_holosericeus	-61.7025	16.2768	hummingbird	Petilles_Antilles
eulampis_holosericeus	-61.4995	16.2775	hummingbird	Petilles_Antilles
orthorhyncus_cristatus	-61.4995	16.2775	hummingbird	Petilles_Antilles
eulampis_holosericeus	-61.285	16.2786	hummingbird	Petilles_Antilles
eulampis_holosericeus	-61.6687	16.2794	hummingbird	Petilles_Antilles
eulampis_holosericeus	-61.5183	16.2821	hummingbird	Petilles_Antilles
eulampis_holosericeus	-61.4941	16.284	hummingbird	Petilles_Antilles
eulampis_jugularis	-61.4941	16.284	hummingbird	Petilles_Antilles
orthorhyncus_cristatus	-61.4941	16.284	hummingbird	Petilles_Antilles
eulampis_jugularis	-61.7924	16.284	hummingbird	Petilles_Antilles
orthorhyncus_cristatus	-61.5081	16.2843	hummingbird	Petilles_Antilles
orthorhyncus_cristatus	-61.4525	16.2888	hummingbird	Petilles_Antilles
eulampis_holosericeus	-61.0977	16.2897	hummingbird	Petilles_Antilles
orthorhyncus_cristatus	-61.0977	16.2897	hummingbird	Petilles_Antilles
orthorhyncus_cristatus	-61.5089	16.2908	hummingbird	Petilles_Antilles
eulampis_holosericeus	-61.4568	16.2914	hummingbird	Petilles_Antilles
orthorhyncus_cristatus	-61.4568	16.2914	hummingbird	Petilles_Antilles
eulampis_holosericeus	-61.4441	16.2915	hummingbird	Petilles_Antilles
orthorhyncus_cristatus	-61.4441	16.2915	hummingbird	Petilles_Antilles
eulampis_holosericeus	-61.4505	16.2916	hummingbird	Petilles_Antilles
eulampis_holosericeus	-61.4401	16.292	hummingbird	Petilles_Antilles
eulampis_holosericeus	-61.0943	16.2945	hummingbird	Petilles_Antilles
orthorhyncus_cristatus	-61.0943	16.2945	hummingbird	Petilles_Antilles
orthorhyncus_cristatus	-61.437	16.295	hummingbird	Petilles_Antilles
orthorhyncus_cristatus	-61.446	16.295	hummingbird	Petilles_Antilles
eulampis_holosericeus	-61.4501	16.2951	hummingbird	Petilles_Antilles
orthorhyncus_cristatus	-61.4501	16.2951	hummingbird	Petilles_Antilles
orthorhyncus_cristatus	-61.0945	16.2957	hummingbird	Petilles_Antilles
eulampis_holosericeus	-61.4596	16.296	hummingbird	Petilles_Antilles
orthorhyncus_cristatus	-61.4596	16.296	hummingbird	Petilles_Antilles
orthorhyncus_cristatus	-61.096	16.2961	hummingbird	Petilles_Antilles
orthorhyncus_cristatus	-61.4597	16.2974	hummingbird	Petilles_Antilles
orthorhyncus_cristatus	-61.7238	16.298	hummingbird	Petilles_Antilles
eulampis_holosericeus	-61.0837	16.2985	hummingbird	Petilles_Antilles
orthorhyncus_cristatus	-61.0837	16.2985	hummingbird	Petilles_Antilles
eulampis_holosericeus	-61.089	16.2985	hummingbird	Petilles_Antilles
orthorhyncus_cristatus	-61.089	16.2985	hummingbird	Petilles_Antilles
orthorhyncus_cristatus	-61.4458	16.2986	hummingbird	Petilles_Antilles
eulampis_holosericeus	-61.4487	16.2986	hummingbird	Petilles_Antilles
orthorhyncus_cristatus	-61.4487	16.2986	hummingbird	Petilles_Antilles
orthorhyncus_cristatus	-61.0849	16.2989	hummingbird	Petilles_Antilles
eulampis_holosericeus	-61.0921	16.2989	hummingbird	Petilles_Antilles
orthorhyncus_cristatus	-61.0921	16.2989	hummingbird	Petilles_Antilles
eulampis_holosericeus	-61.4556	16.2989	hummingbird	Petilles_Antilles
orthorhyncus_cristatus	-61.4556	16.2989	hummingbird	Petilles_Antilles
orthorhyncus_cristatus	-61.0944	16.2991	hummingbird	Petilles_Antilles
orthorhyncus_cristatus	-61.0834	16.2992	hummingbird	Petilles_Antilles
eulampis_jugularis	-61.79695	16.29948	hummingbird	Petilles_Antilles
eulampis_holosericeus	-61.4414	16.3002	hummingbird	Petilles_Antilles
orthorhyncus_cristatus	-61.4414	16.3002	hummingbird	Petilles_Antilles
eulampis_holosericeus	-61.7223	16.3002	hummingbird	Petilles_Antilles
eulampis_jugularis	-61.7223	16.3002	hummingbird	Petilles_Antilles
orthorhyncus_cristatus	-61.4505	16.3004	hummingbird	Petilles_Antilles
orthorhyncus_cristatus	-61.0951	16.3025	hummingbird	Petilles_Antilles
orthorhyncus_cristatus	-61.076	16.303	hummingbird	Petilles_Antilles
eulampis_holosericeus	-61.721	16.303	hummingbird	Petilles_Antilles
eulampis_jugularis	-61.721	16.303	hummingbird	Petilles_Antilles
orthorhyncus_cristatus	-61.721	16.303	hummingbird	Petilles_Antilles
eulampis_holosericeus	-61.4332	16.3033	hummingbird	Petilles_Antilles
orthorhyncus_cristatus	-61.4332	16.3033	hummingbird	Petilles_Antilles
orthorhyncus_cristatus	-61.44	16.3034	hummingbird	Petilles_Antilles
eulampis_holosericeus	-61.718	16.3041	hummingbird	Petilles_Antilles
orthorhyncus_cristatus	-61.718	16.3041	hummingbird	Petilles_Antilles
eulampis_jugularis	-61.0718	16.3042	hummingbird	Petilles_Antilles
orthorhyncus_cristatus	-61.0879	16.3043	hummingbird	Petilles_Antilles
eulampis_holosericeus	-61.4376	16.3058	hummingbird	Petilles_Antilles
orthorhyncus_cristatus	-61.4376	16.3058	hummingbird	Petilles_Antilles
eulampis_holosericeus	-61.7151	16.3058	hummingbird	Petilles_Antilles
eulampis_jugularis	-61.7151	16.3058	hummingbird	Petilles_Antilles
orthorhyncus_cristatus	-61.7151	16.3058	hummingbird	Petilles_Antilles
eulampis_holosericeus	-61.0731	16.3061	hummingbird	Petilles_Antilles
eulampis_holosericeus	-61.7126	16.3076	hummingbird	Petilles_Antilles
eulampis_jugularis	-61.7126	16.3076	hummingbird	Petilles_Antilles
orthorhyncus_cristatus	-61.7126	16.3076	hummingbird	Petilles_Antilles
eulampis_holosericeus	-61.7079	16.3089	hummingbird	Petilles_Antilles
eulampis_jugularis	-61.7079	16.3089	hummingbird	Petilles_Antilles
eulampis_jugularis	-61.6493	16.311	hummingbird	Petilles_Antilles
orthorhyncus_cristatus	-61.6493	16.311	hummingbird	Petilles_Antilles
eulampis_holosericeus	-61.3262	16.3112	hummingbird	Petilles_Antilles
eulampis_holosericeus	-61.7051	16.3116	hummingbird	Petilles_Antilles
eulampis_jugularis	-61.7051	16.3116	hummingbird	Petilles_Antilles
orthorhyncus_cristatus	-61.3955	16.3121	hummingbird	Petilles_Antilles
eulampis_holosericeus	-61.0694	16.3129	hummingbird	Petilles_Antilles
orthorhyncus_cristatus	-61.0694	16.3129	hummingbird	Petilles_Antilles
eulampis_holosericeus	-61.7033	16.315	hummingbird	Petilles_Antilles
eulampis_jugularis	-61.7033	16.315	hummingbird	Petilles_Antilles
eulampis_holosericeus	-61.3975	16.316	hummingbird	Petilles_Antilles
orthorhyncus_cristatus	-61.3975	16.316	hummingbird	Petilles_Antilles
orthorhyncus_cristatus	-61.7933	16.3169	hummingbird	Petilles_Antilles
eulampis_holosericeus	-61.7927	16.3171	hummingbird	Petilles_Antilles
orthorhyncus_cristatus	-61.7927	16.3171	hummingbird	Petilles_Antilles
eulampis_holosericeus	-61.0471	16.3175	hummingbird	Petilles_Antilles
orthorhyncus_cristatus	-61.0471	16.3175	hummingbird	Petilles_Antilles
eulampis_holosericeus	-61.7018	16.318	hummingbird	Petilles_Antilles
orthorhyncus_cristatus	-61.7018	16.318	hummingbird	Petilles_Antilles
orthorhyncus_cristatus	-61.035	16.3188	hummingbird	Petilles_Antilles
eulampis_holosericeus	-61.7017	16.3215	hummingbird	Petilles_Antilles
eulampis_jugularis	-61.7017	16.3215	hummingbird	Petilles_Antilles
eulampis_holosericeus	-61.3977	16.3218	hummingbird	Petilles_Antilles
orthorhyncus_cristatus	-61.3977	16.3218	hummingbird	Petilles_Antilles
orthorhyncus_cristatus	-61.3939	16.3223	hummingbird	Petilles_Antilles
eulampis_holosericeus	-61.7723	16.3247	hummingbird	Petilles_Antilles
eulampis_jugularis	-61.7723	16.3247	hummingbird	Petilles_Antilles
orthorhyncus_cristatus	-61.7723	16.3247	hummingbird	Petilles_Antilles
eulampis_holosericeus	-61.776	16.3252	hummingbird	Petilles_Antilles
orthorhyncus_cristatus	-61.776	16.3252	hummingbird	Petilles_Antilles
eulampis_holosericeus	-61.3286	16.3253	hummingbird	Petilles_Antilles
orthorhyncus_cristatus	-61.0396	16.3255	hummingbird	Petilles_Antilles
orthorhyncus_cristatus	-61.0433	16.3261	hummingbird	Petilles_Antilles
eulampis_jugularis	-61.7682	16.3263	hummingbird	Petilles_Antilles
orthorhyncus_cristatus	-61.7682	16.3263	hummingbird	Petilles_Antilles
eulampis_holosericeus	-61.7803	16.3268	hummingbird	Petilles_Antilles
eulampis_jugularis	-61.7803	16.3268	hummingbird	Petilles_Antilles
orthorhyncus_cristatus	-61.7803	16.3268	hummingbird	Petilles_Antilles
eulampis_holosericeus	-61.0176	16.3278	hummingbird	Petilles_Antilles
orthorhyncus_cristatus	-61.3962	16.3278	hummingbird	Petilles_Antilles
eulampis_holosericeus	-61.759	16.3278	hummingbird	Petilles_Antilles
eulampis_jugularis	-61.759	16.3278	hummingbird	Petilles_Antilles
orthorhyncus_cristatus	-61.759	16.3278	hummingbird	Petilles_Antilles
eulampis_holosericeus	-61.7621	16.3278	hummingbird	Petilles_Antilles
eulampis_jugularis	-61.7621	16.3278	hummingbird	Petilles_Antilles
orthorhyncus_cristatus	-61.7621	16.3278	hummingbird	Petilles_Antilles
eulampis_holosericeus	-61.7656	16.3279	hummingbird	Petilles_Antilles
orthorhyncus_cristatus	-61.7656	16.3279	hummingbird	Petilles_Antilles
eulampis_holosericeus	-61.7553	16.3295	hummingbird	Petilles_Antilles
eulampis_holosericeus	-61.783	16.3301	hummingbird	Petilles_Antilles
orthorhyncus_cristatus	-61.783	16.3301	hummingbird	Petilles_Antilles
orthorhyncus_cristatus	-61.0298	16.3308	hummingbird	Petilles_Antilles
orthorhyncus_cristatus	-61.0179	16.3311	hummingbird	Petilles_Antilles
eulampis_holosericeus	-61.0195	16.3316	hummingbird	Petilles_Antilles
eulampis_holosericeus	-61.7521	16.3316	hummingbird	Petilles_Antilles
eulampis_jugularis	-61.7521	16.3316	hummingbird	Petilles_Antilles
orthorhyncus_cristatus	-61.7521	16.3316	hummingbird	Petilles_Antilles
orthorhyncus_cristatus	-61.0261	16.3323	hummingbird	Petilles_Antilles
orthorhyncus_cristatus	-61.6987	16.3324	hummingbird	Petilles_Antilles
eulampis_holosericeus	-61.0157	16.3331	hummingbird	Petilles_Antilles
orthorhyncus_cristatus	-61.0225	16.3332	hummingbird	Petilles_Antilles
eulampis_holosericeus	-61.7494	16.3344	hummingbird	Petilles_Antilles
orthorhyncus_cristatus	-61.7494	16.3344	hummingbird	Petilles_Antilles
eulampis_holosericeus	-61.0047	16.3358	hummingbird	Petilles_Antilles
orthorhyncus_cristatus	-61.0047	16.3358	hummingbird	Petilles_Antilles
eulampis_holosericeus	-61.011	16.3383	hummingbird	Petilles_Antilles
eulampis_holosericeus	-61.4908	16.3394	hummingbird	Petilles_Antilles
eulampis_jugularis	-61.4908	16.3394	hummingbird	Petilles_Antilles
orthorhyncus_cristatus	-61.4908	16.3394	hummingbird	Petilles_Antilles
orthorhyncus_cristatus	-61.7781	16.3398	hummingbird	Petilles_Antilles
eulampis_holosericeus	-61.4557	16.3411	hummingbird	Petilles_Antilles
eulampis_holosericeus	-61.35796	16.34188	hummingbird	Petilles_Antilles
eulampis_jugularis	-61.35796	16.34188	hummingbird	Petilles_Antilles
orthorhyncus_cristatus	-61.35796	16.34188	hummingbird	Petilles_Antilles
orthorhyncus_cristatus	-61.0076	16.3423	hummingbird	Petilles_Antilles
orthorhyncus_cristatus	-61.4622	16.344	hummingbird	Petilles_Antilles
eulampis_jugularis	-61.4914	16.344	hummingbird	Petilles_Antilles
orthorhyncus_cristatus	-61.4914	16.344	hummingbird	Petilles_Antilles
orthorhyncus_cristatus	-61.4549	16.3441	hummingbird	Petilles_Antilles
orthorhyncus_cristatus	-61.0067	16.3443	hummingbird	Petilles_Antilles
eulampis_holosericeus	-61.463	16.3474	hummingbird	Petilles_Antilles
eulampis_holosericeus	-61.4509	16.3479	hummingbird	Petilles_Antilles
orthorhyncus_cristatus	-61.4665	16.3483	hummingbird	Petilles_Antilles
eulampis_holosericeus	-61.4519	16.3553	hummingbird	Petilles_Antilles
orthorhyncus_cristatus	-61.7378	16.3565	hummingbird	Petilles_Antilles
eulampis_jugularis	-61.4742	16.3677	hummingbird	Petilles_Antilles
orthorhyncus_cristatus	-61.4742	16.3677	hummingbird	Petilles_Antilles
orthorhyncus_cristatus	-61.4762	16.3773	hummingbird	Petilles_Antilles
orthorhyncus_cristatus	-61.4787	16.3774	hummingbird	Petilles_Antilles
eulampis_holosericeus	-61.4785	16.3776	hummingbird	Petilles_Antilles
orthorhyncus_cristatus	-61.4785	16.3776	hummingbird	Petilles_Antilles
eulampis_holosericeus	-61.4967	16.3778	hummingbird	Petilles_Antilles
orthorhyncus_cristatus	-61.4948	16.3785	hummingbird	Petilles_Antilles
orthorhyncus_cristatus	-61.467	16.3794	hummingbird	Petilles_Antilles
orthorhyncus_cristatus	-61.4759	16.3815	hummingbird	Petilles_Antilles
eulampis_holosericeus	-61.4658	16.3831	hummingbird	Petilles_Antilles
orthorhyncus_cristatus	-61.4658	16.3831	hummingbird	Petilles_Antilles
orthorhyncus_cristatus	-61.468	16.3848	hummingbird	Petilles_Antilles
eulampis_holosericeus	-61.4774	16.3857	hummingbird	Petilles_Antilles
orthorhyncus_cristatus	-61.4774	16.3857	hummingbird	Petilles_Antilles
eulampis_holosericeus	-61.4611	16.386	hummingbird	Petilles_Antilles
orthorhyncus_cristatus	-61.4611	16.386	hummingbird	Petilles_Antilles
orthorhyncus_cristatus	-61.4724	16.3863	hummingbird	Petilles_Antilles
eulampis_holosericeus	-61.4637	16.3869	hummingbird	Petilles_Antilles
eulampis_holosericeus	-61.5029	16.3873	hummingbird	Petilles_Antilles
orthorhyncus_cristatus	-61.5029	16.3873	hummingbird	Petilles_Antilles
orthorhyncus_cristatus	-61.4523	16.3881	hummingbird	Petilles_Antilles
orthorhyncus_cristatus	-61.5024	16.3898	hummingbird	Petilles_Antilles
orthorhyncus_cristatus	-61.4973	16.3901	hummingbird	Petilles_Antilles
orthorhyncus_cristatus	-61.4172	16.3906	hummingbird	Petilles_Antilles
orthorhyncus_cristatus	-61.4084	16.3931	hummingbird	Petilles_Antilles
orthorhyncus_cristatus	-61.4663	16.3966	hummingbird	Petilles_Antilles
orthorhyncus_cristatus	-61.4111	16.3976	hummingbird	Petilles_Antilles
orthorhyncus_cristatus	-61.4618	16.3988	hummingbird	Petilles_Antilles
eulampis_holosericeus	-61.4225	16.4004	hummingbird	Petilles_Antilles
orthorhyncus_cristatus	-61.4225	16.4004	hummingbird	Petilles_Antilles
orthorhyncus_cristatus	-61.4179	16.4011	hummingbird	Petilles_Antilles
orthorhyncus_cristatus	-61.4157	16.4021	hummingbird	Petilles_Antilles
eulampis_holosericeus	-61.5265	16.4028	hummingbird	Petilles_Antilles
orthorhyncus_cristatus	-61.5265	16.4028	hummingbird	Petilles_Antilles
eulampis_holosericeus	-61.4065	16.4074	hummingbird	Petilles_Antilles
orthorhyncus_cristatus	-61.4065	16.4074	hummingbird	Petilles_Antilles
eulampis_holosericeus	-61.403	16.4082	hummingbird	Petilles_Antilles
orthorhyncus_cristatus	-61.5308	16.4105	hummingbird	Petilles_Antilles
orthorhyncus_cristatus	-61.4152	16.4152	hummingbird	Petilles_Antilles
eulampis_holosericeus	-61.5323	16.4252	hummingbird	Petilles_Antilles
orthorhyncus_cristatus	-61.5323	16.4252	hummingbird	Petilles_Antilles
eulampis_holosericeus	-61.5331	16.4264	hummingbird	Petilles_Antilles
orthorhyncus_cristatus	-61.5331	16.4264	hummingbird	Petilles_Antilles
orthorhyncus_cristatus	-61.5269	16.4321	hummingbird	Petilles_Antilles
orthorhyncus_cristatus	-61.5256	16.4373	hummingbird	Petilles_Antilles
orthorhyncus_cristatus	-61.4481	16.4404	hummingbird	Petilles_Antilles
orthorhyncus_cristatus	-61.5245	16.4406	hummingbird	Petilles_Antilles
orthorhyncus_cristatus	-61.5175	16.4454	hummingbird	Petilles_Antilles
orthorhyncus_cristatus	-61.5291	16.4487	hummingbird	Petilles_Antilles
orthorhyncus_cristatus	-61.5292	16.4505	hummingbird	Petilles_Antilles
eulampis_holosericeus	-61.4931	16.4679	hummingbird	Petilles_Antilles
orthorhyncus_cristatus	-61.4931	16.4679	hummingbird	Petilles_Antilles
orthorhyncus_cristatus	-61.4895	16.4704	hummingbird	Petilles_Antilles
eulampis_holosericeus	-61.4946	16.4713	hummingbird	Petilles_Antilles
orthorhyncus_cristatus	-61.4946	16.4713	hummingbird	Petilles_Antilles
orthorhyncus_cristatus	-61.4845	16.4715	hummingbird	Petilles_Antilles
eulampis_holosericeus	-61.481	16.4742	hummingbird	Petilles_Antilles
orthorhyncus_cristatus	-61.481	16.4742	hummingbird	Petilles_Antilles
eulampis_holosericeus	-61.4951	16.4756	hummingbird	Petilles_Antilles
orthorhyncus_cristatus	-61.4951	16.4756	hummingbird	Petilles_Antilles
eulampis_holosericeus	-61.4897	16.4767	hummingbird	Petilles_Antilles
eulampis_jugularis	-61.4897	16.4767	hummingbird	Petilles_Antilles
eulampis_holosericeus	-61.4935	16.4786	hummingbird	Petilles_Antilles
orthorhyncus_cristatus	-61.4935	16.4786	hummingbird	Petilles_Antilles
eulampis_holosericeus	-61.4819	16.4794	hummingbird	Petilles_Antilles
orthorhyncus_cristatus	-61.4819	16.4794	hummingbird	Petilles_Antilles
orthorhyncus_cristatus	-61.4359	16.4795	hummingbird	Petilles_Antilles
orthorhyncus_cristatus	-61.4889	16.48	hummingbird	Petilles_Antilles
eulampis_holosericeus	-61.4401	16.4802	hummingbird	Petilles_Antilles
orthorhyncus_cristatus	-61.4401	16.4802	hummingbird	Petilles_Antilles
orthorhyncus_cristatus	-61.4417	16.4803	hummingbird	Petilles_Antilles
orthorhyncus_cristatus	-61.4858	16.4807	hummingbird	Petilles_Antilles
orthorhyncus_cristatus	-61.4335	16.4814	hummingbird	Petilles_Antilles
orthorhyncus_cristatus	-61.4976	16.4841	hummingbird	Petilles_Antilles
orthorhyncus_cristatus	-61.4429	16.4844	hummingbird	Petilles_Antilles
eulampis_holosericeus	-61.4349	16.4849	hummingbird	Petilles_Antilles
orthorhyncus_cristatus	-61.4349	16.4849	hummingbird	Petilles_Antilles
eulampis_holosericeus	-61.4418	16.4852	hummingbird	Petilles_Antilles
orthorhyncus_cristatus	-61.4418	16.4852	hummingbird	Petilles_Antilles
eulampis_holosericeus	-61.4378	16.4855	hummingbird	Petilles_Antilles
orthorhyncus_cristatus	-61.4378	16.4855	hummingbird	Petilles_Antilles
orthorhyncus_cristatus	-61.4415	16.4862	hummingbird	Petilles_Antilles
orthorhyncus_cristatus	-61.4754	16.504	hummingbird	Petilles_Antilles
eulampis_holosericeus	-62.16665	16.68224	hummingbird	Petilles_Antilles
eulampis_jugularis	-62.16665	16.68224	hummingbird	Petilles_Antilles
orthorhyncus_cristatus	-62.16665	16.68224	hummingbird	Petilles_Antilles
eulampis_holosericeus	-62.16624	16.71669	hummingbird	Petilles_Antilles
eulampis_jugularis	-62.16624	16.71669	hummingbird	Petilles_Antilles
orthorhyncus_cristatus	-62.16624	16.71669	hummingbird	Petilles_Antilles
eulampis_holosericeus	-62.23755	16.72885	hummingbird	Petilles_Antilles
orthorhyncus_cristatus	-62.23755	16.72885	hummingbird	Petilles_Antilles
eulampis_holosericeus	-62.2117	16.742	hummingbird	Petilles_Antilles
eulampis_jugularis	-62.2117	16.742	hummingbird	Petilles_Antilles
orthorhyncus_cristatus	-62.2117	16.742	hummingbird	Petilles_Antilles
eulampis_jugularis	-62.2078	16.7428	hummingbird	Petilles_Antilles
eulampis_jugularis	-62.2082	16.743	hummingbird	Petilles_Antilles
orthorhyncus_cristatus	-62.2082	16.743	hummingbird	Petilles_Antilles
orthorhyncus_cristatus	-62.202	16.7437	hummingbird	Petilles_Antilles
eulampis_jugularis	-62.1987	16.7442	hummingbird	Petilles_Antilles
orthorhyncus_cristatus	-62.1987	16.7442	hummingbird	Petilles_Antilles
eulampis_jugularis	-62.2117	16.7442	hummingbird	Petilles_Antilles
orthorhyncus_cristatus	-62.2117	16.7442	hummingbird	Petilles_Antilles
eulampis_jugularis	-62.2082	16.7443	hummingbird	Petilles_Antilles
orthorhyncus_cristatus	-62.2082	16.7443	hummingbird	Petilles_Antilles
eulampis_holosericeus	-62.2123	16.7443	hummingbird	Petilles_Antilles
eulampis_jugularis	-62.2123	16.7443	hummingbird	Petilles_Antilles
orthorhyncus_cristatus	-62.2123	16.7443	hummingbird	Petilles_Antilles
orthorhyncus_cristatus	-62.1988	16.7448	hummingbird	Petilles_Antilles
eulampis_jugularis	-62.2003	16.7452	hummingbird	Petilles_Antilles
orthorhyncus_cristatus	-62.2003	16.7452	hummingbird	Petilles_Antilles
eulampis_holosericeus	-62.2331	16.746	hummingbird	Petilles_Antilles
eulampis_jugularis	-62.2331	16.746	hummingbird	Petilles_Antilles
orthorhyncus_cristatus	-62.2331	16.746	hummingbird	Petilles_Antilles
eulampis_jugularis	-62.202	16.7463	hummingbird	Petilles_Antilles
[truncated: 6,943 more rows]
