# Supplementary material for: Bioclimatic niches are conserved and unrelated to pollination syndromes in Antillean Gesneriaceae
Source: R Soc Open Sci. 2017 Nov 1;4(11):170293. doi: 10.1098/rsos.170293 (PMC5717624; doi:10.1098/rsos.170293)
Supplement: Script and raw data;supplementary informations [file rsos170293supp1.zip › analysis/espece_bonne_niche_phylo]

espece
Gesneria_acaulis
Gesneria_bracteosa
Gesneria_christii
Gesneria_citrina
Gesneria_cubensis
Gesneria_cuneifolia
Gesneria_ekmanii
Gesneria_fruticosa
Gesneria_humilis
Gesneria_nipensis
Gesneria_pedicellaris
Gesneria_pedunculosa
Gesneria_pulverulenta
Gesneria_pumila
Gesneria_purpurascens
Gesneria_reticulata
Gesneria_salicifolia
Gesneria_shaferi
Gesneria_ventricosa
Gesneria_viridiflora_subsp._acrochordonanthe
Gesneria_viridiflora_subsp._quisqueyana
Gesneria_viridiflora_subsp._viridiflora
Rhytidophyllum_auriculatum
Rhytidophyllum_berteroanum
Rhytidophyllum_bicolor
Rhytidophyllum_bullatum
Rhytidophyllum_crenulatum
Rhytidophyllum_exsertum
Rhytidophyllum_grandiflorum
Rhytidophyllum_leucomallon
Rhytidophyllum_lomense
Rhytidophyllum_minus
Rhytidophyllum_rupincola
Rhytidophyllum_tomentosum
Rhytidophyllum_vernicosum
