# Supplementary material for: Bioclimatic niches are conserved and unrelated to pollination syndromes in Antillean Gesneriaceae
Source: R Soc Open Sci. 2017 Nov 1;4(11):170293. doi: 10.1098/rsos.170293 (PMC5717624; doi:10.1098/rsos.170293)
Supplement: Script and raw data;supplementary informations [file rsos170293supp1.zip › analysis/sample_sd_par_axe_par_sp_toutes_iles.txt]

echantillon	axe	sd	espece
1	1	1.01086958707365	anoura_geoffroyi
1	2	0.169968517362346	anoura_geoffroyi
1	1	0.855786431484914	erophylla_bombifrons
1	2	2.19830188451392	erophylla_bombifrons
1	1	3.00770305269504	erophylla_sezerkoni
1	2	2.59797633357941	erophylla_sezerkoni
1	1	2.99381769423311	glossophaga_longirostris
1	2	2.01267792202866	glossophaga_longirostris
1	1	2.23809048998075	glossophaga_soricina
1	2	2.65058247960722	glossophaga_soricina
1	1	1.34565754228819	monophyllus_plethodon
1	2	3.65677703413078	monophyllus_plethodon
1	1	2.46655730346177	monophyllus_redmani
1	2	2.3223299702641	monophyllus_redmani
1	1	1.65217728363989	phyllonecteris_aphylla
1	2	5.14129531151082	phyllonecteris_aphylla
1	1	1.88294585267365	phyllonycteris_poeyi
1	2	2.52094245391573	phyllonycteris_poeyi
1	1	3.01553341832195	orthorhyncus_cristatus
1	2	2.35929402106441	orthorhyncus_cristatus
1	1	3.07367482462003	eulampis_holosericeus
1	2	2.82507811972896	eulampis_holosericeus
1	1	1.86743120326886	eulampis_jugularis
1	2	2.13381925489581	eulampis_jugularis
1	1	4.48222360635078	cyanophaia_bicolor
1	2	2.2802071290218	cyanophaia_bicolor
1	1	3.13480883933237	mellisuga_minima
1	2	2.37650123656251	mellisuga_minima
1	1	2.92682743481215	anthracothorax_mango
1	2	2.26461293809968	anthracothorax_mango
1	1	2.86594128470139	trochilus_polytmus
1	2	2.10520318729502	trochilus_polytmus
1	1	2.64609842715549	anthracothorax_dominicus
1	2	2.34396805298453	anthracothorax_dominicus
1	1	2.41730167026433	chlorostilbon_swainsonii
1	2	2.47561606734023	chlorostilbon_swainsonii
1	1	2.99841313878921	chlorostilbon_maugaeus
1	2	2.89344529956858	chlorostilbon_maugaeus
1	1	3.15460113917765	anthracothorax_viridis
1	2	2.0987416007579	anthracothorax_viridis
1	1	2.66990106317815	archilocus_colubris
1	2	1.67889272449998	archilocus_colubris
1	1	3.4161318405174	chlorostilbon_ricordii
1	2	2.54299686315699	chlorostilbon_ricordii
1	1	4.19182915908851	mellisuga_helenae
1	2	2.2880310030766	mellisuga_helenae
1	1	2.54783005849416	Gesneria_acaulis
1	2	2.08925233071696	Gesneria_acaulis
1	1	3.12197703961283	Gesneria_alpina
1	2	0.522808150052321	Gesneria_alpina
1	1	NA	Gesneria_aspera
1	2	NA	Gesneria_aspera
1	1	NA	Gesneria_barahonensis
1	2	NA	Gesneria_barahonensis
1	1	NA	Gesneria_binghamii
1	2	NA	Gesneria_binghamii
1	1	NA	Gesneria_brachysepala
1	2	NA	Gesneria_brachysepala
1	1	3.4694896155954	Gesneria_bracteosa
1	2	2.808014382508	Gesneria_bracteosa
1	1	NA	Gesneria_brevifolia
1	2	NA	Gesneria_brevifolia
1	1	NA	Gesneria_calycina
1	2	NA	Gesneria_calycina
1	1	1.74690667167092	Gesneria_calycosa
1	2	2.88907803824229	Gesneria_calycosa
1	1	1.23835713595957	Gesneria_celsioides
1	2	1.03150133481922	Gesneria_celsioides
1	1	0.616565806025268	Gesneria_christii
1	2	2.28834549590763	Gesneria_christii
1	1	1.92425093515068	Gesneria_citrina
1	2	0.920873573962162	Gesneria_citrina
1	1	NA	Gesneria_clandestina
1	2	NA	Gesneria_clandestina
1	1	NA	Gesneria_clarensis
1	2	NA	Gesneria_clarensis
1	1	3.06405116257762	Gesneria_cubensis
1	2	1.7121292830937	Gesneria_cubensis
1	1	3.58169519380979	Gesneria_cuneifolia
1	2	0.493748886724147	Gesneria_cuneifolia
1	1	1.54379669880596	Gesneria_decapleura
1	2	0.939063905075241	Gesneria_decapleura
1	1	1.54131595679815	Gesneria_duchartreoides
1	2	2.53714230163926	Gesneria_duchartreoides
1	1	1.21878269354642	Gesneria_ekmanii
1	2	0.160725686114857	Gesneria_ekmanii
1	1	2.06392683926261	Gesneria_exserta
1	2	2.54041702270478	Gesneria_exserta
1	1	NA	Gesneria_ferruginea
1	2	NA	Gesneria_ferruginea
1	1	2.01919910469674	Gesneria_fruticosa
1	2	1.23196006644306	Gesneria_fruticosa
1	1	NA	Gesneria_glandulosa
1	2	NA	Gesneria_glandulosa
1	1	0.202345066220723	Gesneria_harrisii
1	2	0.479788232921476	Gesneria_harrisii
1	1	2.61217660444109	Gesneria_heterochroa
1	2	1.11386309119838	Gesneria_heterochroa
1	1	2.37348276384224	Gesneria_humilis
1	2	2.84481195669729	Gesneria_humilis
1	1	NA	Gesneria_hybocarpa
1	2	NA	Gesneria_hybocarpa
1	1	NA	Gesneria_hypoclada
1	2	NA	Gesneria_hypoclada
1	1	NA	Gesneria_jamaicensis
1	2	NA	Gesneria_jamaicensis
1	1	NA	Gesneria_lanceolata
1	2	NA	Gesneria_lanceolata
1	1	2.95218328559512	Gesneria_libanensis
1	2	2.36256832736986	Gesneria_libanensis
1	1	NA	Gesneria_neglecta
1	2	NA	Gesneria_neglecta
1	1	2.62737313416027	Gesneria_nipensis
1	2	2.68902127068861	Gesneria_nipensis
1	1	NA	Gesneria_odontophylla
1	2	NA	Gesneria_odontophylla
1	1	NA	Gesneria_onychocalyx
1	2	NA	Gesneria_onychocalyx
1	1	NA	Gesneria_parvifolia
1	2	NA	Gesneria_parvifolia
1	1	NA	Gesneria_pauciflora
1	2	NA	Gesneria_pauciflora
1	1	2.93303131213662	Gesneria_pedicellaris
1	2	2.57101512890893	Gesneria_pedicellaris
1	1	0.771214057989752	Gesneria_pedunculosa
1	2	1.68363549707967	Gesneria_pedunculosa
1	1	0.380035132478273	Gesneria_pulverulenta
1	2	0.0692313239913338	Gesneria_pulverulenta
1	1	2.16450244545609	Gesneria_pumila
1	2	2.67577053549419	Gesneria_pumila
1	1	3.71260126311564	Gesneria_purpurascens
1	2	3.56357035716862	Gesneria_purpurascens
1	1	2.49105670369868	Gesneria_reticulata
1	2	2.00658663681024	Gesneria_reticulata
1	1	6.16338184937288	Gesneria_salicifolia
1	2	2.86906434641554	Gesneria_salicifolia
1	1	0.84357575554448	Gesneria_scabra
1	2	2.8161329122339	Gesneria_scabra
1	1	2.49914331834617	Gesneria_shaferi
1	2	0.704006658041882	Gesneria_shaferi
1	1	2.74411714506831	Gesneria_ventricosa
1	2	2.16983966741839	Gesneria_ventricosa
1	1	4.61257773792281	Gesneria_viridiflora_subsp._acrochordonanthe
1	2	2.51543547973211	Gesneria_viridiflora_subsp._acrochordonanthe
1	1	2.59752228391687	Gesneria_viridiflora_subsp._quisqueyana
1	2	0.413218350761041	Gesneria_viridiflora_subsp._quisqueyana
1	1	NA	Gesneria_viridiflora_subsp._sintenisii
1	2	NA	Gesneria_viridiflora_subsp._sintenisii
1	1	2.75432406124688	Gesneria_viridiflora_subsp._viridiflora
1	2	2.89702059027046	Gesneria_viridiflora_subsp._viridiflora
1	1	2.08447497220484	Gesneria_wrightii
1	2	0.885749818535768	Gesneria_wrightii
1	1	NA	Gesneria_yumuriensis
1	2	NA	Gesneria_yumuriensis
1	1	NA	Rhytidophyllum_acunae
1	2	NA	Rhytidophyllum_acunae
1	1	NA	Rhytidophyllum_asperum
1	2	NA	Rhytidophyllum_asperum
1	1	2.70688546523575	Rhytidophyllum_auriculatum
1	2	2.4943691341659	Rhytidophyllum_auriculatum
1	1	2.89146357820359	Rhytidophyllum_berteroanum
1	2	2.9174545739956	Rhytidophyllum_berteroanum
1	1	1.09428419906927	Rhytidophyllum_bicolor
1	2	2.25637454665757	Rhytidophyllum_bicolor
1	1	3.78697545011919	Rhytidophyllum_bullatum
1	2	3.41826829275866	Rhytidophyllum_bullatum
1	1	0.30798027270402	Rhytidophyllum_caribaeum
1	2	4.07078787415128	Rhytidophyllum_caribaeum
1	1	NA	Rhytidophyllum_coccineum
1	2	NA	Rhytidophyllum_coccineum
1	1	2.87140850998843	Rhytidophyllum_crenulatum
1	2	3.13785912570567	Rhytidophyllum_crenulatum
1	1	NA	Rhytidophyllum_daisyanum
1	2	NA	Rhytidophyllum_daisyanum
1	1	2.83262346813913	Rhytidophyllum_earlei
1	2	0.344347554934843	Rhytidophyllum_earlei
1	1	2.44447169863448	Rhytidophyllum_exsertum
1	2	2.31395620964721	Rhytidophyllum_exsertum
1	1	2.24620710590939	Rhytidophyllum_grande
1	2	2.7065221455479	Rhytidophyllum_grande
1	1	1.86825048894275	Rhytidophyllum_grandiflorum
1	2	2.02148750309079	Rhytidophyllum_grandiflorum
1	1	1.38965734275438	Rhytidophyllum_lanatum
1	2	2.77898913003235	Rhytidophyllum_lanatum
1	1	3.446970374647	Rhytidophyllum_leucomallon
1	2	1.86896523861239	Rhytidophyllum_leucomallon
1	1	2.00953005830774	Rhytidophyllum_lomense
1	2	1.47029584116311	Rhytidophyllum_lomense
1	1	1.50529367939883	Rhytidophyllum_minus
1	2	3.18417692261889	Rhytidophyllum_minus
1	1	NA	Rhytidophyllum_petiolare
1	2	NA	Rhytidophyllum_petiolare
1	1	NA	Rhytidophyllum_rhodocalyx
1	2	NA	Rhytidophyllum_rhodocalyx
1	1	3.89213919121178	Rhytidophyllum_rupincola
1	2	1.46461881660394	Rhytidophyllum_rupincola
1	1	3.29581829824143	Rhytidophyllum_tomentosum
1	2	1.89300158332153	Rhytidophyllum_tomentosum
1	1	4.17822071491831	Rhytidophyllum_vernicosum
1	2	0.99884309154525	Rhytidophyllum_vernicosum
2	1	2.39823954491861	anoura_geoffroyi
2	2	0.972318755489479	anoura_geoffroyi
2	1	0.585950099591049	erophylla_bombifrons
2	2	3.84775749683063	erophylla_bombifrons
2	1	3.11511504332242	erophylla_sezerkoni
2	2	2.06992624123143	erophylla_sezerkoni
2	1	1.35505050789279	glossophaga_longirostris
2	2	2.21927341404508	glossophaga_longirostris
2	1	3.57585537103812	glossophaga_soricina
2	2	1.7100369659025	glossophaga_soricina
2	1	1.36014386130677	monophyllus_plethodon
2	2	1.95389484592226	monophyllus_plethodon
2	1	3.13028644119681	monophyllus_redmani
2	2	1.89455324537089	monophyllus_redmani
2	1	3.79627638928644	phyllonecteris_aphylla
2	2	2.39213953210085	phyllonecteris_aphylla
2	1	3.72050960379524	phyllonycteris_poeyi
2	2	3.05079645090985	phyllonycteris_poeyi
2	1	2.90300017386057	orthorhyncus_cristatus
2	2	2.56737022796229	orthorhyncus_cristatus
2	1	2.48896157593122	eulampis_holosericeus
2	2	2.56198108735197	eulampis_holosericeus
2	1	3.33665696994532	eulampis_jugularis
2	2	2.29945806718434	eulampis_jugularis
2	1	1.22064449052957	cyanophaia_bicolor
2	2	3.02653003832185	cyanophaia_bicolor
2	1	2.6101989483163	mellisuga_minima
2	2	2.43250394087515	mellisuga_minima
2	1	2.21037879289117	anthracothorax_mango
2	2	2.23303441121699	anthracothorax_mango
2	1	2.37270575166185	trochilus_polytmus
2	2	2.49358169585593	trochilus_polytmus
2	1	2.70826456918071	anthracothorax_dominicus
2	2	2.44480682113782	anthracothorax_dominicus
2	1	2.61871651071925	chlorostilbon_swainsonii
2	2	2.64462561633419	chlorostilbon_swainsonii
2	1	2.35410296760702	chlorostilbon_maugaeus
2	2	2.43666721288563	chlorostilbon_maugaeus
2	1	3.40035487764597	anthracothorax_viridis
2	2	2.14405497949758	anthracothorax_viridis
2	1	1.98498082308908	archilocus_colubris
2	2	1.12595905126945	archilocus_colubris
2	1	2.95039736308871	chlorostilbon_ricordii
2	2	2.19877665954974	chlorostilbon_ricordii
2	1	3.20123999189515	mellisuga_helenae
2	2	1.53086185975752	mellisuga_helenae
2	1	3.02536702844641	Gesneria_acaulis
2	2	2.27491838244483	Gesneria_acaulis
2	1	0.215515592471756	Gesneria_alpina
2	2	3.29660150240055	Gesneria_alpina
2	1	NA	Gesneria_aspera
2	2	NA	Gesneria_aspera
2	1	NA	Gesneria_barahonensis
2	2	NA	Gesneria_barahonensis
2	1	NA	Gesneria_binghamii
2	2	NA	Gesneria_binghamii
2	1	NA	Gesneria_brachysepala
2	2	NA	Gesneria_brachysepala
2	1	3.0510102789785	Gesneria_bracteosa
2	2	2.55587311783128	Gesneria_bracteosa
2	1	NA	Gesneria_brevifolia
2	2	NA	Gesneria_brevifolia
2	1	NA	Gesneria_calycina
2	2	NA	Gesneria_calycina
2	1	1.34211686126067	Gesneria_calycosa
2	2	2.16880321251752	Gesneria_calycosa
2	1	0.856817100799652	Gesneria_celsioides
2	2	2.37863919105866	Gesneria_celsioides
2	1	2.28142717905739	Gesneria_christii
2	2	0.882290171637082	Gesneria_christii
2	1	2.6825459481468	Gesneria_citrina
2	2	1.23449701578286	Gesneria_citrina
2	1	NA	Gesneria_clandestina
2	2	NA	Gesneria_clandestina
2	1	NA	Gesneria_clarensis
2	2	NA	Gesneria_clarensis
2	1	2.1294444152707	Gesneria_cubensis
2	2	2.09772223367767	Gesneria_cubensis
2	1	3.19960687491627	Gesneria_cuneifolia
2	2	2.47113337219184	Gesneria_cuneifolia
2	1	1.68285766855946	Gesneria_decapleura
2	2	0.203575500322466	Gesneria_decapleura
2	1	2.51422741675543	Gesneria_duchartreoides
2	2	3.40346676422417	Gesneria_duchartreoides
2	1	1.9785775194926	Gesneria_ekmanii
2	2	2.56145321547948	Gesneria_ekmanii
2	1	0.924350516484936	Gesneria_exserta
2	2	2.00320325179724	Gesneria_exserta
2	1	NA	Gesneria_ferruginea
2	2	NA	Gesneria_ferruginea
2	1	6.71981146730551	Gesneria_fruticosa
2	2	1.50116319153954	Gesneria_fruticosa
2	1	NA	Gesneria_glandulosa
2	2	NA	Gesneria_glandulosa
2	1	3.18774664615857	Gesneria_harrisii
2	2	0.390354095672165	Gesneria_harrisii
2	1	3.98795056636172	Gesneria_heterochroa
2	2	2.71522299047967	Gesneria_heterochroa
2	1	3.02108505092432	Gesneria_humilis
2	2	2.17287459939746	Gesneria_humilis
2	1	NA	Gesneria_hybocarpa
2	2	NA	Gesneria_hybocarpa
2	1	NA	Gesneria_hypoclada
2	2	NA	Gesneria_hypoclada
2	1	NA	Gesneria_jamaicensis
2	2	NA	Gesneria_jamaicensis
2	1	NA	Gesneria_lanceolata
2	2	NA	Gesneria_lanceolata
2	1	1.54055675511799	Gesneria_libanensis
2	2	3.10382470630442	Gesneria_libanensis
2	1	NA	Gesneria_neglecta
2	2	NA	Gesneria_neglecta
2	1	3.48317179834228	Gesneria_nipensis
2	2	3.16345756836632	Gesneria_nipensis
2	1	NA	Gesneria_odontophylla
2	2	NA	Gesneria_odontophylla
2	1	NA	Gesneria_onychocalyx
2	2	NA	Gesneria_onychocalyx
2	1	NA	Gesneria_parvifolia
2	2	NA	Gesneria_parvifolia
2	1	NA	Gesneria_pauciflora
2	2	NA	Gesneria_pauciflora
2	1	1.03380696882993	Gesneria_pedicellaris
2	2	3.128298530811	Gesneria_pedicellaris
2	1	2.70451926629196	Gesneria_pedunculosa
2	2	3.22850916165135	Gesneria_pedunculosa
2	1	0.403616208471322	Gesneria_pulverulenta
2	2	0.140814802552164	Gesneria_pulverulenta
2	1	2.30383364255089	Gesneria_pumila
2	2	0.813118414722883	Gesneria_pumila
2	1	9.35321903641599	Gesneria_purpurascens
2	2	0.731396301403386	Gesneria_purpurascens
2	1	2.57919349844168	Gesneria_reticulata
2	2	2.41741290161334	Gesneria_reticulata
2	1	1.35948959406451	Gesneria_salicifolia
2	2	0.821004987429514	Gesneria_salicifolia
2	1	2.12687834289195	Gesneria_scabra
2	2	2.27480415165136	Gesneria_scabra
2	1	1.12977941385637	Gesneria_shaferi
2	2	1.75275149612778	Gesneria_shaferi
2	1	3.28128898400128	Gesneria_ventricosa
2	2	2.4206995803977	Gesneria_ventricosa
2	1	1.06579777760472	Gesneria_viridiflora_subsp._acrochordonanthe
2	2	0.94722238211411	Gesneria_viridiflora_subsp._acrochordonanthe
2	1	2.48989448804002	Gesneria_viridiflora_subsp._quisqueyana
2	2	3.25622046456029	Gesneria_viridiflora_subsp._quisqueyana
2	1	NA	Gesneria_viridiflora_subsp._sintenisii
2	2	NA	Gesneria_viridiflora_subsp._sintenisii
2	1	1.62350431495029	Gesneria_viridiflora_subsp._viridiflora
2	2	2.80454457755952	Gesneria_viridiflora_subsp._viridiflora
2	1	7.90363878766387	Gesneria_wrightii
2	2	0.883518906346777	Gesneria_wrightii
2	1	NA	Gesneria_yumuriensis
2	2	NA	Gesneria_yumuriensis
2	1	NA	Rhytidophyllum_acunae
2	2	NA	Rhytidophyllum_acunae
2	1	NA	Rhytidophyllum_asperum
2	2	NA	Rhytidophyllum_asperum
2	1	1.7309071793829	Rhytidophyllum_auriculatum
2	2	2.93246521201862	Rhytidophyllum_auriculatum
2	1	2.48075510322321	Rhytidophyllum_berteroanum
2	2	3.08084217247459	Rhytidophyllum_berteroanum
2	1	1.24940785364547	Rhytidophyllum_bicolor
2	2	3.81468383974401	Rhytidophyllum_bicolor
2	1	0.272781280192497	Rhytidophyllum_bullatum
2	2	0.361564960440823	Rhytidophyllum_bullatum
2	1	9.13605436839941	Rhytidophyllum_caribaeum
2	2	0.408417925320947	Rhytidophyllum_caribaeum
2	1	NA	Rhytidophyllum_coccineum
2	2	NA	Rhytidophyllum_coccineum
2	1	0.388088112245817	Rhytidophyllum_crenulatum
2	2	2.39055836983112	Rhytidophyllum_crenulatum
2	1	NA	Rhytidophyllum_daisyanum
2	2	NA	Rhytidophyllum_daisyanum
2	1	2.21913207284161	Rhytidophyllum_earlei
2	2	2.59664984207198	Rhytidophyllum_earlei
2	1	3.01884398383088	Rhytidophyllum_exsertum
2	2	1.97608774379922	Rhytidophyllum_exsertum
2	1	2.7761470676929	Rhytidophyllum_grande
2	2	2.80778349110669	Rhytidophyllum_grande
2	1	2.8223278694448	Rhytidophyllum_grandiflorum
2	2	3.16592073777722	Rhytidophyllum_grandiflorum
2	1	1.64705272696099	Rhytidophyllum_lanatum
2	2	3.49557392531283	Rhytidophyllum_lanatum
2	1	1.16417095275685	Rhytidophyllum_leucomallon
2	2	2.44386269657818	Rhytidophyllum_leucomallon
2	1	5.28810046724354	Rhytidophyllum_lomense
2	2	3.50884887989344	Rhytidophyllum_lomense
2	1	3.08327608811255	Rhytidophyllum_minus
2	2	3.56808880299401	Rhytidophyllum_minus
2	1	NA	Rhytidophyllum_petiolare
2	2	NA	Rhytidophyllum_petiolare
2	1	NA	Rhytidophyllum_rhodocalyx
2	2	NA	Rhytidophyllum_rhodocalyx
2	1	2.01262965284601	Rhytidophyllum_rupincola
2	2	2.85469458127808	Rhytidophyllum_rupincola
2	1	1.87868877122813	Rhytidophyllum_tomentosum
2	2	2.42220924823898	Rhytidophyllum_tomentosum
2	1	2.18526713637892	Rhytidophyllum_vernicosum
2	2	0.743820001139144	Rhytidophyllum_vernicosum
3	1	3.03232833528347	anoura_geoffroyi
3	2	0.521504338308106	anoura_geoffroyi
3	1	3.04458131498194	erophylla_bombifrons
3	2	0.769776672342753	erophylla_bombifrons
3	1	2.34099531040003	erophylla_sezerkoni
3	2	2.28302222020719	erophylla_sezerkoni
3	1	0.703666980895309	glossophaga_longirostris
3	2	3.17934255939288	glossophaga_longirostris
3	1	1.83891523901935	glossophaga_soricina
3	2	1.87593247553978	glossophaga_soricina
3	1	2.79881835138799	monophyllus_plethodon
3	2	2.64106217913699	monophyllus_plethodon
3	1	2.42455510062339	monophyllus_redmani
3	2	2.30667101557879	monophyllus_redmani
3	1	2.10813580142702	phyllonecteris_aphylla
3	2	1.8136609480918	phyllonecteris_aphylla
3	1	2.61764366674377	phyllonycteris_poeyi
3	2	1.97921083261818	phyllonycteris_poeyi
3	1	3.03928977047449	orthorhyncus_cristatus
3	2	2.25752510062074	orthorhyncus_cristatus
3	1	2.82872582076514	eulampis_holosericeus
3	2	2.51819873247486	eulampis_holosericeus
3	1	2.49235796679138	eulampis_jugularis
3	2	2.58907779366604	eulampis_jugularis
3	1	1.12341396375786	cyanophaia_bicolor
3	2	2.55726173563941	cyanophaia_bicolor
3	1	2.40919841872568	mellisuga_minima
3	2	2.51745405546214	mellisuga_minima
3	1	2.76237878092083	anthracothorax_mango
3	2	2.18534309310889	anthracothorax_mango
3	1	3.01891977522412	trochilus_polytmus
3	2	2.82134774874469	trochilus_polytmus
3	1	2.72289192275351	anthracothorax_dominicus
3	2	2.54337224241714	anthracothorax_dominicus
3	1	2.64488236751706	chlorostilbon_swainsonii
3	2	2.25614336772403	chlorostilbon_swainsonii
3	1	3.29707681992218	chlorostilbon_maugaeus
3	2	2.48861353368945	chlorostilbon_maugaeus
3	1	3.50824590727297	anthracothorax_viridis
3	2	2.58788747707356	anthracothorax_viridis
3	1	2.37315253669153	archilocus_colubris
3	2	0.565956807604747	archilocus_colubris
3	1	3.01959539453702	chlorostilbon_ricordii
3	2	2.34989401862426	chlorostilbon_ricordii
3	1	2.91400955847718	mellisuga_helenae
3	2	3.28704041762006	mellisuga_helenae
3	1	2.40750736117431	Gesneria_acaulis
3	2	2.37234229555918	Gesneria_acaulis
3	1	0.524983862212625	Gesneria_alpina
3	2	1.90732615924428	Gesneria_alpina
3	1	NA	Gesneria_aspera
3	2	NA	Gesneria_aspera
3	1	NA	Gesneria_barahonensis
3	2	NA	Gesneria_barahonensis
3	1	NA	Gesneria_binghamii
3	2	NA	Gesneria_binghamii
3	1	NA	Gesneria_brachysepala
3	2	NA	Gesneria_brachysepala
3	1	5.18389280773215	Gesneria_bracteosa
3	2	3.53756192484801	Gesneria_bracteosa
3	1	NA	Gesneria_brevifolia
3	2	NA	Gesneria_brevifolia
3	1	NA	Gesneria_calycina
3	2	NA	Gesneria_calycina
3	1	2.43494682102405	Gesneria_calycosa
3	2	0.224057648753108	Gesneria_calycosa
3	1	1.37778399646478	Gesneria_celsioides
3	2	1.2507370040844	Gesneria_celsioides
3	1	1.80892936981321	Gesneria_christii
3	2	0.640011726108626	Gesneria_christii
3	1	2.20712721436986	Gesneria_citrina
3	2	3.25183179264471	Gesneria_citrina
3	1	NA	Gesneria_clandestina
3	2	NA	Gesneria_clandestina
3	1	NA	Gesneria_clarensis
3	2	NA	Gesneria_clarensis
3	1	4.87679854985761	Gesneria_cubensis
3	2	1.77115622913903	Gesneria_cubensis
3	1	0.964909110751283	Gesneria_cuneifolia
3	2	1.93581518011723	Gesneria_cuneifolia
3	1	2.72570921553615	Gesneria_decapleura
3	2	1.34818125216785	Gesneria_decapleura
3	1	2.70281565230822	Gesneria_duchartreoides
3	2	2.19146998665699	Gesneria_duchartreoides
3	1	0.873610167741332	Gesneria_ekmanii
3	2	3.86882450365063	Gesneria_ekmanii
3	1	2.65836477015415	Gesneria_exserta
3	2	0.722806129959932	Gesneria_exserta
3	1	NA	Gesneria_ferruginea
3	2	NA	Gesneria_ferruginea
3	1	0.719728681490894	Gesneria_fruticosa
3	2	0.610803424728468	Gesneria_fruticosa
3	1	NA	Gesneria_glandulosa
3	2	NA	Gesneria_glandulosa
3	1	0.966615999932278	Gesneria_harrisii
3	2	0.799311337680106	Gesneria_harrisii
3	1	2.79571094057956	Gesneria_heterochroa
3	2	1.11304651176077	Gesneria_heterochroa
3	1	2.36662501693078	Gesneria_humilis
3	2	2.50135231351133	Gesneria_humilis
3	1	NA	Gesneria_hybocarpa
3	2	NA	Gesneria_hybocarpa
3	1	NA	Gesneria_hypoclada
3	2	NA	Gesneria_hypoclada
3	1	NA	Gesneria_jamaicensis
3	2	NA	Gesneria_jamaicensis
3	1	NA	Gesneria_lanceolata
3	2	NA	Gesneria_lanceolata
3	1	3.15729255150299	Gesneria_libanensis
3	2	0.900889761858409	Gesneria_libanensis
3	1	NA	Gesneria_neglecta
3	2	NA	Gesneria_neglecta
3	1	1.37650164548662	Gesneria_nipensis
3	2	1.72678079019938	Gesneria_nipensis
3	1	NA	Gesneria_odontophylla
3	2	NA	Gesneria_odontophylla
3	1	NA	Gesneria_onychocalyx
3	2	NA	Gesneria_onychocalyx
3	1	NA	Gesneria_parvifolia
3	2	NA	Gesneria_parvifolia
3	1	NA	Gesneria_pauciflora
3	2	NA	Gesneria_pauciflora
3	1	0.955262281119574	Gesneria_pedicellaris
3	2	3.21384346341186	Gesneria_pedicellaris
3	1	2.15957746188182	Gesneria_pedunculosa
3	2	3.89268857041003	Gesneria_pedunculosa
3	1	2.44356325867098	Gesneria_pulverulenta
3	2	1.34573489109991	Gesneria_pulverulenta
3	1	1.84838666165731	Gesneria_pumila
3	2	0.965049728436093	Gesneria_pumila
3	1	1.71335545666229	Gesneria_purpurascens
3	2	2.33596358637276	Gesneria_purpurascens
3	1	2.93177290394884	Gesneria_reticulata
3	2	2.00054671930692	Gesneria_reticulata
3	1	0.8311106009139	Gesneria_salicifolia
3	2	1.95390870087704	Gesneria_salicifolia
3	1	2.78249366135799	Gesneria_scabra
3	2	2.56967307405167	Gesneria_scabra
3	1	4.14669516719179	Gesneria_shaferi
3	2	2.91215641857922	Gesneria_shaferi
3	1	4.41927172664042	Gesneria_ventricosa
3	2	2.59480076790608	Gesneria_ventricosa
3	1	1.37245575777247	Gesneria_viridiflora_subsp._acrochordonanthe
3	2	1.5276672398544	Gesneria_viridiflora_subsp._acrochordonanthe
3	1	1.00556706757923	Gesneria_viridiflora_subsp._quisqueyana
3	2	2.06454601848252	Gesneria_viridiflora_subsp._quisqueyana
3	1	NA	Gesneria_viridiflora_subsp._sintenisii
3	2	NA	Gesneria_viridiflora_subsp._sintenisii
3	1	1.98494281098233	Gesneria_viridiflora_subsp._viridiflora
3	2	2.28046878322621	Gesneria_viridiflora_subsp._viridiflora
3	1	0.87076612680587	Gesneria_wrightii
3	2	0.602352363606456	Gesneria_wrightii
3	1	NA	Gesneria_yumuriensis
3	2	NA	Gesneria_yumuriensis
3	1	NA	Rhytidophyllum_acunae
3	2	NA	Rhytidophyllum_acunae
3	1	NA	Rhytidophyllum_asperum
3	2	NA	Rhytidophyllum_asperum
3	1	2.24479383846553	Rhytidophyllum_auriculatum
3	2	2.55833449158296	Rhytidophyllum_auriculatum
3	1	2.86025351089774	Rhytidophyllum_berteroanum
3	2	2.86867772400296	Rhytidophyllum_berteroanum
3	1	2.39084214534064	Rhytidophyllum_bicolor
3	2	2.08596213446445	Rhytidophyllum_bicolor
3	1	1.87979758263567	Rhytidophyllum_bullatum
3	2	0.706730331579685	Rhytidophyllum_bullatum
3	1	1.60012269033517	Rhytidophyllum_caribaeum
3	2	1.98619466666933	Rhytidophyllum_caribaeum
3	1	NA	Rhytidophyllum_coccineum
3	2	NA	Rhytidophyllum_coccineum
3	1	1.03249054697534	Rhytidophyllum_crenulatum
3	2	0.906167023492395	Rhytidophyllum_crenulatum
3	1	NA	Rhytidophyllum_daisyanum
3	2	NA	Rhytidophyllum_daisyanum
3	1	0.832229253276579	Rhytidophyllum_earlei
3	2	1.33423632175305	Rhytidophyllum_earlei
3	1	2.15065070655296	Rhytidophyllum_exsertum
3	2	2.71884131062412	Rhytidophyllum_exsertum
3	1	3.30982058205091	Rhytidophyllum_grande
3	2	2.4136637949527	Rhytidophyllum_grande
3	1	2.45075294947616	Rhytidophyllum_grandiflorum
3	2	2.25546773208111	Rhytidophyllum_grandiflorum
3	1	1.46910718086386	Rhytidophyllum_lanatum
3	2	1.83201490085924	Rhytidophyllum_lanatum
3	1	2.32730802817687	Rhytidophyllum_leucomallon
3	2	3.36727766691412	Rhytidophyllum_leucomallon
3	1	1.53326830126696	Rhytidophyllum_lomense
3	2	2.64886491542801	Rhytidophyllum_lomense
3	1	0.825902623882991	Rhytidophyllum_minus
3	2	1.84959349746815	Rhytidophyllum_minus
3	1	NA	Rhytidophyllum_petiolare
3	2	NA	Rhytidophyllum_petiolare
3	1	NA	Rhytidophyllum_rhodocalyx
3	2	NA	Rhytidophyllum_rhodocalyx
3	1	1.47336512728868	Rhytidophyllum_rupincola
3	2	1.85717653492691	Rhytidophyllum_rupincola
3	1	3.45051581390759	Rhytidophyllum_tomentosum
3	2	1.34228433919463	Rhytidophyllum_tomentosum
3	1	1.25165283566804	Rhytidophyllum_vernicosum
3	2	4.24709229065413	Rhytidophyllum_vernicosum
4	1	0.578190254479974	anoura_geoffroyi
4	2	0.0260224987487224	anoura_geoffroyi
4	1	1.48518052781766	erophylla_bombifrons
4	2	3.54885771844246	erophylla_bombifrons
4	1	3.10633691540203	erophylla_sezerkoni
4	2	2.66999768257267	erophylla_sezerkoni
4	1	5.10132568575488	glossophaga_longirostris
4	2	3.45776455265491	glossophaga_longirostris
4	1	2.08624487878272	glossophaga_soricina
4	2	1.70000137720791	glossophaga_soricina
4	1	1.52755493603697	monophyllus_plethodon
4	2	2.52450181184009	monophyllus_plethodon
4	1	3.08103418294101	monophyllus_redmani
4	2	1.9227443847204	monophyllus_redmani
4	1	3.88094301642549	phyllonecteris_aphylla
4	2	3.12700101212262	phyllonecteris_aphylla
4	1	1.10594925393385	phyllonycteris_poeyi
4	2	1.64890196058045	phyllonycteris_poeyi
4	1	2.40601626903413	orthorhyncus_cristatus
4	2	2.57044435751591	orthorhyncus_cristatus
4	1	2.83722403500936	eulampis_holosericeus
4	2	2.70651651158759	eulampis_holosericeus
4	1	2.39262839375563	eulampis_jugularis
4	2	2.04828991574963	eulampis_jugularis
4	1	2.61365292122543	cyanophaia_bicolor
4	2	2.96878088634731	cyanophaia_bicolor
4	1	3.1518927212441	mellisuga_minima
4	2	2.73319803847714	mellisuga_minima
4	1	4.61249568359959	anthracothorax_mango
4	2	2.39429994997745	anthracothorax_mango
4	1	2.51899175340527	trochilus_polytmus
4	2	2.58094784415704	trochilus_polytmus
4	1	2.73397475839817	anthracothorax_dominicus
4	2	2.41051962356322	anthracothorax_dominicus
4	1	3.76108330455099	chlorostilbon_swainsonii
4	2	2.47672882177298	chlorostilbon_swainsonii
4	1	2.14720998041946	chlorostilbon_maugaeus
4	2	2.67113529376291	chlorostilbon_maugaeus
4	1	2.17682956408324	anthracothorax_viridis
4	2	2.210949424182	anthracothorax_viridis
4	1	2.01968345533133	archilocus_colubris
4	2	1.96109559378526	archilocus_colubris
4	1	3.1519342291723	chlorostilbon_ricordii
4	2	2.46635824951308	chlorostilbon_ricordii
4	1	2.7974644926111	mellisuga_helenae
4	2	2.9599602720486	mellisuga_helenae
4	1	1.57401968603577	Gesneria_acaulis
4	2	2.6730504235762	Gesneria_acaulis
4	1	0.544935067396429	Gesneria_alpina
4	2	3.13315206715886	Gesneria_alpina
4	1	NA	Gesneria_aspera
4	2	NA	Gesneria_aspera
4	1	NA	Gesneria_barahonensis
4	2	NA	Gesneria_barahonensis
4	1	NA	Gesneria_binghamii
4	2	NA	Gesneria_binghamii
4	1	NA	Gesneria_brachysepala
4	2	NA	Gesneria_brachysepala
4	1	2.22438819532992	Gesneria_bracteosa
4	2	4.19582666917178	Gesneria_bracteosa
4	1	NA	Gesneria_brevifolia
4	2	NA	Gesneria_brevifolia
4	1	NA	Gesneria_calycina
4	2	NA	Gesneria_calycina
4	1	2.07723644841957	Gesneria_calycosa
4	2	0.85783778953501	Gesneria_calycosa
4	1	9.87936427296769	Gesneria_celsioides
4	2	0.662580006123874	Gesneria_celsioides
4	1	2.83474283614992	Gesneria_christii
4	2	3.61049508044325	Gesneria_christii
4	1	0.638216188674767	Gesneria_citrina
4	2	3.4581457711057	Gesneria_citrina
4	1	NA	Gesneria_clandestina
4	2	NA	Gesneria_clandestina
4	1	NA	Gesneria_clarensis
4	2	NA	Gesneria_clarensis
4	1	4.595571774776	Gesneria_cubensis
4	2	3.01724433150836	Gesneria_cubensis
4	1	1.52857309154418	Gesneria_cuneifolia
4	2	1.95213912261872	Gesneria_cuneifolia
4	1	0.770199335942567	Gesneria_decapleura
4	2	0.989976251992997	Gesneria_decapleura
4	1	3.07425293089307	Gesneria_duchartreoides
4	2	2.63375981069551	Gesneria_duchartreoides
4	1	0.612431953219496	Gesneria_ekmanii
4	2	1.04869165512553	Gesneria_ekmanii
4	1	2.68063100920885	Gesneria_exserta
4	2	2.85322886287643	Gesneria_exserta
4	1	NA	Gesneria_ferruginea
4	2	NA	Gesneria_ferruginea
4	1	0.551015065996332	Gesneria_fruticosa
4	2	1.59252589783098	Gesneria_fruticosa
4	1	NA	Gesneria_glandulosa
4	2	NA	Gesneria_glandulosa
4	1	1.25697624244962	Gesneria_harrisii
4	2	0.728579211837618	Gesneria_harrisii
4	1	0.875929378116223	Gesneria_heterochroa
4	2	1.93423956601752	Gesneria_heterochroa
4	1	2.42400901141035	Gesneria_humilis
4	2	2.49577259796215	Gesneria_humilis
4	1	NA	Gesneria_hybocarpa
4	2	NA	Gesneria_hybocarpa
4	1	NA	Gesneria_hypoclada
4	2	NA	Gesneria_hypoclada
4	1	NA	Gesneria_jamaicensis
4	2	NA	Gesneria_jamaicensis
4	1	NA	Gesneria_lanceolata
4	2	NA	Gesneria_lanceolata
4	1	3.06610000973097	Gesneria_libanensis
4	2	2.49488623717034	Gesneria_libanensis
4	1	NA	Gesneria_neglecta
4	2	NA	Gesneria_neglecta
4	1	4.27598213542303	Gesneria_nipensis
4	2	0.473163668835531	Gesneria_nipensis
4	1	NA	Gesneria_odontophylla
4	2	NA	Gesneria_odontophylla
4	1	NA	Gesneria_onychocalyx
4	2	NA	Gesneria_onychocalyx
4	1	NA	Gesneria_parvifolia
4	2	NA	Gesneria_parvifolia
4	1	NA	Gesneria_pauciflora
4	2	NA	Gesneria_pauciflora
4	1	3.74155318599465	Gesneria_pedicellaris
4	2	2.66557931222623	Gesneria_pedicellaris
4	1	3.40705967409294	Gesneria_pedunculosa
4	2	2.57468104569317	Gesneria_pedunculosa
4	1	1.59106698137062	Gesneria_pulverulenta
4	2	1.18807160303308	Gesneria_pulverulenta
4	1	2.85696900270954	Gesneria_pumila
4	2	1.9584433625066	Gesneria_pumila
4	1	2.63142812860465	Gesneria_purpurascens
4	2	3.3281036135149	Gesneria_purpurascens
4	1	1.25329977407711	Gesneria_reticulata
4	2	2.67981387691857	Gesneria_reticulata
4	1	1.1513680713333	Gesneria_salicifolia
4	2	2.57706362493824	Gesneria_salicifolia
4	1	0.835603680621461	Gesneria_scabra
4	2	3.00934097951728	Gesneria_scabra
4	1	2.18469022964126	Gesneria_shaferi
4	2	4.32684953935471	Gesneria_shaferi
4	1	2.6818307351886	Gesneria_ventricosa
4	2	1.62616573938812	Gesneria_ventricosa
4	1	1.14977247778064	Gesneria_viridiflora_subsp._acrochordonanthe
4	2	2.00381714176744	Gesneria_viridiflora_subsp._acrochordonanthe
4	1	4.35786062409854	Gesneria_viridiflora_subsp._quisqueyana
4	2	3.66542596984844	Gesneria_viridiflora_subsp._quisqueyana
4	1	NA	Gesneria_viridiflora_subsp._sintenisii
4	2	NA	Gesneria_viridiflora_subsp._sintenisii
4	1	2.75408653307896	Gesneria_viridiflora_subsp._viridiflora
4	2	2.44088400976668	Gesneria_viridiflora_subsp._viridiflora
4	1	0.0633354337826283	Gesneria_wrightii
4	2	0.505736472144504	Gesneria_wrightii
4	1	NA	Gesneria_yumuriensis
4	2	NA	Gesneria_yumuriensis
4	1	NA	Rhytidophyllum_acunae
4	2	NA	Rhytidophyllum_acunae
4	1	NA	Rhytidophyllum_asperum
4	2	NA	Rhytidophyllum_asperum
4	1	3.22855235239685	Rhytidophyllum_auriculatum
4	2	2.414947418772	Rhytidophyllum_auriculatum
4	1	1.99540450113207	Rhytidophyllum_berteroanum
4	2	2.17499663174673	Rhytidophyllum_berteroanum
4	1	4.044853025363	Rhytidophyllum_bicolor
4	2	2.40677858404351	Rhytidophyllum_bicolor
4	1	0.781919635404717	Rhytidophyllum_bullatum
4	2	1.12707993432749	Rhytidophyllum_bullatum
4	1	1.44512616976302	Rhytidophyllum_caribaeum
4	2	2.721146808713	Rhytidophyllum_caribaeum
4	1	NA	Rhytidophyllum_coccineum
4	2	NA	Rhytidophyllum_coccineum
4	1	2.15175149945815	Rhytidophyllum_crenulatum
4	2	3.76719048458973	Rhytidophyllum_crenulatum
4	1	NA	Rhytidophyllum_daisyanum
4	2	NA	Rhytidophyllum_daisyanum
4	1	0.640649054758645	Rhytidophyllum_earlei
4	2	0.685748804505532	Rhytidophyllum_earlei
4	1	3.00362938157009	Rhytidophyllum_exsertum
4	2	2.06209017630458	Rhytidophyllum_exsertum
4	1	2.22332569645772	Rhytidophyllum_grande
4	2	4.18085964933792	Rhytidophyllum_grande
4	1	2.33632620803281	Rhytidophyllum_grandiflorum
4	2	2.43263086578948	Rhytidophyllum_grandiflorum
4	1	2.5397387111206	Rhytidophyllum_lanatum
4	2	1.48919853238985	Rhytidophyllum_lanatum
4	1	2.57076222790934	Rhytidophyllum_leucomallon
4	2	2.16989779541875	Rhytidophyllum_leucomallon
4	1	3.29203218335966	Rhytidophyllum_lomense
4	2	3.67449701374309	Rhytidophyllum_lomense
4	1	0.553964492150601	Rhytidophyllum_minus
4	2	2.85487854392263	Rhytidophyllum_minus
4	1	NA	Rhytidophyllum_petiolare
4	2	NA	Rhytidophyllum_petiolare
4	1	NA	Rhytidophyllum_rhodocalyx
4	2	NA	Rhytidophyllum_rhodocalyx
4	1	2.29631332392538	Rhytidophyllum_rupincola
4	2	2.27860607758449	Rhytidophyllum_rupincola
4	1	2.41766877852555	Rhytidophyllum_tomentosum
4	2	2.60821324351847	Rhytidophyllum_tomentosum
4	1	1.25666777229895	Rhytidophyllum_vernicosum
4	2	3.5142483531642	Rhytidophyllum_vernicosum
5	1	5.48912451688316	anoura_geoffroyi
5	2	2.16423824284309	anoura_geoffroyi
5	1	0.332959917884356	erophylla_bombifrons
5	2	1.81042962321726	erophylla_bombifrons
5	1	2.43444286841168	erophylla_sezerkoni
5	2	2.16413625475182	erophylla_sezerkoni
5	1	0.966085203222426	glossophaga_longirostris
5	2	3.46440374179277	glossophaga_longirostris
5	1	2.94219304227567	glossophaga_soricina
5	2	1.33599124654161	glossophaga_soricina
5	1	2.85803259149321	monophyllus_plethodon
5	2	1.93037918487476	monophyllus_plethodon
5	1	3.24089932000592	monophyllus_redmani
5	2	2.55813433660137	monophyllus_redmani
5	1	1.12244096766048	phyllonecteris_aphylla
5	2	2.55217932936251	phyllonecteris_aphylla
5	1	1.78435088151501	phyllonycteris_poeyi
5	2	2.65765037457024	phyllonycteris_poeyi
5	1	3.15904677971526	orthorhyncus_cristatus
5	2	2.72822309983732	orthorhyncus_cristatus
5	1	1.77189472724928	eulampis_holosericeus
5	2	2.32546852387782	eulampis_holosericeus
5	1	2.42320571681374	eulampis_jugularis
5	2	2.05250938687265	eulampis_jugularis
5	1	3.49946730775762	cyanophaia_bicolor
5	2	2.64711241860429	cyanophaia_bicolor
5	1	2.95394763900622	mellisuga_minima
5	2	2.27311498613378	mellisuga_minima
5	1	2.54217353807093	anthracothorax_mango
5	2	2.39114873302884	anthracothorax_mango
5	1	2.74380194438888	trochilus_polytmus
5	2	2.59579129838796	trochilus_polytmus
5	1	2.66581578586243	anthracothorax_dominicus
5	2	2.67914301357749	anthracothorax_dominicus
5	1	2.80829675515344	chlorostilbon_swainsonii
5	2	2.58268817553267	chlorostilbon_swainsonii
5	1	3.63113480558296	chlorostilbon_maugaeus
5	2	2.42449225474197	chlorostilbon_maugaeus
5	1	2.86812789688962	anthracothorax_viridis
5	2	2.76586062190893	anthracothorax_viridis
5	1	5.62680747825453	archilocus_colubris
5	2	3.97614464772188	archilocus_colubris
5	1	2.65078704330276	chlorostilbon_ricordii
5	2	1.99177061508678	chlorostilbon_ricordii
5	1	3.09823583997339	mellisuga_helenae
5	2	2.26067717896994	mellisuga_helenae
5	1	4.36896431242507	Gesneria_acaulis
5	2	2.58466800464897	Gesneria_acaulis
5	1	1.51170179100597	Gesneria_alpina
5	2	0.863384883646636	Gesneria_alpina
5	1	NA	Gesneria_aspera
5	2	NA	Gesneria_aspera
5	1	NA	Gesneria_barahonensis
5	2	NA	Gesneria_barahonensis
5	1	NA	Gesneria_binghamii
5	2	NA	Gesneria_binghamii
5	1	NA	Gesneria_brachysepala
5	2	NA	Gesneria_brachysepala
5	1	5.568223818219	Gesneria_bracteosa
5	2	2.20064090494432	Gesneria_bracteosa
5	1	NA	Gesneria_brevifolia
5	2	NA	Gesneria_brevifolia
5	1	NA	Gesneria_calycina
5	2	NA	Gesneria_calycina
5	1	2.46151653952368	Gesneria_calycosa
5	2	2.29510571619422	Gesneria_calycosa
5	1	0.0775843903184903	Gesneria_celsioides
5	2	0.864768608764391	Gesneria_celsioides
5	1	1.4301293977501	Gesneria_christii
5	2	2.55977380874805	Gesneria_christii
5	1	0.76400793813332	Gesneria_citrina
5	2	1.58140868088616	Gesneria_citrina
5	1	NA	Gesneria_clandestina
5	2	NA	Gesneria_clandestina
5	1	NA	Gesneria_clarensis
5	2	NA	Gesneria_clarensis
5	1	2.74754650989176	Gesneria_cubensis
5	2	2.15202300904805	Gesneria_cubensis
5	1	2.14662567116484	Gesneria_cuneifolia
5	2	2.13595306290269	Gesneria_cuneifolia
5	1	0.0762361567927721	Gesneria_decapleura
5	2	0.609003711908301	Gesneria_decapleura
5	1	3.00395417662343	Gesneria_duchartreoides
5	2	2.0476931888455	Gesneria_duchartreoides
5	1	2.4282863086639	Gesneria_ekmanii
5	2	1.35808079151001	Gesneria_ekmanii
5	1	3.26786304372404	Gesneria_exserta
5	2	1.79129580307639	Gesneria_exserta
5	1	NA	Gesneria_ferruginea
5	2	NA	Gesneria_ferruginea
5	1	6.32666408699464	Gesneria_fruticosa
5	2	1.17431993205748	Gesneria_fruticosa
5	1	NA	Gesneria_glandulosa
5	2	NA	Gesneria_glandulosa
5	1	0.0413028085276985	Gesneria_harrisii
5	2	1.45884112949738	Gesneria_harrisii
5	1	1.02378839713466	Gesneria_heterochroa
5	2	1.6062809436982	Gesneria_heterochroa
5	1	2.26933213469804	Gesneria_humilis
5	2	2.40315311653833	Gesneria_humilis
5	1	NA	Gesneria_hybocarpa
5	2	NA	Gesneria_hybocarpa
5	1	NA	Gesneria_hypoclada
5	2	NA	Gesneria_hypoclada
5	1	NA	Gesneria_jamaicensis
5	2	NA	Gesneria_jamaicensis
5	1	NA	Gesneria_lanceolata
5	2	NA	Gesneria_lanceolata
5	1	1.60474974442262	Gesneria_libanensis
5	2	3.43806554284402	Gesneria_libanensis
5	1	NA	Gesneria_neglecta
5	2	NA	Gesneria_neglecta
5	1	0.998707285719698	Gesneria_nipensis
5	2	1.88717946089293	Gesneria_nipensis
5	1	NA	Gesneria_odontophylla
5	2	NA	Gesneria_odontophylla
5	1	NA	Gesneria_onychocalyx
5	2	NA	Gesneria_onychocalyx
5	1	NA	Gesneria_parvifolia
5	2	NA	Gesneria_parvifolia
5	1	NA	Gesneria_pauciflora
5	2	NA	Gesneria_pauciflora
5	1	0.585124007689577	Gesneria_pedicellaris
5	2	1.68888927636844	Gesneria_pedicellaris
5	1	3.97683938327385	Gesneria_pedunculosa
5	2	2.72056227645748	Gesneria_pedunculosa
5	1	1.64807863233122	Gesneria_pulverulenta
5	2	0.0922020334672549	Gesneria_pulverulenta
5	1	2.45116037329508	Gesneria_pumila
5	2	0.934095914130883	Gesneria_pumila
5	1	4.04420982453797	Gesneria_purpurascens
5	2	2.78736940838433	Gesneria_purpurascens
5	1	2.31464738410442	Gesneria_reticulata
5	2	2.50358137120228	Gesneria_reticulata
5	1	3.06404642279764	Gesneria_salicifolia
5	2	4.08495719691297	Gesneria_salicifolia
5	1	4.16347884353796	Gesneria_scabra
5	2	3.24854102128869	Gesneria_scabra
5	1	2.43140413202187	Gesneria_shaferi
5	2	1.58320322988199	Gesneria_shaferi
5	1	3.83273381607048	Gesneria_ventricosa
5	2	1.68520485450399	Gesneria_ventricosa
5	1	5.06313819172607	Gesneria_viridiflora_subsp._acrochordonanthe
5	2	2.09430948737869	Gesneria_viridiflora_subsp._acrochordonanthe
5	1	2.39366511751107	Gesneria_viridiflora_subsp._quisqueyana
5	2	3.32159723087364	Gesneria_viridiflora_subsp._quisqueyana
5	1	NA	Gesneria_viridiflora_subsp._sintenisii
5	2	NA	Gesneria_viridiflora_subsp._sintenisii
5	1	2.87987826429722	Gesneria_viridiflora_subsp._viridiflora
5	2	2.26812734383445	Gesneria_viridiflora_subsp._viridiflora
5	1	2.68857460964238	Gesneria_wrightii
5	2	1.14536966345025	Gesneria_wrightii
5	1	NA	Gesneria_yumuriensis
5	2	NA	Gesneria_yumuriensis
5	1	NA	Rhytidophyllum_acunae
5	2	NA	Rhytidophyllum_acunae
5	1	NA	Rhytidophyllum_asperum
5	2	NA	Rhytidophyllum_asperum
5	1	3.13134246032798	Rhytidophyllum_auriculatum
5	2	2.86102768841373	Rhytidophyllum_auriculatum
5	1	1.80103405984303	Rhytidophyllum_berteroanum
5	2	2.63170717821711	Rhytidophyllum_berteroanum
5	1	2.92173596235034	Rhytidophyllum_bicolor
5	2	0.845328970597193	Rhytidophyllum_bicolor
5	1	2.21218130267065	Rhytidophyllum_bullatum
5	2	2.39675999794424	Rhytidophyllum_bullatum
5	1	3.02141099642123	Rhytidophyllum_caribaeum
5	2	2.85608587506905	Rhytidophyllum_caribaeum
5	1	NA	Rhytidophyllum_coccineum
5	2	NA	Rhytidophyllum_coccineum
5	1	2.13661859608372	Rhytidophyllum_crenulatum
5	2	3.34546551484401	Rhytidophyllum_crenulatum
5	1	NA	Rhytidophyllum_daisyanum
5	2	NA	Rhytidophyllum_daisyanum
5	1	4.20368856396824	Rhytidophyllum_earlei
5	2	3.35629736079126	Rhytidophyllum_earlei
5	1	2.23615648562347	Rhytidophyllum_exsertum
5	2	2.45839493152346	Rhytidophyllum_exsertum
5	1	1.25135492913358	Rhytidophyllum_grande
5	2	2.78603609292217	Rhytidophyllum_grande
5	1	2.4943319388989	Rhytidophyllum_grandiflorum
5	2	2.60067544449901	Rhytidophyllum_grandiflorum
5	1	3.87889713465935	Rhytidophyllum_lanatum
5	2	0.751880132522085	Rhytidophyllum_lanatum
5	1	2.10051495084588	Rhytidophyllum_leucomallon
5	2	2.74748401710302	Rhytidophyllum_leucomallon
5	1	1.7174901390958	Rhytidophyllum_lomense
5	2	1.62980502131112	Rhytidophyllum_lomense
5	1	0.580467889047978	Rhytidophyllum_minus
5	2	4.66056854804486	Rhytidophyllum_minus
5	1	NA	Rhytidophyllum_petiolare
5	2	NA	Rhytidophyllum_petiolare
5	1	NA	Rhytidophyllum_rhodocalyx
5	2	NA	Rhytidophyllum_rhodocalyx
5	1	1.65758924087073	Rhytidophyllum_rupincola
5	2	1.00021429205767	Rhytidophyllum_rupincola
5	1	3.31602700976377	Rhytidophyllum_tomentosum
5	2	2.14081339413912	Rhytidophyllum_tomentosum
5	1	4.36621855659873	Rhytidophyllum_vernicosum
5	2	0.768762120353507	Rhytidophyllum_vernicosum
6	1	4.01927146766236	anoura_geoffroyi
6	2	0.623706899189345	anoura_geoffroyi
6	1	0.809247828813696	erophylla_bombifrons
6	2	4.02152638091773	erophylla_bombifrons
6	1	2.53788256637627	erophylla_sezerkoni
6	2	2.01316323419178	erophylla_sezerkoni
6	1	1.30105789861505	glossophaga_longirostris
6	2	2.22427682687379	glossophaga_longirostris
6	1	2.3121089147195	glossophaga_soricina
6	2	2.79939732931864	glossophaga_soricina
6	1	2.79235945241422	monophyllus_plethodon
6	2	1.60426740900963	monophyllus_plethodon
6	1	2.94292382484874	monophyllus_redmani
6	2	2.43043464675332	monophyllus_redmani
6	1	2.6595825758953	phyllonecteris_aphylla
6	2	2.01978786353366	phyllonecteris_aphylla
6	1	2.24367141532325	phyllonycteris_poeyi
6	2	2.35888098028225	phyllonycteris_poeyi
6	1	2.52050125122597	orthorhyncus_cristatus
6	2	2.14130900491975	orthorhyncus_cristatus
6	1	2.92511840092474	eulampis_holosericeus
6	2	2.64542628192153	eulampis_holosericeus
6	1	3.5845405276211	eulampis_jugularis
6	2	2.77587816097349	eulampis_jugularis
6	1	2.5031363238403	cyanophaia_bicolor
6	2	2.4234456278605	cyanophaia_bicolor
6	1	3.53019677855302	mellisuga_minima
6	2	2.52262987561216	mellisuga_minima
6	1	2.51429282175366	anthracothorax_mango
6	2	2.32058776139885	anthracothorax_mango
6	1	2.746518842052	trochilus_polytmus
6	2	2.50792329296587	trochilus_polytmus
6	1	2.87149931741488	anthracothorax_dominicus
6	2	2.39818531415725	anthracothorax_dominicus
6	1	2.36052990982579	chlorostilbon_swainsonii
6	2	2.07540233756958	chlorostilbon_swainsonii
6	1	3.02382006458019	chlorostilbon_maugaeus
6	2	2.37123334922539	chlorostilbon_maugaeus
6	1	3.08400737938216	anthracothorax_viridis
6	2	2.50160569667009	anthracothorax_viridis
6	1	1.19471134276999	archilocus_colubris
6	2	2.92683306777168	archilocus_colubris
6	1	2.78631861725516	chlorostilbon_ricordii
6	2	2.47334918296321	chlorostilbon_ricordii
6	1	2.53287211256981	mellisuga_helenae
6	2	3.32981758606713	mellisuga_helenae
6	1	4.7554427793621	Gesneria_acaulis
6	2	1.76599190023435	Gesneria_acaulis
6	1	2.03508537886316	Gesneria_alpina
6	2	1.50275600326969	Gesneria_alpina
6	1	NA	Gesneria_aspera
6	2	NA	Gesneria_aspera
6	1	NA	Gesneria_barahonensis
6	2	NA	Gesneria_barahonensis
6	1	NA	Gesneria_binghamii
6	2	NA	Gesneria_binghamii
6	1	NA	Gesneria_brachysepala
6	2	NA	Gesneria_brachysepala
6	1	2.43810304802652	Gesneria_bracteosa
6	2	0.831533475364002	Gesneria_bracteosa
6	1	NA	Gesneria_brevifolia
6	2	NA	Gesneria_brevifolia
6	1	NA	Gesneria_calycina
6	2	NA	Gesneria_calycina
6	1	1.22967730703023	Gesneria_calycosa
6	2	1.57717390073438	Gesneria_calycosa
6	1	0.61846645399827	Gesneria_celsioides
6	2	3.73226925452931	Gesneria_celsioides
6	1	2.47717830526831	Gesneria_christii
6	2	2.15236972031573	Gesneria_christii
6	1	3.77044476638381	Gesneria_citrina
6	2	2.70854189056846	Gesneria_citrina
6	1	NA	Gesneria_clandestina
6	2	NA	Gesneria_clandestina
6	1	NA	Gesneria_clarensis
6	2	NA	Gesneria_clarensis
6	1	1.52649121554864	Gesneria_cubensis
6	2	3.97124245126254	Gesneria_cubensis
6	1	1.46233485836343	Gesneria_cuneifolia
6	2	2.00364820289132	Gesneria_cuneifolia
6	1	1.45804739715416	Gesneria_decapleura
6	2	1.18115079820544	Gesneria_decapleura
6	1	2.96921277190642	Gesneria_duchartreoides
6	2	3.51722244139712	Gesneria_duchartreoides
6	1	2.74472691640782	Gesneria_ekmanii
6	2	2.26970869123227	Gesneria_ekmanii
6	1	1.50291066699706	Gesneria_exserta
6	2	1.82796056731499	Gesneria_exserta
6	1	NA	Gesneria_ferruginea
6	2	NA	Gesneria_ferruginea
6	1	2.16615393484159	Gesneria_fruticosa
6	2	1.60587518790477	Gesneria_fruticosa
6	1	NA	Gesneria_glandulosa
6	2	NA	Gesneria_glandulosa
6	1	0.0941218990597995	Gesneria_harrisii
6	2	0.71977837015173	Gesneria_harrisii
6	1	1.55799351752026	Gesneria_heterochroa
6	2	1.79290744276088	Gesneria_heterochroa
6	1	2.68604394560846	Gesneria_humilis
6	2	1.75571891124311	Gesneria_humilis
6	1	NA	Gesneria_hybocarpa
6	2	NA	Gesneria_hybocarpa
6	1	NA	Gesneria_hypoclada
6	2	NA	Gesneria_hypoclada
6	1	NA	Gesneria_jamaicensis
6	2	NA	Gesneria_jamaicensis
6	1	NA	Gesneria_lanceolata
6	2	NA	Gesneria_lanceolata
6	1	1.91870401595007	Gesneria_libanensis
6	2	3.00829962088488	Gesneria_libanensis
6	1	NA	Gesneria_neglecta
6	2	NA	Gesneria_neglecta
6	1	2.91595794774294	Gesneria_nipensis
6	2	1.31334791820759	Gesneria_nipensis
6	1	NA	Gesneria_odontophylla
6	2	NA	Gesneria_odontophylla
6	1	NA	Gesneria_onychocalyx
6	2	NA	Gesneria_onychocalyx
6	1	NA	Gesneria_parvifolia
6	2	NA	Gesneria_parvifolia
6	1	NA	Gesneria_pauciflora
6	2	NA	Gesneria_pauciflora
6	1	0.752121251425089	Gesneria_pedicellaris
6	2	2.46523910503843	Gesneria_pedicellaris
6	1	1.92899606136945	Gesneria_pedunculosa
6	2	2.57278693830986	Gesneria_pedunculosa
6	1	1.25250894556442	Gesneria_pulverulenta
6	2	0.0175516117099588	Gesneria_pulverulenta
6	1	3.24810791038573	Gesneria_pumila
6	2	2.59926592964271	Gesneria_pumila
6	1	5.23270654309003	Gesneria_purpurascens
6	2	4.26151678691084	Gesneria_purpurascens
6	1	2.26035081498731	Gesneria_reticulata
6	2	2.05586861091858	Gesneria_reticulata
6	1	1.0657174468323	Gesneria_salicifolia
6	2	1.60706299088155	Gesneria_salicifolia
6	1	5.94458700951873	Gesneria_scabra
6	2	2.7359148188711	Gesneria_scabra
6	1	1.36599325591646	Gesneria_shaferi
6	2	2.06044041933145	Gesneria_shaferi
6	1	1.22084841296375	Gesneria_ventricosa
6	2	1.52788392732296	Gesneria_ventricosa
6	1	1.68927794136247	Gesneria_viridiflora_subsp._acrochordonanthe
6	2	0.571305602721854	Gesneria_viridiflora_subsp._acrochordonanthe
6	1	3.26805552796651	Gesneria_viridiflora_subsp._quisqueyana
6	2	2.48105831731274	Gesneria_viridiflora_subsp._quisqueyana
6	1	NA	Gesneria_viridiflora_subsp._sintenisii
6	2	NA	Gesneria_viridiflora_subsp._sintenisii
6	1	3.8643170945791	Gesneria_viridiflora_subsp._viridiflora
6	2	2.84488629046073	Gesneria_viridiflora_subsp._viridiflora
6	1	1.84112264319847	Gesneria_wrightii
6	2	2.65669681471462	Gesneria_wrightii
6	1	NA	Gesneria_yumuriensis
6	2	NA	Gesneria_yumuriensis
6	1	NA	Rhytidophyllum_acunae
6	2	NA	Rhytidophyllum_acunae
6	1	NA	Rhytidophyllum_asperum
6	2	NA	Rhytidophyllum_asperum
6	1	2.26712871167105	Rhytidophyllum_auriculatum
6	2	2.41484078718068	Rhytidophyllum_auriculatum
6	1	2.61476736912539	Rhytidophyllum_berteroanum
6	2	2.00352426373252	Rhytidophyllum_berteroanum
6	1	9.82847900905473	Rhytidophyllum_bicolor
6	2	1.5900599377047	Rhytidophyllum_bicolor
6	1	1.45906078159702	Rhytidophyllum_bullatum
6	2	1.95711654071451	Rhytidophyllum_bullatum
6	1	2.36350390523325	Rhytidophyllum_caribaeum
6	2	4.2335814550635	Rhytidophyllum_caribaeum
6	1	NA	Rhytidophyllum_coccineum
6	2	NA	Rhytidophyllum_coccineum
6	1	1.55646514398373	Rhytidophyllum_crenulatum
6	2	2.55927692681852	Rhytidophyllum_crenulatum
6	1	NA	Rhytidophyllum_daisyanum
6	2	NA	Rhytidophyllum_daisyanum
6	1	1.30755985446723	Rhytidophyllum_earlei
6	2	3.63149422805549	Rhytidophyllum_earlei
6	1	2.55790392052434	Rhytidophyllum_exsertum
6	2	2.63828775698292	Rhytidophyllum_exsertum
6	1	2.99451846076991	Rhytidophyllum_grande
6	2	1.41092381315384	Rhytidophyllum_grande
6	1	1.75764165657448	Rhytidophyllum_grandiflorum
6	2	2.39286909820241	Rhytidophyllum_grandiflorum
6	1	1.93732063237456	Rhytidophyllum_lanatum
6	2	3.35800354493559	Rhytidophyllum_lanatum
6	1	3.62645003835601	Rhytidophyllum_leucomallon
6	2	1.07606417761163	Rhytidophyllum_leucomallon
6	1	3.80572173359837	Rhytidophyllum_lomense
6	2	1.5013331122792	Rhytidophyllum_lomense
6	1	3.49021691786306	Rhytidophyllum_minus
6	2	1.01585449155859	Rhytidophyllum_minus
6	1	NA	Rhytidophyllum_petiolare
6	2	NA	Rhytidophyllum_petiolare
6	1	NA	Rhytidophyllum_rhodocalyx
6	2	NA	Rhytidophyllum_rhodocalyx
6	1	4.11730149763989	Rhytidophyllum_rupincola
6	2	2.52314633281818	Rhytidophyllum_rupincola
6	1	3.29874661288999	Rhytidophyllum_tomentosum
6	2	1.80782624460818	Rhytidophyllum_tomentosum
6	1	0.462490274063362	Rhytidophyllum_vernicosum
6	2	0.65805506870623	Rhytidophyllum_vernicosum
7	1	1.57911017918535	anoura_geoffroyi
7	2	0.507690950937036	anoura_geoffroyi
7	1	2.30640514782618	erophylla_bombifrons
7	2	0.698756463604424	erophylla_bombifrons
7	1	3.38398612033012	erophylla_sezerkoni
7	2	2.30335213428671	erophylla_sezerkoni
7	1	0.88802317117098	glossophaga_longirostris
7	2	1.18970889476222	glossophaga_longirostris
7	1	3.24734548565102	glossophaga_soricina
7	2	2.55069114274869	glossophaga_soricina
7	1	0.859404370215004	monophyllus_plethodon
7	2	2.65807455033047	monophyllus_plethodon
7	1	2.22280746923042	monophyllus_redmani
7	2	2.408922979251	monophyllus_redmani
7	1	0.898452754739566	phyllonecteris_aphylla
7	2	0.855657990160883	phyllonecteris_aphylla
7	1	5.38754425105252	phyllonycteris_poeyi
7	2	3.05261715561627	phyllonycteris_poeyi
7	1	3.31980671793435	orthorhyncus_cristatus
7	2	2.53864698680606	orthorhyncus_cristatus
7	1	2.96738674130726	eulampis_holosericeus
7	2	2.36274050927322	eulampis_holosericeus
7	1	2.37076143552714	eulampis_jugularis
7	2	2.66900107275167	eulampis_jugularis
7	1	3.31155220388116	cyanophaia_bicolor
7	2	1.05697255768786	cyanophaia_bicolor
7	1	2.9119951390598	mellisuga_minima
7	2	2.23640458973729	mellisuga_minima
7	1	2.93662815612558	anthracothorax_mango
7	2	2.74644084929027	anthracothorax_mango
7	1	3.26135785063636	trochilus_polytmus
7	2	2.22106073145772	trochilus_polytmus
7	1	2.48927034923499	anthracothorax_dominicus
7	2	2.44817526288198	anthracothorax_dominicus
7	1	2.66688642262153	chlorostilbon_swainsonii
7	2	2.01484972074448	chlorostilbon_swainsonii
7	1	2.88532383837943	chlorostilbon_maugaeus
7	2	2.12398521040437	chlorostilbon_maugaeus
7	1	2.40442501198592	anthracothorax_viridis
7	2	1.86839352093494	anthracothorax_viridis
7	1	1.82917560137638	archilocus_colubris
7	2	1.69327058062996	archilocus_colubris
7	1	2.89178305400642	chlorostilbon_ricordii
7	2	2.70486814473557	chlorostilbon_ricordii
7	1	2.24499846291784	mellisuga_helenae
7	2	2.39248115282781	mellisuga_helenae
7	1	2.39081986914278	Gesneria_acaulis
7	2	2.43725246040138	Gesneria_acaulis
7	1	0.0280578898648758	Gesneria_alpina
7	2	2.5641520218067	Gesneria_alpina
7	1	NA	Gesneria_aspera
7	2	NA	Gesneria_aspera
7	1	NA	Gesneria_barahonensis
7	2	NA	Gesneria_barahonensis
7	1	NA	Gesneria_binghamii
7	2	NA	Gesneria_binghamii
7	1	NA	Gesneria_brachysepala
7	2	NA	Gesneria_brachysepala
7	1	0.982788343930705	Gesneria_bracteosa
7	2	2.36666301445288	Gesneria_bracteosa
7	1	NA	Gesneria_brevifolia
7	2	NA	Gesneria_brevifolia
7	1	NA	Gesneria_calycina
7	2	NA	Gesneria_calycina
7	1	5.10381431592989	Gesneria_calycosa
7	2	0.710907650947987	Gesneria_calycosa
7	1	2.07038956307919	Gesneria_celsioides
7	2	5.22371110992437	Gesneria_celsioides
7	1	1.29087696627257	Gesneria_christii
7	2	3.44729908773689	Gesneria_christii
7	1	4.55375177853282	Gesneria_citrina
7	2	2.5826047106062	Gesneria_citrina
7	1	NA	Gesneria_clandestina
7	2	NA	Gesneria_clandestina
7	1	NA	Gesneria_clarensis
7	2	NA	Gesneria_clarensis
7	1	3.62580269280108	Gesneria_cubensis
7	2	0.786782820710009	Gesneria_cubensis
7	1	2.40539497780388	Gesneria_cuneifolia
7	2	1.87508018773525	Gesneria_cuneifolia
7	1	8.10365567889133	Gesneria_decapleura
7	2	2.26763445631289	Gesneria_decapleura
7	1	1.79502974229474	Gesneria_duchartreoides
7	2	2.33727044875737	Gesneria_duchartreoides
7	1	1.96488398572941	Gesneria_ekmanii
7	2	1.9221138110193	Gesneria_ekmanii
7	1	4.46002988130696	Gesneria_exserta
7	2	1.24630615465183	Gesneria_exserta
7	1	NA	Gesneria_ferruginea
7	2	NA	Gesneria_ferruginea
7	1	3.58475874427048	Gesneria_fruticosa
7	2	1.98257627822547	Gesneria_fruticosa
7	1	NA	Gesneria_glandulosa
7	2	NA	Gesneria_glandulosa
7	1	2.95655891328503	Gesneria_harrisii
7	2	0.648043457157051	Gesneria_harrisii
7	1	1.69473751504863	Gesneria_heterochroa
7	2	1.09122557184191	Gesneria_heterochroa
7	1	1.76505493618292	Gesneria_humilis
7	2	2.89561987119608	Gesneria_humilis
7	1	NA	Gesneria_hybocarpa
7	2	NA	Gesneria_hybocarpa
7	1	NA	Gesneria_hypoclada
7	2	NA	Gesneria_hypoclada
7	1	NA	Gesneria_jamaicensis
7	2	NA	Gesneria_jamaicensis
7	1	NA	Gesneria_lanceolata
7	2	NA	Gesneria_lanceolata
7	1	2.20133738934945	Gesneria_libanensis
7	2	2.23051161052955	Gesneria_libanensis
7	1	NA	Gesneria_neglecta
7	2	NA	Gesneria_neglecta
7	1	0.482452322795863	Gesneria_nipensis
7	2	0.715387484806917	Gesneria_nipensis
7	1	NA	Gesneria_odontophylla
7	2	NA	Gesneria_odontophylla
7	1	NA	Gesneria_onychocalyx
7	2	NA	Gesneria_onychocalyx
7	1	NA	Gesneria_parvifolia
7	2	NA	Gesneria_parvifolia
7	1	NA	Gesneria_pauciflora
7	2	NA	Gesneria_pauciflora
7	1	1.77382604192106	Gesneria_pedicellaris
7	2	1.76457007391877	Gesneria_pedicellaris
7	1	2.4217057204657	Gesneria_pedunculosa
7	2	2.47472593235508	Gesneria_pedunculosa
7	1	1.24561213906675	Gesneria_pulverulenta
7	2	0.348397688407103	Gesneria_pulverulenta
7	1	1.99657120684093	Gesneria_pumila
7	2	0.916103363204472	Gesneria_pumila
7	1	4.47881512242376	Gesneria_purpurascens
7	2	2.30710283880957	Gesneria_purpurascens
7	1	4.15772168318648	Gesneria_reticulata
7	2	2.67911789787505	Gesneria_reticulata
7	1	1.02427835617034	Gesneria_salicifolia
7	2	4.26867373196693	Gesneria_salicifolia
7	1	0.812662014267274	Gesneria_scabra
7	2	2.12911727172589	Gesneria_scabra
7	1	3.49883963765593	Gesneria_shaferi
7	2	3.44422802064396	Gesneria_shaferi
7	1	2.75376117584133	Gesneria_ventricosa
7	2	1.92164606080658	Gesneria_ventricosa
7	1	0.809373514797198	Gesneria_viridiflora_subsp._acrochordonanthe
7	2	1.75234009745034	Gesneria_viridiflora_subsp._acrochordonanthe
7	1	2.77664578086263	Gesneria_viridiflora_subsp._quisqueyana
7	2	3.40816656171972	Gesneria_viridiflora_subsp._quisqueyana
7	1	NA	Gesneria_viridiflora_subsp._sintenisii
7	2	NA	Gesneria_viridiflora_subsp._sintenisii
7	1	2.63642373130568	Gesneria_viridiflora_subsp._viridiflora
7	2	1.94329148381249	Gesneria_viridiflora_subsp._viridiflora
7	1	0.178896908528653	Gesneria_wrightii
7	2	0.0610823818268832	Gesneria_wrightii
7	1	NA	Gesneria_yumuriensis
7	2	NA	Gesneria_yumuriensis
7	1	NA	Rhytidophyllum_acunae
7	2	NA	Rhytidophyllum_acunae
7	1	NA	Rhytidophyllum_asperum
7	2	NA	Rhytidophyllum_asperum
7	1	2.69773846598684	Rhytidophyllum_auriculatum
7	2	2.12635218566628	Rhytidophyllum_auriculatum
7	1	3.07965867015677	Rhytidophyllum_berteroanum
7	2	3.07196621809081	Rhytidophyllum_berteroanum
7	1	2.66671681485662	Rhytidophyllum_bicolor
7	2	5.57143941224152	Rhytidophyllum_bicolor
7	1	5.26464761517796	Rhytidophyllum_bullatum
7	2	3.70970700658712	Rhytidophyllum_bullatum
7	1	0.0710772061039148	Rhytidophyllum_caribaeum
7	2	0.839257490552776	Rhytidophyllum_caribaeum
7	1	NA	Rhytidophyllum_coccineum
7	2	NA	Rhytidophyllum_coccineum
7	1	1.36683260265545	Rhytidophyllum_crenulatum
7	2	4.28125593964425	Rhytidophyllum_crenulatum
7	1	NA	Rhytidophyllum_daisyanum
7	2	NA	Rhytidophyllum_daisyanum
7	1	1.28411109859149	Rhytidophyllum_earlei
7	2	1.13902341402905	Rhytidophyllum_earlei
7	1	4.02853894303304	Rhytidophyllum_exsertum
7	2	2.07430556910368	Rhytidophyllum_exsertum
7	1	1.33006759063686	Rhytidophyllum_grande
7	2	2.54266756759642	Rhytidophyllum_grande
7	1	1.79967059333598	Rhytidophyllum_grandiflorum
7	2	1.43206541372888	Rhytidophyllum_grandiflorum
7	1	1.09242122349431	Rhytidophyllum_lanatum
7	2	1.00635647188522	Rhytidophyllum_lanatum
7	1	1.58845553200665	Rhytidophyllum_leucomallon
7	2	2.37010394995431	Rhytidophyllum_leucomallon
7	1	2.83435201515359	Rhytidophyllum_lomense
7	2	1.59084379564244	Rhytidophyllum_lomense
7	1	1.19373270122062	Rhytidophyllum_minus
7	2	1.2332760307507	Rhytidophyllum_minus
7	1	NA	Rhytidophyllum_petiolare
7	2	NA	Rhytidophyllum_petiolare
7	1	NA	Rhytidophyllum_rhodocalyx
7	2	NA	Rhytidophyllum_rhodocalyx
7	1	1.6605218687745	Rhytidophyllum_rupincola
7	2	2.80962166141512	Rhytidophyllum_rupincola
7	1	2.4751324638288	Rhytidophyllum_tomentosum
7	2	2.34911615501342	Rhytidophyllum_tomentosum
7	1	3.35622421749869	Rhytidophyllum_vernicosum
7	2	0.866393866906873	Rhytidophyllum_vernicosum
8	1	0.370953175240084	anoura_geoffroyi
8	2	3.100769548602	anoura_geoffroyi
8	1	3.09370720597774	erophylla_bombifrons
8	2	3.15788976690371	erophylla_bombifrons
8	1	2.14352185447704	erophylla_sezerkoni
8	2	2.60507172810647	erophylla_sezerkoni
8	1	3.17947143561256	glossophaga_longirostris
8	2	3.10423444258964	glossophaga_longirostris
8	1	1.04577625220915	glossophaga_soricina
8	2	3.57190021350592	glossophaga_soricina
8	1	6.14549515577413	monophyllus_plethodon
8	2	2.79321025198859	monophyllus_plethodon
8	1	2.02319094646423	monophyllus_redmani
8	2	2.7171883055607	monophyllus_redmani
8	1	2.1715355502592	phyllonecteris_aphylla
8	2	0.656805913108725	phyllonecteris_aphylla
8	1	1.44111348438255	phyllonycteris_poeyi
8	2	2.30392803615088	phyllonycteris_poeyi
8	1	2.83602786050686	orthorhyncus_cristatus
8	2	2.69243451715969	orthorhyncus_cristatus
8	1	3.47682344141992	eulampis_holosericeus
8	2	2.7648050688092	eulampis_holosericeus
8	1	3.01340596118116	eulampis_jugularis
8	2	2.13356516935206	eulampis_jugularis
8	1	2.24840907366473	cyanophaia_bicolor
8	2	3.21951269787017	cyanophaia_bicolor
8	1	2.64009100757886	mellisuga_minima
8	2	2.240162554571	mellisuga_minima
8	1	2.44927059631859	anthracothorax_mango
8	2	1.97388984915399	anthracothorax_mango
8	1	3.38581672477096	trochilus_polytmus
8	2	2.10995214507295	trochilus_polytmus
8	1	2.87592150951393	anthracothorax_dominicus
8	2	2.41887619457483	anthracothorax_dominicus
8	1	3.35933800690642	chlorostilbon_swainsonii
8	2	2.30649207126725	chlorostilbon_swainsonii
8	1	3.49347764426103	chlorostilbon_maugaeus
8	2	3.36000592651969	chlorostilbon_maugaeus
8	1	2.40426413566268	anthracothorax_viridis
8	2	2.38299817244948	anthracothorax_viridis
8	1	4.57074122276328	archilocus_colubris
8	2	2.51384123793563	archilocus_colubris
8	1	2.47919117305524	chlorostilbon_ricordii
8	2	2.58516562585206	chlorostilbon_ricordii
8	1	2.49576143949023	mellisuga_helenae
8	2	2.78435410488042	mellisuga_helenae
8	1	2.90318663432678	Gesneria_acaulis
8	2	2.44832010271343	Gesneria_acaulis
8	1	7.34611523645833	Gesneria_alpina
8	2	2.15647773731527	Gesneria_alpina
8	1	NA	Gesneria_aspera
8	2	NA	Gesneria_aspera
8	1	NA	Gesneria_barahonensis
8	2	NA	Gesneria_barahonensis
8	1	NA	Gesneria_binghamii
8	2	NA	Gesneria_binghamii
8	1	NA	Gesneria_brachysepala
8	2	NA	Gesneria_brachysepala
8	1	1.56790838450673	Gesneria_bracteosa
8	2	2.25476258917088	Gesneria_bracteosa
8	1	NA	Gesneria_brevifolia
8	2	NA	Gesneria_brevifolia
8	1	NA	Gesneria_calycina
8	2	NA	Gesneria_calycina
8	1	4.86750340938029	Gesneria_calycosa
8	2	1.03498568822469	Gesneria_calycosa
8	1	0.983002842836071	Gesneria_celsioides
8	2	5.01818744078486	Gesneria_celsioides
8	1	0.994729179050167	Gesneria_christii
8	2	1.18654788556234	Gesneria_christii
8	1	0.56810003640173	Gesneria_citrina
8	2	0.671776330776393	Gesneria_citrina
8	1	NA	Gesneria_clandestina
8	2	NA	Gesneria_clandestina
8	1	NA	Gesneria_clarensis
8	2	NA	Gesneria_clarensis
8	1	2.15864211813745	Gesneria_cubensis
8	2	2.46111812968218	Gesneria_cubensis
8	1	2.85998383844003	Gesneria_cuneifolia
8	2	3.00447540947171	Gesneria_cuneifolia
8	1	0.191027506659851	Gesneria_decapleura
8	2	0.36222493317244	Gesneria_decapleura
8	1	2.95151695429203	Gesneria_duchartreoides
8	2	3.01490198285562	Gesneria_duchartreoides
8	1	2.02923454602956	Gesneria_ekmanii
8	2	2.60433112647529	Gesneria_ekmanii
8	1	4.6862671573222	Gesneria_exserta
8	2	2.63188833850021	Gesneria_exserta
8	1	NA	Gesneria_ferruginea
8	2	NA	Gesneria_ferruginea
8	1	3.0081895383578	Gesneria_fruticosa
8	2	3.75049006998907	Gesneria_fruticosa
8	1	NA	Gesneria_glandulosa
8	2	NA	Gesneria_glandulosa
8	1	0.124508021111028	Gesneria_harrisii
8	2	0.256749996231804	Gesneria_harrisii
8	1	1.97164116135478	Gesneria_heterochroa
8	2	1.81117193623958	Gesneria_heterochroa
8	1	3.05276521378188	Gesneria_humilis
8	2	2.71311725771152	Gesneria_humilis
8	1	NA	Gesneria_hybocarpa
8	2	NA	Gesneria_hybocarpa
8	1	NA	Gesneria_hypoclada
8	2	NA	Gesneria_hypoclada
8	1	NA	Gesneria_jamaicensis
8	2	NA	Gesneria_jamaicensis
8	1	NA	Gesneria_lanceolata
8	2	NA	Gesneria_lanceolata
8	1	3.16193592155496	Gesneria_libanensis
8	2	2.87778642428728	Gesneria_libanensis
8	1	NA	Gesneria_neglecta
8	2	NA	Gesneria_neglecta
8	1	1.80122130866092	Gesneria_nipensis
8	2	0.434505470836857	Gesneria_nipensis
8	1	NA	Gesneria_odontophylla
8	2	NA	Gesneria_odontophylla
8	1	NA	Gesneria_onychocalyx
8	2	NA	Gesneria_onychocalyx
8	1	NA	Gesneria_parvifolia
8	2	NA	Gesneria_parvifolia
8	1	NA	Gesneria_pauciflora
8	2	NA	Gesneria_pauciflora
8	1	2.33581685184047	Gesneria_pedicellaris
8	2	1.92587268936698	Gesneria_pedicellaris
8	1	2.73042301952933	Gesneria_pedunculosa
8	2	1.97237659265848	Gesneria_pedunculosa
8	1	0.25759081687307	Gesneria_pulverulenta
8	2	0.450886017469515	Gesneria_pulverulenta
8	1	2.47232461217422	Gesneria_pumila
8	2	1.60335984820007	Gesneria_pumila
8	1	1.35759816991348	Gesneria_purpurascens
8	2	1.95503046227114	Gesneria_purpurascens
8	1	2.56314185107888	Gesneria_reticulata
8	2	1.85029950336226	Gesneria_reticulata
8	1	2.22903986019443	Gesneria_salicifolia
8	2	2.51751562550731	Gesneria_salicifolia
8	1	1.42529851149052	Gesneria_scabra
8	2	0.91826755398061	Gesneria_scabra
8	1	5.85064691101723	Gesneria_shaferi
8	2	3.02930427108909	Gesneria_shaferi
8	1	2.55875037842671	Gesneria_ventricosa
8	2	2.1962147358921	Gesneria_ventricosa
8	1	4.12199862970922	Gesneria_viridiflora_subsp._acrochordonanthe
8	2	2.54765742887886	Gesneria_viridiflora_subsp._acrochordonanthe
8	1	3.271780663915	Gesneria_viridiflora_subsp._quisqueyana
8	2	2.26963891513063	Gesneria_viridiflora_subsp._quisqueyana
8	1	NA	Gesneria_viridiflora_subsp._sintenisii
8	2	NA	Gesneria_viridiflora_subsp._sintenisii
8	1	2.10492312727505	Gesneria_viridiflora_subsp._viridiflora
8	2	2.012972497397	Gesneria_viridiflora_subsp._viridiflora
8	1	0.115659707014573	Gesneria_wrightii
8	2	4.03222928353204	Gesneria_wrightii
8	1	NA	Gesneria_yumuriensis
8	2	NA	Gesneria_yumuriensis
8	1	NA	Rhytidophyllum_acunae
8	2	NA	Rhytidophyllum_acunae
8	1	NA	Rhytidophyllum_asperum
8	2	NA	Rhytidophyllum_asperum
8	1	2.40176744542953	Rhytidophyllum_auriculatum
8	2	2.76645173407508	Rhytidophyllum_auriculatum
8	1	2.36733331183748	Rhytidophyllum_berteroanum
8	2	1.85862518629184	Rhytidophyllum_berteroanum
8	1	1.43701664770224	Rhytidophyllum_bicolor
8	2	3.14741108373681	Rhytidophyllum_bicolor
8	1	1.37094288914813	Rhytidophyllum_bullatum
8	2	1.38473936411849	Rhytidophyllum_bullatum
8	1	4.36007231588887	Rhytidophyllum_caribaeum
8	2	0.883485990049409	Rhytidophyllum_caribaeum
8	1	NA	Rhytidophyllum_coccineum
8	2	NA	Rhytidophyllum_coccineum
8	1	0.791599707117225	Rhytidophyllum_crenulatum
8	2	2.16151395933897	Rhytidophyllum_crenulatum
8	1	NA	Rhytidophyllum_daisyanum
8	2	NA	Rhytidophyllum_daisyanum
8	1	6.09041149000783	Rhytidophyllum_earlei
8	2	3.14336683751029	Rhytidophyllum_earlei
8	1	4.1971179939232	Rhytidophyllum_exsertum
8	2	2.33912066026912	Rhytidophyllum_exsertum
8	1	4.17651774501496	Rhytidophyllum_grande
8	2	0.683550292271897	Rhytidophyllum_grande
8	1	2.81093253150143	Rhytidophyllum_grandiflorum
8	2	2.07328587682901	Rhytidophyllum_grandiflorum
8	1	0.695587339420499	Rhytidophyllum_lanatum
8	2	2.62107919555173	Rhytidophyllum_lanatum
8	1	1.73622432920419	Rhytidophyllum_leucomallon
8	2	2.64814435829747	Rhytidophyllum_leucomallon
8	1	1.5417629639238	Rhytidophyllum_lomense
8	2	1.36083463556729	Rhytidophyllum_lomense
8	1	5.16763644774997	Rhytidophyllum_minus
8	2	0.280214274476477	Rhytidophyllum_minus
8	1	NA	Rhytidophyllum_petiolare
8	2	NA	Rhytidophyllum_petiolare
8	1	NA	Rhytidophyllum_rhodocalyx
8	2	NA	Rhytidophyllum_rhodocalyx
8	1	4.2149110664164	Rhytidophyllum_rupincola
8	2	0.685737463818009	Rhytidophyllum_rupincola
8	1	2.40562582892774	Rhytidophyllum_tomentosum
8	2	1.72211456533061	Rhytidophyllum_tomentosum
8	1	1.77213868012797	Rhytidophyllum_vernicosum
8	2	3.2729424116788	Rhytidophyllum_vernicosum
9	1	6.023734705285	anoura_geoffroyi
9	2	2.64742659506781	anoura_geoffroyi
9	1	2.456572311952	erophylla_bombifrons
9	2	1.11197818996005	erophylla_bombifrons
9	1	3.13429580466891	erophylla_sezerkoni
9	2	1.9290625873716	erophylla_sezerkoni
9	1	2.90946756505971	glossophaga_longirostris
9	2	2.38172585482423	glossophaga_longirostris
9	1	2.09051615072897	glossophaga_soricina
9	2	2.10100930028178	glossophaga_soricina
9	1	3.9119400573769	monophyllus_plethodon
9	2	1.06304387270541	monophyllus_plethodon
9	1	2.67292263676104	monophyllus_redmani
9	2	2.29972699606747	monophyllus_redmani
9	1	1.13093271200481	phyllonecteris_aphylla
9	2	1.95230576963489	phyllonecteris_aphylla
9	1	2.62665218038078	phyllonycteris_poeyi
9	2	2.82726579167659	phyllonycteris_poeyi
9	1	3.09965893404808	orthorhyncus_cristatus
9	2	2.39693955349617	orthorhyncus_cristatus
9	1	3.12189532526502	eulampis_holosericeus
9	2	2.30842591634106	eulampis_holosericeus
9	1	2.9568368392836	eulampis_jugularis
9	2	2.37940844298937	eulampis_jugularis
9	1	3.57938208260114	cyanophaia_bicolor
9	2	2.99480321789542	cyanophaia_bicolor
9	1	2.96360012779555	mellisuga_minima
9	2	2.42611709534037	mellisuga_minima
9	1	2.48158970812873	anthracothorax_mango
9	2	1.96242291696148	anthracothorax_mango
9	1	3.28198325044699	trochilus_polytmus
9	2	2.31521031346994	trochilus_polytmus
9	1	2.99363830092203	anthracothorax_dominicus
9	2	2.40621623075483	anthracothorax_dominicus
9	1	2.71944792644149	chlorostilbon_swainsonii
9	2	2.31271088921296	chlorostilbon_swainsonii
9	1	2.73611664350411	chlorostilbon_maugaeus
9	2	2.59988731999477	chlorostilbon_maugaeus
9	1	2.7306671146567	anthracothorax_viridis
9	2	2.62082080825153	anthracothorax_viridis
9	1	2.22115702020387	archilocus_colubris
9	2	1.97707348671161	archilocus_colubris
9	1	2.60754862231135	chlorostilbon_ricordii
9	2	2.75411279589829	chlorostilbon_ricordii
9	1	4.18488171065393	mellisuga_helenae
9	2	3.02230392304513	mellisuga_helenae
9	1	1.89684128618813	Gesneria_acaulis
9	2	2.30711895893478	Gesneria_acaulis
9	1	5.8299356025629	Gesneria_alpina
9	2	1.92762317521105	Gesneria_alpina
9	1	NA	Gesneria_aspera
9	2	NA	Gesneria_aspera
9	1	NA	Gesneria_barahonensis
9	2	NA	Gesneria_barahonensis
9	1	NA	Gesneria_binghamii
9	2	NA	Gesneria_binghamii
9	1	NA	Gesneria_brachysepala
9	2	NA	Gesneria_brachysepala
9	1	4.0378618759981	Gesneria_bracteosa
9	2	1.96236396153736	Gesneria_bracteosa
9	1	NA	Gesneria_brevifolia
9	2	NA	Gesneria_brevifolia
9	1	NA	Gesneria_calycina
9	2	NA	Gesneria_calycina
9	1	1.41308330557597	Gesneria_calycosa
9	2	1.94485101207815	Gesneria_calycosa
9	1	0.293576631993222	Gesneria_celsioides
9	2	0.98990305422186	Gesneria_celsioides
9	1	1.38568296220314	Gesneria_christii
9	2	3.15412085642763	Gesneria_christii
9	1	2.2720814819364	Gesneria_citrina
9	2	1.09004066304843	Gesneria_citrina
9	1	NA	Gesneria_clandestina
9	2	NA	Gesneria_clandestina
9	1	NA	Gesneria_clarensis
9	2	NA	Gesneria_clarensis
9	1	2.36683324477878	Gesneria_cubensis
9	2	2.46626609629126	Gesneria_cubensis
9	1	1.97922948329171	Gesneria_cuneifolia
9	2	1.76430665974123	Gesneria_cuneifolia
9	1	1.91069283603779	Gesneria_decapleura
9	2	0.190477106161568	Gesneria_decapleura
9	1	1.77113456000717	Gesneria_duchartreoides
9	2	1.67643455664985	Gesneria_duchartreoides
9	1	0.867977341182711	Gesneria_ekmanii
9	2	2.45184211394485	Gesneria_ekmanii
9	1	2.41816121065514	Gesneria_exserta
9	2	0.945621197148484	Gesneria_exserta
9	1	NA	Gesneria_ferruginea
9	2	NA	Gesneria_ferruginea
9	1	2.73652630048214	Gesneria_fruticosa
9	2	2.76025591515662	Gesneria_fruticosa
9	1	NA	Gesneria_glandulosa
9	2	NA	Gesneria_glandulosa
9	1	1.20453848193264	Gesneria_harrisii
9	2	3.84665984112066	Gesneria_harrisii
9	1	2.65975075814589	Gesneria_heterochroa
9	2	1.32799544279772	Gesneria_heterochroa
9	1	2.00254449734798	Gesneria_humilis
9	2	2.86176821150209	Gesneria_humilis
9	1	NA	Gesneria_hybocarpa
9	2	NA	Gesneria_hybocarpa
9	1	NA	Gesneria_hypoclada
9	2	NA	Gesneria_hypoclada
9	1	NA	Gesneria_jamaicensis
9	2	NA	Gesneria_jamaicensis
9	1	NA	Gesneria_lanceolata
9	2	NA	Gesneria_lanceolata
9	1	2.44578498712937	Gesneria_libanensis
9	2	0.785481995041484	Gesneria_libanensis
9	1	NA	Gesneria_neglecta
9	2	NA	Gesneria_neglecta
9	1	3.54058698888616	Gesneria_nipensis
9	2	0.94964732783222	Gesneria_nipensis
9	1	NA	Gesneria_odontophylla
9	2	NA	Gesneria_odontophylla
9	1	NA	Gesneria_onychocalyx
9	2	NA	Gesneria_onychocalyx
9	1	NA	Gesneria_parvifolia
9	2	NA	Gesneria_parvifolia
9	1	NA	Gesneria_pauciflora
9	2	NA	Gesneria_pauciflora
9	1	1.01141263752327	Gesneria_pedicellaris
9	2	0.897156465677547	Gesneria_pedicellaris
9	1	2.52428141644727	Gesneria_pedunculosa
9	2	2.73285418729018	Gesneria_pedunculosa
9	1	2.73236050733169	Gesneria_pulverulenta
9	2	2.4909736273351	Gesneria_pulverulenta
9	1	3.5486183739979	Gesneria_pumila
9	2	1.94046593567599	Gesneria_pumila
9	1	1.46075660402937	Gesneria_purpurascens
9	2	0.441769259048572	Gesneria_purpurascens
9	1	3.31875715243904	Gesneria_reticulata
9	2	2.40750181862079	Gesneria_reticulata
9	1	1.51405669558303	Gesneria_salicifolia
9	2	1.06328575420448	Gesneria_salicifolia
9	1	4.62058710406719	Gesneria_scabra
9	2	0.816652180835438	Gesneria_scabra
9	1	1.72005302294991	Gesneria_shaferi
9	2	1.17261990361806	Gesneria_shaferi
9	1	2.38585025235156	Gesneria_ventricosa
9	2	2.0145578615626	Gesneria_ventricosa
9	1	4.40750068255067	Gesneria_viridiflora_subsp._acrochordonanthe
9	2	0.844821493609265	Gesneria_viridiflora_subsp._acrochordonanthe
9	1	2.29534221380889	Gesneria_viridiflora_subsp._quisqueyana
9	2	1.79166853403441	Gesneria_viridiflora_subsp._quisqueyana
9	1	NA	Gesneria_viridiflora_subsp._sintenisii
9	2	NA	Gesneria_viridiflora_subsp._sintenisii
9	1	1.9435158968335	Gesneria_viridiflora_subsp._viridiflora
9	2	2.62591503887539	Gesneria_viridiflora_subsp._viridiflora
9	1	0.869730672779511	Gesneria_wrightii
9	2	0.79585602533049	Gesneria_wrightii
9	1	NA	Gesneria_yumuriensis
9	2	NA	Gesneria_yumuriensis
9	1	NA	Rhytidophyllum_acunae
9	2	NA	Rhytidophyllum_acunae
9	1	NA	Rhytidophyllum_asperum
9	2	NA	Rhytidophyllum_asperum
9	1	2.05747427887439	Rhytidophyllum_auriculatum
9	2	1.90304687051821	Rhytidophyllum_auriculatum
9	1	2.23648680647805	Rhytidophyllum_berteroanum
9	2	2.02275947953281	Rhytidophyllum_berteroanum
9	1	4.32671093053897	Rhytidophyllum_bicolor
9	2	1.04747791933451	Rhytidophyllum_bicolor
9	1	2.49433587212365	Rhytidophyllum_bullatum
9	2	0.576519151088281	Rhytidophyllum_bullatum
9	1	0.629446834414643	Rhytidophyllum_caribaeum
9	2	3.5573101124085	Rhytidophyllum_caribaeum
9	1	NA	Rhytidophyllum_coccineum
9	2	NA	Rhytidophyllum_coccineum
9	1	4.25167883713695	Rhytidophyllum_crenulatum
9	2	1.79372806585291	Rhytidophyllum_crenulatum
9	1	NA	Rhytidophyllum_daisyanum
9	2	NA	Rhytidophyllum_daisyanum
9	1	4.56218532301731	Rhytidophyllum_earlei
9	2	0.795874594195211	Rhytidophyllum_earlei
9	1	2.13814984002667	Rhytidophyllum_exsertum
9	2	1.89025695714877	Rhytidophyllum_exsertum
9	1	3.36662784111209	Rhytidophyllum_grande
9	2	2.12316444914269	Rhytidophyllum_grande
9	1	2.14206841708416	Rhytidophyllum_grandiflorum
9	2	2.46305105344558	Rhytidophyllum_grandiflorum
9	1	3.97827385198929	Rhytidophyllum_lanatum
9	2	2.79491850287389	Rhytidophyllum_lanatum
9	1	1.04496523938733	Rhytidophyllum_leucomallon
9	2	1.61858767315179	Rhytidophyllum_leucomallon
9	1	3.21427612695254	Rhytidophyllum_lomense
9	2	2.62887516695113	Rhytidophyllum_lomense
9	1	0.400634455023247	Rhytidophyllum_minus
9	2	0.384871136374205	Rhytidophyllum_minus
9	1	NA	Rhytidophyllum_petiolare
9	2	NA	Rhytidophyllum_petiolare
9	1	NA	Rhytidophyllum_rhodocalyx
9	2	NA	Rhytidophyllum_rhodocalyx
9	1	1.39622359721141	Rhytidophyllum_rupincola
9	2	2.3128957787827	Rhytidophyllum_rupincola
9	1	3.65604518511452	Rhytidophyllum_tomentosum
9	2	2.9106981537459	Rhytidophyllum_tomentosum
9	1	0.86167740864644	Rhytidophyllum_vernicosum
9	2	2.0418624698799	Rhytidophyllum_vernicosum
10	1	0.610653056817364	anoura_geoffroyi
10	2	1.50979536957973	anoura_geoffroyi
10	1	0.6762779773084	erophylla_bombifrons
10	2	2.62344329187029	erophylla_bombifrons
10	1	2.62100149556091	erophylla_sezerkoni
10	2	2.29680602796502	erophylla_sezerkoni
10	1	0.933581037489778	glossophaga_longirostris
10	2	3.11761092865084	glossophaga_longirostris
10	1	1.42955066499966	glossophaga_soricina
10	2	1.88313234157216	glossophaga_soricina
10	1	2.64786963166943	monophyllus_plethodon
10	2	1.40731937168521	monophyllus_plethodon
10	1	3.13770208293391	monophyllus_redmani
10	2	1.93008973505116	monophyllus_redmani
10	1	2.87302103506194	phyllonecteris_aphylla
10	2	2.93475086001744	phyllonecteris_aphylla
10	1	1.43266875993315	phyllonycteris_poeyi
10	2	3.39561135293365	phyllonycteris_poeyi
10	1	3.10471370111898	orthorhyncus_cristatus
10	2	2.09752428501901	orthorhyncus_cristatus
10	1	2.46545559930076	eulampis_holosericeus
10	2	2.04124362290265	eulampis_holosericeus
10	1	2.28366321813543	eulampis_jugularis
10	2	2.16221141927984	eulampis_jugularis
10	1	6.25335855450356	cyanophaia_bicolor
10	2	1.84465275189476	cyanophaia_bicolor
10	1	2.67095470557175	mellisuga_minima
10	2	1.98069270753867	mellisuga_minima
10	1	2.37738542538126	anthracothorax_mango
10	2	2.71508248080274	anthracothorax_mango
10	1	3.42471459856674	trochilus_polytmus
10	2	1.88649810842375	trochilus_polytmus
10	1	2.55711015521907	anthracothorax_dominicus
10	2	2.71232572046113	anthracothorax_dominicus
10	1	2.48380987803898	chlorostilbon_swainsonii
10	2	1.94466698932235	chlorostilbon_swainsonii
10	1	2.97247420375282	chlorostilbon_maugaeus
10	2	2.44415871256181	chlorostilbon_maugaeus
10	1	2.19084588009503	anthracothorax_viridis
10	2	2.10428293411925	anthracothorax_viridis
10	1	1.4848832521922	archilocus_colubris
10	2	0.76465659649649	archilocus_colubris
10	1	2.44440717033488	chlorostilbon_ricordii
10	2	2.84614201746303	chlorostilbon_ricordii
10	1	1.97556455558129	mellisuga_helenae
10	2	2.07612321205098	mellisuga_helenae
10	1	2.74624432440073	Gesneria_acaulis
10	2	2.83186326888676	Gesneria_acaulis
10	1	2.13252256788301	Gesneria_alpina
10	2	0.176547605637154	Gesneria_alpina
10	1	NA	Gesneria_aspera
10	2	NA	Gesneria_aspera
10	1	NA	Gesneria_barahonensis
10	2	NA	Gesneria_barahonensis
10	1	NA	Gesneria_binghamii
10	2	NA	Gesneria_binghamii
10	1	NA	Gesneria_brachysepala
10	2	NA	Gesneria_brachysepala
10	1	2.23061024861806	Gesneria_bracteosa
10	2	1.9355994156191	Gesneria_bracteosa
10	1	NA	Gesneria_brevifolia
10	2	NA	Gesneria_brevifolia
10	1	NA	Gesneria_calycina
10	2	NA	Gesneria_calycina
10	1	1.19796746679602	Gesneria_calycosa
10	2	3.19996503394757	Gesneria_calycosa
10	1	0.53349755132816	Gesneria_celsioides
10	2	1.18179568674678	Gesneria_celsioides
10	1	2.56419980309387	Gesneria_christii
10	2	1.78934481470842	Gesneria_christii
10	1	2.00178591296314	Gesneria_citrina
10	2	3.25294770015789	Gesneria_citrina
10	1	NA	Gesneria_clandestina
10	2	NA	Gesneria_clandestina
10	1	NA	Gesneria_clarensis
10	2	NA	Gesneria_clarensis
10	1	3.4335636984869	Gesneria_cubensis
10	2	0.779344065222616	Gesneria_cubensis
10	1	1.33175178964084	Gesneria_cuneifolia
10	2	2.85231199497892	Gesneria_cuneifolia
10	1	2.50432387425068	Gesneria_decapleura
10	2	0.397747423141175	Gesneria_decapleura
10	1	3.05617692727701	Gesneria_duchartreoides
10	2	2.73139695867924	Gesneria_duchartreoides
10	1	5.28058111319089	Gesneria_ekmanii
10	2	1.16021705008062	Gesneria_ekmanii
10	1	1.29118672480021	Gesneria_exserta
10	2	2.23546074122219	Gesneria_exserta
10	1	NA	Gesneria_ferruginea
10	2	NA	Gesneria_ferruginea
10	1	4.04957035767777	Gesneria_fruticosa
10	2	1.26750634748019	Gesneria_fruticosa
10	1	NA	Gesneria_glandulosa
10	2	NA	Gesneria_glandulosa
10	1	0.752314508991164	Gesneria_harrisii
10	2	0.581372809974655	Gesneria_harrisii
10	1	0.756920126188877	Gesneria_heterochroa
10	2	5.38317871973999	Gesneria_heterochroa
10	1	3.0144563619794	Gesneria_humilis
10	2	2.29721126485952	Gesneria_humilis
10	1	NA	Gesneria_hybocarpa
10	2	NA	Gesneria_hybocarpa
10	1	NA	Gesneria_hypoclada
10	2	NA	Gesneria_hypoclada
10	1	NA	Gesneria_jamaicensis
10	2	NA	Gesneria_jamaicensis
10	1	NA	Gesneria_lanceolata
10	2	NA	Gesneria_lanceolata
10	1	4.82741955374026	Gesneria_libanensis
10	2	1.91700934334992	Gesneria_libanensis
10	1	NA	Gesneria_neglecta
10	2	NA	Gesneria_neglecta
10	1	1.41718215502914	Gesneria_nipensis
10	2	0.743534127000706	Gesneria_nipensis
10	1	NA	Gesneria_odontophylla
10	2	NA	Gesneria_odontophylla
10	1	NA	Gesneria_onychocalyx
10	2	NA	Gesneria_onychocalyx
10	1	NA	Gesneria_parvifolia
10	2	NA	Gesneria_parvifolia
10	1	NA	Gesneria_pauciflora
10	2	NA	Gesneria_pauciflora
10	1	0.617396585020892	Gesneria_pedicellaris
10	2	1.25064195793788	Gesneria_pedicellaris
10	1	2.94479868765234	Gesneria_pedunculosa
10	2	1.49468298153144	Gesneria_pedunculosa
10	1	3.40544288521246	Gesneria_pulverulenta
10	2	1.73335651213121	Gesneria_pulverulenta
10	1	1.8143467076125	Gesneria_pumila
10	2	3.7409490920771	Gesneria_pumila
10	1	4.58242807442795	Gesneria_purpurascens
10	2	2.2630168374833	Gesneria_purpurascens
10	1	3.69161110453388	Gesneria_reticulata
10	2	2.67260272102646	Gesneria_reticulata
10	1	3.69449994357467	Gesneria_salicifolia
10	2	2.96227666397038	Gesneria_salicifolia
10	1	1.30947135638815	Gesneria_scabra
10	2	1.08825714386022	Gesneria_scabra
10	1	4.8017109613966	Gesneria_shaferi
10	2	1.7719717761128	Gesneria_shaferi
10	1	2.3727544264089	Gesneria_ventricosa
10	2	2.9354652688988	Gesneria_ventricosa
10	1	1.17796478534049	Gesneria_viridiflora_subsp._acrochordonanthe
10	2	0.839412658569208	Gesneria_viridiflora_subsp._acrochordonanthe
10	1	1.89130250394414	Gesneria_viridiflora_subsp._quisqueyana
10	2	4.0869429344801	Gesneria_viridiflora_subsp._quisqueyana
10	1	NA	Gesneria_viridiflora_subsp._sintenisii
10	2	NA	Gesneria_viridiflora_subsp._sintenisii
10	1	3.76893520775436	Gesneria_viridiflora_subsp._viridiflora
10	2	2.24638621997828	Gesneria_viridiflora_subsp._viridiflora
10	1	0.135509693964314	Gesneria_wrightii
10	2	0.346528674992335	Gesneria_wrightii
10	1	NA	Gesneria_yumuriensis
10	2	NA	Gesneria_yumuriensis
10	1	NA	Rhytidophyllum_acunae
10	2	NA	Rhytidophyllum_acunae
10	1	NA	Rhytidophyllum_asperum
10	2	NA	Rhytidophyllum_asperum
10	1	2.48163493308196	Rhytidophyllum_auriculatum
10	2	2.30720461616674	Rhytidophyllum_auriculatum
10	1	2.76790201340732	Rhytidophyllum_berteroanum
10	2	2.62473448555909	Rhytidophyllum_berteroanum
10	1	1.69131932828912	Rhytidophyllum_bicolor
10	2	0.945062799474918	Rhytidophyllum_bicolor
10	1	9.35377675868548	Rhytidophyllum_bullatum
10	2	3.19043634043356	Rhytidophyllum_bullatum
10	1	0.192893609631033	Rhytidophyllum_caribaeum
10	2	1.94013470266545	Rhytidophyllum_caribaeum
10	1	NA	Rhytidophyllum_coccineum
10	2	NA	Rhytidophyllum_coccineum
10	1	4.86494640106682	Rhytidophyllum_crenulatum
10	2	3.41370585647749	Rhytidophyllum_crenulatum
10	1	NA	Rhytidophyllum_daisyanum
10	2	NA	Rhytidophyllum_daisyanum
10	1	0.951887298764328	Rhytidophyllum_earlei
10	2	0.110350618718115	Rhytidophyllum_earlei
10	1	4.36553500977753	Rhytidophyllum_exsertum
10	2	2.75104092531101	Rhytidophyllum_exsertum
10	1	2.66479667477853	Rhytidophyllum_grande
10	2	2.66183682079248	Rhytidophyllum_grande
10	1	3.47621293173182	Rhytidophyllum_grandiflorum
10	2	2.04900108114379	Rhytidophyllum_grandiflorum
10	1	2.06426219315165	Rhytidophyllum_lanatum
10	2	0.358413403025563	Rhytidophyllum_lanatum
10	1	2.34399853372847	Rhytidophyllum_leucomallon
10	2	1.98105525402121	Rhytidophyllum_leucomallon
10	1	3.6549040469537	Rhytidophyllum_lomense
10	2	3.23929757338115	Rhytidophyllum_lomense
10	1	4.1262048643319	Rhytidophyllum_minus
10	2	3.70177449606173	Rhytidophyllum_minus
10	1	NA	Rhytidophyllum_petiolare
10	2	NA	Rhytidophyllum_petiolare
10	1	NA	Rhytidophyllum_rhodocalyx
10	2	NA	Rhytidophyllum_rhodocalyx
10	1	2.61790108909921	Rhytidophyllum_rupincola
10	2	1.6962122609772	Rhytidophyllum_rupincola
10	1	3.58367968636723	Rhytidophyllum_tomentosum
10	2	1.95846843424733	Rhytidophyllum_tomentosum
10	1	1.69875136608705	Rhytidophyllum_vernicosum
[truncated: 198,001 more rows]
