# Supplementary material for: Bioclimatic niches are conserved and unrelated to pollination syndromes in Antillean Gesneriaceae
Source: R Soc Open Sci. 2017 Nov 1;4(11):170293. doi: 10.1098/rsos.170293 (PMC5717624; doi:10.1098/rsos.170293)
Supplement: Script and raw data;supplementary informations [file rsos170293supp1.zip › analysis/species_type]

espece	type	pol_plante
anoura_geoffroyi	bat	pollinators
erophylla_bombifrons	bat	pollinators
erophylla_sezerkoni	bat	pollinators
glossophaga_longirostris	bat	pollinators
glossophaga_soricina	bat	pollinators
monophyllus_plethodon	bat	pollinators
monophyllus_redmani	bat	pollinators
phyllonecteris_aphylla	bat	pollinators
phyllonycteris_poeyi	bat	pollinators
orthorhyncus_cristatus	hummingbird	pollinators
eulampis_holosericeus	hummingbird	pollinators
eulampis_jugularis	hummingbird	pollinators
cyanophaia_bicolor	hummingbird	pollinators
mellisuga_minima	hummingbird	pollinators
anthracothorax_mango	hummingbird	pollinators
trochilus_polytmus	hummingbird	pollinators
anthracothorax_dominicus	hummingbird	pollinators
chlorostilbon_swainsonii	hummingbird	pollinators
chlorostilbon_maugaeus	hummingbird	pollinators
anthracothorax_viridis	hummingbird	pollinators
archilocus_colubris	hummingbird	pollinators
chlorostilbon_ricordii	hummingbird	pollinators
mellisuga_helenae	hummingbird	pollinators
chlorostilbon_notatus	hummingbird	pollinators
calliphlox_evelynae	hummingbird	pollinators
Gesneria_acaulis	H	plants
Gesneria_alpina	unknown	plants
Gesneria_aspera	unknown	plants
Gesneria_barahonensis	H	plants
Gesneria_binghamii	unknown	plants
Gesneria_brachysepala	unknown	plants
Gesneria_bracteosa	unknown	plants
Gesneria_brevifolia	unknown	plants
Gesneria_calycina	unknown	plants
Gesneria_calycosa	B	plants
Gesneria_celsioides	unknown	plants
Gesneria_christii	unknown	plants
Gesneria_citrina	H	plants
Gesneria_clandestina	unknown	plants
Gesneria_clarensis	unknown	plants
Gesneria_cubensis	H	plants
Gesneria_cuneifolia	H	plants
Gesneria_decapleura	H	plants
Gesneria_duchartreoides	unknown	plants
Gesneria_ekmanii	unknown	plants
Gesneria_exserta	unknown	plants
Gesneria_ferruginea	unknown	plants
Gesneria_fruticosa	B	plants
Gesneria_glandulosa	unknown	plants
Gesneria_harrisii	unknown	plants
Gesneria_heterochroa	unknown	plants
Gesneria_humilis	unknown	plants
Gesneria_hybocarpa	unknown	plants
Gesneria_hypoclada	unknown	plants
Gesneria_jamaicensis	H	plants
Gesneria_lanceolata	unknown	plants
Gesneria_libanensis	unknown	plants
Gesneria_neglecta	unknown	plants
Gesneria_nipensis	unknown	plants
Gesneria_odontophylla	unknown	plants
Gesneria_onychocalyx	B	plants
Gesneria_parvifolia	unknown	plants
Gesneria_pauciflora	unknown	plants
Gesneria_pedicellaris	H	plants
Gesneria_pedunculosa	B	plants
Gesneria_pulverulenta	H	plants
Gesneria_pumila	unknown	plants
Gesneria_purpurascens	unknown	plants
Gesneria_reticulata	H	plants
Gesneria_salicifolia	unknown	plants
Gesneria_scabra	unknown	plants
Gesneria_shaferi	unknown	plants
Gesneria_ventricosa	H	plants
Gesneria_viridiflora_subsp._acrochordonanthe	G	plants
Gesneria_viridiflora_subsp._quisqueyana	B	plants
Gesneria_viridiflora_subsp._sintenisii	G	plants
Gesneria_viridiflora_subsp._viridiflora	G	plants
Gesneria_wrightii	unknown	plants
Gesneria_yumuriensis	unknown	plants
Rhytidophyllum_acunae	unknown	plants
Rhytidophyllum_asperum	H	plants
Rhytidophyllum_auriculatum	G	plants
Rhytidophyllum_berteroanum	H	plants
Rhytidophyllum_bicolor	unknown	plants
Rhytidophyllum_bullatum	unknown	plants
Rhytidophyllum_caribaeum	unknown	plants
Rhytidophyllum_coccineum	unknown	plants
Rhytidophyllum_crenulatum	G	plants
Rhytidophyllum_daisyanum	unknown	plants
Rhytidophyllum_earlei	unknown	plants
Rhytidophyllum_exsertum	G	plants
Rhytidophyllum_grande	unknown	plants
Rhytidophyllum_grandiflorum	G	plants
Rhytidophyllum_lanatum	unknown	plants
Rhytidophyllum_leucomallon	G	plants
Rhytidophyllum_lomense	unknown	plants
Rhytidophyllum_minus	unknown	plants
Rhytidophyllum_petiolare	unknown	plants
Rhytidophyllum_rhodocalyx	unknown	plants
Rhytidophyllum_rupincola	H	plants
Rhytidophyllum_tomentosum	G	plants
Rhytidophyllum_vernicosum	G	plants
