# Supplementary material for: Bioclimatic niches are conserved and unrelated to pollination syndromes in Antillean Gesneriaceae
Source: R Soc Open Sci. 2017 Nov 1;4(11):170293. doi: 10.1098/rsos.170293 (PMC5717624; doi:10.1098/rsos.170293)
Supplement: Script and raw data;supplementary informations [file rsos170293supp1.zip › analysis/script.R]

##############################################################################
# R scripts for the analysis of bioclimatic niche evolution in Gesneria and
# Rhytidophyllum
# from the paper : Bioclimatic niches are conserved and unrelated to 
# pollination syndromes in Antillean Gesneriaceae
##############################################################################

# the script is devided into 4 parts:
# 1. Perform environnemental PCA and get niche values for each species
# 2. Perform niche overlap analysis (compute D) and compare D values
# 3. Fit evolutionary models on niches variables (identity and breadth)
# 4. Compute AICc weights for evolutionary models

#-#-#-#-#-#-#-#-#-#-#-#-#-#-#-#-#-#-#-#-#-#-#-#-#-#-#-#-#-#-#-#-#-#-#-#-#-#-#
#-#-#-#-#-#-#-#-#-#-#-#-#-#-#-#-#-#-#-#-#-#-#-#-#-#-#-#-#-#-#-#-#-#-#-#-#-#-#
#   1. Perform environnemental PCA and get niche values for each species    #
#-#-#-#-#-#-#-#-#-#-#-#-#-#-#-#-#-#-#-#-#-#-#-#-#-#-#-#-#-#-#-#-#-#-#-#-#-#-#
#-#-#-#-#-#-#-#-#-#-#-#-#-#-#-#-#-#-#-#-#-#-#-#-#-#-#-#-#-#-#-#-#-#-#-#-#-#-#
library(dismo)
library(raster)
library(ade4)

# extract the environmental variables (resolution: 5 arc-minute)
setwd("~/variables bioclim")
files <- list.files(path=getwd(),pattern="asc$",full.names=TRUE)
predictors <- stack(files)
names(predictors) <-c("alt","bio01","bio02","bio03","bio04","bio05","bio06","bio07","bio08",
                      "bio09","bio10","bio11","bio12","bio13","bio14","bio15","bio16","bio17","bio18",
                      "bio19")
pred<-as.data.frame(predictors)
PRED<-cbind(pred,rownames(pred))

# extract the occurence data
setwd("~/donnees_presence")
occtot<-read.table("occurrence_total_clean.txt",sep="\t",h=T)
occtot<-unique(occtot)
names(occtot)<-c("espece","long","lat","type","ile")

# define sampling units (su) SU are all the pixel present over the carribean
su<-rownames(na.omit(pred))

# extract environmental variables for each su
env<-pred[rownames(pred) %in% su,]
env<-na.omit(env)
colnames(env)<-c(names(predictors))

# perform a PCA for environmental variables and each su
acp_su<-dudi.pca(env[,1:length(names(predictors))],scannf=F,nf=length(names(predictors)))
inertia <- inertia.dudi(acp_su, row.inertia = TRUE,
                        col.inertia = TRUE)
# get variables contribution to axes
var.contrib <- inertia$col.abs/100

# get variance percentage explained by each PC
as.data.frame(100*acp_su$eig/sum(acp_su$eig))

# extract pixels for each species
presence<-cellFromXY(predictors,occtot[,c(2,3)])
# extract unique pixels for each species
presence_unique<-unique(data.frame(occtot$espece,presence))
# count number of pixels for each species
table(presence_unique[,1])
# make a list of species with a least 1 pixels (on can here change the minimum number of points per species)
sp_good<-occtot[occtot$espece%in%as.list(names(table(presence_unique[,1])[table(presence_unique[,1])>=1])),]

# make a matrix with presence/absence of each species in each pixel
# get pixel for each occurence of sp_good
pres_matrix<-matrix(nrow=length(rownames(env)),
                    ncol=length(unique(sp_good$espece)),data=0)
especes_uniques <- unique(sp_good$espece)
rownames(pres_matrix) <- rownames(env)
colnames(pres_matrix) <- especes_uniques

for (i in 1:length(especes_uniques)) {
  temp_cells <- cellFromXY(predictors,sp_good[sp_good$espece==especes_uniques[i],c(2,3)])
  pres_matrix[rownames(pres_matrix) %in% temp_cells,i] <- 1
}

# presence matrix with no missing data
p<-as.data.frame(pres_matrix[,colSums(pres_matrix)!=0])
names(p) <- colnames(p)

# get a table with, for each pixel the value of environmental PC and the presence (1) or
# absence (0) of each species
ind_pix<-cbind(acp_su$li[,1:19],pres_matrix[,colnames(pres_matrix)%in%as.list(colnames(pres_matrix)[colSums(pres_matrix)>=1])])


#-#-#-#-#-#-#-#-#-#-#-#-#-#-#-#-#-#-#-#-#-#-#-#-#-#-#-#-#-#-#-#-#-#-#-#-#-#-#
#-#-#-#-#-#-#-#-#-#-#-#-#-#-#-#-#-#-#-#-#-#-#-#-#-#-#-#-#-#-#-#-#-#-#-#-#-#-#
#     2. Perform niche overlap analysis (compute D) and compare D values    #
#-#-#-#-#-#-#-#-#-#-#-#-#-#-#-#-#-#-#-#-#-#-#-#-#-#-#-#-#-#-#-#-#-#-#-#-#-#-#
#-#-#-#-#-#-#-#-#-#-#-#-#-#-#-#-#-#-#-#-#-#-#-#-#-#-#-#-#-#-#-#-#-#-#-#-#-#-#

# A. compute D -----
#Script to analyse niche overlaps with the method developped by Broennimann et al. 2012
# source scripts "niche.overlap.functions.R" and "occ.prep.functions.R" available from Broennimann, O. et al. 2012 Measuring ecological niche overlap from occurrence and spatial environmental data. Glob. Ecol. Biogeogr. 21, 481–497. (doi:10.1111/j.1466-8238.2011.00698.x)
source("niche.overlap.functions.R")
source("occ.prep.functions.R")
library(ade4)
library(adehabitat)
library(sp)
library(gam)
library(MASS)
library(mvtnorm)
library(gbm)
library(dismo)

# measure niche overlap along the two first axes 
niches <- read.table("niches_ACP.txt",h=T,sep="\t",check.names=F)
# keep only species present in at least 5 pixels
good <- names(niches[,22:121])[colSums(niches[,22:121])>=5]

for (esp1 in 1:(length(good)-1)){
  res <- as.data.frame(matrix(nrow=length(good),ncol=22))  
  names(res) <- c("espece1","espece2",
                  "D","p_eqD","cinq_eqD","quatre_vingt_quinze_eqD",
                  "p_sim1D","cinq_sim1D","quatre_vingt_quinze_sim1D",
                  "p_sim2D","cinq_sim2D","quatre_vingt_quinze_sim2D",
                  "I","p_eqI","cinq_eqI","quatre_vingt_quinze_eqI",
                  "p_sim1I","cinq_sim1I","quatre_vingt_quinze_sim1I",
                  "p_sim2I","cinq_sim2I","quatre_vingt_quinze_sim2I")
  for (esp2 in (esp1+1):length(good)){
    
    
    sp1 <- good[esp1]
    sp2 <- good[esp2]
    
    # predict the scores on the axes
    island_sp1 <- unique(niches$ile[niches[,names(niches)==sp1]==1])
    scores.clim1 <- niches[niches$ile %in% island_sp1,3:4]
    
    island_sp2 <- unique(niches$ile[niches[,names(niches)==sp2]==1])
    scores.clim2 <- niches[niches$ile %in% island_sp2,3:4]
    
    scores.clim12<- unique(rbind(scores.clim1,scores.clim2))
    
    scores.sp1 <- niches[niches[,names(niches)==sp1]==1,3:4]
    scores.sp2 <- niches[niches[,names(niches)==sp2]==1,3:4]
    
    # calculation of occurence density and test of niche equivalency and similarity 
    R <- 100  		
    z1<- grid.clim(scores.clim12,scores.clim1,scores.sp1,R)
    z2<- grid.clim(scores.clim12,scores.clim2,scores.sp2,R)
    a<-niche.equivalency.test(z1,z2,rep=100)# test of niche equivalency and similarity according to Warren et al. 2008
    b<-niche.similarity.test(z1,z2,rep=100)
    b2<-niche.similarity.test(z2,z1,rep=100)
    
    res$espece1[esp2]<-sp1
    res$espece2[esp2]<-sp2
    
    res$D[esp2]<-a$obs$D
    res$p_eqD[esp2]<-a$p.D
    res$cinq_eqD[esp2]<-quantile(a$sim$D,probs=0.05)
    res$quatre_vingt_quinze_eqD[esp2]<-quantile(a$sim$D,probs=0.95)
    res$p_sim1D[esp2]<-b$p.D
    res$cinq_sim1D[esp2]<-quantile(b$sim$D,probs=0.05)
    res$quatre_vingt_quinze_sim1D[esp2]<-quantile(b$sim$D,probs=0.95)
    res$p_sim2D[esp2]<-b2$p.D
    res$cinq_sim2D[esp2]<-quantile(b2$sim$D,probs=0.05)
    res$quatre_vingt_quinze_sim2D[esp2]<-quantile(b2$sim$D,probs=0.95)
    
    res$I[esp2]<-a$obs$I
    res$p_eqI[esp2]<-a$p.I
    res$cinq_eqI[esp2]<-quantile(a$sim$I,probs=0.05)
    res$quatre_vingt_quinze_eqI[esp2]<-quantile(a$sim$I,probs=0.95)
    res$p_sim1I[esp2]<-b$p.I
    res$cinq_sim1I[esp2]<-quantile(b$sim$I,probs=0.05)
    res$quatre_vingt_quinze_sim1I[esp2]<-quantile(b$sim$I,probs=0.95)
    res$p_sim2I[esp2]<-b2$p.I
    res$cinq_sim2I[esp2]<-quantile(b2$sim$I,probs=0.05)
    res$quatre_vingt_quinze_sim2I[esp2]<-quantile(b2$sim$I,probs=0.95)
    
  }
 # write.table(na.omit(res),file="results_comparison_broennimann.txt",sep="\t",append=T)
}

# B. D comparisons -----
comp <- read.table("results_comparison_broennimann.txt",sep="\t",h=T)
type <- read.table("species_type",sep="\t",h=T)

COMP <- merge(merge(x=comp,y=type,by.x="espece1",by.y="espece"),type,by.x="espece2",by.y="espece")
names(COMP)[23:26] <- c("type_sp1","pol_plante_sp1","type_sp2","pol_plante_sp2")

# remove plants species for which we have no phylogenetic data
to_keep <- read.table("espece_bonne_niche_phylo",h=T)
"%ni%" <- Negate("%in%")

COMP <- COMP[-as.numeric(rownames(COMP[((COMP$pol_plante_sp2=="plants") & (COMP$espece2 %ni% to_keep$espece)) |
                                             ((COMP$pol_plante_sp1=="plants") & (COMP$espece1 %ni% to_keep$espece)),] )),]

# load table of species presnece for each island
pres <- read.table("tableau_de presence.txt",sep="\t",h=T)

comp4 <- merge(merge(COMP,pres,by.x="espece1",by.y="espece"),pres,by.x="espece2",by.y="espece")
names(comp4)[27:38] <- c("type","Cuba1","Hispaniola1","Jamaica1",
                         "PuertoRico1","LesserAntilles1",
                         "type","Cuba2","Hispaniola2","Jamaica2",
                         "PuertoRico2","LesserAntilles2")


for (i in 1:nrow(comp4)){
  if ((comp4$Cuba1[i]==1 && comp4$Cuba2[i]==1) ||
      (comp4$Hispaniola1[i]==1 && comp4$Hispaniola2[i]==1) ||
      (comp4$Jamaica1[i]==1 && comp4$Jamaica2[i]==1) ||
      (comp4$PuertoRico1[i]==1 && comp4$PuertoRico2[i]==1) ||
      (comp4$LesserAntilles1[i]==1 && comp4$LesserAntilles2[i]==1)){
    comp4$same_island[i] <- "oui"
  } else {comp4$same_island[i] <- "non"}
}


# linear models ------------
# plantes comparison 
plantes <- comp4[((comp4$pol_plante_sp1=="plants") & (comp4$pol_plante_sp2=="plants")) &
                   (comp4$type_sp1!="unknown")&(comp4$type_sp2!="unknown"), ]
plantes$cat <- paste(plantes$type_sp1,plantes$type_sp2)
plantes$cat[plantes$cat=="G B"] <- "B G"
plantes$cat[plantes$cat=="G H"] <- "H G"
plantes$cat[plantes$cat=="H B"] <- "B H"


plantes$same_pol_mode <- "non"
plantes$same_pol_mode[plantes$cat %in% c("B B", "H H","G G")] <- "oui"
plantes$cat[plantes$cat%in%list("B H","B G","H G")] <-"DIFF"

AIC(lm(plantes$D ~ plantes$same_pol_mode))
AIC(lm(plantes$D ~ plantes$same_island))
AIC(lm(plantes$D ~ plantes$same_pol_mode+plantes$same_island))
AIC(lm(plantes$D ~ plantes$same_pol_mode*plantes$same_island))

summary(lm(plantes$D ~ plantes$same_pol_mode))
summary(lm(plantes$D ~ plantes$same_island))
summary(lm(plantes$D ~ plantes$same_pol_mode+plantes$same_island))
summary(lm(plantes$D ~ plantes$same_pol_mode*plantes$same_island))


# pollinators comparisons
pol <- comp4[((comp4$pol_plante_sp1=="pollinators") & (comp4$pol_plante_sp2=="pollinators")), ]
pol$cat <- paste(pol$type_sp1,pol$type_sp2)
pol$same_group <- "meme"
pol$same_group[pol$cat =="bat hummingbird" ] <- "diff"

AIC(lm(pol$D ~ pol$same_group))
AIC(lm(pol$D ~ pol$same_island))
AIC(lm(pol$D ~ pol$same_group+pol$same_island))
AIC(lm(pol$D ~ pol$same_group*pol$same_island))

summary(lm(pol$D ~ pol$same_group))
summary(lm(pol$D ~ pol$same_island))
summary(lm(pol$D ~ pol$same_group+pol$same_island))
summary(lm(pol$D ~ pol$same_group*pol$same_island))

#-#-#-#-#-#-#-#-#-#-#-#-#-#-#-#-#-#-#-#-#-#-#-#-#-#-#-#-#-#-#-#-#-#-#-#-#-#-#
#-#-#-#-#-#-#-#-#-#-#-#-#-#-#-#-#-#-#-#-#-#-#-#-#-#-#-#-#-#-#-#-#-#-#-#-#-#-#
#     3. Fit evolution models on niches variables (identity and breadth)    #
#-#-#-#-#-#-#-#-#-#-#-#-#-#-#-#-#-#-#-#-#-#-#-#-#-#-#-#-#-#-#-#-#-#-#-#-#-#-#
#-#-#-#-#-#-#-#-#-#-#-#-#-#-#-#-#-#-#-#-#-#-#-#-#-#-#-#-#-#-#-#-#-#-#-#-#-#-#
library(phytools)
library(geiger)
library (picante)
library(caper)
library(mvMORPH)


#charge the phylogenetic tree
spe.tree <- read.nexus(file.choose()) # choose the file phylogenies.trees

# charge niche values
niche_id <- read.table("sample_pc_par_axe_par_sp_toutes_iles.txt",h=T,sep="\t") # to analyse niche identity
niche_size <- read.table("sample_sd_par_axe_par_sp_toutes_iles.txt",h=T,sep="\t") # to analyse niche breadth (standard deviation)

# list of species to keep, which have values for niche(at least 5 pixels)/phylogeny/pollination
data_pol_phylo <- read.table("data_species",sep="\t",h=T)

# create data_frame for all the data
data_global <- merge(cbind(niche_id,niche_size$sd),data_pol_phylo, by.x="espece",by.y="species")
names(data_global)[5] <- "sd"

fit_model <- function(Variables, Axes){
  alea<-sample(x=(1:length(spe.tree)),size=1000)
  
  res <- data.frame(AIC_BM1=vector(length=1000),
                    AIC_BM3=vector(length=1000),
                    AIC_BM4=vector(length=1000),
                    AIC_OU1=vector(length=1000),
                    AIC_OU3=vector(length=1000),
                    AIC_OU4=vector(length=1000),
                    alpha_OU1=vector(length=1000),
                    sigma_OU1=vector(length=1000))
  
  
  for (arbre in 1:1000){
    tree<-spe.tree[[alea[arbre]]]
    to.drop<-tree$tip.label[tree$tip.label%in%data_global$sp_phylo==F]
    tree<-drop.tip(tree,to.drop)
    
    data_rep <- data_global[(data_global$echantillon==arbre) & (data_global$axe==Axes),]
    data_rep <- data_rep[match(tree$tip.label,data_rep$sp_phylo),] 
    rownames(data_rep)<-data_rep$sp_phylo
    
    island <- as.vector(data_rep$island)
    names(island) <- data_rep$sp_phylo
    island["Gcubensis"] <- sample (c("cuba","hispaniola"),size=1)
    island["Gfruticosa"] <- sample (c("cuba","hispaniola"),size=1)
    island["Greticulata"] <- sample (c("cuba","hispaniola"),size=1)
    island["Rauriculatum"] <- sample (c("puertorico","hispaniola"),size=1)
    
    pol_proba <- as.matrix(data_rep[,c("proba_H","proba_B","proba_G")])
    
    tree.pol.simmap<-make.simmap(tree,x=pol_proba,nsim=1,model="ARD")
    tree.ile.simmap<-make.simmap(tree,x=island,nsim=1,model="SYM")
    
    tryCatch({ mvOU.mvMORPH.1regime.pol <- mvOU(tree=tree.pol.simmap,data=data_rep[,names(data_rep)%in%Variables],model="OU1")
    res$AIC_OU1[arbre] <- mvOU.mvMORPH.1regime.pol$AIC
    res$alpha_OU1[arbre] <-  mvOU.mvMORPH.1regime.pol$param$alpha
    res$sigma_OU1[arbre] <-  mvOU.mvMORPH.1regime.pol$param$sigma},
    error=function(e){res$AIC_OU1[arbre] <- -999
    res$alpha_OU1[arbre] <- -999
    res$sigma_OU1[arbre] <- -999})
    
    tryCatch({ mvOU.mvMORPH.3regimes.pol <- mvOU(tree=tree.pol.simmap,data=data_rep[,names(data_rep)%in%Variables],model="OUM")
    res$AIC_OU3[arbre] <- mvOU.mvMORPH.3regimes.pol$AIC},
    error=function(e){res$AIC_OU3[arbre] <- -999})
    
    tryCatch({ mvBM.mvMORPH.1regime.pol <- mvBM(tree=tree.pol.simmap,data=data_rep[,names(data_rep)%in%Variables],model="BM1")
    res$AIC_BM1[arbre] <- mvBM.mvMORPH.1regime.pol$AIC},
    error=function(e){res$AIC_BM1[arbre] <- -999})
    
    tryCatch({ mvBM.mvMORPH.3regimes.pol <- mvBM(tree=tree.pol.simmap,data=data_rep[,names(data_rep)%in%Variables],model="BMM")
    res$AIC_BM3[arbre] <- mvBM.mvMORPH.3regimes.pol$AIC},
    error=function(e){res$AIC_BM3[arbre] <- -999})
    
    tryCatch({ mvOU.mvMORPH.4regimes.pol <- mvOU(tree=tree.ile.simmap,data=data_rep[,names(data_rep)%in%Variables],model="OUM")
    res$AIC_OU4[arbre] <- mvOU.mvMORPH.4regimes.pol$AIC},
    error=function(e){res$AIC_OU4[arbre] <- -999})
    
    tryCatch({ mvBM.mvMORPH.4regimes.pol <- mvBM(tree=tree.ile.simmap,data=data_rep[,names(data_rep)%in%Variables],model="BMM")
    res$AIC_BM4[arbre] <- mvBM.mvMORPH.4regimes.pol$AIC},
    error=function(e){res$AIC_BM4[arbre] <- -999})
  } 
  write.table(res,file=paste("resAIC_",Variables[1],"_",Variables[2],"_",Axes[1],"_",Axes[2],".txt"),sep="\t",col.names=T,row.names=F)
}

#fit_model(Variables=c("valeur_moyenne"),Axes=1)

#fit_model(Variables=c("valeur_moyenne","sd"),Axes=1)

#fit_model(Variables=c("valeur_moyenne"),Axes=2)

#fit_model(Variables=c("valeur_moyenne","sd"),Axes=2)

#fit_model(Variables=c("sd"),Axes=1)

#fit_model(Variables=c("sd"),Axes=2)

#fit_model(Variables=c("sd"),Axes=c(1,2))

#fit_model(Variables=c("valeur_moyenne"),Axes=c(1,2))


#-#-#-#-#-#-#-#-#-#-#-#-#-#-#-#-#-#-#-#-#-#-#-#-#-#-#-#-#-#-#-#-#-#-#-#-#-#-#
#-#-#-#-#-#-#-#-#-#-#-#-#-#-#-#-#-#-#-#-#-#-#-#-#-#-#-#-#-#-#-#-#-#-#-#-#-#-#
#                        4. Compute AICc weights                            #
#-#-#-#-#-#-#-#-#-#-#-#-#-#-#-#-#-#-#-#-#-#-#-#-#-#-#-#-#-#-#-#-#-#-#-#-#-#-#
#-#-#-#-#-#-#-#-#-#-#-#-#-#-#-#-#-#-#-#-#-#-#-#-#-#-#-#-#-#-#-#-#-#-#-#-#-#-#

mat_res <- read.table("resAIC_ sd _ NA _ 1 _ NA .txt",sep="\t",h=T)

# suppress rows with some 0
mat_res[mat_res==0] <- NA
mat_res <- na.omit(mat_res)

# compute AICc for univariate analysis -----
mat_res$AICc_BM1 <- mat_res$AIC_BM1+((2*2*3)/(35-2-1))
mat_res$AICc_BM3 <- mat_res$AIC_BM3+((2*4*5)/(35-4-1))
mat_res$AICc_BM4 <- mat_res$AIC_BM4+((2*5*6)/(35-5-1))
mat_res$AICc_OU1 <- mat_res$AIC_OU1+((2*3*4)/(35-3-1))
mat_res$AICc_OU3 <- mat_res$AIC_OU3+((2*5*6)/(35-5-1))
mat_res$AICc_OU4 <- mat_res$AIC_OU4+((2*6*7)/(35-6-1))

# compute AICc for multivariate analysis -----
mat_res$AICc_BM1 <- mat_res$AIC_BM1+((2*2*3)/(70-2-1))
mat_res$AICc_BM3 <- mat_res$AIC_BM3+((2*4*5)/(70-4-1))
mat_res$AICc_BM4 <- mat_res$AIC_BM4+((2*5*6)/(70-5-1))
mat_res$AICc_OU1 <- mat_res$AIC_OU1+((2*3*4)/(70-3-1))
mat_res$AICc_OU3 <- mat_res$AIC_OU3+((2*5*6)/(70-5-1))
mat_res$AICc_OU4 <- mat_res$AIC_OU4+((2*6*7)/(70-6-1))


# compute AICc weights
mat_res$AICc_min <- apply(mat_res[,9:14],MARGIN=1,FUN=min)

mat_res$delta_BM1 <- mat_res$AICc_BM1 - mat_res$AICc_min
mat_res$delta_BM3 <- mat_res$AICc_BM3 - mat_res$AICc_min
mat_res$delta_BM4 <- mat_res$AICc_BM4 - mat_res$AICc_min
mat_res$delta_OU1 <- mat_res$AICc_OU1 - mat_res$AICc_min
mat_res$delta_OU3 <- mat_res$AICc_OU3 - mat_res$AICc_min
mat_res$delta_OU4 <- mat_res$AICc_OU4 - mat_res$AICc_min

mat_res$poids_BM1 <- (exp(-mat_res$delta_BM1/2))/((exp(-mat_res$delta_BM1/2))+
                                                    (exp(-mat_res$delta_BM3/2))+
                                                    (exp(-mat_res$delta_BM4/2))+
                                                    (exp(-mat_res$delta_OU1/2))+
                                                    (exp(-mat_res$delta_OU3/2))+
                                                    (exp(-mat_res$delta_OU4/2)))
mat_res$poids_BM3 <- (exp(-mat_res$delta_BM3/2))/((exp(-mat_res$delta_BM1/2))+
                                                    (exp(-mat_res$delta_BM3/2))+
                                                    (exp(-mat_res$delta_BM4/2))+
                                                    (exp(-mat_res$delta_OU1/2))+
                                                    (exp(-mat_res$delta_OU3/2))+
                                                    (exp(-mat_res$delta_OU4/2)))
mat_res$poids_BM4 <- (exp(-mat_res$delta_BM4/2))/((exp(-mat_res$delta_BM1/2))+
                                                    (exp(-mat_res$delta_BM3/2))+
                                                    (exp(-mat_res$delta_BM4/2))+
                                                    (exp(-mat_res$delta_OU1/2))+
                                                    (exp(-mat_res$delta_OU3/2))+
                                                    (exp(-mat_res$delta_OU4/2)))
mat_res$poids_OU1 <- (exp(-mat_res$delta_OU1/2))/((exp(-mat_res$delta_BM1/2))+
                                                    (exp(-mat_res$delta_BM3/2))+
                                                    (exp(-mat_res$delta_BM4/2))+
                                                    (exp(-mat_res$delta_OU1/2))+
                                                    (exp(-mat_res$delta_OU3/2))+
                                                    (exp(-mat_res$delta_OU4/2)))
mat_res$poids_OU3 <- (exp(-mat_res$delta_OU3/2))/((exp(-mat_res$delta_BM1/2))+
                                                    (exp(-mat_res$delta_BM3/2))+
                                                    (exp(-mat_res$delta_BM4/2))+
                                                    (exp(-mat_res$delta_OU1/2))+
                                                    (exp(-mat_res$delta_OU3/2))+
                                                    (exp(-mat_res$delta_OU4/2)))
mat_res$poids_OU4 <- (exp(-mat_res$delta_OU4/2))/((exp(-mat_res$delta_BM1/2))+
                                                    (exp(-mat_res$delta_BM3/2))+
                                                    (exp(-mat_res$delta_BM4/2))+
                                                    (exp(-mat_res$delta_OU1/2))+
                                                    (exp(-mat_res$delta_OU3/2))+
                                                    (exp(-mat_res$delta_OU4/2)))
