# Supplementary material for: Bioclimatic niches are conserved and unrelated to pollination syndromes in Antillean Gesneriaceae
Source: R Soc Open Sci. 2017 Nov 1;4(11):170293. doi: 10.1098/rsos.170293 (PMC5717624; doi:10.1098/rsos.170293)
Supplement: Script and raw data;supplementary informations [file rsos170293supp1.zip › analysis/resAIC_ sd _ NA _ 1 _ NA .txt]

AIC_BM1	AIC_BM3	AIC_BM4	AIC_OU1	AIC_OU3	AIC_OU4	alpha_OU1	sigma_OU1
184.924174689453	173.963337440484	181.469988119385	115.209549221958	115.623118676039	118.566029369114	0.402268258554021	0.316227766016838
172.745548665268	170.348878253079	168.822898782353	142.799028300485	145.067552774818	148.051223144555	0.674893037537012	0.316227766016838
171.994611607634	170.147437388314	163.293185519815	114.014029278613	116.759798893393	114.860254373717	0.767085367811319	0.316227766016838
125.790902695923	128.872558873367	127.878706763226	111.909380320437	115.248365055391	115.707786748057	0.726863421111276	0.316227766016838
142.120607050344	141.584914525462	143.673506662628	122.782810165943	118.24547366251	125.773480009829	0.900023516912309	0.316227766016838
176.205668776157	162.543995818711	169.736966937341	140.750462142768	142.856556711563	145.916252547709	0.792986174624538	0.316227766016838
160.719214898018	160.238541979959	157.149181708138	115.334366297621	116.210237241172	119.91813225907	0.627144782571885	0.316227766016838
153.476943155502	153.024387465708	143.162925564088	117.740712750895	120.344664800803	121.027783776577	0.894929491124741	0.316227766016838
153.675224975037	151.943728174592	138.304974689765	107.69972726199	110.974974059606	112.637994932736	0.759137629260839	0.316227766016838
201.792796990274	203.317488593922	202.869614288124	136.22897109271	135.878034791732	138.999277826269	0.846966676681032	0.316227766016838
194.802937658313	193.554133888716	178.210711337152	141.187169170006	144.884728533668	134.963295978629	0.33467275244859	0.316227766016838
167.965382683149	154.038810979695	171.717450031577	118.052129883362	120.756911388324	115.496217064093	0.656171306684404	0.316227766016838
154.63487097626	157.506939531558	158.115410024621	116.20552853355	116.207738349267	116.384061096893	0.988047833145308	0.316227766016838
222.041348588297	209.834728639428	198.824928785573	104.344388853237	108.151108250825	107.584378822197	0.452430074293791	0.316227766016838
189.301403004101	160.153460512441	159.923112786902	128.222454676336	130.884729458309	128.620874588069	0.940308202663865	0.316227766016838
141.586504505322	141.37408060285	142.704214289558	119.816987018208	123.07292671303	123.340282074054	0.911016829939427	0.316227766016838
191.100077591869	186.426841690163	189.810123297057	137.22771544207	140.046020219967	139.74235489629	0.937238298585995	0.316227766016838
164.95857094513	166.503122158251	169.724654839091	119.708907702613	119.38585803093	122.651082115338	0.216724953556624	0.316227766016838
165.703163336379	160.911115075435	155.537617768033	121.238355036758	122.993761713856	125.061624402178	0.664490788153158	0.316227766016838
159.600915130722	154.701741964041	155.411928764441	121.297464236251	123.521140246561	125.572695645499	0.829383457044329	0.316227766016838
178.445354329055	168.313087147273	179.705461290316	115.657982257342	119.587192823967	118.752508274296	0.483691632817395	0.316227766016838
154.174077967741	155.560442396759	155.9963186893	120.168594493028	119.567307497965	115.175556826429	0.606753994638311	0.316227766016838
120.518368176106	122.690986151448	116.725184128905	100.812024161627	100.292101029264	98.4510622636361	0.97677435937202	0.316227766016838
173.166546186535	161.020574656654	166.356188163599	123.854670912447	123.620019777474	129.286934434539	0.414171735281922	0.316227766016838
206.632510281124	155.143157528951	196.254362596834	158.490348321868	162.185931865102	164.337131655168	0.952905243364421	0.316227766016838
142.651732505401	146.311115298584	148.32313817074	107.998609229826	111.210299381016	109.556969795326	0.142092676068946	0.316227766016838
178.974572694648	179.564389896051	167.544584134276	128.625524937009	132.487964372194	134.35399360063	0.856488610747747	0.316227766016838
201.598785000974	163.615870146629	200.038329442036	115.414589726029	114.377529493035	119.613756573433	0.9931494620093	0.316227766016838
182.204685259516	175.375688075769	180.18818920655	134.011232185597	135.67510607271	134.979788094523	0.72578115583877	0.316227766016838
163.888134330449	154.852248117598	145.425493613655	94.6576803331646	96.7644858514157	97.3205381523475	0.695091484503814	0.316227766016838
169.341160846146	163.027845510984	154.716529402229	105.209414839313	107.832019651832	110.355162374436	0.751258634973943	0.316227766016838
143.207225730633	142.909743214235	141.107183982873	125.595738407762	129.402461197573	123.78305364923	0.788430001443467	0.316227766016838
136.324369524051	135.965473279454	141.765409743658	115.405358448286	117.036778303725	118.815185275999	0.333021879947799	0.316227766016838
153.569712098469	154.121388666486	152.638388395364	116.174429210685	119.764255276525	108.013758718368	0.101923836231734	0.316227766016838
147.510773178665	144.096055213337	142.533585987099	123.310846197045	124.097070143828	128.285380299908	0.834993817842026	0.316227766016838
148.110909770446	150.332953567158	149.145859203271	117.115473650693	119.920213168606	121.277924940116	0.280902392763108	0.316227766016838
274.030022934886	236.340724583799	266.257900893221	119.972330742973	123.786185592595	121.525935574901	0.785030970910166	0.316227766016838
144.622517710886	146.972729540606	143.886754233401	118.215103208093	122.186710043078	121.318121512753	0.905394785066717	0.316227766016838
148.784203487316	146.662888950767	148.588013562898	120.1938212615	113.37144055617	115.219737494365	0.650361761034025	0.316227766016838
207.620661366363	190.774202304601	179.320955321965	103.445911476562	106.220061915542	103.548803494345	0.362644512702243	0.316227766016838
204.359432210697	197.108390697423	195.415814600096	130.487105799975	133.534975369017	133.801071037271	0.738626668464355	0.316227766016838
182.008769049496	185.953884628598	174.056901510856	131.432409265011	132.101103882662	135.579547503286	0.34569675094849	0.316227766016838
247.96066474827	214.795921012245	231.464300275411	132.833670891715	135.753649397725	137.356567626939	0.651480650920885	0.316227766016838
180.457731299413	178.2575667869	176.687630522896	129.749813983294	132.285975108248	133.239638140785	0.762192644286508	0.316227766016838
167.41119127858	159.345528154563	146.330744233022	109.902038046436	113.782622949415	115.469214029427	0.76295489318483	0.316227766016838
164.434578889933	163.990709287115	160.097414462762	109.526512210302	111.06978772946	114.192604303892	0.879297294514919	0.316227766016838
155.316336183394	153.427803910627	156.276530368668	132.567288945122	135.457787636592	132.237201502133	0.887201018147726	0.316227766016838
190.809311490125	186.765567736475	178.200715178393	136.058074203078	135.803842585962	140.828132098941	0.667706114113579	0.316227766016838
180.760611909908	177.796086880461	174.343234424675	135.597984823128	138.621128728986	137.992954931587	0.735692201008236	0.316227766016838
149.637766781388	153.446192584545	153.558722665721	122.62629443401	121.08435316464	123.569071162434	0.93003172584982	0.316227766016838
219.624015192758	174.857129633207	202.839549559078	122.568802726001	124.881362840022	127.955113024491	0.440166283607549	0.316227766016838
169.463826002121	159.307376161601	151.640133784882	126.244517333645	128.453650654206	126.201030609467	0.665392513044323	0.316227766016838
147.259849413494	136.506002800483	144.022636067492	104.006504032849	102.370140485349	108.829016667251	0.607456546856441	0.316227766016838
178.432395244727	167.164871556746	171.191815298329	138.249077340949	142.15227704164	143.012087523828	0.991191816497871	0.316227766016838
210.492192529299	209.009805253756	183.754464456509	121.949364637649	125.328284812117	125.270900270328	0.934267699991429	0.316227766016838
195.899977818188	193.934909612999	196.700562017075	126.608851501903	127.429434191564	127.618582702217	0.802472692320524	0.316227766016838
206.902273954806	179.925930939225	160.41296583707	132.616866964394	136.509979959152	132.759435914619	0.62091710169682	0.316227766016838
180.04051802218	169.432296501981	172.975217640634	110.732383651624	113.004362535738	116.225961246923	0.631247707621855	0.316227766016838
185.272579371866	183.566845524753	163.394439538339	115.207122360137	117.673236718318	119.796743895882	0.567642924791639	0.316227766016838
161.979732659128	161.521300662983	152.958371927246	118.912075684182	120.286587449649	120.677203059634	0.943892592457168	0.316227766016838
242.825680396576	220.452333311528	235.294913386521	139.613901628401	140.362821188412	144.618880035949	0.238858077826103	0.316227766016838
179.572808472662	179.241062597084	179.155730693159	119.057491066438	122.649346616089	124.143472081049	0.837012365859666	0.316227766016838
197.248950445373	169.442936700688	159.911526058961	108.875619414007	110.818507900389	113.697995450598	0.514650077925788	0.316227766016838
176.762838515761	172.828909980408	168.758066703769	109.738625295823	113.663718976224	114.354509529164	0.808390049223825	0.316227766016838
155.163432111344	152.014875581858	149.526569948591	107.44779724645	109.247781982005	109.538777336338	0.68932089013654	0.316227766016838
207.388127444639	183.272568591055	177.010849224745	128.614297125569	129.622233680993	133.748807313082	0.563558560748628	0.316227766016838
204.24705007196	181.449637768028	169.922816667528	113.677841963124	115.368201180041	108.91381567108	0.96729906410105	0.316227766016838
225.683028280225	224.681340633289	206.588715078137	120.500004800238	123.604207606897	126.113973484948	0.895766916511343	0.316227766016838
166.065272498682	138.572922437864	158.490254400467	106.947260237112	110.892607768259	105.531767635379	0.747242013672413	0.316227766016838
150.593717354911	152.999648542305	136.186556019973	123.241053586073	127.174265348612	127.156905635589	0.673106669079625	0.316227766016838
125.484937458274	127.909565508038	118.072688861791	94.0345542338732	97.8680738919661	90.8611787247852	0.327351802986344	0.316227766016838
135.117576308363	136.603113579335	135.873394483929	94.5152587378768	95.5254864292034	97.3954349520954	0.650440098911317	0.316227766016838
128.39569567505	128.512024685776	130.142862829764	112.223929573318	114.053923446538	113.87579328113	0.1116555568728	0.316227766016838
162.70870397595	166.067605231868	152.266118740749	124.617755741168	128.078620583711	126.225558371698	0.282088172371217	0.316227766016838
184.048790631496	186.376478445	178.447475869277	116.297774667547	120.132767073944	120.339836072527	0.737844666058968	0.316227766016838
199.901800824563	169.677811003596	170.980135518525	107.767793315853	95.6037137256775	108.865648707382	0.4347928115154	0.316227766016838
142.906748248656	143.726348704589	144.110024015623	106.144836020679	108.849822240244	111.604172594994	0.168371367442292	0.316227766016838
201.894561061601	171.201579152052	186.500720518961	138.748309510382	137.914995675957	141.244206414557	0.906404788778574	0.316227766016838
247.5571924266	222.059746064358	206.401393402438	130.708918608835	132.366120644324	132.666006668527	0.81316074712834	0.316227766016838
173.278534536181	157.606425307087	174.14378501043	125.006967224687	126.060225938727	128.035018048926	0.741975589509066	0.316227766016838
139.616844673983	141.418253035634	143.696348789115	114.93202740594	111.217781523751	119.455821276082	0.674526906840074	0.316227766016838
187.773854310827	165.027638407332	174.103367488497	119.363900110332	118.054075609103	124.193807403056	0.443251763740692	0.316227766016838
173.563427225437	175.363807341105	167.511098047262	132.794105507466	135.088687889628	135.599272299601	0.829805666722899	0.316227766016838
171.092323130643	173.720300029821	163.093656977252	127.935655191416	131.709873001184	133.545257725749	0.83731330990495	0.316227766016838
161.632672757141	151.766418187095	147.686393562491	103.213692117145	104.303342220356	107.752056897768	0.928296653862225	0.316227766016838
150.516038406871	151.866715670774	149.987991526964	115.342619589463	117.987712431092	120.351811149671	0.67872759452112	0.316227766016838
201.586816368099	194.681299473104	190.364798909679	161.415922874509	165.21514381051	165.692057613335	0.581146680137333	0.316227766016838
161.802189630788	128.392293016377	156.799041335734	111.257455148653	111.397131762856	115.599384192886	0.512352300522691	0.316227766016838
185.419199983241	188.339230154199	170.592687094146	135.562053835705	137.435841189975	140.429636083475	0.762322245308164	0.316227766016838
205.22784750583	182.298802861765	197.551361080425	127.295178659545	130.960539454707	131.765271112506	0.51370024987998	0.316227766016838
167.965645733908	159.457637753212	164.494558250248	130.610877610248	120.294319717347	135.092120138524	0.390423479252682	0.316227766016838
169.489777104081	171.300240014162	156.665708798994	120.546249319636	123.94363034087	123.379494669766	0.449484126860021	0.316227766016838
189.778722549199	184.603704865751	187.572181652368	141.307039320562	143.291491191884	145.301752534872	0.128874032372714	0.316227766016838
184.100597535771	179.719955433781	169.334549373957	149.416298209716	152.186592396966	150.999349693285	0.671070222468562	0.316227766016838
228.47411575993	192.110067136844	189.983424003955	111.404613336252	114.487131615103	116.976604882863	0.765538374041161	0.316227766016838
163.144530012957	160.598074366396	157.890889084926	128.972239385149	128.292437952814	128.992755444361	0.682145871645703	0.316227766016838
128.822052142484	124.779250340982	130.980413302313	106.305416662258	101.510323084843	110.140521582538	0.967247596109691	0.316227766016838
162.401262954617	161.283684343684	165.284107300692	137.669143293907	141.141453025802	139.90703542861	0.779948545434053	0.316227766016838
150.274863312394	147.386908720885	143.38296245995	96.7518328869324	100.724862478824	100.697948949824	0.210333767596926	0.316227766016838
144.760764613582	139.568968689664	98.6009786289539	131.641707513059	134.234552927948	133.365158136419	0.909179285696742	0.316227766016838
151.027793579823	129.601102289281	136.456073073794	109.743412236175	108.825901168123	110.701544579021	0.563893114003623	0.316227766016838
175.369195010189	161.330515840787	171.986958637232	123.227734704376	126.296313454221	121.942182274328	0.930220674447679	0.316227766016838
161.083889173325	155.576316552524	162.027925220018	133.163843884287	134.879549257316	131.483297384475	0.754023941765934	0.316227766016838
175.046314191204	170.514292451619	162.828152125726	110.254835479766	114.126496426354	112.208446346114	0.683744801624073	0.316227766016838
122.502849855908	122.070650649385	127.543330491711	111.433402651864	115.150866832686	111.423358404353	0.808280963655917	0.316227766016838
165.732784562213	161.982017161079	160.377505894874	127.831422537058	129.348761743489	132.435250860774	0.751819402397226	0.316227766016838
190.080512809461	164.26417790571	171.669026338942	123.964570540333	125.010180171438	118.025344843958	0.705305628284883	0.316227766016838
158.369885429712	160.655832679881	159.539661359705	134.293840385125	134.66367118144	137.780247471708	0.308370815251653	0.316227766016838
206.481190848152	201.482467714226	182.800092627612	141.60631475136	144.436668403968	142.160412586506	0.811543205774446	0.316227766016838
227.898121659343	187.130315478739	222.58181565107	141.993586682262	142.32624785783	143.745477693036	0.656256701408241	0.316227766016838
130.567552781059	128.241556604514	134.553011607534	104.175669271622	104.309736441338	107.454167480127	0.661091650909852	0.316227766016838
227.77201317443	209.7132361251	195.719526092973	130.270570079403	130.80977841147	135.629542361332	0.718704499969718	0.316227766016838
162.887605277515	164.415760365944	158.509904964903	140.105573135906	142.883791160546	141.468403550987	0.598801393481486	0.316227766016838
151.412892647335	154.740271220115	153.061775618709	110.478908957366	114.135841724823	113.321571194538	0.567106026372103	0.316227766016838
208.601612797801	190.371343578483	187.148859764984	141.948304753363	143.330406963003	145.006139215702	0.915652509144265	0.316227766016838
168.929891640037	170.436456450023	155.383943301294	120.127693766605	122.894793540196	122.537544863337	0.695503188791147	0.316227766016838
127.351712318851	124.602037754473	122.560005894666	99.7422552748795	103.318638733189	94.6532954544273	0.982384764423545	0.316227766016838
171.986608059266	175.76870917355	163.886849004394	118.40230953104	117.425167773816	120.691104665406	0.74713760817742	0.316227766016838
136.370117326672	118.647559210118	132.932020490477	102.096255237978	104.003869471722	104.539650644376	0.940637540154455	0.316227766016838
175.564899292926	175.543704693446	179.261187642597	142.029016211014	145.718822131314	146.768007456672	0.3966725406773	0.316227766016838
185.981938723947	187.982718720947	185.810973272079	133.47340120438	133.607387805486	133.485276880134	0.906935105302508	0.316227766016838
146.605317351991	143.524727810654	144.436873556219	118.071789786063	118.034532743337	122.489874153902	0.373160321588672	0.316227766016838
137.542931293698	136.302464271019	133.912254528493	100.369639174669	103.860403264512	95.5945614313273	0.504596434607927	0.316227766016838
181.754062843027	170.77462725199	167.065895760992	125.180482716118	128.187697153965	127.299552168308	0.490391896404832	0.316227766016838
162.407265076024	148.189115926844	147.820281392515	120.83682080656	124.116913747009	125.419921516848	0.625661914468315	0.316227766016838
134.692818857079	138.193953680368	129.355323756618	105.934710088956	108.550043212701	109.026965415696	0.336407725662148	0.316227766016838
147.421730303134	151.060893991046	149.72921204279	114.569797002254	117.044471305041	119.938915626206	0.752568778756453	0.316227766016838
197.462114981758	188.732346237164	185.937332193705	121.41227746816	121.017264506635	126.448906804586	0.973125407212378	0.316227766016838
175.123526994939	167.269613333529	174.026893174736	129.680077589414	133.450004668639	128.467390761751	0.502182647119559	0.316227766016838
188.31222102213	185.346172151229	156.400811011275	140.695637503783	144.480279234694	145.050867174939	0.614746917893734	0.316227766016838
185.60043840133	188.244099776878	182.999157907899	141.076198023426	144.71103362638	145.364362253905	0.37499335619634	0.316227766016838
251.761728703293	216.37275389553	243.442132659714	148.476294683322	151.414441057083	151.43586600646	0.86467807164065	0.316227766016838
266.964900346649	229.351008146383	205.685357052067	141.878709452559	144.559949560169	134.695133657117	0.539292986374465	0.316227766016838
144.007636731281	147.571341064434	141.460617981874	95.2502735908298	99.0312365327899	95.4406529071193	0.88567709552182	0.316227766016838
203.263940662437	201.240268111266	171.273748439798	123.00556115646	125.135613701855	128.236318314755	0.499521341398969	0.316227766016838
168.701527453013	168.561471688789	156.627024423635	123.063907575845	125.707787867097	128.016471591562	0.729530370337296	0.316227766016838
176.340901289644	170.698520392128	179.081481389457	110.220982645206	110.987854688553	115.691613570674	0.382977953804219	0.316227766016838
198.619982422007	187.199087038335	182.626499599324	139.449848568603	139.155282009143	143.706224365512	0.422142485143515	0.316227766016838
198.563057993435	191.670764823754	173.072330152213	143.358963528248	146.072389611363	146.403165863489	0.889191544857005	0.316227766016838
161.051497227498	162.588931183864	151.077575218038	122.020871695621	125.72790452091	125.792882809535	0.830134853079526	0.316227766016838
154.33224973325	150.363782260013	151.317929311795	99.7796167482226	98.171820662315	105.38098004518	0.520319902504137	0.316227766016838
151.134360047265	154.043792922937	154.078043861067	111.399310124536	110.934888370418	114.999211134739	0.454175767424367	0.316227766016838
203.750400691005	185.533301866125	198.059244953014	123.1540926569	126.555577907083	124.401277519705	0.815209546325693	0.316227766016838
444.603745979283	380.446557115511	363.031555309275	135.899083199755	136.179125498957	139.800116793576	0.550221438527316	0.316227766016838
192.089238868305	170.488014394044	173.043210640918	110.174047892597	112.996426360999	114.248204114977	0.861539232837405	0.316227766016838
261.174140332588	234.126677738382	210.827684246113	143.779193410494	145.032567036366	147.082096597385	0.720450766764421	0.316227766016838
189.570977333842	181.990433761255	180.547957373444	116.687323661761	111.179035230066	119.100622640773	0.752670691309856	0.316227766016838
124.980313354403	121.540099386326	127.597638572712	101.495345096291	104.463550921383	106.092252759414	0.726034395822802	0.316227766016838
190.143714300891	187.270544855834	193.950194274301	127.006149496093	130.997385761447	130.946691050819	0.745815712584624	0.316227766016838
217.577758741214	200.219712287153	195.953174698954	120.208403572603	120.608888046349	118.773490807226	0.760088739724881	0.316227766016838
146.688704660436	145.934688996035	141.087605580165	100.53269767937	102.667279694786	104.37343325253	0.730941721176777	0.316227766016838
173.80564892047	168.045446920022	164.394039861332	125.585829602454	129.354122671497	127.329988949757	0.695531424536968	0.316227766016838
151.410346538472	149.921975894859	150.025946934388	117.740619869556	121.048005405324	119.247202559436	0.85093200694232	0.316227766016838
146.84570603218	137.131754063196	150.908248003833	112.783629041085	114.969458066029	104.834043016175	0.611633834290469	0.316227766016838
284.534390730851	242.263135953967	222.206574192942	130.386849366546	133.826555495721	125.917886611975	0.991219809567626	0.316227766016838
149.559201081507	149.07525406071	145.326697110433	121.926558676296	125.579151401118	123.239315789183	0.803329863394117	0.316227766016838
177.862331798298	176.515379618663	175.071473044161	131.754345985941	135.339047556738	130.750716002923	0.634651191006588	0.316227766016838
140.776034705551	143.893587391618	143.796024132882	114.328859744326	115.001782147152	118.540247803577	0.470197836745622	0.316227766016838
224.410809932142	186.412686175695	220.600161689614	119.189609801966	121.466834855613	120.508235794986	0.70845564507239	0.316227766016838
207.274884506244	196.115613522787	194.820659568642	108.629793708187	107.316245307895	111.830844243431	0.966125086664325	0.316227766016838
128.378374674649	129.953613155986	130.26399114618	109.878733088239	113.003761679621	113.751835262113	0.687144456442774	0.316227766016838
295.79957850301	251.990610882405	251.758098400583	118.62512085004	122.612602977885	123.035331216051	0.997231043639271	0.316227766016838
232.688811303824	199.057938558801	200.440011416834	125.505615181181	127.761891210222	130.380463690657	0.948986268076175	0.316227766016838
216.264111209182	217.101994914027	201.210071670338	131.069676347215	134.852315367299	133.952721539608	0.678853898977981	0.316227766016838
169.701680913996	145.119532725095	169.35291335743	121.99513091272	122.2438777832	124.566348679343	0.583363396826585	0.316227766016838
199.181208468122	192.462658427144	188.413637937154	149.267567423306	153.258246289203	155.062342220728	0.645419080965187	0.316227766016838
151.129108682781	154.237873579612	156.454586268879	134.911286455416	137.949864960719	140.150120423693	0.897709394807166	0.316227766016838
260.741300263214	198.574330437015	225.466269682908	132.589430255256	136.052823349915	130.391435886846	0.478225499873619	0.316227766016838
167.082756460783	165.505723272604	163.142347067154	120.928379291009	119.301171586775	125.66117197325	0.236550775482914	0.316227766016838
152.301980257483	144.532463624937	147.39439034823	105.26033840148	105.663190585358	111.200864330257	0.658301733940385	0.316227766016838
154.412063145469	148.624640780313	152.564128366891	129.410688748907	131.985735583598	130.147933212167	0.431070287819284	0.316227766016838
162.586337420144	152.580207991149	161.567476819275	126.384265720272	124.624567017503	127.188879293534	0.86016014521156	0.316227766016838
190.29995267232	169.271513719519	175.801494818595	108.149815465653	111.655235025702	112.234876391101	0.983659372614771	0.316227766016838
170.66240573763	172.263393658801	166.634691245133	132.132525986209	134.943192346083	135.792866491403	0.998861604015904	0.316227766016838
185.887654758865	180.304662293355	182.965971021939	151.451255446313	154.59691300119	152.78518193517	0.493552220432349	0.316227766016838
144.778350729317	143.957508199236	145.93502182472	127.755958273222	130.492840173359	130.10964963085	0.780363280771943	0.316227766016838
302.967801922336	219.064328910841	231.05842615625	125.242987722294	128.413088442715	131.029901652403	0.234545891766644	0.316227766016838
190.363825253458	190.488002694461	174.217415192356	123.161135664861	125.930792249543	126.026832452501	0.57539729893343	0.316227766016838
178.143745355619	170.769397283698	175.329870013872	122.276711532893	126.199155905284	126.0518917528	0.455220761375445	0.316227766016838
228.332055050139	206.718008368661	193.099193420274	117.595582770387	120.799351534342	112.863193154317	0.516354435715935	0.316227766016838
210.039991614316	206.983054791158	197.224816963118	118.64825622028	122.56771941923	122.232362424175	0.748495577719519	0.316227766016838
158.122945198785	160.891795352344	150.680640716898	112.097697666974	115.715073938509	116.09143928269	0.874389551911754	0.316227766016838
248.209550382766	203.848342459324	221.024901529709	128.798443747425	130.595136321614	133.708093242032	0.991049130156805	0.316227766016838
195.572089368738	180.681645821071	189.937078398099	143.434527396147	144.711121634972	148.037231001496	0.279020869570887	0.316227766016838
174.411856242607	175.042631308724	165.035661474505	125.298354669505	125.781307368612	124.718485407147	0.862631357495124	0.316227766016838
164.982855553273	165.374313707339	160.390590022027	123.039212075563	121.837062457182	127.05369932333	0.854364663144965	0.316227766016838
165.807121714409	165.625499269503	154.035637643061	110.2493961689	113.059815700915	110.693369061986	0.911162912284545	0.316227766016838
140.954333205535	142.612328871213	135.569590790782	113.687548364958	107.333488713363	119.117732773735	0.974946447868134	0.316227766016838
181.444132048501	170.732400430319	155.754792841897	104.742605690912	108.607636909185	107.220534862652	0.749484209090125	0.316227766016838
131.424431385947	126.119805227007	131.333289700463	107.837891794666	111.058286452357	113.036333872767	0.503663291643154	0.316227766016838
165.028112165383	156.931778559607	168.849314340509	122.714812416847	126.541221908547	123.504415563935	0.853276680588079	0.316227766016838
148.137552185445	151.274053312681	149.173840410707	106.180959165493	109.265790618806	110.552303807974	0.743444013437767	0.316227766016838
205.598048458398	191.657640643446	191.263746484714	127.268771651033	130.048348561654	131.531056900825	0.615500850718616	0.316227766016838
222.272729949097	190.351464995244	193.349772787791	130.660294134425	132.108952199355	133.128235526213	0.998150621814917	0.316227766016838
212.307290274613	183.683615858003	195.501716227212	115.833567747808	117.099012716068	120.609997117583	0.858806706546154	0.316227766016838
131.591243511271	125.165927331258	131.701741444072	87.8072879698731	87.9630289850369	90.9614162979759	0.161355270366088	0.316227766016838
139.75466271429	136.106852584901	141.255892639515	115.267603231976	115.90639243812	120.214981846019	0.513786563969812	0.316227766016838
163.131764266444	164.909646719152	164.2275049574	113.171406191517	115.414375187273	114.685563520809	0.974993959905449	0.316227766016838
171.795926530347	158.33688285209	174.806310685455	112.749974403115	116.018496409365	117.643346727416	0.425968324287751	0.316227766016838
150.978672658142	149.289079569398	155.454043482785	115.930337022245	117.720968956245	119.306562803241	0.452993488187679	0.316227766016838
181.882665188843	179.207600830603	178.423410743148	114.761617731796	115.531338096049	119.010216929345	0.681839426174325	0.316227766016838
177.922737586229	161.925643724151	157.964915565748	97.5175505842188	99.2341961170892	97.862143669719	0.644921737746843	0.316227766016838
174.250568991613	170.610846466938	165.265258256582	128.129507619818	130.312097554285	132.613766923111	0.736702554715382	0.316227766016838
209.932682785155	188.370854309575	184.140264944249	130.847523246229	132.077301852372	134.00727948963	0.955650732532937	0.316227766016838
138.802106988396	132.176448403082	141.260810399448	126.197241637029	125.284881439712	131.18763490617	0.653535219699365	0.316227766016838
151.430892063429	149.593437091429	155.482726771892	116.336350483507	119.889759360295	121.160224301053	0.802503443105286	0.316227766016838
236.883570417926	230.30864296679	215.414393350933	129.21196912003	132.064649372165	131.589969128494	0.0602447968897242	0.316227766016838
152.822511358907	151.123900705677	155.324390719539	127.48961503238	131.419007640541	132.552795446907	0.259233906622132	0.316227766016838
154.766744946285	155.938237218929	146.689292665925	135.985946879227	136.088343386347	140.045985343846	0.4725939004144	0.316227766016838
150.347799619775	147.562684572284	148.35038366395	108.022192398965	111.725552239661	107.763659340953	0.631294343752309	0.316227766016838
162.058631884682	157.271884780365	161.474212342886	127.824520399311	127.413847793108	131.982178257278	0.576274349305311	0.316227766016838
204.494730908209	180.172340770592	198.099702747801	133.931681771659	137.735490889111	137.274467325413	0.696352250755125	0.316227766016838
130.511686936417	130.595890952162	135.539695956768	101.39178940927	104.172725016474	103.870567211623	0.396220720589794	0.316227766016838
164.651438195169	164.404585972003	159.413328393749	119.230583337147	121.412954853803	123.160754359634	0.591639148156408	0.316227766016838
217.776930473679	208.690590644343	193.414628806277	120.833330853366	122.419611437808	125.737489938544	0.860605228452522	0.316227766016838
153.503302337748	141.930116424536	155.663741015903	118.23976476289	119.955583775433	119.129981049425	0.0738825067297203	0.316227766016838
207.684189826953	175.848275122278	204.445740146053	117.276601607048	121.068609982993	121.924651255578	0.643043753551561	0.316227766016838
137.606657683874	135.693357036187	135.679950816956	123.144098166339	124.865931278811	123.320575195395	0.885724551446926	0.316227766016838
133.390890120662	129.78970967178	124.657122219062	104.067002601924	102.015402960095	106.186334416372	0.596713441894505	0.316227766016838
142.610887704241	140.982733099159	135.134583563596	80.939026049676	84.6123138168215	82.5631046761477	0.383413174120574	0.316227766016838
103.112989146404	100.859322442023	103.454298563814	90.9574982461896	93.6971426652013	92.4736739011813	0.788675124470855	0.316227766016838
224.423008455192	221.562684900117	220.174251436133	157.420892176886	159.255797661175	161.346405365393	0.716712536612072	0.316227766016838
168.907149618341	154.862885243834	165.482616923168	128.646648406308	130.153347459841	134.327326840146	0.809178793047144	0.316227766016838
156.895879478722	150.405272590592	151.943512247941	119.420069104392	120.657948496006	123.871107866532	0.8335726550013	0.316227766016838
175.12729441982	173.8645248995	174.468448035972	124.370834575107	122.99871466379	128.503162575591	0.452179863117792	0.316227766016838
203.377648024809	198.620142958422	193.986780442456	138.888137238601	139.712187809699	142.10179202616	0.676725805166985	0.316227766016838
172.824583902508	174.568092569253	170.537922714266	132.670186350985	136.348866941854	137.763275331123	0.923065181258856	0.316227766016838
213.681223196316	213.128205353428	203.194624733616	144.966690811582	142.547417656158	150.603790531052	0.484403575017814	0.316227766016838
191.016856467085	184.452437661254	173.213580613369	115.17271720166	116.161030170228	111.888270603434	0.992706845309245	0.316227766016838
177.50116348101	175.017746391017	178.931572484662	123.287892177912	125.941491577069	124.095667020312	0.956395978791636	0.316227766016838
173.202246284227	171.221238587527	171.250238485794	119.150347308315	121.932026809489	118.847607063882	0.96333374341969	0.316227766016838
168.338195584269	164.381739705927	161.59169133733	130.274515347082	134.024522473944	131.059736454071	0.805596585193433	0.316227766016838
133.032213656754	134.48807868625	128.704627736437	93.5814917672759	95.8660318859508	95.5592040889135	0.511779947115941	0.316227766016838
157.248046241219	156.674364703668	155.388714979967	106.030711336123	109.912897724352	102.423882430484	0.810761331717253	0.316227766016838
218.728229105155	209.491694071289	191.136410167949	135.823133059567	135.638393722671	140.34988663508	0.791241762868051	0.316227766016838
152.591082804854	151.628357197473	136.300523819704	113.921185669944	117.742744482333	118.309306265476	0.899243313996982	0.316227766016838
118.533602463266	117.660704393531	113.669254711072	97.349117846741	94.5992153978172	100.121378453949	0.846002637336301	0.316227766016838
161.157615152946	164.097804634453	160.515373305496	136.249074528098	133.398164828721	140.214935499719	0.970035141091813	0.316227766016838
123.433073695479	123.525315286057	125.252773532513	111.365616992998	113.588729964721	116.711661558123	0.920432568335423	0.316227766016838
168.971760328822	120.801002060968	153.818852543945	109.292507485878	112.849499019534	113.350103773227	0.473062035658658	0.316227766016838
166.300561690029	167.659401134649	154.971121922401	125.032599697653	128.031586493088	127.630155050989	0.889442885292386	0.316227766016838
160.808714507697	154.337062629608	163.34246371395	122.769897410749	126.25967963494	127.503404417704	0.330694474904804	0.316227766016838
213.680726993948	193.45993522493	201.434002680993	114.187954491147	117.684237322365	116.055430618741	0.861551196569549	0.316227766016838
158.245144818909	155.819172493177	154.418221517155	109.154214097599	110.949801722831	105.443603311924	0.96421092905826	0.316227766016838
143.385824779379	139.789295741842	136.130374920354	105.733427136008	109.708615917204	109.23807206821	0.711463244380583	0.316227766016838
143.627011785097	141.484645945634	139.773608246665	128.929060448146	128.801849031681	128.043593087382	0.509866137296564	0.316227766016838
138.726680770527	140.697872691728	141.647282885343	112.655923967957	116.312039584671	111.008010170829	0.831939202464497	0.316227766016838
175.754790718059	176.624060079295	175.28107942185	103.194473692998	105.839702023153	105.522850385461	0.941149628528017	0.316227766016838
157.99854190701	156.235553682455	150.286675143774	115.975854170994	117.624987275593	119.669764761085	0.415126988409759	0.316227766016838
113.559055759981	115.859461706903	112.960673302179	98.8208467179664	102.732165394895	104.010968875855	0.727234139484421	0.316227766016838
180.061523977928	166.084096685714	169.377598598001	125.231564174698	127.39123004039	117.200870613342	0.17976946231281	0.316227766016838
205.523298394843	200.834519226315	194.520153577368	136.211614350266	139.964921756122	141.441249226346	0.801217662996839	0.316227766016838
123.630328106119	124.356627956848	123.611148098918	106.038881478977	109.405970341651	98.5718350665774	0.481020813551601	0.316227766016838
181.820686785813	175.656076883103	163.263718566288	122.370115717539	125.158419327024	121.678077805746	0.135640154885371	0.316227766016838
187.200626807765	176.798933756126	152.426836428669	117.48887999053	120.627257915516	121.988370179421	0.730907036652132	0.316227766016838
140.800182489653	140.921713477407	138.990013956057	118.651714549371	119.895019815114	120.86803042283	0.834208728811277	0.316227766016838
151.35957952256	153.080526516015	154.941702788594	117.493917916317	119.058380813494	119.376901820863	0.615020726967264	0.316227766016838
159.017554267346	160.533499050248	152.041240624963	124.920540736639	128.217589075706	130.497088837419	0.685107691263642	0.316227766016838
176.171709462171	174.377505914164	175.93205440568	140.747272753795	143.945347437035	136.718574786693	0.958931904724732	0.316227766016838
170.50818276618	168.003877707916	170.443205389756	113.439689125302	114.928078958603	109.088711197179	0.691212054873132	0.316227766016838
173.302899445603	170.208076945102	172.675426651504	95.5524758066538	97.2007126804335	96.5312056899744	0.749880279172197	0.316227766016838
200.378707649539	195.813583941369	196.051524791788	118.553913833472	122.417272347865	123.469515834526	0.746004126537104	0.316227766016838
196.610564757014	163.798919780377	176.240549848087	129.233879239757	133.081922862085	134.563772846972	0.419708737631235	0.316227766016838
156.039407159721	144.558185695015	152.43314923992	120.556936689482	119.405094713232	125.162685624103	0.788531122122442	0.316227766016838
248.764893804317	231.622021070922	203.920615299177	112.023227466008	110.860296988623	114.673687477599	0.879988324388834	0.316227766016838
135.432592250484	137.89830894857	93.1795054526253	118.447191800387	117.255908334797	119.51877176755	0.747354671800532	0.316227766016838
229.085606560969	210.585068603549	190.792682375931	122.807433013912	126.361762630944	124.0454969616	0.942386910325861	0.316227766016838
177.937720067942	167.858702498261	176.248448531793	131.685408758336	135.470586758971	136.405405536804	0.696910881279558	0.316227766016838
150.699902026419	153.561962574459	149.774516000222	116.397269284019	117.997698823562	116.815417168344	0.782606684969144	0.316227766016838
232.407161426304	195.671307178195	213.331486545735	122.522701367413	126.348900018316	121.827278292126	0.689984382517925	0.316227766016838
162.747536439935	165.66383159174	162.88106343968	141.371197859165	144.741559618755	145.212223748449	0.955688038522696	0.316227766016838
183.217991627241	175.202914289246	184.348848546985	106.783251822429	108.420259481974	111.157429134043	0.971485865733311	0.316227766016838
192.513839545191	194.256061817625	183.816136307632	141.249338088833	139.491805310938	145.812227341218	0.541194918339335	0.316227766016838
152.025027374879	153.308655191235	156.470508224971	121.886664168613	125.42144101379	126.089178631291	0.98827173135154	0.316227766016838
169.689202109797	153.105590597573	162.61393048185	135.810372530888	139.270347420889	134.356805432975	0.572709448097892	0.316227766016838
172.811651172798	164.13299049121	166.963635163546	104.362564101994	108.211553190609	101.8943650799	0.247984674682434	0.316227766016838
203.825913354466	201.528340520241	191.331926938019	136.101859433591	137.53939392785	138.713946552267	0.635732491554061	0.316227766016838
128.518912486176	130.215383721565	125.37135042436	98.2261546315146	101.821344133406	100.878984775699	0.913209242705811	0.316227766016838
156.577070371331	157.397417642521	145.857729253627	108.36865965449	109.486309405652	109.638350068077	0.908413042911918	0.316227766016838
216.787900018151	194.531316384613	195.832579720903	121.626845309525	122.560504186887	122.972687345007	0.789007858353156	0.316227766016838
149.007617263619	148.234457449527	136.433635398845	106.989629879613	110.609225970313	112.583430558642	0.842378455260674	0.316227766016838
160.973812249573	153.80173557961	164.19222771104	112.271592542134	110.736093403424	114.925492770691	0.170664083694095	0.316227766016838
166.624132387448	167.29091888261	171.453013918624	130.122465264633	132.676154659174	132.775150038751	0.957398865852069	0.316227766016838
171.485767244668	163.58141700427	154.78690478999	109.532157404913	109.742403591501	110.768054178763	0.0905876859251081	0.316227766016838
233.69648052504	222.224070373989	204.973354091489	135.740344729016	138.727371726939	141.120497989465	0.80994067374275	0.316227766016838
164.340309369218	158.767074374407	164.555732465225	137.766284677581	136.935455307323	134.365500946824	0.709768332620294	0.316227766016838
155.869020652075	158.796299188798	154.059322329043	111.180585568281	112.889797854673	115.906210954416	0.830746471390217	0.316227766016838
231.295106052128	224.28340118968	223.062407994628	112.284996590357	112.064209937935	116.989853249698	0.892633469261874	0.316227766016838
158.631559809503	155.843827729103	144.932653430514	95.5052712741367	92.9179034214915	98.4811437672067	0.764843900375381	0.316227766016838
304.605826656767	279.513645176822	263.239216654482	120.734819325006	121.579298217769	125.840914413417	0.35639669400298	0.316227766016838
179.473963526758	178.602298948202	163.501256627037	128.300726724578	129.368865298655	133.16049512977	0.512291871009439	0.316227766016838
167.400815603408	166.806129128344	163.494921143707	129.029176031528	129.395761829962	131.383409782504	0.126530242822583	0.316227766016838
184.663356370779	163.978372560015	159.510346593332	121.36966513598	124.436977521179	126.467297608007	0.483609796565569	0.316227766016838
165.482532608318	151.826818439431	157.577231502991	113.492160202866	117.478270352717	116.959480362602	0.749298033712156	0.316227766016838
151.89629837386	152.475922211921	148.101801505325	117.152925980742	116.289081953991	122.349899267919	0.532484054835297	0.316227766016838
165.038214749155	165.131614930684	159.446368299691	107.513411636812	108.755285324139	109.750506407337	0.866771074593767	0.316227766016838
169.344031196434	156.202267244294	171.233772518006	118.22043570487	120.129476886818	120.352647715179	0.586486378920772	0.316227766016838
207.344482570958	158.374912126378	175.550203899474	109.37990217466	112.471933381641	114.943604744505	0.179477652691811	0.316227766016838
182.08433830926	178.292144342816	180.757357663915	126.179934345255	129.57396920686	127.031038026321	0.805388566077749	0.316227766016838
230.152644374149	212.307915060107	202.985391836635	110.162962895157	113.736178387393	112.693084975189	0.762915702755324	0.316227766016838
146.324439656817	144.083051194024	143.035071169391	102.339924578071	101.407339281919	106.829916220866	0.996771545604452	0.316227766016838
213.899377172603	205.153477662247	191.385847598611	120.607995092383	123.693653802831	123.88702881728	0.914625731099194	0.316227766016838
221.766191337948	199.20767877691	199.830171660528	116.610196430078	117.823297599925	112.677120921749	0.438599257358581	0.316227766016838
172.659598517943	170.936707659099	171.666431354521	132.792528690431	129.763362054952	136.421683702766	0.634658546586187	0.316227766016838
209.690166033712	203.276198132608	205.522279051913	135.64285542137	137.026146065552	135.011222526899	0.670091075563589	0.316227766016838
170.784115403353	159.328255343851	162.943388889705	118.220391087903	121.206680188754	119.799240341777	0.725094908571014	0.316227766016838
204.651904857422	199.632588930086	188.376164555991	123.23800682095	127.192780556506	127.914914256177	0.663415503520756	0.316227766016838
143.219530267671	142.025470404903	128.012532744153	95.0437221233078	95.3824433086429	99.6344652692378	0.680717167055212	0.316227766016838
176.1561020457	175.107324337085	178.008358464012	123.502949787896	122.861025771923	123.222844986073	0.972308708030844	0.316227766016838
165.377064088175	157.669541610831	152.223733441394	109.128496032578	108.64238927397	114.317314800338	0.0647984163826747	0.316227766016838
159.356489899775	159.980189416058	156.72180714006	119.65633404695	122.787752066018	123.095281325469	0.925115391643707	0.316227766016838
165.766521086976	160.18154540326	153.598529906271	128.471979489373	131.783727665835	126.849248534126	0.36550321794916	0.316227766016838
151.29093744597	154.907947424732	146.182622929628	107.440277667327	109.343475076249	112.809507097793	0.741752428603488	0.316227766016838
147.274995289365	147.522294644369	150.34036680224	106.070199039043	109.456330442494	109.96352862841	0.158427670006233	0.316227766016838
255.764580447367	210.489810360442	207.946829375967	124.513404499281	127.894628564771	129.504215618265	0.551271642380178	0.316227766016838
223.641222232159	191.228060124892	188.05971214614	103.362758893208	106.569004138173	105.594152552201	0.970573430780447	0.316227766016838
166.367025909087	163.015836865199	163.480950784682	99.020713313369	102.562379643334	96.7684353598266	0.758055982113366	0.316227766016838
138.557070142745	142.465571650096	143.299795372864	107.465500613033	108.271245698507	110.455390080136	0.552966739200726	0.316227766016838
164.452739720472	156.618244137189	168.129272699492	122.295288399507	125.958662285489	123.767769338798	0.778223422222787	0.316227766016838
191.452817187226	188.828830066506	184.926065545007	135.659314039246	137.364958887375	140.034527209826	0.205454296294467	0.316227766016838
181.596180696653	164.990261810789	175.007852005323	119.590173599445	121.369912944727	120.556618480059	0.39988806108673	0.316227766016838
226.834283256779	184.24350635261	183.041622849551	109.555694011004	108.355332313622	108.683817226792	0.88906401625602	0.316227766016838
130.414542167769	131.177870337732	123.530289676982	112.806260524656	116.468500306213	113.084351404633	0.984715770545554	0.316227766016838
145.350955183035	146.744752805906	139.514312323966	119.179024273359	119.59034239877	121.888885913375	0.605757673031108	0.316227766016838
174.401682555085	166.187966835582	156.314635196579	145.929253437875	149.315004761117	146.812890796589	0.940734002109174	0.316227766016838
272.253369670769	252.41036337107	242.354295540052	122.111889208692	124.524109805934	127.614471628071	0.302560555640892	0.316227766016838
146.301483303714	143.21059241662	141.953278420998	99.7438526148535	103.524378494674	105.020823487657	0.960881616597618	0.316227766016838
142.641185916715	138.855263442363	132.904121546473	90.2802745815492	94.1493378308323	87.4130314332952	0.230278673225719	0.316227766016838
133.406172877441	134.362150039816	125.666965933258	112.89571473583	114.882014297778	104.857223760671	0.577090172279363	0.316227766016838
134.372276976839	136.14007138858	125.767539563358	105.389527929248	109.274371024645	111.05249189452	0.750283866175685	0.316227766016838
193.036466445239	194.432921448113	190.906146176448	123.674285873092	121.974834926751	124.551918857064	0.946885299651189	0.316227766016838
174.707405502827	166.934085041587	169.509711550276	117.535501506613	119.165235505325	115.587351827417	0.848655737412507	0.316227766016838
195.191864131825	194.924575704669	193.077331522248	120.215474342255	121.366515243474	124.545669550405	0.950813476960405	0.316227766016838
166.303849327304	150.441622976375	149.743616332461	109.048362624975	110.180462456165	111.105081927944	0.666951974009787	0.316227766016838
176.230427622233	178.128320515398	171.25672217826	142.778237635442	144.526967881624	139.74215866648	0.617014965895486	0.316227766016838
171.529662594743	167.130253775623	166.969139542	122.274773125423	126.19819934149	124.157271858897	0.74889586787859	0.316227766016838
186.186765310225	180.62474723893	164.746336155761	120.40232515616	122.48281431977	116.450262152137	0.559154718787938	0.316227766016838
134.929064707548	136.834484933494	139.68870441604	116.87426916458	120.687825960687	113.039715322406	0.442821616370957	0.316227766016838
247.981935417133	198.479086553201	200.358632295648	133.727257571066	136.432676913668	138.731830520612	0.817854538792695	0.316227766016838
124.419951510981	125.343965965305	121.35230925267	108.281733404726	111.669844707619	112.956343482011	0.817922720774239	0.316227766016838
216.431836901867	201.076247475478	174.447995208303	121.087253840172	120.514822477384	125.69180495406	0.74943006766594	0.316227766016838
193.41992106611	190.045673390389	179.635633084786	111.55678439975	114.221868821559	106.520090840364	0.572788787065856	0.316227766016838
166.867577914704	152.628840185506	157.656882544027	104.958302394724	107.922556485177	107.398712114932	0.6619743514372	0.316227766016838
151.06228460792	153.933589135363	150.116906533163	118.7105762657	119.015637440336	123.052338719953	0.644912142625291	0.316227766016838
140.080541682521	138.415021479524	141.994870607941	96.9140205824272	97.5444614177496	101.52906256212	0.355838221081935	0.316227766016838
167.069294980335	166.572341357304	160.235761710397	122.861589552966	124.394771764333	124.080481096529	0.754160584899229	0.316227766016838
184.622766247879	184.854664816392	179.411440341475	125.939611986053	129.512849371158	129.836413645207	0.983901579747006	0.316227766016838
194.86470449353	180.972999366569	184.515165551326	157.718943304427	159.878109807421	160.954082584284	0.660360249059138	0.316227766016838
205.536691441033	201.567440737742	204.361208147157	114.252170736228	118.076274797425	110.423383280763	0.262421459024196	0.316227766016838
205.042768749287	199.307385668045	190.56911050808	141.230074622533	144.559081215041	146.04257769932	0.791338231828561	0.316227766016838
171.554381395938	169.654993844793	168.67715737166	130.287264780799	131.329148074987	125.811583910701	0.276142959483841	0.316227766016838
169.609056699842	160.470204572045	158.462107433509	113.587016331016	116.231446190486	115.682478644382	0.254563470454079	0.316227766016838
244.25364511715	239.964713390771	229.920168302716	126.661628251078	129.18228211616	129.822132299792	0.629435889873199	0.316227766016838
185.174071385637	179.953177932583	176.667951561307	116.203977434374	114.635420589589	116.806625027184	0.744395707776604	0.316227766016838
165.344702623729	168.156688367006	157.251900912721	121.128684411832	124.31640711128	121.788660308457	0.652845429273715	0.316227766016838
175.13264441584	177.876190270284	169.372290127316	113.725697368394	117.502115694027	118.17772500621	0.932695915234595	0.316227766016838
178.669071148815	179.749415159503	175.713903906429	135.484388883864	137.309835458053	136.936211118262	0.834869465641609	0.316227766016838
193.626044261492	186.157086168846	183.557581507631	141.390495736539	143.542804855594	143.334503416148	0.0923335475800348	0.316227766016838
133.116557170844	133.288197425397	135.144821983774	127.521664346989	128.741907852177	133.105652439732	0.748300091655757	0.316227766016838
191.989640509245	178.394933625135	187.466306925664	139.448601008424	143.334565422885	141.432098256878	0.974184222076024	0.316227766016838
208.536550407906	181.924422615703	207.282994937603	126.423092801275	127.086206826327	122.214865840161	0.451748091926672	0.316227766016838
136.296230042499	138.371790153425	137.079117440414	104.135452643496	107.887464057671	107.937541626827	0.68612584044158	0.316227766016838
275.543100978727	246.471753159458	226.517920451897	132.360436385299	135.837266811761	136.563515298843	0.724409341031802	0.316227766016838
159.405752101358	159.134174429734	154.148475130294	115.933156611076	119.454678159176	120.526093649968	0.445886401856996	0.316227766016838
138.821324119138	141.556542554301	139.997785529833	124.405102816639	128.055795504526	128.809875856481	0.599742015611146	0.316227766016838
205.836118258612	191.277773086521	189.801497394765	124.909901529155	124.208165631636	128.711940747638	0.904773709641138	0.316227766016838
122.099364481386	119.720965327755	115.185449812847	85.828928940168	89.4909252958029	90.574603510567	0.557442557586757	0.316227766016838
186.262725539641	186.32107047462	188.860325078906	127.866153862501	129.802810111885	132.623742360908	0.155511485419106	0.316227766016838
191.205605845484	194.678548303376	190.189980691563	121.02791661774	122.4409490264	126.138438947026	0.896347960755146	0.316227766016838
179.037563622198	172.613067824448	173.244590902325	117.805283272583	121.724922935926	122.254445590037	0.41027681957085	0.316227766016838
164.447180346413	165.9678152647	168.691759626233	127.235259882902	129.420735367139	123.531752469022	0.909060659156321	0.316227766016838
147.297744567968	132.499509580779	150.540839346708	125.217140301244	105.798910181337	125.950787253312	0.484429469093521	0.316227766016838
173.152903663947	172.28574710184	176.987423314615	112.345055827656	115.896369994636	118.2865213341	0.996208396910139	0.316227766016838
155.979129934124	153.274687340015	150.025428703682	101.999141698521	104.798563265473	106.511287669309	0.947544179226066	0.316227766016838
184.197255981433	175.435088692104	175.762809237871	125.933042290499	127.060819742333	131.575699345626	0.397663321799873	0.316227766016838
152.641860642431	147.265445386972	153.324828219167	122.874366192677	125.065958105519	119.237044628932	0.365385215001269	0.316227766016838
128.016480152269	131.853717990097	132.116710454358	109.768223478841	109.687540540763	111.809507448796	0.813266622304603	0.316227766016838
130.763315230459	131.154880982922	131.174574017184	106.337041436932	107.454386669303	106.299690701339	0.97042935128224	0.316227766016838
122.474954579754	120.201554736553	124.328497053441	98.0731921787652	101.885865582489	97.8800175347663	0.284098257117448	0.316227766016838
220.104555220152	213.961555546232	217.051324264817	135.058146517946	138.239145245101	139.365375879011	0.33424348532937	0.316227766016838
153.958287040188	152.233760266432	141.84096393368	108.781517300589	112.373306459764	114.094979044685	0.325661924462005	0.316227766016838
208.831183002141	198.824775486444	198.393788194999	114.641029256332	117.137839367188	119.434399416306	0.869331145567962	0.316227766016838
162.285879719713	163.923607980699	160.579245106196	98.9613982475309	102.316281320749	104.505414577987	0.409589922851163	0.316227766016838
127.345545029136	127.361733396755	132.527445466683	112.710640049804	113.533652513815	111.325650347688	0.429983526095962	0.316227766016838
187.94724431612	171.923226301135	173.15264569235	117.439355192404	120.998143932647	119.35446746628	0.979595107132009	0.316227766016838
150.37587337049	150.744205509214	144.349215078548	117.856758996028	121.366689258361	122.749007117232	0.333996000840473	0.316227766016838
215.360034100644	197.232342012042	204.702276667299	137.700625005758	141.186145473849	141.275175078956	0.333048772879747	0.316227766016838
280.839198179043	263.12604602841	254.2151279303	100.508575575581	104.02954825677	105.322720068121	0.481693184911132	0.316227766016838
218.079605482833	208.821802862991	208.96176415812	137.841320277283	139.45152651493	143.520262620609	0.999295218919803	0.316227766016838
158.391223952278	162.091645892992	153.432963604601	124.165109224561	123.994655963934	121.510550025099	0.882304212209315	0.316227766016838
130.351771658353	134.243803815259	135.438664540444	116.457951120349	120.425389415599	119.513207351861	0.965536156270078	0.316227766016838
138.560937695535	141.554815385039	143.179096409638	121.094950555551	124.54827915465	124.56974516888	0.95881770957234	0.316227766016838
135.333271468713	128.512872220392	139.050536190046	120.658444599695	117.038434975563	122.900011270673	0.676246612208661	0.316227766016838
148.544020485137	147.43788797993	149.558768541287	108.993002580031	111.86227501992	110.636492527533	0.994846249904033	0.316227766016838
134.965321135268	129.653417197794	129.223620186336	123.098248094868	124.142804484784	128.792716668604	0.83043711276588	0.316227766016838
185.214967405893	187.654825032903	186.03677110845	137.197864121613	141.18842332437	138.661938017783	0.633204829896459	0.316227766016838
232.344616574892	193.221852340211	183.047987824914	108.675343138758	110.433359203713	109.55951700832	0.805177640594686	0.316227766016838
184.043394916924	182.774746668839	181.948328203648	133.467259241128	134.074906490826	138.20472412448	0.722307116190721	0.316227766016838
171.572944353065	157.721360299077	152.270559304575	109.20239323643	109.04077378272	110.7233029362	0.682801378862536	0.316227766016838
177.058860507939	168.096423279281	178.360030053793	135.512887753952	138.851695083462	135.0306123835	0.622106978662312	0.316227766016838
267.277578825088	236.401831303308	207.797618767059	115.881110245921	119.845541251369	121.084632085314	0.663017986654493	0.316227766016838
168.835366430119	125.548316253438	163.730144986497	145.644903886417	149.286063398528	146.56712228383	0.605742928507012	0.316227766016838
184.717358528732	181.005372770562	177.885047951567	133.267694967184	136.380132058151	133.30786830309	0.726703142774341	0.316227766016838
160.734768451289	160.198664858373	162.185460071362	119.66257873955	122.593376125535	124.650677380301	0.839420649220717	0.316227766016838
145.397259798727	147.394587770994	139.220496595693	118.185121878248	121.683814671762	123.700677255892	0.812104668289388	0.316227766016838
194.390810590168	175.363780247025	179.989512391045	133.64752617476	136.3602162639	137.092500317086	0.252326752526437	0.316227766016838
224.951455850662	218.987087607135	196.977224156231	123.469008918995	125.640667064686	128.100638863292	0.689691471143029	0.316227766016838
150.220987789013	145.073260009497	152.300638732024	121.83286119586	124.930277238401	123.279669747947	0.805017578523056	0.316227766016838
191.69001762461	185.420671953266	187.554276188829	121.83262468852	122.289495702783	127.244357695794	0.726321528932724	0.316227766016838
149.18531396901	147.729069273559	139.608816362121	117.314763948916	115.704225946834	120.2279085389	0.859425253645042	0.316227766016838
181.228819550546	165.70463156016	171.727771862803	116.867284856126	119.781686024187	120.256687345232	0.630771947566049	0.316227766016838
156.806667903962	160.628565609135	151.569587889305	111.376821004097	113.318217208583	116.740161205304	0.76915134650222	0.316227766016838
184.111477796951	168.097639790079	174.794340232233	108.726530235472	111.83814901005	113.478183266489	0.849649018015007	0.316227766016838
188.76042066028	184.645343910954	187.76563500028	127.989924774889	131.653676296374	129.542484509616	0.491727134950081	0.316227766016838
169.564330617216	171.541373828144	166.987502952981	124.17570291366	120.486209650493	128.379110251527	0.823523856036529	0.316227766016838
140.412337356981	136.525182775795	144.863298610884	128.849468354194	131.43322358847	130.097805176086	0.916885454696867	0.316227766016838
133.17821991181	131.144173382674	137.480886988691	100.500191217123	103.337701352683	97.5066291460505	0.58522523444248	0.316227766016838
154.324547590537	153.097182257194	156.559714567315	124.303305107516	124.758567449565	130.136053652029	0.561028453514624	0.316227766016838
125.944438236814	124.828782313356	110.443411838593	96.5292160692492	100.331109939741	99.9959472628491	0.840562522144714	0.316227766016838
160.327491365523	159.225636059462	154.499952291587	135.831018389106	138.332806866341	139.526077009482	0.881738250307604	0.316227766016838
156.403292050323	158.997647014269	154.54678881902	117.193158105085	120.219550556754	122.532235395654	0.883549289028509	0.316227766016838
188.167596967382	167.676578999298	182.336592877039	101.868213061053	105.298243790857	103.830170863126	0.356017080521784	0.316227766016838
211.676919053171	214.71182679029	196.53409284427	128.05240500163	131.840422315275	129.269193476552	0.929995217156785	0.316227766016838
152.060484599181	150.774345771782	155.65171039729	121.166887504167	123.983478860107	123.465204724754	0.517700068710589	0.316227766016838
272.498308264599	251.597820459187	224.043158471809	126.689227185749	130.006223752632	132.031749954055	0.666274518233727	0.316227766016838
187.544962440875	185.260353099102	170.443986986787	141.846099150929	145.161452804069	146.804702006109	0.282049440701413	0.316227766016838
156.75031863297	160.281618708166	148.914329356729	125.218706706318	126.983022086749	128.971602247456	0.903566479004241	0.316227766016838
150.328837421601	149.247624023215	147.156316758424	117.87556483717	120.107417514194	122.546213186434	0.739972374869521	0.316227766016838
171.847342818627	161.549722272669	157.758129508725	106.449721847219	110.304630500322	112.052718328771	0.743913542492765	0.316227766016838
152.859985480166	155.922869906051	149.655933271896	117.622854886003	121.019734872103	119.33304966482	0.315596724134148	0.316227766016838
166.345431382395	163.625727023313	158.737897591816	126.319932706548	125.091739064418	130.67837881571	0.804410199623714	0.316227766016838
178.089065246536	169.348896925764	162.515253263724	113.567423338474	115.493437362355	118.471551654079	0.870349951772722	0.316227766016838
154.049486777873	138.035614549868	149.538447959865	105.77503687666	107.724872654971	110.82189285016	0.848029936684346	0.316227766016838
98.8267238996652	101.002936250753	102.308301149254	89.9714799460081	83.0269546513882	94.3409149565848	0.954410189115977	0.316227766016838
194.495694029411	189.111545554499	188.692559995882	127.57287280617	129.114554603047	132.314230685611	0.739685093375831	0.316227766016838
138.285921837647	139.6098455493	138.231190173953	117.423241377627	116.787526543638	120.698721783638	0.692712444734502	0.316227766016838
258.653662849781	225.438914906799	230.760790801537	144.368833614508	147.585798664314	149.072439038292	0.550241917515887	0.316227766016838
189.234578127025	163.973735043223	184.239126986158	130.980702688432	129.186974725023	134.961567170715	0.575342123380683	0.316227766016838
191.154032969568	191.210739588413	188.958764325846	136.097821126947	137.122214028521	141.574367606643	0.316377095362768	0.316227766016838
152.670015501476	148.622979106541	156.408410813225	125.50087522512	128.423717099285	127.98472370668	0.820971690288608	0.316227766016838
146.122447430769	144.130178232252	144.905258883564	108.920020913901	112.549564408683	107.08699926207	0.793350325525287	0.316227766016838
197.292042948113	169.880786072369	167.858296204998	119.468513311711	120.756089262186	124.374724444963	0.253630060589019	0.316227766016838
141.153859179273	132.484009720378	137.684128396541	102.771369186317	104.456064292372	103.546578164241	0.999735962433363	0.316227766016838
176.381502002286	169.305978400746	158.326482163489	124.475799760835	127.977384310284	129.435950931725	0.82266886353672	0.316227766016838
176.284814037066	174.655308303964	167.072852650935	131.189101323625	128.775822302628	136.23484044945	0.400423752472626	0.316227766016838
182.514334764951	182.307442717109	175.720741776383	113.425150147333	114.492818256006	118.018762523296	0.600750274194499	0.316227766016838
182.57669970929	176.427735957497	185.118054633378	134.811507014157	137.633819154337	138.040703534359	0.560983730387843	0.316227766016838
153.698308666116	151.468751053985	151.370014282024	122.727299299218	125.40483068598	127.459913984538	0.605311786009786	0.316227766016838
164.452426095642	167.179686894161	160.300836692913	116.958540473406	119.959933475754	120.267376816332	0.720713737617707	0.316227766016838
175.309488989408	166.309675030905	175.933259436328	120.146253321135	123.04939499694	124.019504776289	0.798769937088839	0.316227766016838
163.054796837936	140.651768603228	143.236572647294	133.973211093615	130.423298508384	132.515964128089	0.263307989655802	0.316227766016838
194.526539465643	192.639949506176	187.289196711555	135.891353478111	132.619157350205	141.240638746536	0.458171036089341	0.316227766016838
164.584534046281	165.487237292738	159.117950369614	119.572588662693	120.436275658791	120.393990651408	0.836099526069793	0.316227766016838
191.979480643897	189.748449678765	167.528792490642	131.426941518815	132.973475259608	135.939519673393	0.851319281186742	0.316227766016838
180.959162438875	173.235712029881	169.153781661768	111.219141446	114.724993611425	115.520458622673	0.729511171850984	0.316227766016838
170.24181066959	172.816067908376	164.588779791829	127.386895621147	129.75641930445	132.434041342683	0.545772329787762	0.316227766016838
214.348253004916	192.080049840626	196.513536503573	111.596984485204	114.962131187656	111.657062020346	0.836286755797678	0.316227766016838
254.178588138874	204.506400939164	218.781219656693	117.073601133178	120.474527321147	117.737051598546	0.576868586861686	0.316227766016838
143.309962427542	145.426807678774	141.734230521198	115.230899156666	118.704429817436	112.029206414506	0.332133441513848	0.316227766016838
259.101282517937	244.593926078396	225.308886006158	126.967954993229	127.695010122336	131.178488181303	0.934829371072528	0.316227766016838
181.823825996421	179.463584178682	166.960854021772	117.006209139921	120.362675200554	122.530458419385	0.664336737287799	0.316227766016838
173.146269299773	165.898449381837	170.412121138575	120.3089088349	122.025032941128	124.069492270546	0.518733152383805	0.316227766016838
171.521318716747	163.998687190546	159.701361865025	128.788713118162	131.186966756665	133.93239009003	0.935948504559768	0.316227766016838
285.592024760016	185.726507899323	225.400338110367	110.245235614552	113.820696193237	109.407445917204	0.198449167125432	0.316227766016838
246.5255484504	238.0812352419	151.900441868315	135.164777416503	135.700294959473	135.614110324583	0.763822057687368	0.316227766016838
161.489707393939	162.484478776743	162.297260093401	114.100268358625	116.610646611965	119.28243824596	0.269371982092752	0.316227766016838
184.702499189135	172.677156615359	183.318223809223	144.173205710922	146.712040445017	149.551211658944	0.641929611004572	0.316227766016838
176.369967934273	179.139596133888	171.272169628611	152.010945467177	152.512395977405	150.333785985931	0.398062659108358	0.316227766016838
150.646605219131	146.703957897214	140.045487573575	99.384104683041	103.347823771003	104.377087726746	0.932579249589021	0.316227766016838
182.072082576809	175.77377136492	168.961698619863	130.14863802927	133.288031361587	130.83383779331	0.919949771195924	0.316227766016838
178.724935113851	180.346699861792	175.724984555338	131.907928618193	135.499912231614	136.157533868066	0.438336628821055	0.316227766016838
162.180113949738	152.222217246405	160.4345159829	137.389338196747	137.000649845191	142.133580841886	0.83248968504378	0.316227766016838
173.378129759105	171.832226569587	175.449611675339	132.944035750403	133.079258358934	133.088415813931	0.163211608481793	0.316227766016838
234.947827762951	203.815841077738	200.080466712817	127.668873668737	131.118455291575	131.666540631589	0.847422139656011	0.316227766016838
135.381691163067	133.978534750989	135.643469358627	116.122142323413	112.049724972954	119.663472636194	0.0217387196872776	0.316227766016838
161.704704956126	161.813682290754	153.378069559968	106.058716834371	107.45113871675	109.968156761491	0.862842121650937	0.316227766016838
112.625585792288	116.226615474717	116.359572370004	92.6666430894859	93.6185835339653	89.534652743061	0.436439780565382	0.316227766016838
186.211269549799	161.284692646313	149.844286265459	114.206809437325	118.171484120473	113.302309790412	0.620975683344478	0.316227766016838
146.805891439873	142.454255060474	147.016348849144	111.230879362237	115.219837826856	113.760195248218	0.524735219875578	0.316227766016838
246.683106242258	214.957907586396	210.998068422266	127.958932180116	131.849415269872	127.774619790484	0.649782783479087	0.316227766016838
217.792432604861	218.076987814356	193.181948636135	105.589720116292	105.87151814539	111.278216020573	0.695618442937634	0.316227766016838
165.225313710753	156.032566886792	167.802226803765	119.210390342748	122.495517357071	116.538013228127	0.740158956499156	0.316227766016838
174.859846412826	150.527142162173	156.111428825793	112.812828674213	116.43369311029	117.024535570128	0.765254043799271	0.316227766016838
143.203824256734	131.867069445016	144.561176497868	116.303445271679	120.296736917102	120.473360535181	0.784784431217941	0.316227766016838
141.035449590989	137.597158889669	143.301549994597	103.853169848834	107.339275121844	107.774060754025	0.96185970600607	0.316227766016838
158.078023048374	161.012274949659	157.955040805821	120.490489704182	122.575322995598	124.548619714653	0.831465090147229	0.316227766016838
158.582865748142	157.196697417111	153.911166105693	113.316007921578	116.846064886713	116.080708615373	0.820177213690374	0.316227766016838
187.836626339888	169.377191210873	176.358369977993	123.244371578825	126.853283607514	128.433214302938	0.89330657839252	0.316227766016838
236.308792152092	201.754756666397	211.073769079663	131.169873353164	133.227826047961	135.314972058105	0.913619862980524	0.316227766016838
180.946836195886	172.492771145334	163.173753446735	134.060940952986	136.588448979204	136.781248800196	0.696449110080523	0.316227766016838
134.080875274453	135.99816456308	137.220049345268	118.599764508843	119.888143233165	122.801015175649	0.406529083983871	0.316227766016838
130.677284176392	129.66007428146	126.521759880252	106.789719181749	105.517773060825	111.329326970425	0.610442847673437	0.316227766016838
257.77492795458	236.225043790315	217.325753882787	123.142422288608	127.044271166265	125.075438299085	0.598379141865128	0.316227766016838
173.395512103739	169.418538852773	155.407562732492	93.23553323622	96.7339968673035	96.4479953904832	0.976575173057342	0.316227766016838
140.173839754736	135.380604389573	142.823685062027	118.59014398607	119.6620791711	122.288934393526	0.612010036380672	0.316227766016838
211.852502573127	212.069598705446	203.436141528864	143.106534194722	147.048370993539	148.013954384746	0.816521578267761	0.316227766016838
147.547722528931	145.075444982929	145.311307398388	104.456198053735	108.278606567243	110.288505351854	0.341621172226521	0.316227766016838
189.746681369539	164.425208441376	171.58216699696	114.760528509044	115.799652600795	116.344252229534	0.720406824645646	0.316227766016838
210.235953090884	207.290525997384	206.664296147399	130.203687781669	133.09786110293	134.366605250713	0.968198078014699	0.316227766016838
155.215838694847	155.331673773172	158.422719558177	120.5706691216	123.869534195951	125.170120104964	0.336769939432028	0.316227766016838
151.485860308196	155.231388363666	147.964283154908	110.858494802835	113.820187589713	116.173481441635	0.293269976094113	0.316227766016838
167.123456766178	167.085847951141	154.776384252878	114.499816330246	115.137042137516	118.204451596088	0.873013605106859	0.316227766016838
160.379254952411	152.896092956827	155.196089150617	107.18636093687	101.863508377844	111.292543407021	0.884664714634388	0.316227766016838
154.854349200146	158.683313680201	159.623711032868	114.151009607304	117.534153305867	115.352757862638	0.639445292814325	0.316227766016838
259.955384549051	247.430193491851	240.522462983885	156.61303815497	156.052151428098	159.662195867843	0.484788694916313	0.316227766016838
154.74955373945	158.479065079653	154.644898332031	110.416467006356	109.392521314081	113.445298363946	0.890107751794544	0.316227766016838
240.358665559642	219.769085394225	223.859503400143	128.94156321663	132.819984448259	132.475603224242	0.770180081034874	0.316227766016838
160.239484030136	161.460119381371	153.731679986704	112.786988566801	116.531506111268	115.715220935966	0.517126698031622	0.316227766016838
203.024879930648	170.169925258053	161.500391878611	116.96251719046	119.185509500193	120.602164531812	0.428278278111668	0.316227766016838
144.762274428224	143.346865437219	117.893985450957	113.443061686755	117.385583582122	113.889375621831	0.785438072455606	0.316227766016838
140.276039230054	140.013141225367	136.247434315715	102.663463428826	101.124112459932	101.501735445843	0.533767275770406	0.316227766016838
195.868452601042	190.017446798474	183.800381320492	117.838630058334	121.730093168957	121.672124020606	0.663605768725271	0.316227766016838
196.508326222081	185.550310395536	171.942311860937	128.081995180643	129.370858455495	130.538994451082	0.969501569861913	0.316227766016838
132.876711995887	136.735678732678	133.387324714822	105.636702887503	109.203428429635	107.187009219376	0.747859357071947	0.316227766016838
153.482185531599	134.337742638786	144.797784609658	114.360680629068	116.053633493253	118.130987195037	0.449418716394134	0.316227766016838
168.423663465933	166.608294581273	164.264118413979	118.341926299636	119.354418966161	119.104444027234	0.671949875375738	0.316227766016838
174.11023070227	170.484037118439	176.072762418308	150.540355719405	153.612056663969	154.178761206395	0.997926455038497	0.316227766016838
125.362249477943	120.538424406664	112.574518073515	111.102555577435	113.986019648535	114.501907802947	0.723917597808445	0.316227766016838
206.826899008013	201.749051143372	198.766403923175	147.392416560103	150.104261386506	149.684767297657	0.875050939600281	0.316227766016838
159.014582301444	150.747379767362	152.582773677426	113.514220807338	116.004592157123	119.300151931005	0.754761003935039	0.316227766016838
183.226213724669	167.131836011463	177.758526138224	124.707663612166	128.704973875973	122.735204487828	0.61781363607464	0.316227766016838
157.958915811365	157.445309637515	137.957239356049	110.919651669792	114.102786507592	116.32766073824	0.442483695476657	0.316227766016838
132.30243597395	134.746266706524	131.12408882842	109.576388890666	111.921653110427	111.629756577068	0.417652306132243	0.316227766016838
264.905854013597	222.955798468539	233.629315348282	129.294728643948	132.2093384668	134.530376802993	0.879152156284618	0.316227766016838
140.689741177651	139.643344540593	145.526713940945	103.808822123269	107.685031987711	106.121397647198	0.815077172678901	0.316227766016838
207.639679015845	200.06563321607	170.42959200998	145.21417945985	148.840558942362	149.121408272499	0.585020228280346	0.316227766016838
127.110289754599	119.180260518315	127.433533946889	89.1936003420012	84.9432559240915	91.092967286518	0.238805071013171	0.316227766016838
167.648479510552	171.346844297989	142.145052329043	139.110323852334	141.556331267826	137.854342567241	0.552750909881488	0.316227766016838
204.170712318368	199.719417373448	198.535676112106	110.954617054539	114.005761685296	113.38909121723	0.797722492318647	0.316227766016838
154.384574651728	142.74829600647	146.936858131099	114.003625059411	117.892516338084	119.497665142442	0.71639248243626	0.316227766016838
139.533043467333	142.823486597001	138.08071153682	112.698455775741	115.557411449926	117.444599137512	0.723609489252958	0.316227766016838
180.346706765438	175.42889307058	174.98392330373	107.237606526178	110.00196394477	112.92216531082	0.650621274124744	0.316227766016838
321.931929357403	259.584927200813	268.345951672489	137.741180439639	138.547487143787	142.782424999728	0.619493471574622	0.316227766016838
195.998561917741	188.759612151893	177.43250254524	113.633395425416	116.502867601739	118.172104795985	0.634604145564687	0.316227766016838
153.459028757919	154.543082411289	152.886628156768	117.951985993253	118.762949504191	123.684857139477	0.408447710824782	0.316227766016838
246.894499480595	237.87155377597	235.315996554573	104.740373935092	105.874207369885	109.39801079104	0.893895708083665	0.316227766016838
196.772930432475	189.021540476527	190.424486401322	121.239010511501	123.0469218187	126.257787532325	0.395775459528061	0.316227766016838
174.412822523425	165.559684386645	171.679176375395	122.883086080296	126.182221654501	122.280751815887	0.94223997770505	0.316227766016838
139.786358878107	134.290742674528	136.473017019636	114.012784789016	117.73818510812	119.011363853351	0.609312845997326	0.316227766016838
173.870314939196	175.037367039347	175.532910089537	138.978776901366	141.229319024108	142.283039120363	0.918390183903529	0.316227766016838
194.224768960324	196.864629176711	190.76124037322	139.197503443345	141.106989127446	143.634239876012	0.129371690533586	0.316227766016838
188.790097048386	156.634812671704	157.261336407813	97.002878973227	100.310621126457	96.7904988655556	0.933621420859224	0.316227766016838
171.393254767139	168.687142268639	175.377883217136	124.225295616426	126.493401102907	127.849522248165	0.791855656547817	0.316227766016838
164.218073424711	162.202456410598	163.72157837992	118.051260633275	118.203132348943	119.826920270163	0.816618537424172	0.316227766016838
169.018376996765	168.108510002319	169.582370864948	118.18909364598	120.381034736189	115.89723063418	0.922619922141403	0.316227766016838
147.323873965146	147.270404623055	144.555517877166	102.976464009387	102.701214321517	105.957708229931	0.565676229592841	0.316227766016838
169.475572685425	166.539208474999	157.436194870191	135.95399075262	135.992047331937	141.750226304934	0.828077779685447	0.316227766016838
136.77813807898	127.308605859207	135.493898297737	95.7298516218115	96.785756949558	92.2379040772056	0.319271047514563	0.316227766016838
186.810068261599	121.865298447694	177.720443102767	132.480450919465	136.2602985561	137.522807574785	0.533524047249105	0.316227766016838
156.942181331507	160.148841162084	150.212562606982	123.873154078354	126.444054658443	128.702851029528	0.990059573476932	0.316227766016838
123.524819469435	126.534466781676	124.188471355309	111.442694439681	112.017857988661	116.345397186068	0.767014132781457	0.316227766016838
167.64107706397	166.857442560476	166.24667894599	117.205676174094	120.656179662642	120.009976536984	0.305836315948342	0.316227766016838
153.564924359996	141.467760206413	152.001829933369	120.777566245838	121.595676527522	125.145799828739	0.982845372837985	0.316227766016838
171.664236365906	166.461791785038	168.606262556413	106.028472101594	109.882420383867	110.499187813208	0.607022642982249	0.316227766016838
146.441615048249	145.891225797785	145.999107624545	110.326899417799	111.324736946666	109.025334806442	0.81597855806392	0.316227766016838
190.933772997797	190.050722846257	175.252775732497	121.578160391715	125.366283927314	126.856373312043	0.917134979081997	0.316227766016838
193.961800264645	174.263870685405	185.15153435914	130.439376423935	134.300682762677	132.335478272016	0.386511851183338	0.316227766016838
157.734407047937	152.039527712619	161.256392233567	89.8923045838139	92.8189257225164	86.8508951355267	0.857144120295289	0.316227766016838
144.31244192463	146.523932382552	146.373151590586	124.347077068016	126.546287924608	129.550166097889	0.962770180660329	0.316227766016838
169.827300166451	170.718030450908	165.993503073323	129.161715135676	128.042363251675	129.322998285906	0.912425581413529	0.316227766016838
187.758807680565	176.091446701782	171.254587220432	115.745699564302	119.252060739422	121.523922546061	0.63362192409965	0.316227766016838
185.319417934145	165.168363999299	168.965401895615	110.723858359234	114.116987434133	113.923200613819	0.639223150292	0.316227766016838
162.994364922399	158.554729991023	157.214161815555	104.841988978815	107.564480332813	108.3861082536	0.792877944318107	0.316227766016838
166.076213850183	164.546744964806	163.705200428512	128.342532799808	131.342740586054	133.579421074856	0.811730108185084	0.316227766016838
173.27198922491	168.858238143984	163.837782512946	112.656935916693	116.241067209365	112.127006646343	0.648377941273191	0.316227766016838
302.490959959222	272.210609387812	271.636189270751	160.786396701736	163.081017578622	166.282835058285	0.559815046207798	0.316227766016838
195.550583720232	193.109503779246	191.212002261017	140.77100677451	138.5166428683	145.682247312689	0.819293342444762	0.316227766016838
170.254296117957	166.929583167647	162.187030103081	115.538720313165	118.041669384358	111.455033191554	0.0502809167513642	0.316227766016838
209.940944938422	160.095423103744	183.851807716081	105.073460165681	107.314954165492	109.807411802712	0.744927343848297	0.316227766016838
188.785083979995	167.163862357625	172.451069655245	132.59987846131	134.724631924684	134.384540844176	0.715326490803897	0.316227766016838
153.828499372234	157.367550984661	141.653184877288	117.774663756299	118.537836444753	121.877299056821	0.324987356462663	0.316227766016838
165.356676528943	154.470289841859	158.437763491191	129.18525150783	130.454768457277	127.914164737601	0.560664813539117	0.316227766016838
217.070948370983	180.762039169014	188.364465039447	151.532329167992	152.052094075897	152.074183536669	0.494329038705243	0.316227766016838
149.055220250207	149.533894359232	145.056263678257	126.502562626188	127.053357868357	130.229365226745	0.705298302706526	0.316227766016838
170.228231606843	170.180360071907	163.88396323001	125.611097421818	127.513093342093	128.895346839631	0.248964456043344	0.316227766016838
139.67199654449	142.352224245851	137.875371208488	105.074357984909	107.920683456356	108.952934646192	0.757293869501234	0.316227766016838
145.01340199584	146.040966441941	150.825836033418	126.341570906207	127.707969542696	130.265786727619	0.994274136294207	0.316227766016838
181.488300365926	182.446426638309	183.560480476733	108.98273840131	111.680388347996	109.602600677577	0.601715640641301	0.316227766016838
247.553891328825	213.511218898639	235.629946332736	119.251282419167	121.299095732547	122.323977215108	0.502149839299136	0.316227766016838
147.16052151619	148.891400243429	151.691067883435	124.862191555393	127.117027534927	130.301548910987	0.653286522652929	0.316227766016838
202.847474476205	196.225820816066	187.028350380667	132.669419212872	135.095728677534	136.493044600174	0.764138344371149	0.316227766016838
147.212027996697	149.322316334956	150.129699457446	120.342560996064	121.589267511906	122.246719795135	0.644915559916536	0.316227766016838
251.347920891769	231.475746877914	236.501587594541	112.242448647943	111.984678700865	116.594801265221	0.454943505521718	0.316227766016838
178.311728533159	179.59359722535	163.582416304995	118.091885429561	114.468066511141	121.423168824567	0.545096053166872	0.316227766016838
196.08468934066	190.725484539629	192.726368349389	117.607796955615	119.964229531465	118.064097326044	0.601674314501658	0.316227766016838
192.837062968474	184.648555454743	158.296883498268	111.935767143522	115.661303785228	116.559145768833	0.924965112798888	0.316227766016838
114.928983268892	101.762027001046	111.132804202926	92.9171004877035	95.3845879235531	97.5300771118216	0.537090334554783	0.316227766016838
191.483518684851	191.284441562221	174.980561078777	135.222862489217	134.938024502206	136.224964599754	0.911281835817905	0.316227766016838
178.99197809282	172.369226313889	176.305117100522	131.871901955803	135.203924671415	136.212220920922	0.340233967566766	0.316227766016838
149.055136008988	144.509142945156	145.288007522948	111.977824909357	115.874857384914	117.67407306789	0.935738193067108	0.316227766016838
184.858448299545	179.385917408537	158.827651388047	122.908529399995	125.111288756465	126.556906138962	0.808303127720943	0.316227766016838
176.664083027903	172.031385203525	163.573222401898	102.180408535442	105.963273581658	108.111439957255	0.544493029433536	0.316227766016838
140.094285759868	141.500759095048	140.617470297563	112.770236077256	114.360432707738	118.122136895536	0.882428507718729	0.316227766016838
138.405813281351	140.087356403016	135.713024992594	111.24338405198	115.064230564776	114.775076431642	0.515662685691461	0.316227766016838
192.420661772427	188.168114833149	187.600444234361	131.767622216522	133.956640343141	132.605634560751	0.736200183502807	0.316227766016838
224.174970113843	188.069457084651	198.93012149296	113.193638029441	115.327224383542	117.497988824486	0.625480984407755	0.316227766016838
254.424131384682	236.44190653833	233.303422070397	119.964314560723	122.674923453329	125.675016089332	0.886292861155636	0.316227766016838
170.679006997516	162.306559122974	157.745998373647	129.165813161952	133.076627560808	132.677836769346	0.545853381779868	0.316227766016838
173.481287988563	167.106472556564	161.680557840557	123.297775997573	127.036999257047	128.842111895987	0.786315945654397	0.316227766016838
170.663228261879	164.917405582295	163.822566259065	101.42739085873	105.232619729543	93.6099342914939	0.369057157707552	0.316227766016838
142.739619367676	141.692095813989	141.570009498466	110.794586229801	109.311280921586	116.029738290955	0.811999615655323	0.316227766016838
251.785622338985	241.813437007418	206.964640852323	113.928957408766	117.824161912898	112.859309161525	0.943147659238113	0.316227766016838
249.55850908207	211.772820759784	223.021825768333	104.549895449246	107.315633783488	106.088537946003	0.693002741896815	0.316227766016838
174.910964021493	167.014369752774	175.747319558104	143.238673492711	145.450606208761	145.358645900624	0.338841345925797	0.316227766016838
200.782913358587	192.655806522869	192.634953891019	121.742206474308	123.763149014368	122.152967235006	0.799534458288059	0.316227766016838
148.992227314205	145.952697889337	152.386034188391	120.666350796412	123.251771423986	121.430754183717	0.313409905907902	0.316227766016838
161.225292111272	156.110514005982	159.790916433087	115.665826422938	118.118332347418	119.878633769259	0.673848525719795	0.316227766016838
164.158951501654	156.068138167308	164.282367916415	112.914856819838	116.210554488738	113.816854372892	0.648647009873075	0.316227766016838
180.170255030722	172.685792225615	178.870328710676	125.106844257579	119.784015790659	128.57498677874	0.781956371066385	0.316227766016838
204.212177514748	199.718777032028	187.870250318638	131.124930747195	134.521885883428	135.569988614329	0.965900315133144	0.316227766016838
125.858836811977	127.529338300953	128.736039750003	99.1012822197127	94.1467059890298	102.632074606875	0.660352658293728	0.316227766016838
168.457112094602	162.852148017196	168.04755527805	107.528747691957	108.454076020798	111.708912441629	0.934035512296259	0.316227766016838
182.454965005571	184.161286557445	182.53062837934	127.347323450351	130.857742461475	130.214162063895	0.829289466859186	0.316227766016838
210.856100668565	210.318535339243	204.888925505338	149.010956148454	150.953671709769	152.153970960963	0.553751925266707	0.316227766016838
157.3389960331	160.684258240409	157.300939136667	121.2196043003	123.158860554931	125.644159431532	0.188405017788289	0.316227766016838
193.401538269439	182.982928737147	182.082014851705	105.802533956577	109.4304304023	110.882068166559	0.833117545878415	0.316227766016838
151.496169442523	151.813582881125	147.866426737592	111.931542203421	114.795795137947	108.575020719746	0.959407669759137	0.316227766016838
155.425954008311	152.949649031441	149.310389824885	114.743318630135	118.613043385098	115.016274945671	0.804810690188341	0.316227766016838
218.061865645172	196.429023888252	192.681098753529	119.51448979317	120.836853071609	122.692611451091	0.75434729511558	0.316227766016838
206.196506581872	197.807711582797	184.784787934426	133.266841191527	137.245130652452	135.05099852743	0.678476910414511	0.316227766016838
177.72222948094	179.869888350032	180.874989545763	139.673851208413	143.430990659892	141.534981422484	0.865718734504264	0.316227766016838
193.079210613425	185.725203515273	192.128250016286	117.292109938261	115.947325963294	120.12901104005	0.326659769220508	0.316227766016838
194.533918372925	181.982678021152	183.04067351499	121.818628365575	125.498226995614	126.39088585109	0.624315471475427	0.316227766016838
160.512332083877	152.865038598845	157.546718468147	135.046788208622	133.015424960154	138.820211610408	0.793617326830676	0.316227766016838
148.188635489234	145.655730098977	142.899740095503	106.521252528804	107.98757825639	107.627682728806	0.877247241990961	0.316227766016838
145.362466594051	148.497126200273	151.248325406436	107.718263659664	111.647455331783	102.776742755158	0.515654570280709	0.316227766016838
242.324389660363	189.900379138983	187.063682951705	106.405581638214	107.382840208847	110.830068280713	0.147388565227727	0.316227766016838
189.081170378746	157.200934878039	170.660496695308	109.4624092653	109.229983031801	111.47880555004	0.179506406931669	0.316227766016838
324.785045443909	290.455920595015	180.035845781339	93.8429678447439	92.1062049512717	97.4627564037522	0.706672018856517	0.316227766016838
182.272558105255	183.98943440359	172.601073834669	118.767439824466	117.964860345056	123.157649975918	0.607541754751029	0.316227766016838
239.249188811881	217.769173829521	196.659392185949	122.592697922117	126.383386315034	119.629297997856	0.760534321147953	0.316227766016838
148.684340129994	145.904459006305	134.386434626798	132.311726070733	135.750140770348	134.601205111697	0.710585817988991	0.316227766016838
180.198524176427	161.650621700871	175.014875689849	131.7582503429	133.843392898971	136.789682250803	0.925490614383047	0.316227766016838
204.992337243217	186.464858649041	177.586290982115	117.798746376038	119.114998656018	122.986885306989	0.953017328631672	0.316227766016838
217.289327493147	217.739281948982	210.092293604274	144.7494593685	148.305852836557	148.112129359913	0.841768888978575	0.316227766016838
171.382039153051	163.096409301242	168.672158222486	114.807304509934	117.176876833033	120.28006268776	0.881311548502538	0.316227766016838
135.741129448373	116.376634766132	130.394206402681	96.9260387618329	97.9010011885592	98.1129462439705	0.853035603337514	0.316227766016838
147.862462722803	148.42261492023	152.614793733259	108.663240378086	111.667873750933	112.109162043349	0.940103920350302	0.316227766016838
126.1273596259	124.674524246218	126.956407011782	110.216238469173	113.928143074879	112.798809657041	0.659050144959378	0.316227766016838
138.753038832135	141.390781266674	138.563290750814	105.893448059366	109.430924519441	109.412045260124	0.996225243191864	0.316227766016838
181.677172947803	171.78864216924	158.484324525171	112.379719212189	115.265592118236	117.316911789508	0.860575470517452	0.316227766016838
137.500935547384	141.087347405211	138.625730712921	112.902944442335	114.18911359255	117.541403683521	0.544862360678142	0.316227766016838
205.855409533236	172.586579739494	183.725037059577	104.453173427542	106.166938342017	102.907602313558	0.724631935087183	0.316227766016838
234.623550766535	220.243118548039	203.441179080473	121.239735500268	124.81764070486	125.568696139434	0.456818084135533	0.316227766016838
165.458737464576	157.509665562181	158.24208116021	109.901392432807	110.696093956069	114.039155048375	0.529261794854473	0.316227766016838
221.875182912011	195.752790496147	209.248573603714	122.462313419347	124.363576487909	127.444234821519	0.809712136124139	0.316227766016838
214.322464239512	194.529632385329	185.000880749149	136.663517584322	139.242895794218	141.085283609592	0.604230413853924	0.316227766016838
136.59767517885	140.341386164836	138.325888696317	108.25574963948	111.20919999818	111.012515472112	0.931450723491173	0.316227766016838
154.14654437994	157.546555926324	145.434619193741	113.969854738409	111.861406018319	119.802123900967	0.574233865255143	0.316227766016838
165.206441394885	164.842171139684	155.919401773111	112.634585493075	111.362955220277	116.926128535313	0.571661170181271	0.316227766016838
168.342390419726	159.831158045715	155.916471884881	114.419863708756	116.980669341652	114.179939552049	0.111387196353689	0.316227766016838
153.99264910963	156.311348219945	158.141598781477	130.121423121809	131.752101158417	129.125476571983	0.605847895643856	0.316227766016838
159.138506217729	159.388241827962	151.314966669759	126.174085010528	128.53450086343	129.835751450351	0.390529952406607	0.316227766016838
182.254231510698	171.417663882712	182.198832221273	125.265654783809	127.869297353875	124.57316318593	0.990890064943437	0.316227766016838
119.974323714935	121.996168462281	124.024459009266	103.119474845375	105.68101868023	105.372716540086	0.352967004513108	0.316227766016838
190.297639348491	188.894954618322	182.336260958799	97.6755710392849	101.249237067146	102.718009747982	0.508543035812287	0.316227766016838
141.663018389159	143.889255826874	139.876632395255	121.379826799613	121.485422814398	126.415362614403	0.230501606991347	0.316227766016838
336.760645319757	241.093553580329	288.377869000008	119.744876631419	120.27518381817	123.617551062656	0.390973156212333	0.316227766016838
164.243224132488	162.422666936759	145.379909028724	114.749104346878	118.17654459513	117.104813099214	0.931716196251038	0.316227766016838
233.885228380272	179.014328541271	214.230027135524	157.232239534284	156.937094368551	162.082890777029	0.462523777775794	0.316227766016838
156.67006668598	130.628509880399	147.316427030588	106.169914463186	109.975538698694	109.993505144602	0.979200079876536	0.316227766016838
168.04833584875	151.769892292125	159.803357429091	135.05969956045	136.415470322059	139.968763163893	0.807049133191732	0.316227766016838
164.632543073556	167.228499809097	168.382007872576	127.167660549096	130.508888187412	129.69923038648	0.403218696726776	0.316227766016838
236.561740678298	229.598076162147	176.134418439012	104.967064819047	106.073345043205	110.851537266743	0.888532079846624	0.316227766016838
166.754315422152	159.123958262955	168.478002469894	127.750323776508	129.703478098712	129.402774963341	0.93538212955745	0.316227766016838
201.719686218285	163.670512594274	194.413722059089	102.129463131704	103.884437229156	105.199906839903	0.264910343998323	0.316227766016838
200.808016307372	195.922341608136	203.691161487161	138.495521906722	142.133729507774	142.977013747823	0.57997495583912	0.316227766016838
157.853231292851	158.147887558875	155.670382076812	120.914744068816	124.72552089142	125.48899118462	0.69896336938506	0.316227766016838
183.627966412522	159.107932821641	168.851725538426	150.291380495451	153.051068920604	155.587561358457	0.191546328046344	0.316227766016838
130.639051683567	133.798232690264	129.648155329436	115.313646427926	115.068222667201	114.41538226152	0.905302875800416	0.316227766016838
175.927585822115	137.90047145647	158.894191253622	110.390165087757	110.893500505531	114.241732167615	0.50042204488356	0.316227766016838
219.27455490184	210.461211259915	209.636708623015	125.500792895294	129.491815561105	120.433735744434	0.425458525209693	0.316227766016838
165.375839710559	154.960251043385	153.178141971847	117.203958790126	120.87659430101	120.700993396039	0.396421711179047	0.316227766016838
181.25552209275	167.469015554991	172.865691666604	116.422429883554	120.248543474249	121.607108470995	0.86725118831186	0.316227766016838
171.352935596766	171.402095235828	175.957574957498	120.064259110644	123.021022242837	125.573745854749	0.926577521123194	0.316227766016838
141.028176062639	144.834522090845	145.159310812967	127.654468632443	131.43389315054	126.215551413188	0.622706095294515	0.316227766016838
189.93927873793	185.356248966448	177.56709238902	117.329256456112	119.379705898102	120.500904136229	0.858566263569597	0.316227766016838
204.603246645048	186.192768335693	199.529014737453	103.550038347879	106.768892462452	108.810662972659	0.270326669495953	0.316227766016838
173.323498787428	167.864942155049	173.042811828604	112.216086234827	114.765660416743	117.631391628779	0.851104384389436	0.316227766016838
179.057247746094	174.931432827567	178.963693854778	114.835164724757	116.88840104589	115.344771196531	0.368076812147155	0.316227766016838
130.505356661265	133.76600361588	131.558435531885	107.868112526047	111.374268625957	107.626727922418	0.329560619400812	0.316227766016838
163.537405265891	146.085901184852	148.462165619471	107.899804326502	111.864613391562	110.254844304226	0.599358377786485	0.316227766016838
220.096718191306	201.105987434989	204.818986903302	115.921101793739	118.620772524703	121.317370370548	0.827414229259711	0.316227766016838
283.899118706011	252.83754099323	252.056403115514	137.330711834225	139.890876297733	138.362009316817	0.21669367103644	0.316227766016838
129.383698833995	133.103980176837	133.572705489251	119.684565756062	121.955600544228	119.304635253882	0.262002360258199	0.316227766016838
175.642412669262	170.541890603284	165.102733462758	112.673457674493	116.474597910866	115.777097509866	0.532070949098405	0.316227766016838
237.05497482521	212.837733917348	204.203222422676	130.099073363417	132.801848349549	131.885144602496	0.897037588633917	0.316227766016838
165.790200883139	167.8593865438	161.420403641693	119.515306363326	121.549529878367	123.105184170859	0.974509522071172	0.316227766016838
115.823140888862	117.38905765588	111.549650570017	101.259710473587	104.30257959593	105.948566406505	0.88514031427332	0.316227766016838
233.696716009348	212.447602876297	202.942017830482	134.424897601732	135.75524462337	138.51302347834	0.198158725777202	0.316227766016838
164.966966250722	159.596350141511	158.870301296663	121.149165587972	124.836766317415	125.962395823826	0.841485894699812	0.316227766016838
204.241690122511	193.095371467235	190.807121814318	125.084318288543	128.308123027246	130.020551471615	0.710381644269911	0.316227766016838
131.350850080791	132.426558477163	121.119481468373	106.219428108273	109.743341555697	107.107585509593	0.769623020099028	0.316227766016838
156.622933554414	152.185192412874	155.892353496609	111.438536951956	111.082475732573	114.963009812974	0.444023605236573	0.316227766016838
152.145391277404	145.721604496748	146.272418275353	133.85595342087	135.548387427784	133.75474052311	0.892283262854295	0.316227766016838
204.326372900828	192.243888699617	187.695230624096	105.297703220783	107.689534747428	108.881814243214	0.885932726932338	0.316227766016838
130.208822894473	134.174671542646	135.415662961229	116.503570494425	116.018067013191	121.164311074373	0.371393359165273	0.316227766016838
179.089083900339	172.708520359001	173.4509969299	115.006727582458	115.771759654596	117.267404654672	0.886313867848339	0.316227766016838
168.719953044189	163.312360777187	160.161356056641	108.402323337899	111.271175226981	102.370342466885	0.604750957242766	0.316227766016838
150.179425917043	144.559091969474	146.746957813323	115.569540473653	118.66177144176	117.531739010934	0.403507862750356	0.316227766016838
199.108724355372	168.244354140813	175.83375173816	118.494346743596	119.187015911323	121.9880170422	0.712951469111117	0.316227766016838
197.631223701846	184.431661228685	161.868984655325	130.210479469994	131.153469442565	135.273654824088	0.54642074294085	0.316227766016838
112.289728814457	113.194574770014	112.535334999304	92.4032946656599	93.2821463158417	97.9704486459934	0.319218500953433	0.316227766016838
189.525676732278	183.595600878755	172.795514763585	115.495278797092	117.738685317395	116.645020443851	0.499763998385572	0.316227766016838
206.878678093949	192.721399209113	152.126405430762	130.397238805308	133.513818039103	135.36971046186	0.790257606851943	0.316227766016838
169.842069676436	170.344772352667	170.443861979416	125.684646790447	129.398435410649	127.342663915637	0.878816859547351	0.316227766016838
220.046804577654	207.744617368126	206.635888331288	133.440955867879	137.065768776779	138.958972600861	0.400706656106305	0.316227766016838
138.182127096299	137.776706235644	141.604167058665	115.379123242244	119.126320232237	119.407496301141	0.981842400396015	0.316227766016838
152.058383498036	153.961497843249	150.143175614316	114.191221038452	117.853889984982	117.20178847632	0.725240051531785	0.316227766016838
165.172819594427	166.880612141372	165.832075384673	132.366196596328	128.326319334247	135.571700534352	0.849083335990106	0.316227766016838
187.583090747841	188.579493967075	181.259086337173	130.928897259322	128.416739632599	135.100448121235	0.904822837952792	0.316227766016838
168.059470892912	159.606762325521	163.494945307855	123.544592188496	126.303941489361	128.355572967355	0.386455492039627	0.316227766016838
165.594956386176	166.639554234364	153.601335602283	141.256514270498	142.357255343151	146.295451240545	0.395671768701887	0.316227766016838
176.690617889949	180.272386206369	178.209361337521	130.402084222903	132.670263029358	134.993731476795	0.472444578528601	0.316227766016838
160.117666234246	163.00896255254	164.128246075148	112.435093377747	115.939720355426	117.027414606356	0.456259075165987	0.316227766016838
152.453424877671	147.991413070717	149.640232767034	111.246498917691	110.070127047971	108.58522551848	0.767583420543506	0.316227766016838
210.426220813847	199.846788072693	192.472737871384	126.802964537889	130.142113585185	125.075410414227	0.486241826573908	0.316227766016838
167.800891989581	165.995706395887	163.507423608702	121.493049635326	125.0082423045	121.156179512562	0.986151212935003	0.316227766016838
190.04300709438	187.232647996018	189.545852228475	140.0925981739	140.711196583452	141.381675313736	0.940919970251428	0.316227766016838
169.842004908312	165.582237891994	173.760497532161	120.06699046924	123.173160815334	123.28619321973	0.631859529812412	0.316227766016838
189.027209854051	182.957262672123	168.975304580518	123.558775905343	123.655683174824	127.266116528529	0.874636289642231	0.316227766016838
138.44782549804	139.393452493802	127.376270094585	99.3427987100839	102.672033436145	100.66254173159	0.477473981250861	0.316227766016838
187.515090341459	143.576961967196	151.963037175654	105.512967713766	108.884579302556	109.845436048844	0.656506395172392	0.316227766016838
181.179407011213	151.988823011281	161.807999657931	118.102561399544	121.270394674584	118.463570405907	0.280709548747166	0.316227766016838
140.957291745856	134.098915998855	108.512177275125	118.156716989144	118.24976260258	123.490838148613	0.766062850489713	0.316227766016838
137.812676285271	140.881611431017	136.436504115431	104.589972597974	107.96088794475	108.415604629036	0.961819399130785	0.316227766016838
158.437470814974	160.903201012254	160.110664296665	111.003418011829	114.292587256737	114.968790567043	0.816449828815713	0.316227766016838
177.79800362593	180.572057170353	175.879395151585	131.294022208854	134.982933965005	136.166960055164	0.499070982011869	0.316227766016838
170.036604028628	164.666416131855	158.388472634499	120.957897745916	119.382826974504	125.076459177185	0.948229174446089	0.316227766016838
188.425749684818	171.034326562994	173.043863542809	129.013873254893	132.107741078985	131.394195761386	0.854672410760286	0.316227766016838
145.496535151801	146.804561830229	139.348338079582	113.931929592402	111.093800530653	115.358733636791	0.516374695942117	0.316227766016838
235.311802029516	225.935523276317	223.999769489906	133.397244560709	136.729815271017	137.672589515489	0.62575437609216	0.316227766016838
145.527065882237	147.917472881499	148.263908128903	128.53214014485	130.767558271338	133.614018829393	0.62700899081725	0.316227766016838
209.688641948564	184.094924938574	198.724947495744	114.596431763267	118.537476342759	117.044683643628	0.933730411702293	0.316227766016838
176.131684822104	157.938502538653	168.123726252551	136.198160619783	136.992145817039	140.891067135467	0.540114028945845	0.316227766016838
155.792815280855	156.693802009879	158.629066863517	127.535909082566	130.526329685632	132.114432431695	0.938655858100647	0.316227766016838
161.583592690621	156.13535958381	153.72448209983	105.310140578305	106.834273850359	104.180947143532	0.700103380640385	0.316227766016838
163.695462666068	165.210781785321	155.054943055886	101.488791485339	102.86712922411	106.257116476859	0.452451393567636	0.316227766016838
123.650888530513	127.630197456561	126.73935129102	96.1957850718658	91.2993080750447	90.4771134018842	0.405638599480493	0.316227766016838
170.440448512041	168.444329579953	166.933623476447	108.428961784756	111.419498716257	113.403496696658	0.734687131383082	0.316227766016838
153.125654301882	134.230721773749	140.02791087632	96.7927031103895	98.6385280837602	96.9559409851595	0.224949442461643	0.316227766016838
154.098227131574	153.157732150499	146.456781138723	120.566511959946	123.402708284598	123.698222365334	0.944340604402713	0.316227766016838
177.197504891364	172.462394766552	172.832009456821	120.715595401215	123.776507056543	121.745052588569	0.894884641985077	0.316227766016838
152.868216371963	153.839003768187	151.885289390662	109.440479038277	110.322765014291	113.770409189927	0.70585987115984	0.316227766016838
180.290409394147	178.834204129066	170.28156057277	127.81357364279	129.135692466551	127.184573202564	0.23109348784339	0.316227766016838
136.048767163011	127.306224337688	140.358551198628	103.960292752636	107.733066064027	108.607469755226	0.45990782859366	0.316227766016838
194.209699712853	175.646263200769	186.897566874162	125.255448850854	127.114402055988	128.261018883171	0.637803381807257	0.316227766016838
188.725731760171	190.033125032721	172.649742018524	146.446031887134	150.2560841153	150.896601126162	0.879354275317384	0.316227766016838
157.536964059626	159.527916366111	157.6039198499	137.299582021658	141.198768816794	141.539010725364	0.210712777852993	0.316227766016838
155.013224879867	140.881529964968	144.379329810881	122.08145156903	124.996139154665	125.828359929731	0.497119739507006	0.316227766016838
171.512738322826	167.067630648377	147.288038673814	133.173142391547	135.302048164507	131.811677642455	0.250165701877606	0.316227766016838
140.551672394069	137.978069849368	143.443763882495	119.578813673058	122.311329513099	122.737359718729	0.674505596532137	0.316227766016838
241.399327242701	215.977721729367	197.19694639516	119.481120313505	122.005676861407	123.166634679121	0.588905552860562	0.316227766016838
201.770394396478	192.327996996397	188.07623997747	154.373466754561	157.749753642092	159.284673652119	0.469700880002846	0.316227766016838
148.122536221451	150.967734872612	131.676874711899	130.103524283738	132.426637756701	133.670589903422	0.785506007030345	0.316227766016838
225.42970536158	195.554728625292	202.491597199932	125.474234979948	125.990051550002	127.678359410076	0.492055309894723	0.316227766016838
171.725427181955	167.980785506045	162.924309239207	124.769972317858	128.146499024521	126.309409461316	0.849212397124568	0.316227766016838
139.577941268431	141.299078348237	135.800364273877	135.334342451587	138.767893832136	139.589063165719	0.351926591544595	0.316227766016838
193.803559228393	180.981279358867	173.808318072554	113.914225480797	115.689474399749	119.067985567108	0.547707426945752	0.316227766016838
138.513470078715	135.899855308961	134.109475005418	104.298233880725	105.817954016127	108.93308328726	0.316203305421538	0.316227766016838
149.512207400141	143.172158291274	148.711911197585	118.290668563107	118.866892247685	122.552211979713	0.772517255732664	0.316227766016838
143.632397172464	146.314657337809	149.61993489294	114.926298449085	117.592869190047	114.087072400554	0.279889737550657	0.316227766016838
167.673842102322	164.735759572658	161.41849954304	123.44359136199	127.19592988841	115.616373512186	0.878397493669816	0.316227766016838
172.181591502238	149.269338173054	171.091903734785	107.558623628226	108.308677872829	112.694851221581	0.794903487706346	0.316227766016838
198.781848948006	195.08858947269	185.892737496273	133.926078985729	133.420246757013	137.572152618585	0.481725587954076	0.316227766016838
182.448326147589	177.267187354219	157.833264928573	130.875380242501	133.992350703528	135.881723348515	0.712933232882705	0.316227766016838
124.141833832836	122.168545646976	120.776830888666	83.0385434494841	72.9888892070759	76.1844794080059	0.81981811370644	0.316227766016838
202.405772607922	191.349607614871	196.808809545585	116.743873730296	116.793333667458	119.480498175781	0.976698490449362	0.316227766016838
155.984689913097	155.483018265462	160.045452390821	138.015331849058	139.341529990434	141.248804950076	0.94389506175095	0.316227766016838
206.889678372572	191.534118060549	195.990844265261	129.543572451803	130.758179582875	135.212414827572	0.922047532987417	0.316227766016838
154.541261593513	152.230080579202	139.370528095694	123.269751771452	123.882194655184	117.679747762517	0.461773750001334	0.316227766016838
201.724005988307	196.974625058062	191.207093162534	146.148437414439	145.47577178631	145.352621873798	0.639058979716667	0.316227766016838
174.94338436783	166.841772563063	162.085272626201	136.40389967436	135.719370701136	140.423296384704	0.493983487590018	0.316227766016838
199.768599979791	190.692397733139	183.377613195666	108.812020932494	111.490031768066	112.110827365778	0.386149522133287	0.316227766016838
140.87084938397	142.567577731336	140.223291933657	132.124179977562	135.861892695543	133.671110843962	0.982338793158483	0.316227766016838
208.856923303146	190.825797875069	211.11360403835	136.41211938929	137.340947599257	138.28501848436	0.125819406697111	0.316227766016838
136.098132634846	136.619461548412	135.58629139498	115.913230047835	118.134008945928	114.112670564947	0.684601264891918	0.316227766016838
209.748464600933	194.224897064598	192.973996341271	114.1195973117	116.949367708346	112.664525164118	0.923366585076476	0.316227766016838
214.710752040278	190.087380761094	170.758881818679	132.045535255269	135.53056402158	130.910098349922	0.729289947636747	0.316227766016838
322.447240088588	312.560935427971	244.513008384035	124.727469210013	128.447780425567	128.851745568864	0.336333107745248	0.316227766016838
170.8477802393	161.788142927823	166.636964365861	114.806207180497	117.068250233216	117.048224498664	0.278953552976419	0.316227766016838
191.336152065524	193.111407229504	188.05355192088	113.177172540986	116.549939900338	113.830329482123	0.998874701011496	0.316227766016838
154.623521204035	140.043517359028	152.096895936632	109.615797959826	113.173429142759	111.329442363674	0.531095101760778	0.316227766016838
215.007605888961	193.871061769739	180.450703807962	122.99864665978	124.366494289357	127.99317691284	0.904276520235302	0.316227766016838
235.086996048998	220.480086536669	204.933234209261	121.478497033031	121.770789350784	127.187265060112	0.602815171418023	0.316227766016838
232.403341203891	196.816120753881	204.632117694357	118.51377565105	122.358971405203	120.887370278691	0.930817386665302	0.316227766016838
192.465838571531	180.192989772225	193.12496002687	134.420642230724	137.031391491908	139.048192049177	0.892613138977034	0.316227766016838
185.413389217666	185.526295050365	125.318539106209	128.063639995212	130.762327488902	130.461789549696	0.719429222873994	0.316227766016838
161.182400376702	162.617172692119	156.478269815345	122.766623710119	126.681306619745	127.76881128778	0.149454039012778	0.316227766016838
144.985086900545	141.865200440268	140.882360415827	122.492860345968	123.787419943725	127.361672976465	0.543291436420922	0.316227766016838
127.207259676276	130.130621191894	131.36685874468	113.707744178194	117.551861297484	118.108456728511	0.779971247887546	0.316227766016838
150.601339501818	151.373581945392	146.22196111135	123.109033751888	125.589618907342	127.721366711774	0.537388481967892	0.316227766016838
157.769133541291	155.599573092663	152.483131377841	107.133783411835	110.671465498298	105.946910163614	0.832596244242131	0.316227766016838
224.267026328731	212.422666636316	216.380640086202	141.698222205793	143.5472152421	147.120566292573	0.976300878885788	0.316227766016838
145.260282714795	140.535107605421	135.366864419646	113.428195992346	114.258307497114	118.739215127074	0.980029623916197	0.316227766016838
177.419911366909	174.838511603231	182.612791709612	117.413402495949	118.924407481065	120.87592580449	0.512209602936797	0.316227766016838
169.847887396183	173.465147768106	167.896724803252	141.898159570799	143.233379284969	147.301811340203	0.166570516585955	0.316227766016838
194.171622745352	184.162165383344	179.679946703494	108.765358614887	111.049602492225	111.605551615417	0.950039290505617	0.316227766016838
179.362746957509	175.023730018152	166.407920613213	114.988451572393	108.532941029418	120.354921446551	0.927675297512496	0.316227766016838
164.074045409535	166.817237085976	168.500202255457	121.247066202287	121.6793547979	123.228559632789	0.775239692700937	0.316227766016838
211.528559087763	199.853515660247	177.918096061044	126.617244353735	130.225073470413	130.255810741353	0.886991396313887	0.316227766016838
168.699482533439	155.641453186235	163.501976041892	123.932226586808	125.731585135309	127.58664250919	0.638625064681583	0.316227766016838
180.392951165794	155.992764503747	174.750259396833	104.423264531559	102.122091209721	109.389826122772	0.735381274933878	0.316227766016838
139.974578055523	141.94895685282	134.994773596099	103.823232126426	106.853181687564	105.203391154173	0.197420668929469	0.316227766016838
254.604154616752	235.208612835215	204.019991200718	129.052132895332	132.953529044397	131.837449070904	0.62803248736417	0.316227766016838
154.091951944717	155.03777077566	152.443763200224	124.844807034617	128.453485286777	129.736124623428	0.734013273522657	0.316227766016838
171.640152529248	153.183693438289	174.599200984032	110.987046291306	114.460720713518	115.7882816524	0.855615550176493	0.316227766016838
164.127046356832	157.729462015485	160.001605241399	108.282833175168	110.626203618951	113.021479747059	0.272841326880654	0.316227766016838
156.829184959643	158.186535396246	152.116663640797	125.930373690991	124.551653910808	129.378192397042	0.516093147231572	0.316227766016838
195.858610773347	196.094590174754	177.048065660342	124.873678996613	128.359720866222	129.513899838385	0.736532494404071	0.316227766016838
171.241596721578	174.305541661701	168.721056807828	117.288790806346	117.612206724991	119.186259706539	0.1937944834158	0.316227766016838
160.673520004811	143.340427645221	148.13810930592	129.598777053175	130.390435714386	127.502021845663	0.059005386118686	0.316227766016838
139.640161628104	143.072740066181	139.438548539745	108.490979428666	107.821723910254	112.628535985376	0.724512636469738	0.316227766016838
177.360707286645	176.268083285115	171.63064219094	121.216207197591	119.177861941257	124.932336795951	0.978386041870591	0.316227766016838
188.409780035983	190.669675199261	180.116968449701	138.654889756671	142.003481125094	143.090210835883	0.761480142897998	0.316227766016838
287.181546078454	238.714582538326	243.915788047531	137.956529186766	140.876122329878	135.736023300571	0.749450426515606	0.316227766016838
213.671198446194	208.821510884519	188.403402316292	132.02158378104	135.928695579887	129.363969924463	0.759450517543647	0.316227766016838
173.936796961284	154.669508983337	166.49536818892	122.656841651279	124.070488230035	126.846632504401	0.767188069557981	0.316227766016838
187.603636126382	171.322059113134	187.03140544807	98.0797303032231	101.7431476562	98.8712770729868	0.895645238176172	0.316227766016838
167.443945904931	156.011453524894	160.792696831002	115.877175001612	117.36870650957	113.046428982367	0.818887615764284	0.316227766016838
107.804697568642	107.420594451084	109.44937722194	104.309729714515	106.726924716032	109.492164698496	0.969278568348182	0.316227766016838
181.062363684982	172.271418729086	169.297712221354	127.397699284725	131.036977554593	127.048821305754	0.25721328360013	0.316227766016838
147.919217250358	143.677352323434	149.055410730911	110.848632882954	114.597423563068	112.260992111443	0.753991243131092	0.316227766016838
219.48624783182	213.963255979196	204.337671757381	103.163651077252	106.506790483507	107.668776197046	0.401519590990836	0.316227766016838
136.516969739886	138.014471044377	138.841358680158	113.994780656124	116.35199986799	117.039158188994	0.135897128609278	0.316227766016838
161.682317747831	163.44814786485	151.06260672875	124.714859021929	128.075268667002	130.618161485841	0.321592117348912	0.316227766016838
231.405731779953	203.12324938465	202.487960346251	123.552068186372	127.14286565806	125.238149820495	0.302564673389465	0.316227766016838
143.747414806216	146.566797155212	147.820687746425	117.67943795684	119.887520905929	121.990566624654	0.300382296526729	0.316227766016838
183.072767998768	180.969445993511	170.758469322199	107.466767533093	111.315245586106	111.229107599163	0.590084346789008	0.316227766016838
182.154909556672	165.679588563383	171.309820491957	119.230735232194	121.688018314793	121.642529568537	0.985082480553296	0.316227766016838
144.648303638108	146.758485528353	140.51507346868	122.566200968519	126.17600897266	113.245223563476	0.294124645993439	0.316227766016838
142.159991549023	141.03932922804	135.874912439323	100.446505110901	101.102382705796	103.154345155745	0.587605831164818	0.316227766016838
214.052502809869	204.370876382318	194.594766023844	113.285336846745	117.126345602391	116.201347088167	0.212710969149887	0.316227766016838
169.168350815609	171.299986684185	162.713939291062	134.534375183483	134.017805398606	139.687024468534	0.342868756696711	0.316227766016838
138.130388534409	137.63604852479	140.987858529533	120.170085971423	117.132621245973	124.199808871955	0.721595196559309	0.316227766016838
236.924099458158	210.292334426641	220.693520154453	135.110192029119	138.479887563968	137.458112802746	0.41510206024913	0.316227766016838
145.018761745853	135.737801867754	129.160916976702	103.834984587539	105.20253161911	104.17257157304	0.705053406636105	0.316227766016838
187.565041133102	171.18349365864	167.751617359951	115.361917277986	119.346251573373	118.4405487527	0.66179621567731	0.316227766016838
204.691660960876	198.553371353698	185.366485034225	139.766881071541	140.566923660858	143.844628146625	0.945878684789544	0.316227766016838
205.551067426191	185.255486401874	176.947008980786	102.365602557842	105.935565994827	105.916885428206	0.82799846682273	0.316227766016838
153.025776220684	150.477694031351	151.719705072107	101.71705480264	104.791999330365	106.68482633683	0.371212608664712	0.316227766016838
205.23773452646	189.864269196244	158.356838848527	105.241612766339	107.703015962743	106.268543873096	0.910579395265778	0.316227766016838
148.090831474499	148.21819173714	144.103761337209	117.422319499987	120.050929689694	118.932653459396	0.441767969764802	0.316227766016838
183.734308933959	137.273221946558	171.592238562267	110.147119086319	112.499376092354	114.819217076527	0.826457485330515	0.316227766016838
137.188013308499	135.503936408885	136.898243179345	112.269133323263	110.294193948734	112.701353563215	0.558794289675814	0.316227766016838
177.08670838846	176.696435377953	175.640355535983	117.51093048784	121.177561052484	123.091767388662	0.480214360539384	0.316227766016838
167.786173462387	165.608877134434	163.508448238011	135.873522323022	136.636629696295	136.420832502612	0.77419281197581	0.316227766016838
200.187150455098	181.687660172102	195.06971885522	137.215575657186	140.488447321985	139.208217177675	0.885826973973531	0.316227766016838
144.385193817696	140.374125278806	140.897611399907	111.067882229009	111.772613790348	115.207953183565	0.858281156162774	0.316227766016838
146.215561676983	149.592755384513	151.030977996398	119.795359781712	117.670564109788	123.764169106961	0.848201290541741	0.316227766016838
188.113182816557	189.150960453332	182.882005698607	146.426318853403	142.605939223766	151.610774418055	0.812919462716483	0.316227766016838
191.901235037942	173.891726494679	168.473930521148	135.756282702809	139.140126577319	135.900807681502	0.747840493071221	0.316227766016838
125.706876652594	111.081754354642	120.177846346722	98.7059962258349	95.73296732113	96.7181387746996	0.533049606311073	0.316227766016838
158.089528638556	156.36649520934	161.589603776781	140.750695690415	143.828131183857	143.065566823536	0.786399649565213	0.316227766016838
239.785961382551	213.016864893406	226.381664797896	123.364334274616	124.793076008786	126.220751076094	0.573235854547666	0.316227766016838
155.326610763563	158.247856122136	153.399561376686	123.654732093504	127.008447658675	126.073465708865	0.75864848162656	0.316227766016838
164.572092633695	166.81689576326	167.18598365437	124.026064801853	127.350963321584	129.623554061356	0.683586987053251	0.316227766016838
144.183661483798	142.126106158408	144.789008840551	108.559326580908	107.371699399438	113.010737641226	0.764019264084434	0.316227766016838
131.115272105705	132.68407630605	133.707975692727	100.417716985784	98.7510337518878	101.829003627072	0.522775704050356	0.316227766016838
162.686029489025	158.435233462652	158.873766583367	137.39193508433	138.295059948357	143.195127576379	0.301855033425591	0.316227766016838
137.71816967244	137.403378409096	139.220794919151	112.915182012122	114.9802221727	117.37143634888	0.934333954492855	0.316227766016838
177.077663045083	172.900279250393	173.514930278825	149.356754626859	153.229761199062	145.353906192825	0.849817954417733	0.316227766016838
327.239836246674	205.980165725212	231.344210893532	138.291090862307	139.507833930148	143.086001544028	0.680162068363643	0.316227766016838
269.815476179531	251.59696682108	244.354012390165	135.05095523627	137.206386633455	140.534314361047	0.625229006215072	0.316227766016838
142.677887041645	143.647405988462	145.240598725526	119.067502467128	119.63887260593	120.385468416356	0.363197060220222	0.316227766016838
221.172245629439	202.325379661427	207.442058282076	138.064522084031	137.962002952978	142.27400223045	0.48058710297883	0.316227766016838
211.191067820511	207.960878959086	212.124310643936	132.106892774128	135.584540591713	135.509153986586	0.2439482822917	0.316227766016838
252.887651075194	229.853185058078	228.203933968884	128.804421321909	132.029820736405	134.062485036369	0.790878122205348	0.316227766016838
183.165683993349	171.729432908964	177.691816539064	128.314130610667	131.028270603925	129.841428323919	0.778455478712988	0.316227766016838
147.64429801403	139.605178389009	147.57478991859	101.549888541882	102.862433681771	103.076384366318	0.77316598072849	0.316227766016838
200.829962406942	192.492246005672	198.422770613634	132.478063851788	131.280315963144	135.845005028446	0.435929181932236	0.316227766016838
190.412781833135	181.025913069746	189.852326910817	145.705154459924	149.559154342269	146.792148544914	0.950510358603017	0.316227766016838
170.476969196752	161.741491703936	165.054326092541	119.298444464812	120.701191068526	124.26952432483	0.609426116098553	0.316227766016838
155.543075269595	154.162114567616	151.359881423276	123.128564793373	126.448104431897	126.082326375786	0.517535737614198	0.316227766016838
139.610030255714	143.309604473273	142.38145050894	110.122660693277	112.544746666722	114.667032367348	0.741024555393544	0.316227766016838
183.162844230666	167.819676209401	178.098447819921	124.264510513145	125.576240569032	123.765899959421	0.3541876529791	0.316227766016838
160.551206776708	163.157477501271	156.416317526791	123.437020284727	126.588056691018	124.706834323704	0.488583607281306	0.316227766016838
170.169436513652	150.337117277572	159.270862690329	111.59572045713	114.821993217773	114.581511367748	0.284091703978694	0.316227766016838
139.37321308979	139.755123391865	140.812271406181	111.36033367582	114.851149154008	115.400275335988	0.415881449257585	0.316227766016838
144.453415093875	129.632036800535	142.841369814084	108.898991240582	111.196630358357	110.263477527321	0.753763748386262	0.316227766016838
154.695198518998	150.147285465933	157.903678750395	134.677345829839	138.487878173434	138.630415136249	0.737096600189352	0.316227766016838
175.219970007103	170.6152926329	168.237746124423	136.882848074066	135.908624554456	141.912075090379	0.512908183592255	0.316227766016838
197.945829377771	182.563719185166	166.00799223781	122.920563573282	123.37530310398	127.35765042902	0.867058371824368	0.316227766016838
174.54563088255	167.784317593173	163.521467411328	144.01585488432	147.982013585056	149.178890980187	0.387022825768025	0.316227766016838
174.123197696859	175.132427001687	177.240466699131	145.689352306472	148.661018120135	150.919346804251	0.747683893313538	0.316227766016838
141.871990648757	132.237471361804	139.445357394038	113.656683744794	113.972979757702	118.823957454472	0.747851350569577	0.316227766016838
145.309260948612	137.224003731061	147.21914533228	125.420359732954	128.627770898337	129.614873436671	0.77600023576558	0.316227766016838
190.562208439492	179.189517514626	189.395103747869	118.875351594252	122.868059149923	121.031742431618	0.70390379594482	0.316227766016838
163.047411092248	163.961580960589	161.169358463486	127.32137697518	131.01051185596	133.297999912345	0.410920280741232	0.316227766016838
192.55790988255	177.586023935569	174.402463418498	111.917886617264	110.791095903735	117.577920005332	0.266657700671571	0.316227766016838
165.456327491774	161.444061344825	160.178503618349	133.961030794015	137.861932510778	137.319364181467	0.905251851873851	0.316227766016838
140.504505182888	142.037109355234	136.925479769463	110.647607706972	114.589262726448	111.695770610989	0.374945538199429	0.316227766016838
207.817398749077	183.571101979618	177.097391353583	112.845044072927	116.3626411116	116.701125320708	0.734362676794821	0.316227766016838
207.439221890197	187.658722930072	184.300508796477	131.121280118938	134.159394326164	136.517978793155	0.45423916557181	0.316227766016838
162.078889008775	159.472842183681	163.968385473269	129.589048526909	131.564412915565	132.295060048537	0.876485247095584	0.316227766016838
158.675250792846	161.60369337092	156.479767706874	111.709817903467	114.282569406371	113.320278051722	0.791139814258923	0.316227766016838
149.005119674758	148.844881387213	154.26219904915	132.868043404065	136.129447815202	137.890757127585	0.662774072176502	0.316227766016838
179.624027664015	161.950880230188	158.23626096927	126.739078086209	129.530867359943	128.198825292296	0.743268256020231	0.316227766016838
185.148519145021	165.7093859469	177.078718620974	119.645683075223	122.061631518027	124.790682823022	0.947031144119684	0.316227766016838
192.830131931178	187.499283520587	185.31258634332	136.375148987277	139.759035470109	139.843967439243	0.978885053854602	0.316227766016838
168.354717214115	135.218176789865	161.051619964828	99.0204910184132	100.069920229151	99.7450546175511	0.854791632772329	0.316227766016838
256.648845332669	245.998348612405	251.120608494649	155.972041398876	155.52209085483	160.572134137621	0.879199202113928	0.316227766016838
240.520081375151	206.822611892495	222.00622352855	120.924089336486	123.590452176921	124.456701313484	0.943687706876579	0.316227766016838
155.843346640771	159.205701413404	159.095822828585	125.490660021024	129.01015042399	129.325333403125	0.989700277742566	0.316227766016838
165.822523650932	160.899320843847	150.784137693323	97.1445784923104	99.6075683503248	97.6336251398024	0.913618432539398	0.316227766016838
162.622080417184	145.022333290421	153.913145442419	121.855776313345	124.641615984998	127.277786551406	0.309676791705705	0.316227766016838
162.150072065839	155.277920243937	154.622507795755	143.79448573698	143.674044811957	147.855425012561	0.740744934300232	0.316227766016838
194.065817130622	177.057358458783	180.0962094919	110.636922241026	113.410764215325	110.181000730846	0.753941017544998	0.316227766016838
175.335115036449	163.002859365491	166.923814257168	144.231270843461	142.743822787914	147.071893629569	0.602931853892281	0.316227766016838
177.641521946527	177.172331716056	175.490682272494	126.15291129116	129.86420898612	125.725023197913	0.593376399561001	0.316227766016838
174.901781235092	169.959269272471	169.579511780749	119.53291851493	122.787203417157	120.137752142274	0.372394077354128	0.316227766016838
148.430800202272	147.712563974379	151.970460159624	134.216940822171	136.23123032114	133.240157731392	0.870476724296536	0.316227766016838
131.419789181376	129.880142789554	133.321048488914	118.213299582234	121.256131066038	123.278838574276	0.900966782147777	0.316227766016838
133.969606117598	135.601655855587	134.943956938961	121.146789991097	119.306909334857	121.364296339058	0.533353318031532	0.316227766016838
169.951663563987	165.965997403762	167.718128254726	118.363749072147	119.4974807194	121.603376183229	0.714354837421235	0.316227766016838
186.771169055091	184.281809961453	185.067091483613	144.862338028999	146.964457846092	146.537209294385	0.52293537515149	0.316227766016838
184.710068850689	175.809863041023	148.449922528031	113.527872606066	116.436826158496	116.622413680816	0.451961598197355	0.316227766016838
151.446536071652	151.351887082906	147.691522368292	123.570852707811	127.138589825382	128.802438397644	0.716291090492038	0.316227766016838
194.731632202823	174.428028167456	177.235825908771	121.310460978919	121.233540005148	124.486930756676	0.450093021118588	0.316227766016838
118.171084612011	121.203616640342	122.251594303833	109.68845901178	107.161351981954	106.515751089127	0.93442829728721	0.316227766016838
235.37709652514	205.834143110166	213.713488522871	129.461881341819	132.546088226595	133.657709603548	0.950760289068308	0.316227766016838
243.82207040081	212.562772029404	216.420867712426	122.472687960661	125.151338963789	122.949665613677	0.790273230286168	0.316227766016838
119.889075992547	121.700783285371	123.56616635895	102.978238815389	106.686584145438	107.430706472941	0.909212038865899	0.316227766016838
136.017486987768	136.078404817304	137.332858424892	96.0880825708887	97.1403174472407	99.5587979427191	0.930453242198533	0.316227766016838
139.719176875623	136.631717735758	142.069574952199	112.957521728633	116.139323526139	113.31896268923	0.678971955481573	0.316227766016838
147.594901988853	141.974794909526	141.536301857724	127.601617964965	129.703161807482	130.684186923347	0.950458525930015	0.316227766016838
125.841712302896	125.723760629183	129.098511310596	97.2653145173902	98.6053898003288	102.630446045423	0.497131314169342	0.316227766016838
131.223871401853	132.212569374918	129.981787638782	103.270780294426	106.365192343167	100.22236102006	0.732324416034274	0.316227766016838
167.852576687612	170.013930970065	168.51905918574	157.270479988249	160.970000144121	156.549862351654	0.802616174492735	0.316227766016838
152.334293303975	153.543852065421	150.440242628213	134.362664017464	136.485263857755	134.922917824792	0.745934828807943	0.316227766016838
186.88043560619	178.553757979632	182.763082849208	125.699794334424	128.966037285286	122.270060125012	0.792570643280395	0.316227766016838
151.707935657866	147.218013306759	141.695857765231	107.129079350525	109.111335928205	110.944244000364	0.671486716019487	0.316227766016838
215.384231381011	206.504473322267	185.637873508584	125.841827661438	126.877139705374	129.16610507235	0.420730144782866	0.316227766016838
146.955440814026	146.755519329841	147.780115370803	112.181653164778	115.618579325644	113.23834802166	0.770765295538513	0.316227766016838
217.46183260127	200.057605472814	194.467194482315	115.645991234241	118.816010923192	111.762587766593	0.939900837059899	0.316227766016838
190.072990151701	175.967594473184	193.606792176591	132.898580684961	136.784041584292	135.883663542994	0.237121837817119	0.316227766016838
161.185558252988	160.432216833444	160.282807836563	112.265637348301	114.611864510012	112.466198299325	0.624272082979779	0.316227766016838
172.219736695457	156.564210148237	158.682656562549	109.486116666014	113.205034131928	109.576987668006	0.365913393260793	0.316227766016838
178.149335496092	168.520180379389	176.365669849134	136.709205469348	139.144029998963	142.484129262808	0.160094680378029	0.316227766016838
151.262461068553	151.755893712988	154.014090524782	119.381018845688	121.883008518667	124.822500727751	0.867456516727298	0.316227766016838
140.788035687213	141.39754306189	142.182745715979	105.167928661173	107.767992103793	97.7888485957496	0.919244334367011	0.316227766016838
150.51654630796	152.425796682459	155.466693202521	108.516932526604	112.288756925546	110.455032119218	0.404766788687153	0.316227766016838
163.839314107724	164.835146674694	148.372438556396	115.360430216105	119.143183230021	113.521152670239	0.985031369616775	0.316227766016838
153.206526443158	155.265956252217	148.566587825917	107.591811125008	109.913692847923	113.481361890782	0.949713438007544	0.316227766016838
276.437017186339	249.807917679189	227.664759477945	133.889460739188	135.773279756928	137.483115754209	0.64265084344354	0.316227766016838
191.677118462095	185.794009283584	181.352646174953	130.349165096937	134.28454419971	133.459915824047	0.724663338329091	0.316227766016838
189.554175688536	177.052913553486	169.343804631548	119.651578952252	123.14369085002	123.885410301823	0.744202232219833	0.316227766016838
157.785500211768	143.118000506187	145.867740484127	124.859791122092	121.695121040615	127.895084205584	0.8207102242825	0.316227766016838
146.591618377165	135.431761461257	143.282776042791	108.704956217566	109.431251225053	107.076600918253	0.527374676177275	0.316227766016838
190.75838319959	180.228634454151	183.025199110385	123.259481817797	126.398759098707	126.578705643287	0.255873712017868	0.316227766016838
286.102460127937	264.644129012136	230.410066774557	111.952082979113	113.757046110847	117.145333952522	0.395954221294377	0.316227766016838
176.483095725469	177.175472041451	171.84059844826	136.157431669433	139.71697941004	139.680446947202	0.808694135843016	0.316227766016838
155.296409265872	148.799209697528	155.800307291236	128.080164011582	130.097524219321	130.72649853637	0.455030522957329	0.316227766016838
171.308400731994	166.518448080138	174.126027083559	111.987578478336	114.104072388366	112.156417621562	0.92876407875386	0.316227766016838
154.89650044847	153.112642023905	137.207004000684	119.29424346386	122.098991253525	124.263883777848	0.803438828027018	0.316227766016838
164.726237539452	168.489630866517	166.456228295068	123.116597132241	125.076096653224	126.457173741667	0.527364614965783	0.316227766016838
154.226410420783	156.141490503791	155.924032256606	112.798643887867	115.677784714097	109.72597589576	0.963053045927676	0.316227766016838
106.895997507854	70.8562156258289	111.543364124721	85.2102598444764	86.8445464997349	85.3181143092016	0.782693972847739	0.316227766016838
208.595432719068	167.199626232151	189.516618572108	143.267415431387	142.778956136085	148.435473374755	0.987746100061004	0.316227766016838
252.627966336321	236.29358400203	228.777427017919	129.001582467303	132.012892656611	133.421566465025	0.909261460114829	0.316227766016838
127.099944805097	128.441380720206	129.324991163019	104.601238931649	107.393806106987	108.492093956903	0.699108238584259	0.316227766016838
178.259777724614	161.220557963457	165.100016520536	104.203760481801	105.603740769263	106.888530697072	0.324258200847759	0.316227766016838
157.302896608469	160.19236159772	162.375053516628	111.085388051563	113.81021339847	114.786893353288	0.852439279987359	0.316227766016838
136.257374224826	139.014178932686	133.197317612269	107.523853867694	107.613678833983	110.28386786621	0.508083249778821	0.316227766016838
136.90479060756	139.891768002914	136.905500755908	114.457208211805	114.911900819836	114.835556680815	0.679035064604247	0.316227766016838
176.267260847798	175.345966980638	168.942742259218	116.999805841542	118.314771657744	118.026738926202	0.609890614592653	0.316227766016838
223.113414414591	210.647224106104	210.652654749379	115.023641484324	118.763797785768	118.619502793813	0.538798371381996	0.316227766016838
227.28878945254	207.731468347626	182.964323257857	141.578386676833	145.159957598649	142.770619227022	0.703086179747752	0.316227766016838
129.261054616327	128.389293184187	131.94951488522	96.5132990253662	99.9935035790056	97.827254055014	0.948283509131004	0.316227766016838
145.914095204773	140.142884167945	140.293377784936	121.345267659197	124.056710615389	126.123578828225	0.309760613569296	0.316227766016838
238.073827443544	216.997640117415	192.419826693006	126.006165457177	122.689355634718	130.640413721097	0.648705486172312	0.316227766016838
249.914990774106	189.20031520993	228.998858083704	114.667291668549	111.858380538713	114.455788142163	0.980451456545303	0.316227766016838
185.555732283026	179.237988286889	175.954448110312	117.543496007736	119.144658358842	117.112505556816	0.980420443876067	0.316227766016838
148.232600650395	148.590490900771	135.830212520533	130.223015514348	129.898555237673	133.419231060158	0.847281657239166	0.316227766016838
160.650007237839	159.181401950591	160.042728678909	121.815315754519	122.643166435122	115.15979796641	0.848482482169541	0.316227766016838
205.970835080744	205.56970483954	188.04625701955	127.346565696341	129.760603804273	130.317398233069	0.791530835030693	0.316227766016838
263.60833146607	220.240177247304	232.724507629497	150.658394523568	151.405305172257	153.174931814632	0.132598440610741	0.316227766016838
155.474819241743	158.276980266668	154.559071018891	101.801859701057	104.515987665827	98.0369603110183	0.673816412153584	0.316227766016838
155.955274896382	146.173332253776	151.066412971017	118.771509631074	121.325122717931	118.658126605804	0.584211770689288	0.316227766016838
242.583859782697	200.386162073418	226.995232710669	146.141518999319	149.147738221511	151.668614037155	0.0765354347682447	0.316227766016838
164.425088006902	165.058788603431	160.415885868787	138.003355625027	141.944971727543	137.615975620805	0.271460502075732	0.316227766016838
147.010953782936	150.710598059567	144.353696264816	115.03713794154	118.590152001091	117.408565031478	0.667584563742391	0.316227766016838
139.998332341401	137.935954721745	142.605470751255	121.07681288184	124.82335553454	123.211608899163	0.630444575945922	0.316227766016838
194.644083978065	185.076990934143	180.498664602379	138.283909695284	141.896827832041	142.673607939434	0.923094225571809	0.316227766016838
154.819398944272	153.339920428061	143.994010694727	119.893293277478	122.003249076213	120.722513930976	0.561475953499339	0.316227766016838
222.146540768369	214.196160918818	220.107857244158	124.739783070505	127.141184851395	129.604161187004	0.748641931385969	0.316227766016838
154.535548184275	156.648011102981	154.698454801955	126.01477277158	129.200578649847	126.317217732093	0.530666164835239	0.316227766016838
160.260161391056	150.876775849426	160.571509257109	137.811599846402	140.699933089011	129.604357235528	0.65282371935835	0.316227766016838
155.287884866881	152.258345756914	152.31437344865	104.980805498485	108.905840594451	108.454098400439	0.703792175850707	0.316227766016838
165.347128550719	165.981788367396	169.740037860253	116.301918762578	116.398486949648	120.720512823586	0.914972869561293	0.316227766016838
167.757576843853	165.292329122346	169.404377524715	115.246155194832	113.367770694726	119.700332209312	0.58996959415131	0.316227766016838
172.097907066281	163.595443060153	168.453512142649	112.784376963847	115.324330718734	118.111941568923	0.277729202693817	0.316227766016838
199.211055539349	183.372645174512	185.362743886516	113.636712332815	115.292682034072	115.859392665418	0.685504620627397	0.316227766016838
164.160323145249	161.550015745019	159.47161107581	119.605385200278	121.782218122134	120.648261242075	0.835672897892992	0.316227766016838
130.57537817589	132.526114488592	126.199967624457	111.963962595053	115.497132804977	115.1699346441	0.655653064727591	0.316227766016838
