# Supplementary material for: Bioclimatic niches are conserved and unrelated to pollination syndromes in Antillean Gesneriaceae
Source: R Soc Open Sci. 2017 Nov 1;4(11):170293. doi: 10.1098/rsos.170293 (PMC5717624; doi:10.1098/rsos.170293)
Supplement: Script and raw data;supplementary informations [file rsos170293supp1.zip › analysis/phylogenies.trees]

#NEXUS
[R-package APE, Tue Dec 15 09:46:33 2015]
BEGIN TAXA;
	DIMENSIONS NTAX = 48;
	TAXLABELS
		Bellonia_spinosa
		Gesneria_acaulis
		Gesneria_viridiflora_subsp._acrochordonanthe
		Gesneria_aspera
		Gesneria_bracteosa
		Gesneria_christii
		Gesneria_citrina
		Gesneria_clarensis
		Gesneria_cubensis
		Gesneria_cuneifolia
		Gesneria_ekmanii
		Gesneria_ferruginea
		Gesneria_fruticosa
		Gesneria_humilis
		Gesneria_nipensis
		Gesneria_pedicellaris
		Gesneria_pedunculosa
		Gesneria_pulverulenta
		Gesneria_pumila
		Gesneria_purpurascens
		Gesneria_viridiflora_subsp._quisqueyana
		Gesneria_reticulata
		Gesneria_salicifolia
		Gesneria_shaferi
		Gesneria_viridiflora_subsp._sintenisii
		Gesneria_ventricosa
		Gesneria_viridiflora_subsp._viridiflora
		Gesneria_yumuriensis
		Henckelia_malayana
		Kohleria_trinidad
		Rhytidophyllum_auriculatum
		Rhytidophyllum_berteroanum
		Rhytidophyllum_bicolor
		Rhytidophyllum_bullatum
		Rhytidophyllum_crenulatum
		Rhytidophyllum_earlei
		Rhytidophyllum_exsertum
		Rhytidophyllum_grandiflorum
		Rhytidophyllum_intermedium
		Rhytidophyllum_leucomallon
		Rhytidophyllum_lomense
		Rhytidophyllum_minus
		Rhytidophyllum_onacaensis
		Rhytidophyllum_rupincola
		Rhytidophyllum_sp.
		Gesneria_sp.
		Rhytidophyllum_tomentosum
		Rhytidophyllum_vernicosum
	;
END;
BEGIN TREES;
	TRANSLATE
		1	Bellonia_spinosa,
		2	Gesneria_acaulis,
		3	Gesneria_viridiflora_subsp._acrochordonanthe,
		4	Gesneria_aspera,
		5	Gesneria_bracteosa,
		6	Gesneria_christii,
		7	Gesneria_citrina,
		8	Gesneria_clarensis,
		9	Gesneria_cubensis,
		10	Gesneria_cuneifolia,
		11	Gesneria_ekmanii,
		12	Gesneria_ferruginea,
		13	Gesneria_fruticosa,
		14	Gesneria_humilis,
		15	Gesneria_nipensis,
		16	Gesneria_pedicellaris,
		17	Gesneria_pedunculosa,
		18	Gesneria_pulverulenta,
		19	Gesneria_pumila,
		20	Gesneria_purpurascens,
		21	Gesneria_viridiflora_subsp._quisqueyana,
		22	Gesneria_reticulata,
		23	Gesneria_salicifolia,
		24	Gesneria_shaferi,
		25	Gesneria_viridiflora_subsp._sintenisii,
		26	Gesneria_ventricosa,
		27	Gesneria_viridiflora_subsp._viridiflora,
		28	Gesneria_yumuriensis,
		29	Henckelia_malayana,
		30	Kohleria_trinidad,
		31	Rhytidophyllum_auriculatum,
		32	Rhytidophyllum_berteroanum,
		33	Rhytidophyllum_bicolor,
		34	Rhytidophyllum_bullatum,
		35	Rhytidophyllum_crenulatum,
		36	Rhytidophyllum_earlei,
		37	Rhytidophyllum_exsertum,
		38	Rhytidophyllum_grandiflorum,
		39	Rhytidophyllum_intermedium,
		40	Rhytidophyllum_leucomallon,
		41	Rhytidophyllum_lomense,
		42	Rhytidophyllum_minus,
		43	Rhytidophyllum_onacaensis,
		44	Rhytidophyllum_rupincola,
		45	Rhytidophyllum_sp.,
		46	Gesneria_sp.,
		47	Rhytidophyllum_tomentosum,
		48	Rhytidophyllum_vernicosum
	;
	TREE *	TREE STATE_70050000 = [&R] ((((((7:0.007150115382,(12:0.0006483329667,8:0.0006483329667):0.006501782415):0.0005601830943,23:0.007710298476):0.00234941144,((33:0.002208669352,46:0.002208669352):0.002837640068,19:0.00504630942):0.005013400496):0.001332626342,((14:0.008545429688,(((6:0.0001420893292,16:0.0001420893292):0.003235288929,((22:0.002241160324,24:0.002241160324):0.0002268739914,10:0.002468…
	TREE *	TREE STATE_2760000 = [&R] (((30:5.244832607e-05,29:5.244832607e-05):0.009659028667,1:0.009711476993):0.005037505859,((((((4:6.753404411e-05,9:6.753404411e-05):0.00432926351,((18:0.003787979309,26:0.003787979309):0.0005139628517,17:0.004301942161):9.485539302e-05):0.002733498071,13:0.007130295625):0.001004726193,(((25:0.00169142238,21:0.00169142238):0.002219286232,((3:0.00222110416,15:0.0022211041…
	TREE *	TREE STATE_141510000 = [&R] (1:0.01399632757,((((((18:0.001120353849,(9:0.0008526798944,4:0.0008526798944):0.0002676739543):0.001169356273,(26:0.001385064975,17:0.001385064975):0.0009046451467):0.003733905867,13:0.006023615989):0.0006458259553,(11:0.004868119039,(((21:0.0001854840914,25:0.0001854840914):0.00319326462,3:0.003378748711):0.000220529167,(27:0.001044434992,(15:0.0008518413344,5:0.0008…
	TREE *	TREE STATE_40770000 = [&R] ((30:0.001567698279,29:0.001567698279):0.01791514593,(1:0.0133787769,((((46:0.002914696407,(33:0.001429898721,19:0.001429898721):0.001484797686):0.007696547019,(((8:4.942982247e-05,12:4.942982247e-05):0.003034494575,7:0.003083924397):0.007230993474,23:0.01031491787):0.000296325555):0.002414842257,(43:0.009923251626,(((39:0.002232559751,(37:0.001525919018,(35:0.000961458…
	TREE *	TREE STATE_142040000 = [&R] ((1:0.01448340906,((((23:0.00580413153,(7:0.003200184425,(12:0.0003215867259,8:0.0003215867259):0.002878597699):0.002603947105):0.002037199392,(19:0.004819574696,(33:0.001842082939,46:0.001842082939):0.002977491757):0.003021756226):0.0007309071823,((11:0.004862204402,((27:0.0004782867055,5:0.0004782867055):0.001948875062,((21:0.0001673463213,25:0.0001673463213):0.00153…
	TREE *	TREE STATE_84720000 = [&R] (((((((23:0.005648389929,(12:0.0009727360064,8:0.0009727360064):0.004675653922):0.001217628763,7:0.006866018692):0.0001800709023,(19:0.005629318847,(33:0.002067000501,46:0.002067000501):0.003562318345):0.001416770748):0.003677537311,((((13:0.006416878414,(((((25:0.00017366277,21:0.00017366277):0.001229229538,27:0.001402892308):0.0002615165487,3:0.001664408856):0.0006834…
	TREE *	TREE STATE_66720000 = [&R] (((((((42:0.003999635779,(39:0.001572037042,(37:0.001087752253,(47:0.0002387777239,35:0.0002387777239):0.0008489745294):0.0004842847889):0.002427598737):0.003192177085,(((((40:0.0003523685794,34:0.0003523685794):0.0009711030809,48:0.00132347166):0.0003722819698,38:0.00169575363):0.0001237926614,((32:0.000703970756,45:0.000703970756):0.0009872903258,31:0.001691261082):0.…
	TREE *	TREE STATE_128910000 = [&R] ((29:0.005596162644,30:0.005596162644):0.01796707016,((((((7:0.002387634005,23:0.002387634005):0.005187302602,(8:0.0007006948217,12:0.0007006948217):0.006874241785):0.00143405907,(19:0.003355575259,(46:0.002082002067,33:0.002082002067):0.001273573192):0.005653420418):0.0004960454581,(((13:0.007179218234,((17:0.001972180427,26:0.001972180427):0.002579865943,(9:0.0023145…
	TREE *	TREE STATE_235650000 = [&R] ((30:0.002016231664,29:0.002016231664):0.0186976289,(((((((37:0.0005699125104,47:0.0005699125104):0.0004172199203,(35:0.000181162153,39:0.000181162153):0.0008059702777):0.001110227569,42:0.00209736):0.003471071039,(((31:0.001199422889,(45:0.0009166073027,34:0.0009166073027):0.0002828155861):0.001070550154,((38:0.001635128387,32:0.001635128387):0.0001160586252,(40:0.000…
	TREE *	TREE STATE_191470000 = [&R] ((1:0.015285399,(((7:0.009019252656,((23:0.006766661125,(8:0.0008707150045,12:0.0008707150045):0.005895946121):0.002097549603,((33:0.002987108318,46:0.002987108318):0.002119735791,19:0.005106844109):0.003757366619):0.0001550419281):0.002587314236,(((14:0.007331071077,((((20:2.708559477e-05,28:2.708559477e-05):0.001709147475,2:0.00173623307):0.002581843417,24:0.00431807…
	TREE *	TREE STATE_128680000 = [&R] ((29:0.003046772465,30:0.003046772465):0.01365662527,(((((((((25:0.0004147257307,21:0.0004147257307):0.001230913321,((27:0.0002544507841,5:0.0002544507841):0.001373579029,3:0.001628029813):1.76092382e-05):0.002227970902,15:0.003873609954):0.0002241620788,11:0.004097772033):0.003569443707,(13:0.005915503875,(26:0.004674511885,((17:0.002392870475,18:0.002392870475):0.001…
	TREE *	TREE STATE_91540000 = [&R] (((((((37:0.001939951014,(47:0.001287790449,35:0.001287790449):0.0006521605646):0.001136408836,(42:0.002729389323,39:0.002729389323):0.0003469705262):0.002490520534,((32:0.002598981308,((48:0.0005154925247,38:0.0005154925247):0.001848308483,(31:0.0009191475878,(40:0.0005887766152,(34:0.0004685050526,45:0.0004685050526):0.0001202715626):0.0003303709726):0.00144465342):0.…
	TREE *	TREE STATE_58740000 = [&R] ((30:0.001238852305,29:0.001238852305):0.01438334743,((((((12:0.0005492955847,8:0.0005492955847):0.00617529766,7:0.006724593245):0.001584344633,(23:0.008152601793,(19:0.004054775246,(33:0.002451471019,46:0.002451471019):0.001603304227):0.004097826547):0.000156336085):0.002442513088,((13:0.008059005188,(((6:0.0001561810154,16:0.0001561810154):0.005012479828,((2:0.0005724…
	TREE *	TREE STATE_96700000 = [&R] ((1:0.01198873257,((((7:0.004094231406,(12:0.002225289304,8:0.002225289304):0.001868942102):0.001196957025,23:0.005291188431):0.002416593876,(19:0.005167109245,(33:0.001407630356,46:0.001407630356):0.003759478889):0.002540673062):0.00274581518,((43:0.005167297479,((((44:9.162841558e-05,41:9.162841558e-05):0.000274907512,36:0.0003665359276):0.002882581211,((39:0.00054606…
	TREE *	TREE STATE_133070000 = [&R] (((((7:0.007353277128,(8:0.001477404505,12:0.001477404505):0.005875872623):5.42823504e-05,23:0.007407559478):0.001396432242,((33:0.001832754265,19:0.001832754265):0.0003924098439,46:0.002225164109):0.006578827611):0.003413870389,(((((((27:0.00055172626,(5:1.848047442e-05,15:1.848047442e-05):0.0005332457856):0.002261429316,3:0.002813155576):4.510650672e-06,(21:0.0012819…
	TREE *	TREE STATE_213660000 = [&R] ((1:0.01526023103,(((((((6:0.0001195550668,16:0.0001195550668):0.003132180855,(10:0.0006191503344,(24:0.0001031271582,22:0.0001031271582):0.0005160231762):0.002632585587):0.0008272593872,(2:0.001554709196,(20:0.0007358924075,28:0.0007358924075):0.0008188167886):0.002524286113):0.0009301443746,(14:0.00201659058,7:0.00201659058):0.002992549103):0.003371348954,((18:0.0069…
	TREE *	TREE STATE_97000000 = [&R] (((((7:0.004676749295,(12:0.0003022301228,8:0.0003022301228):0.004374519172):0.0006285335119,23:0.005305282807):0.002439259746,(19:0.003362060819,(33:0.001772761351,46:0.001772761351):0.001589299468):0.004382481733):0.002890789503,(((43:0.005839756561,((39:0.001723309908,(((35:0.0003352880307,37:0.0003352880307):0.000401912185,47:0.0007372002157):0.0008579319202,42:0.00…
	TREE *	TREE STATE_228970000 = [&R] ((30:0.0001738031739,29:0.0001738031739):0.01694991072,((((7:0.005735444536,((33:0.003034217297,19:0.003034217297):0.0009992475145,46:0.004033464812):0.001701979725):0.0001438379977,((8:0.00036236824,12:0.00036236824):0.004333747444,23:0.004696115684):0.001183166851):0.0052390811,((((16:9.777362075e-05,6:9.777362075e-05):0.005446083867,(((2:0.0009454327537,24:0.0009454…
	TREE *	TREE STATE_206410000 = [&R] ((((((((47:0.0004142776686,35:0.0004142776686):0.0003241719842,37:0.0007384496527):0.00131789711,42:0.002056346763):0.0001356997596,39:0.002192046523):0.003342833317,((40:0.002308461694,((41:7.969828277e-05,44:7.969828277e-05):0.0003482124609,36:0.0004279107437):0.00188055095):0.0007600470811,((32:0.0004019334782,(31:0.000336854668,45:0.000336854668):6.507881027e-05):0…
	TREE *	TREE STATE_124290000 = [&R] ((29:0.002992972281,30:0.002992972281):0.01369805545,((((((((8:0.0006373715109,12:0.0006373715109):0.002963247015,19:0.003600618526):0.00438581103,(46:0.003462893268,33:0.003462893268):0.004523536288):0.00053645586,23:0.008522885416):0.001635947167,((24:0.003620392741,(7:0.0005169824622,14:0.0005169824622):0.003103410279):0.003593814161,((((20:0.00119660953,(28:0.00052…
	TREE *	TREE STATE_42270000 = [&R] (((7:0.007520887188,(33:0.001523003378,(46:0.001012425981,19:0.001012425981):0.0005105773975):0.005997883809):0.0008375863493,(23:0.00675959963,(8:0.001313111722,12:0.001313111722):0.005446487908):0.001598873907):0.003759020366,((1:0.0108913254,(43:0.006483902573,((32:0.002216190599,((45:0.001125264477,34:0.001125264477):0.0007867907366,((48:2.536063893e-05,38:2.5360638…
	TREE *	TREE STATE_210930000 = [&R] (((((((24:0.005032911151,(((2:0.0007771758022,(28:0.0002886298345,20:0.0002886298345):0.0004885459678):0.003519409445,(22:0.002608897537,10:0.002608897537):0.00168768771):0.0006781123152,(6:4.84637181e-05,16:4.84637181e-05):0.004926233845):5.821358851e-05):0.001582997888,14:0.006615909039):0.002590400531,(((7:0.004609462782,(8:0.0004291579301,12:0.0004291579301):0.0041…
	TREE *	TREE STATE_221390000 = [&R] ((30:0.002477292408,29:0.002477292408):0.01895728242,((1:0.01274195918,(((((14:0.005339661488,((((22:0.0009964070636,10:0.0009964070636):0.0004309020382,((28:0.0003630473279,20:0.0003630473279):0.0006958496058,2:0.001058896934):0.000368412168):0.0009703865708,24:0.002397695673):0.002817962795,(16:3.295670863e-05,6:3.295670863e-05):0.005182701759):0.0001240030209):0.001…
	TREE *	TREE STATE_113190000 = [&R] ((29:0.001815382399,30:0.001815382399):0.01788801395,((((((11:0.004845010043,(((25:0.0006915899045,21:0.0006915899045):0.002145376798,3:0.002836966703):0.0008070732205,((5:0.0005651873307,15:0.0005651873307):0.001770273913,27:0.002335461243):0.00130857868):0.00120097012):0.003827085601,(((26:0.003364690228,17:0.003364690228):0.002224703186,(9:0.001731042232,(4:0.001665…
	TREE *	TREE STATE_99680000 = [&R] ((29:0.0018303722,30:0.0018303722):0.0169564544,(1:0.01600805109,(((((18:0.005789907652,((17:0.002631203027,26:0.002631203027):0.001094643913,(4:0.002190114324,9:0.002190114324):0.001535732616):0.002064060712):0.00263220797,((((15:0.0005488998394,5:0.0005488998394):0.001480932744,((3:0.001478252687,(25:2.370553444e-05,21:2.370553444e-05):0.001454547153):8.31339812e-05,2…
	TREE *	TREE STATE_79340000 = [&R] ((((19:0.006721558346,(46:0.002686630085,33:0.002686630085):0.004034928261):0.005520166818,((7:0.001855088515,23:0.001855088515):0.00148932348,(12:0.0003148910412,8:0.0003148910412):0.003029520954):0.008897313169):0.002064453432,((((((39:0.001933350293,((47:3.010880175e-05,35:3.010880175e-05):0.001336682564,37:0.001366791365):0.0005665589281):0.0001254776003,42:0.002058…
	TREE *	TREE STATE_21960000 = [&R] ((30:0.00164153932,29:0.00164153932):0.01940539987,((((23:0.004769170927,((8:0.0005783097217,12:0.0005783097217):0.003370473659,7:0.003948783381):0.0008203875457):0.002093701479,((33:0.001016054016,46:0.001016054016):0.00158146195,19:0.002597515966):0.00426535644):0.004080429481,((((((10:0.0007625341897,22:0.0007625341897):0.001770534343,((28:0.0001809849637,20:0.000180…
	TREE *	TREE STATE_59940000 = [&R] ((30:0.001216796166,29:0.001216796166):0.0222148137,(((((7:0.005722293564,((19:0.001035925972,46:0.001035925972):0.001329653443,33:0.002365579416):0.003356714148):0.001839852478,((12:0.000217656072,8:0.000217656072):0.00293978171,23:0.003157437782):0.00440470826):0.00283853723,((((17:0.0008903129498,26:0.0008903129498):0.005577660038,(4:0.0006889112646,9:0.0006889112646…
	TREE *	TREE STATE_2240000 = [&R] ((30:0.001809531102,29:0.001809531102):0.02601585746,(((((((26:0.002437126692,17:0.002437126692):0.0002788947137,(18:0.001843572586,(9:0.0002354896188,4:0.0002354896188):0.001608082967):0.0008724488192):0.004215086595,13:0.006931108001):0.002327508146,(((25:8.635081473e-05,21:8.635081473e-05):0.003837556294,(3:0.0033138871,(27:0.001278544971,5:0.001278544971):0.002035342…
	TREE *	TREE STATE_219780000 = [&R] ((30:0.001090068655,29:0.001090068655):0.02492290776,(1:0.01698786948,((43:0.006756590069,((42:0.002064493696,(((35:6.763206075e-05,47:6.763206075e-05):0.001174421023,37:0.001242053083):0.0004336433375,39:0.001675696421):0.0003887972747):0.002527421318,((((41:0.0001213790898,36:0.0001213790898):0.0003370358823,44:0.0004584149721):0.002774539053,((48:0.0002213432265,38:…
	TREE *	TREE STATE_16380000 = [&R] ((30:0.003553206314,29:0.003553206314):0.01642988207,(((43:0.007771519256,((((38:0.0005482939744,48:0.0005482939744):0.001601622187,((34:0.0005299248925,(32:0.0001504952305,45:0.0001504952305):0.0003794296621):0.0002488304389,31:0.0007787553314):0.00137116083):0.002722583856,((44:3.210739148e-05,41:3.210739148e-05):0.0001333688297,36:0.0001654762212):0.004707023796):0.0…
	TREE *	TREE STATE_197560000 = [&R] ((((((((47:0.0004005410041,35:0.0004005410041):0.0006791501959,37:0.0010796912):0.001063383751,(42:0.001901867114,39:0.001901867114):0.0002412078369):0.003214432673,((32:0.003133433534,((((48:0.001114381862,(40:0.0006898220535,34:0.0006898220535):0.0004245598089):0.0003095930746,38:0.001423974937):0.0002101877676,45:0.001634162705):2.932234945e-06,31:0.00163709494):0.0…
	TREE *	TREE STATE_17870000 = [&R] ((30:0.005435588678,29:0.005435588678):0.01119092657,(((43:0.008890085953,((((48:0.0005323294884,38:0.0005323294884):0.00225756485,((45:0.001428840365,31:0.001428840365):0.0006850951676,(34:0.0009636005731,32:0.0009636005731):0.00115033496):0.0006759588054):0.002649817896,((44:1.617903224e-05,41:1.617903224e-05):0.0003139169408,36:0.000330095973):0.005109616261):0.00142…
	TREE *	TREE STATE_190600000 = [&R] (((((14:0.009100176744,((24:0.004401253044,(6:0.0003779471768,16:0.0003779471768):0.004023305867):0.002679014328,(((28:0.0004238255639,20:0.0004238255639):0.000259509218,2:0.000683334782):0.003214285844,(22:0.001423108134,10:0.001423108134):0.002474512492):0.003182646746):0.002019909373):0.002255214115,((11:0.006992031628,((((27:0.0001020935367,15:0.0001020935367):0.00…
	TREE *	TREE STATE_203410000 = [&R] ((((((39:0.002002743557,((37:0.0008514940652,35:0.0008514940652):0.0003014660465,47:0.001152960112):0.0008497834454):0.000359066303,42:0.00236180986):0.002939518402,((((40:0.000509988957,34:0.000509988957):0.0007154617012,((32:0.0002989466723,45:0.0002989466723):0.0008747692453,31:0.001173715918):5.17347406e-05):0.0008467465536,(38:0.0009064977992,48:0.0009064977992):0…
	TREE *	TREE STATE_117140000 = [&R] ((29:0.002014858328,30:0.002014858328):0.01566487252,(1:0.01262107267,(((7:0.0007573120055,23:0.0007573120055):0.006653051118,((8:0.001342535936,12:0.001342535936):0.005933864665,((33:0.0008762696715,46:0.0008762696715):0.0020717224,19:0.002947992071):0.00432840853):0.0001339625228):0.005047562916,((((14:0.00582023097,(((24:0.0002615499028,22:0.0002615499028):0.0002965…
	TREE *	TREE STATE_20340000 = [&R] ((30:0.006746356551,29:0.006746356551):0.0162393748,((43:0.006515227583,(((35:0.00116984977,(37:0.0007509184041,47:0.0007509184041):0.0004189313662):0.002658736176,(39:0.003676008811,42:0.003676008811):0.0001525771357):0.001863844227,(((31:0.0006201760132,(45:4.685131889e-05,34:4.685131889e-05):0.0005733246943):0.0003705603713,((48:0.0004914230602,38:0.0004914230602):0.…
	TREE *	TREE STATE_230560000 = [&R] ((30:0.004321405674,29:0.004321405674):0.01343948,(1:0.01349164941,(((((19:0.0002296007376,33:0.0002296007376):0.002248394896,46:0.002477995633):0.005940082808,(7:0.007968540597,((8:0.0001831158823,12:0.0001831158823):0.00697036939,23:0.007153485272):0.0008150553252):0.0004495378444):0.002188991889,(((((((31:0.0002282817482,34:0.0002282817482):0.000465065598,32:0.00069…
	TREE *	TREE STATE_199870000 = [&R] ((((((11:0.003664259464,(((25:0.0003651012915,21:0.0003651012915):0.0007884098866,3:0.001153511178):0.001445789331,(5:0.001124684569,(15:0.0003462619584,27:0.0003462619584):0.000778422611):0.00147461594):0.001064958955):0.002957151929,(((17:0.003617960516,26:0.003617960516):0.0001804987599,(4:0.001467425201,(9:0.0004768440887,18:0.0004768440887):0.0009905811122):0.0023…
	TREE *	TREE STATE_216680000 = [&R] (((30:0.0001579589083,29:0.0001579589083):0.01408528754,1:0.01424324645):0.0006781879324,((43:0.007712236772,((((40:0.00184321749,((38:8.849849216e-05,48:8.849849216e-05):0.001655117198,32:0.00174361569):9.960179999e-05):0.0003198434887,((45:8.285386397e-05,31:8.285386397e-05):0.0002876209948,34:0.0003704748588):0.00179258612):0.001611085778,(41:0.0002090916372,(44:0.0…
	TREE *	TREE STATE_34440000 = [&R] ((((((23:0.007771953533,((12:0.0001137438205,8:0.0001137438205):0.007038970573,((19:0.002901943926,46:0.002901943926):0.0003524015361,33:0.003254345462):0.003898368932):0.0006192391388):0.0003675520978,7:0.00813950563):0.00410816684,(43:0.006828965979,(((((45:0.001066643649,32:0.001066643649):0.0006619425081,(((48:0.0003017497634,38:0.0003017497634):0.0001017805246,34:0…
	TREE *	TREE STATE_37130000 = [&R] ((30:0.0005733980852,29:0.0005733980852):0.01798044423,(1:0.0162460017,((((((46:0.002452130397,33:0.002452130397):0.004015172177,(23:0.002980449566,19:0.002980449566):0.003486853007):0.002560175686,(12:0.001248952386,8:0.001248952386):0.007778525874):0.0001371399875,7:0.009164618247):0.003155826456,((((11:0.006338362557,((21:0.0006163858405,25:0.0006163858405):0.0025787…
	TREE *	TREE STATE_168470000 = [&R] (((((((((36:0.001078674209,(41:0.000563370157,44:0.000563370157):0.0005153040522):0.004105865846,((40:0.001835707733,(38:0.001480146408,48:0.001480146408):0.0003555613244):0.0009716305652,((34:0.0001292678394,45:0.0001292678394):0.0006916472472,31:0.0008209150866):0.001986423211):0.002377201757):0.001021344945,32:0.006205885001):0.0002755084279,((42:0.001248501526,39:0…
	TREE *	TREE STATE_15430000 = [&R] ((30:0.00145375766,29:0.00145375766):0.02353716449,(((43:0.00828207068,((40:0.003730097485,(42:0.002883492359,(((47:0.001074200801,39:0.001074200801):0.0002507794787,37:0.00132498028):0.0002466503418,35:0.001571630622):0.001311861737):0.0008466051259):0.001853935638,(((36:0.0002449031096,(41:9.412312802e-05,44:9.412312802e-05):0.0001507799816):0.004697100688,((45:0.0002…
	TREE *	TREE STATE_227600000 = [&R] ((30:8.278585237e-05,29:8.278585237e-05):0.0166073416,(((1:0.008371059166,((((((25:6.456392663e-05,21:6.456392663e-05):0.0007331227128,5:0.0007976866394):0.0002421712048,15:0.001039857844):0.002359144108,(3:0.001361185437,27:0.001361185437):0.002037816516):0.001800437741,11:0.005199439693):0.002397841271,((((9:5.752146784e-05,18:5.752146784e-05):0.002158210432,4:0.0022…
	TREE *	TREE STATE_198700000 = [&R] (((((((47:0.0009179577778,35:0.0009179577778):0.0001521852037,(42:0.0007185713904,37:0.0007185713904):0.0003515715911):0.0004552450132,39:0.001525387995):0.002534786749,(((((48:0.001112818258,38:0.001112818258):0.00054742489,34:0.001660243148):0.0004270257553,(31:0.000102714971,40:0.000102714971):0.001984553932):0.0003135428911,45:0.002400811794):0.001603885999,(32:0.0…
	TREE *	TREE STATE_130200000 = [&R] ((((((13:0.004913578825,(3:0.003356527598,((11:0.002707355551,(27:0.002163016204,(25:0.001010588906,21:0.001010588906):0.001152427298):0.0005443393476):0.000212108051,(5:0.002700358292,15:0.002700358292):0.0002191053106):0.0004370639963):0.001557051227):0.002171666049,((17:0.003782854151,(9:0.0006844892073,4:0.0006844892073):0.003098364944):0.0005648544273,(18:0.004277…
	TREE *	TREE STATE_38670000 = [&R] ((30:0.0009674356445,29:0.0009674356445):0.01678465282,(1:0.01449900072,(((((36:0.0003549297285,(44:0.0001239677785,41:0.0001239677785):0.00023096195):0.003759716686,((42:0.001579657347,(47:0.000641013545,35:0.000641013545):0.0009386438015):0.0003816100606,(37:0.001872991929,39:0.001872991929):8.827547859e-05):0.002153379007):0.001389812034,(((40:0.0004685106841,48:0.00…
	TREE *	TREE STATE_202140000 = [&R] (((((33:0.002167649935,46:0.002167649935):0.002967032382,19:0.005134682316):0.005882586911,((7:0.005259935212,23:0.005259935212):0.000259896553,(8:0.0004094863841,12:0.0004094863841):0.005110345381):0.005497437462):0.002070226281,(((((((((27:0.0002995520035,3:0.0002995520035):0.0004811388434,15:0.0007806908469):0.0009856872966,(21:0.0009030476359,25:0.0009030476359):0.…
	TREE *	TREE STATE_154540000 = [&R] (((((((41:0.0002005931731,44:0.0002005931731):0.0003761620874,36:0.0005767552605):0.003835033512,((38:0.0001144098558,48:0.0001144098558):0.002463267462,((34:0.0006431930607,(32:0.0002308751519,31:0.0002308751519):0.0004123179088):0.0005349591575,(40:0.001171711368,45:0.001171711368):6.440850517e-06):0.0013995251):0.001834111454):0.0001534047466,((42:0.001291968781,(37…
	TREE *	TREE STATE_136370000 = [&R] (((43:0.008478996177,((((47:0.001212244519,35:0.001212244519):0.0001866368532,(37:0.0006345969387,39:0.0006345969387):0.0007642844335):0.0005704087449,42:0.001969290117):0.002573049688,((36:0.0008660766692,(44:5.066164142e-05,41:5.066164142e-05):0.0008154150278):0.003066033512,(((((31:0.0006756832215,45:0.0006756832215):1.330049989e-05,32:0.0006889837214):0.00023355385…
	TREE *	TREE STATE_3090000 = [&R] (((30:0.002151822966,29:0.002151822966):0.01297641534,1:0.0151282383):0.001845139008,(((14:0.009334019451,((16:6.12222789e-05,6:6.12222789e-05):0.007454453949,(((10:0.0001498217038,22:0.0001498217038):0.003467188519,((28:0.0007032443546,2:0.0007032443546):0.0002919109543,20:0.0009951553089):0.002621854914):0.0006299025218,24:0.004246912745):0.003268763483):0.001818343223…
	TREE *	TREE STATE_47180000 = [&R] ((1:0.02161818045,((((((7:0.001889159363,23:0.001889159363):0.005748075159,((33:0.002494716388,46:0.002494716388):0.001551593842,19:0.00404631023):0.003590924292):0.0007010668191,(8:0.0003068450441,12:0.0003068450441):0.008031456297):0.002294254066,(((((22:0.0001070786519,24:0.0001070786519):0.002000756071,10:0.002107834723):0.002594189742,(6:8.162011703e-05,16:8.162011…
	TREE *	TREE STATE_162530000 = [&R] ((1:0.01372240865,((((14:0.00519657707,(24:0.003789565745,(((22:7.08004587e-05,10:7.08004587e-05):0.00229291934,(2:0.001680559123,(20:0.001114286081,28:0.001114286081):0.0005662730426):0.000683160675):0.0002506174326,(6:9.56792461e-05,16:9.56792461e-05):0.002518657985):0.001175228514):0.001407011325):0.001903054473,18:0.007099631543):0.001877981866,(((13:0.004797465466…
	TREE *	TREE STATE_54070000 = [&R] ((30:0.004947713862,29:0.004947713862):0.01596419402,((((((18:0.007664365973,(11:0.006426545202,((((25:0.0006373342692,21:0.0006373342692):0.002223730148,27:0.002861064418):0.0005466431221,5:0.00340770754):0.0006894376987,(15:0.003636757454,3:0.003636757454):0.0004603877848):0.002329399963):0.001237820772):0.0002077358913,((((24:0.000652605295,(22:5.313875073e-05,10:5.3…
	TREE *	TREE STATE_110620000 = [&R] ((29:0.006942705101,30:0.006942705101):0.01555103167,((((((32:0.004439452136,((42:0.002569752021,((35:0.0008399827945,47:0.0008399827945):0.001026940263,37:0.001866923058):0.0007028289635):0.0008481877767,39:0.003417939798):0.001021512338):0.001065901128,(36:0.0005977238874,(41:0.0002028401481,44:0.0002028401481):0.0003948837392):0.004907629376):0.0001346310676,(((31:0…
	TREE *	TREE STATE_67980000 = [&R] ((1:0.01401497796,((43:0.0077856121,(((45:0.002722215281,(((34:0.0003243816372,32:0.0003243816372):0.000180416946,31:0.0005047985832):0.001635990321,40:0.002140788904):0.0005814263766):0.0007907528021,((48:0.0005026875458,38:0.0005026875458):0.00149485059,((44:0.0001364953122,36:0.0001364953122):0.0001257515941,41:0.0002622469063):0.00173529123):0.001515429947):0.000644…
	TREE *	TREE STATE_120250000 = [&R] ((29:0.002185851577,30:0.002185851577):0.01650765956,((((((14:0.005895011722,24:0.005895011722):0.00111636007,(((2:0.0008729622342,(28:4.627368301e-05,20:4.627368301e-05):0.0008266885512):0.001447420036,(10:0.0009761979435,22:0.0009761979435):0.001344184327):0.002159812925,(16:0.0002018893627,6:0.0002018893627):0.004278305832):0.002531176598):0.00163473826,(23:0.007421…
	TREE *	TREE STATE_132010000 = [&R] ((((43:0.006759563707,((((37:0.001008240207,(47:0.0009073757211,35:0.0009073757211):0.0001008644855):0.0005310543132,39:0.00153929452):0.0001933940504,42:0.00173268857):0.002496105606,(((41:0.0002419253126,44:0.0002419253126):2.324073704e-06,36:0.0002442493863):0.003547432496,(32:0.003523630771,(((38:0.000741446096,48:0.000741446096):0.0009636457612,40:0.001705091857):…
	TREE *	TREE STATE_48580000 = [&R] (((((((33:0.004873586605,(19:0.003166986192,46:0.003166986192):0.001706600413):0.004917776954,((7:0.004768086601,23:0.004768086601):0.002576330844,(12:0.0006116445023,8:0.0006116445023):0.006732772943):0.002446946114):0.001250707415,(14:0.007278682709,((((10:9.206143897e-05,22:9.206143897e-05):0.003139591987,(2:0.0008706523168,(28:0.0008054531103,20:0.0008054531103):6.5…
	TREE *	TREE STATE_115100000 = [&R] ((29:0.0005257043009,30:0.0005257043009):0.01732236773,(((((14:0.006054578786,((16:4.37289296e-05,6:4.37289296e-05):0.004539047579,(((20:0.001257601194,28:0.001257601194):0.0003425600822,2:0.001600161276):0.001522543498,((10:0.0002189729512,22:0.0002189729512):0.0007118277507,24:0.0009308007019):0.002191904072):0.001460071734):0.001471802277):0.00285225396,(13:0.007425…
	TREE *	TREE STATE_125370000 = [&R] ((29:0.003141992343,30:0.003141992343):0.01886324551,(((43:0.006687317569,(((34:0.001064148445,((((45:0.0003122246238,32:0.0003122246238):9.839287697e-06,31:0.0003220639115):0.0005916773669,(38:5.34209636e-05,48:5.34209636e-05):0.0008603203148):0.0001414866312,40:0.00105522791):8.920535805e-06):0.002897868584,((41:7.298377053e-05,44:7.298377053e-05):0.0008423373086,36:…
	TREE *	TREE STATE_4820000 = [&R] ((30:0.004617503808,29:0.004617503808):0.0150215437,(1:0.01221682838,(((14:0.006784029148,((16:6.262216328e-05,6:6.262216328e-05):0.006274506578,((24:0.002206359065,(22:0.00120697836,10:0.00120697836):0.0009993807046):0.002903536802,(20:0.001844361055,(2:0.000608046674,28:0.000608046674):0.001236314381):0.003265534811):0.001227232874):0.0004469004066):0.003925003703,((((…
	TREE *	TREE STATE_72060000 = [&R] (((((((17:0.004107386299,26:0.004107386299):0.0007199595053,(4:0.001059695744,9:0.001059695744):0.003767650061):0.003237827999,((11:0.003919092704,((3:0.001650211169,(25:0.0004514235611,21:0.0004514235611):0.001198787608):0.0008594922097,((15:0.0006400779495,5:0.0006400779495):0.0009454868803,27:0.00158556483):0.0009241385488):0.001409389326):0.004092719675,(18:0.004417…
	TREE *	TREE STATE_22640000 = [&R] ((30:0.002755662127,29:0.002755662127):0.01860906685,((((((10:0.0007445363205,22:0.0007445363205):0.003079554781,(((6:0.0002174053046,16:0.0002174053046):0.001305679962,24:0.001523085267):0.002077375259,(2:0.002331711392,(28:0.001018051362,20:0.001018051362):0.001313660031):0.001268749134):0.0002236305752):0.002742972316,14:0.006567063417):0.001943328078,(((((8:0.000640…
	TREE *	TREE STATE_111870000 = [&R] ((29:0.002436542644,30:0.002436542644):0.01890862852,((((7:0.002896700059,(12:0.001129301201,8:0.001129301201):0.001767398858):0.002615612631,23:0.00551231269):0.0008577850213,(33:0.003368619656,(46:0.001852854593,19:0.001852854593):0.001515765063):0.003001478056):0.005685494749,((((14:0.00592956515,((2:0.001556263132,(20:0.0001928822222,28:0.0001928822222):0.001363380…
	TREE *	TREE STATE_178400000 = [&R] ((1:0.01448587815,((43:0.007227051063,(((37:0.001205860878,((47:0.0007491676569,39:0.0007491676569):0.0003530283356,35:0.001102195992):0.0001036648857):0.001580101642,42:0.00278596252):0.002659951676,(((41:0.000275924694,44:0.000275924694):0.0001792505897,36:0.0004551752837):0.00435421947,((48:0.0008238121726,38:0.0008238121726):0.002415493063,((31:0.0005438131033,((34…
	TREE *	TREE STATE_167070000 = [&R] ((1:0.01548749813,((((46:0.0009711690659,33:0.0009711690659):0.006156486068,19:0.007127655134):0.00328221255,((7:0.003735297862,(8:0.0006201361289,12:0.0006201361289):0.003115161733):0.004406669808,23:0.00814196767):0.002267900014):0.003888211095,((((32:0.006174723398,(((41:0.0007724947948,44:0.0007724947948):6.159221486e-05,36:0.0008340870096):0.004398124016,(((38:9.0…
	TREE *	TREE STATE_80610000 = [&R] ((1:0.01578865176,((43:0.008309087798,(((41:0.0007292022071,(36:0.000339855901,44:0.000339855901):0.0003893463061):0.003168627442,(((45:0.000541098064,(32:0.0004914243977,31:0.0004914243977):4.96736663e-05):0.0001563922326,34:0.0006974902966):0.001222605907,((48:0.0002331018084,38:0.0002331018084):0.001077482688,40:0.001310584496):0.0006095117074):0.001977733446):0.0029…
	TREE *	TREE STATE_227820000 = [&R] ((30:0.0004264809009,29:0.0004264809009):0.01931313645,(1:0.01056411889,((((16:0.00036094264,6:0.00036094264):0.005012286761,(((28:0.0008415409656,(22:0.0004603123717,(10:0.0004285192328,24:0.0004285192328):3.17931389e-05):0.0003812285938):0.0002944684765,20:0.001136009442):0.001874776027,2:0.003010785469):0.002362443932):0.000393568165,14:0.005766797566):0.00426711615…
	TREE *	TREE STATE_24680000 = [&R] ((30:0.0007986439963,29:0.0007986439963):0.02266114827,(((((14:0.009490544635,((((28:0.0009102852238,20:0.0009102852238):0.0002985149969,2:0.001208800221):0.001923926704,((24:0.0003728078271,22:0.0003728078271):0.0003903463023,10:0.0007631541294):0.002369572795):0.004402781097,(6:0.0001901589544,16:0.0001901589544):0.007345349067):0.001955036613):0.001234694655,((((8:0.…
	TREE *	TREE STATE_218820000 = [&R] ((30:0.0005830690887,29:0.0005830690887):0.0209708253,(1:0.01751292431,((43:0.008645795982,((((35:0.001351808169,(37:0.0008754271739,47:0.0008754271739):0.0004763809947):0.0004542998561,42:0.001806108025):0.0001221652914,39:0.001928273316):0.003853147205,((32:0.002643317164,(((45:0.0002015476139,31:0.0002015476139):0.0009818218171,34:0.001183369431):0.001371722178,((48…
	TREE *	TREE STATE_174130000 = [&R] (((1:0.01287129309,((((18:0.005641708523,14:0.005641708523):0.003669798317,(((6:0.0005625129412,16:0.0005625129412):0.002649889156,24:0.003212402097):0.002954873436,((2:0.0006530601523,(20:0.0002839434919,28:0.0002839434919):0.0003691166605):0.0005571828,(10:0.0003613818362,22:0.0003613818362):0.0008488611162):0.00495703258):0.003144231307):0.001529780374,((((33:0.0013…
	TREE *	TREE STATE_93790000 = [&R] ((1:0.01390819133,(29:0.000907216227,30:0.000907216227):0.0130009751):0.001999330623,((((14:0.006632546915,(((28:0.0007115235956,20:0.0007115235956):0.0003831130147,2:0.00109463661):0.003102486712,(((24:0.001464750426,22:0.001464750426):0.001113677929,10:0.002578428355):0.001456210828,(16:0.0001210265396,6:0.0001210265396):0.003913612643):0.0001624841398):0.002435423592…
	TREE *	TREE STATE_104770000 = [&R] ((29:0.001742412032,30:0.001742412032):0.01939686202,(1:0.01359393913,((((14:0.008723313337,((16:5.054500871e-06,6:5.054500871e-06):0.008609773128,(24:0.003600428845,((10:4.41676457e-05,22:4.41676457e-05):0.002262285886,((20:4.748546907e-05,28:4.748546907e-05):0.0005199698991,2:0.0005674553682):0.001738998164):0.001293975313):0.005014398784):0.0001084857082):0.00080123…
	TREE *	TREE STATE_152290000 = [&R] ((((((33:0.0006050172586,19:0.0006050172586):0.003020776836,46:0.003625794094):0.007721272777,(12:0.000295739008,8:0.000295739008):0.01105132786):0.0002981845601,(23:0.001357883226,7:0.001357883226):0.01028736821):0.004431888791,(((((42:0.00089757997,((47:5.605806882e-05,35:5.605806882e-05):0.000116437827,39:0.0001724958958):0.0007250840741):0.0003849493379,37:0.001282…
	TREE *	TREE STATE_162660000 = [&R] ((1:0.01408298065,(((14:0.008082623797,(18:0.005214739881,((2:0.00206575868,((20:0.0009823208179,28:0.0009823208179):0.001020221767,(22:0.000751815109,10:0.000751815109):0.001250727476):6.321609513e-05):0.001792000437,(24:0.003020400141,(6:0.001165638643,16:0.001165638643):0.001854761498):0.0008373589767):0.001356980764):0.002867883916):9.356583667e-05,(((13:0.00627788…
	TREE *	TREE STATE_58180000 = [&R] ((30:0.002432138175,29:0.002432138175):0.02256130862,(((46:0.002512596039,(19:0.0007204728121,33:0.0007204728121):0.001792123227):0.005551612931,(((12:0.0009009544622,8:0.0009009544622):0.001768732396,7:0.002669686858):0.004413951429,23:0.007083638287):0.0009805706829):0.004823632264,((((((6:0.0001562848023,16:0.0001562848023):0.007161938369,((22:0.0006946580025,(24:8.8…
	TREE *	TREE STATE_90670000 = [&R] ((((((42:0.002288143515,(39:0.001827998217,((47:0.00141685276,35:0.00141685276):0.0003751159804,37:0.001791968741):3.602947597e-05):0.0004601452981):0.003702041928,((((48:0.000515639945,38:0.000515639945):0.002594467968,((31:0.0004943626968,(45:4.13541761e-05,40:4.13541761e-05):0.0004530085207):0.000904432406,34:0.001398795103):0.00171131281):0.0005591371425,(41:0.00025…
	TREE *	TREE STATE_167560000 = [&R] ((((1:0.0144611364,((((4:1.164351682e-05,9:1.164351682e-05):0.005578568369,(17:0.003580970432,26:0.003580970432):0.002009241454):0.004241489011,(14:0.00788535798,(18:0.005548169297,((((20:0.0002989248338,28:0.0002989248338):0.000364570972,2:0.0006634958058):0.0007186097142,(22:0.0002018224185,10:0.0002018224185):0.001180283101):0.003432709364,((6:0.0002228580131,16:0.0…
	TREE *	TREE STATE_144390000 = [&R] ((1:0.01283060834,((((((17:0.002498109673,26:0.002498109673):0.003490391013,(4:0.001751528514,(9:0.0003415129275,18:0.0003415129275):0.001410015587):0.004236972172):0.001654125506,(13:0.005972271413,(11:0.005947361438,((3:0.002898856747,((25:0.0006715378345,21:0.0006715378345):0.001347819955,(27:0.000339173819,5:0.000339173819):0.00168018397):0.0008794989577):0.0001919…
	TREE *	TREE STATE_172650000 = [&R] ((1:0.01198383959,((((((19:0.000914777144,33:0.000914777144):0.001625083469,46:0.002539860613):0.00471960589,7:0.007259466504):0.0001779047326,(23:0.005415443848,(8:0.0004438078318,12:0.0004438078318):0.004971636016):0.002021927389):0.001941190998,((((6:1.482653031e-05,16:1.482653031e-05):0.004962899317,(((10:3.005866537e-05,22:3.005866537e-05):0.001280430346,24:0.0013…
	TREE *	TREE STATE_9090000 = [&R] ((30:0.00221022824,29:0.00221022824):0.02647783913,(1:0.01780795367,((((((18:0.005911823331,11:0.005911823331):0.0007817190991,(((3:0.0008701293047,25:0.0008701293047):0.000249591121,21:0.001119720426):0.001471817542,(15:0.0007793312024,(27:0.0004969430997,5:0.0004969430997):0.0002823881028):0.001812206766):0.004102004462):0.0008763039583,13:0.007569846389):0.00089955691…
	TREE *	TREE STATE_202230000 = [&R] (((((33:0.002135424277,46:0.002135424277):0.004219036152,19:0.00635446043):0.004269312594,((7:0.005046686999,23:0.005046686999):0.0016004892,(8:0.0009428577973,12:0.0009428577973):0.005704318402):0.003976596825):0.003356408162,((((((((27:0.0008403231437,15:0.0008403231437):2.827206743e-05,3:0.0008685952111):0.0007740084684,5:0.001642603679):0.0003159165569,(25:0.000118…
	TREE *	TREE STATE_125260000 = [&R] ((29:0.001236837066,30:0.001236837066):0.01521505944,(((43:0.006704335206,((((32:0.001147469372,(38:0.0005760029558,((45:8.936463865e-05,31:8.936463865e-05):0.0003992546911,48:0.0004886193297):8.738362603e-05):0.0005714664165):0.0002189591611,(34:0.001053170529,40:0.001053170529):0.0003132580042):0.002516537672,((41:0.0001221673835,44:0.0001221673835):0.0003891332316,3…
	TREE *	TREE STATE_206150000 = [&R] ((((((35:0.0010840258,42:0.0010840258):0.0007094029564,(47:0.001678428058,(39:0.001047973414,37:0.001047973414):0.0006304546444):0.000115000698):0.00494551034,((((38:0.001351159811,48:0.001351159811):0.0009885066756,((31:2.390924724e-05,45:2.390924724e-05):0.0007165479209,34:0.0007404571681):0.001599209318):0.0003043610951,32:0.002644027581):0.0007513722186,(((44:0.000…
	TREE *	TREE STATE_95970000 = [&R] (((1:0.01089122664,((23:0.002884903714,((12:0.000359242473,8:0.000359242473):0.001051085654,7:0.001410328127):0.001474575587):0.005736831089,((46:0.00316904276,33:0.00316904276):0.001088662766,19:0.004257705527):0.004364029275):0.002269491833):6.326572154e-05,(((14:0.007744675529,((16:0.0002265773464,6:0.0002265773464):0.005127505392,((2:0.00128471914,(28:0.000371551656…
	TREE *	TREE STATE_208830000 = [&R] ((1:0.01276479891,(((43:0.006685612379,((42:0.002810445089,((35:0.00133376635,(47:0.0005957060549,37:0.0005957060549):0.0007380602948):0.0008524086972,39:0.002186175047):0.0006242700418):0.00294593049,(((36:5.329337849e-05,44:5.329337849e-05):6.61519762e-05,41:0.0001194453547):0.004319187103,((31:0.00125884596,(32:0.001224140947,(45:0.001135130781,(40:0.001026230345,34…
	TREE *	TREE STATE_104150000 = [&R] ((29:0.002096439408,30:0.002096439408):0.02135528385,(1:0.01574451008,(((((23:0.005779485526,((8:0.0005033349052,12:0.0005033349052):0.005039112043,7:0.005542446948):0.0002370385779):0.00240975892,(19:0.002168110627,(46:0.0007628182894,33:0.0007628182894):0.001405292338):0.006021133819):0.002100933567,(14:0.007519697529,(((22:0.0002747377036,(10:0.0001104133298,24:0.00…
	TREE *	TREE STATE_48400000 = [&R] ((1:0.0136231873,(((((33:0.004881142329,(19:0.00168365,46:0.00168365):0.003197492329):0.001852558126,((7:0.002027408034,(12:0.0005460594057,8:0.0005460594057):0.001481348629):0.001119089529,23:0.003146497563):0.003587202892):0.003336808314,(((((20:0.0003092960124,28:0.0003092960124):0.0009679996325,2:0.001277295645):0.002479848818,(24:0.001071430746,(22:0.0002027870255,…
	TREE *	TREE STATE_22440000 = [&R] ((30:0.004220799911,29:0.004220799911):0.02264941336,((((((((6:8.458215475e-05,16:8.458215475e-05):0.004184633802,((10:0.001261193301,22:0.001261193301):0.002001959101,((28:0.0007010517844,20:0.0007010517844):0.0006449028322,2:0.001345954617):0.001917197786):0.001006063554):0.0006318567351,24:0.004901072692):0.002641744503,14:0.007542817194):0.0009479128579,(((((3:0.003…
	TREE *	TREE STATE_236660000 = [&R] ((30:0.003788099923,29:0.003788099923):0.03649244431,(((((((47:0.0006811732071,39:0.0006811732071):0.0007583560109,(35:0.0009151288439,42:0.0009151288439):0.0005244003741):0.0007039609336,37:0.002143490152):0.003496443137,((44:0.0001754056362,(36:4.382510348e-05,41:4.382510348e-05):0.0001315805327):0.00368814503,((31:0.001022575643,(45:0.0008883370625,32:0.000888337062…
	TREE *	TREE STATE_49700000 = [&R] (1:0.01754881032,((((((((15:0.002306825243,3:0.002306825243):0.0005484232228,(27:0.0004801360593,5:0.0004801360593):0.002375112407):0.0006143252304,(25:0.00119229892,21:0.00119229892):0.002277274776):0.003275823494,11:0.00674539719):0.0005757628837,((13:0.003349068938,18:0.003349068938):0.001983930847,(((9:0.0003456106332,4:0.0003456106332):0.001875125544,26:0.002220736…
	TREE *	TREE STATE_222640000 = [&R] ((30:0.003123863533,29:0.003123863533):0.01512761689,(1:0.01442064819,((((((16:0.0005901988232,6:0.0005901988232):0.003428957197,(((28:0.0009004393669,20:0.0009004393669):0.001160841744,2:0.002061281111):0.0009768232082,((24:0.0005615859486,10:0.0005615859486):0.0003963775623,22:0.0009579635109):0.002080140808):0.0009810517008):0.003833530619,14:0.007852686639):0.00106…
	TREE *	TREE STATE_32010000 = [&R] ((30:0.00136128795,29:0.00136128795):0.02343564536,(((43:0.008632775313,(((37:0.001500362879,42:0.001500362879):9.172438529e-05,((47:5.334585859e-05,35:5.334585859e-05):0.00138290651,39:0.001436252369):0.0001558348955):0.003936015268,((((((48:0.0002867596031,38:0.0002867596031):0.0003046951829,40:0.000591454786):0.0005200067574,(34:0.0001253471106,31:0.0001253471106):0.…
	TREE *	TREE STATE_199800000 = [&R] ((((((11:0.003948763606,((3:0.001017788344,(25:0.0006814694564,21:0.0006814694564):0.0003363188874):0.001250173226,(27:0.0002236715928,(5:5.192718283e-05,15:5.192718283e-05):0.00017174441):0.002044289977):0.001680802036):0.003388887858,(((26:0.00258324241,17:0.00258324241):0.0007946929653,(18:0.0003636979852,(4:0.0002012536629,9:0.0002012536629):0.0001624443223):0.0030…
	TREE *	TREE STATE_51160000 = [&R] ((30:0.0004441129375,29:0.0004441129375):0.01955226785,(1:0.01552163565,(((((13:0.007873743196,((9:0.001318157576,4:0.001318157576):0.003977930997,(17:0.005055283078,26:0.005055283078):0.0002408054954):0.002577654623):0.0008521686358,(((21:0.001291959861,25:0.001291959861):0.002726692085,(3:0.003106144651,(27:0.0001441395797,(5:0.0001404057047,15:0.0001404057047):3.7338…
	TREE *	TREE STATE_188980000 = [&R] ((1:0.01575556817,(((((((31:0.001851351991,(34:0.001423488672,(32:0.0007150811932,45:0.0007150811932):0.000708407479):0.0004278633188):0.001421050283,(40:0.00239635921,(38:0.001543778124,48:0.001543778124):0.0008525810865):0.0008760430634):0.00156102197,((44:2.002892181e-06,41:2.002892181e-06):4.891456106e-05,36:5.091745324e-05):0.004782506791):0.0003299239268,(((42:0.…
	TREE *	TREE STATE_101050000 = [&R] ((29:0.001778311196,30:0.001778311196):0.01611595712,(1:0.01154223096,(((((18:0.0004413959437,17:0.0004413959437):0.002740112231,((9:0.0006802550164,4:0.0006802550164):0.002361353135,26:0.003041608152):0.0001399000226):0.003236326846,((((15:0.001033804174,(21:0.0008370127563,25:0.0008370127563):0.0001967914178):0.000623338462,(3:0.001299728426,(5:0.001273485978,27:0.00…
	TREE *	TREE STATE_88850000 = [&R] (((((32:0.006285133821,((((40:0.001896764868,(48:0.0008554688401,38:0.0008554688401):0.001041296028):0.0002890889324,(45:0.0004503154814,(34:0.0004256847843,31:0.0004256847843):2.463069711e-05):0.001735538319):0.001010727535,(36:0.0002361538714,(41:0.0002166525008,44:0.0002166525008):1.950137056e-05):0.002960427464):0.00173866682,((42:0.001498910082,39:0.001498910082):0…
	TREE *	TREE STATE_158750000 = [&R] ((29:0.002207861987,30:0.002207861987):0.01526491101,(((((((16:0.0003420303673,6:0.0003420303673):0.005703006797,(14:0.005895561289,(((28:0.000135983668,20:0.000135983668):0.002522172178,2:0.002658155846):0.001472935679,(24:0.0009119831478,(22:2.117281273e-05,10:2.117281273e-05):0.0008908103351):0.003219108378):0.001764469763):0.0001494758754):0.0006098600853,18:0.0066…
	TREE *	TREE STATE_11200000 = [&R] ((30:0.002647139351,29:0.002647139351):0.01754752063,(1:0.01508235401,((((18:0.001140183995,(4:0.0007905909562,9:0.0007905909562):0.000349593039):0.002773224144,((17:0.002942565782,26:0.002942565782):0.0005017310672,13:0.003444296849):0.0004691112907):0.001391389292,(11:0.003965622986,((3:0.00147131984,((21:0.000184872179,25:0.000184872179):0.00100159442,5:0.00118646659…
	TREE *	TREE STATE_152980000 = [&R] (((((33:0.003856012619,46:0.003856012619):0.00215768804,19:0.006013700659):0.004457119108,((23:0.004855459327,7:0.004855459327):0.0002584078279,(12:0.000291248366,8:0.000291248366):0.004822618789):0.005356952613):0.003647538726,(((((((((31:0.0003711895787,40:0.0003711895787):0.0009809946706,(34:0.001244765515,32:0.001244765515):0.0001074187347):0.0003485946887,(38:0.00…
	TREE *	TREE STATE_126310000 = [&R] ((29:0.001738960417,30:0.001738960417):0.01964091677,(((43:0.006306352637,(32:0.005396730655,(((39:0.002077662575,42:0.002077662575):7.531993149e-05,(37:0.001484796877,(35:0.0009276938313,47:0.0009276938313):0.0005571030457):0.00066818563):0.002984260734,((36:0.0004648530875,(44:0.0001381823378,41:0.0001381823378):0.0003266707497):0.00356069731,(((45:6.163436137e-05,34…
	TREE *	TREE STATE_118990000 = [&R] ((29:0.003819677301,30:0.003819677301):0.02025073586,(1:0.01334004421,(((((33:0.002842103441,46:0.002842103441):0.004506433587,(((19:0.001124242958,7:0.001124242958):0.0002485519976,23:0.001372794955):0.005093492042,(8:0.001472158201,12:0.001472158201):0.004994128796):0.0008822500316):0.002194732522,((13:0.006519249557,(11:0.004186625618,(3:0.002851597514,((21:0.000626…
	TREE *	TREE STATE_64850000 = [&R] (((((42:0.002859968262,(((35:0.0002843434746,47:0.0002843434746):0.001369053867,39:0.001653397342):0.001058222086,37:0.002711619428):0.0001483488338):0.003388649624,((((32:0.001113580258,45:0.001113580258):0.001580794329,(40:0.0005032560932,(31:0.0002946684918,34:0.0002946684918):0.0002085876014):0.002191118494):0.0007004069085,(38:0.002646619699,48:0.002646619699):0.00…
	TREE *	TREE STATE_142000000 = [&R] ((1:0.01365846096,((((23:0.006157217743,(7:0.002900520156,(12:0.0006333404544,8:0.0006333404544):0.002267179701):0.003256697588):0.001796944893,(19:0.00405046735,(33:0.002817348164,46:0.002817348164):0.001233119186):0.003903695286):0.001111186426,(((11:0.002885915368,((21:0.001214413484,(3:0.001123770938,25:0.001123770938):9.064254624e-05):0.0007806755815,((27:0.000322…
	TREE *	TREE STATE_212520000 = [&R] ((((((((((2:0.002101939209,(28:0.001041531944,20:0.001041531944):0.001060407264):0.001520445792,(10:0.0003405647885,22:0.0003405647885):0.003281820212):0.001816886447,24:0.005439271448):0.0003923438032,(6:0.0004601383397,16:0.0004601383397):0.005371476912):0.0009786572036,14:0.006810272455):0.003911999665,((23:0.007947504994,(12:0.0001083207876,8:0.0001083207876):0.007…
	TREE *	TREE STATE_86820000 = [&R] (((((43:0.007370495605,(((42:0.001818997525,((47:0.0003818103088,35:0.0003818103088):0.0007681393569,37:0.001149949666):0.0006690478593):0.001156527266,39:0.002975524791):0.001948825926,(((44:0.0002857414735,36:0.0002857414735):2.884036642e-05,41:0.0003145818399):0.00292087627,((40:0.002118984339,((38:0.001047837305,48:0.001047837305):0.0008884954576,((31:0.000221306051…
	TREE *	TREE STATE_110700000 = [&R] ((29:0.0087663968,30:0.0087663968):0.01080438574,((((((39:0.004681891924,32:0.004681891924):0.0001014013643,(42:0.00334850756,((35:0.001823658579,47:0.001823658579):4.873419233e-05,37:0.001872392772):0.001476114788):0.001434785728):0.001330023588,(((40:0.001939278157,48:0.001939278157):0.001171559779,(((31:1.306473293e-05,45:1.306473293e-05):0.000244370599,34:0.0002574…
	TREE *	TREE STATE_213940000 = [&R] ((1:0.01403186081,((43:0.00776190217,(((((45:0.001030019675,31:0.001030019675):0.001295518106,((38:0.0002595368587,48:0.0002595368587):0.001939343908,(34:0.001599094677,40:0.001599094677):0.0005997860892):0.0001266570144):0.001001704064,32:0.003327241845):0.001000063692,((41:2.943219104e-05,44:2.943219104e-05):0.0002456015399,36:0.0002750337309):0.004052271806):0.00169…
	TREE *	TREE STATE_188010000 = [&R] (((((8:0.0003491782742,12:0.0003491782742):0.009250835791,(7:0.007477362622,(((46:0.002375924016,33:0.002375924016):0.002570494294,19:0.004946418309):0.001425969603,23:0.006372387912):0.00110497471):0.002122651443):0.001704788561,(((((((48:0.0007964555475,38:0.0007964555475):0.0001529822617,40:0.0009494378092):0.002421504464,(32:0.002539198687,(31:0.000814765181,(45:0.…
	TREE *	TREE STATE_99140000 = [&R] ((29:0.0008051155688,30:0.0008051155688):0.02064941037,(1:0.01618512074,((((((((21:0.0006052153399,25:0.0006052153399):0.004855567861,11:0.005460783201):0.0001823888105,(3:0.002904263554,((15:0.0001201486853,5:0.0001201486853):0.000903558954,27:0.001023707639):0.001880555915):0.002738908458):0.001496771849,13:0.007139943861):0.0006941901006,((4:0.0006391549011,9:0.00063…
	TREE *	TREE STATE_13730000 = [&R] ((30:0.002507290704,29:0.002507290704):0.02194143037,(((((11:0.006228558637,((3:0.001995788875,(15:0.001337204706,27:0.001337204706):0.000658584169):0.0007288938172,(5:0.001698825724,(21:0.0008131535255,25:0.0008131535255):0.0008856721984):0.001025856968):0.003503875945):0.002054133734,((((18:0.0005877000336,4:0.0005877000336):0.001581591553,9:0.002169291586):0.00422038…
	TREE *	TREE STATE_228850000 = [&R] ((30:0.00219931268,29:0.00219931268):0.01949299463,(((((23:0.005815582971,7:0.005815582971):0.0003521615718,(8:0.0007368776547,12:0.0007368776547):0.005430866888):0.002801361249,((33:0.000790808565,19:0.000790808565):0.003413270864,46:0.004204079429):0.004765026362):0.001896771528,(1:0.01000047078,((((10:0.00151290807,((2:0.001402339754,24:0.001402339754):1.585572575e-…
	TREE *	TREE STATE_193910000 = [&R] ((1:0.01302172367,((((((38:0.00017543306,48:0.00017543306):0.001135468245,((45:1.344117744e-05,31:1.344117744e-05):0.0001320922349,34:0.0001455334123):0.001165367893):5.5435235e-05,(40:0.0001825034707,32:0.0001825034707):0.001183833069):0.002978347139,(((37:0.001099564098,((35:1.166651602e-05,47:1.166651602e-05):0.0007460461611,39:0.0007577126772):0.0003418514205):0.00…
	TREE *	TREE STATE_228760000 = [&R] ((30:0.002553086973,29:0.002553086973):0.01369079374,((((((23:0.0004670043527,7:0.0004670043527):0.003117871964,(8:0.0004149544833,12:0.0004149544833):0.003169921834):0.004883048793,((33:0.001453452332,19:0.001453452332):0.0004707608411,46:0.001924213173):0.006543711937):0.001936006451,1:0.01040393156):0.0001199389879,(((((24:0.001364869699,(10:0.0009873975446,22:0.000…
	TREE *	TREE STATE_9330000 = [&R] ((30:0.004342745758,29:0.004342745758):0.02315317968,(1:0.01687011663,(((((((10:0.0002859698664,22:0.0002859698664):0.002760436792,(20:0.001901288646,(24:0.0007131529879,(2:0.0001822318394,28:0.0001822318394):0.0005309211485):0.001188135658):0.001145118013):0.002136494474,(16:0.0001602687209,6:0.0001602687209):0.005022632411):0.001775368389,14:0.006958269522):0.003170069…
	TREE *	TREE STATE_198860000 = [&R] (((((42:0.001621234982,(39:0.001451436916,((35:0.001175358821,47:0.001175358821):0.0002527500342,37:0.001428108855):2.332806133e-05):0.0001697980659):0.00411825293,((32:0.003319367491,(41:8.311828264e-05,(44:1.931987953e-05,36:1.931987953e-05):6.379840311e-05):0.003236249208):0.0001985357627,(((38:0.0006841829286,(48:0.0005107680604,34:0.0005107680604):0.0001734148681)…
	TREE *	TREE STATE_230780000 = [&R] ((30:0.001905343341,29:0.001905343341):0.01585881326,(((((7:0.005924668868,((19:0.002699386923,33:0.002699386923):0.0008171733386,46:0.003516560261):0.002408108607):0.003329148652,((8:3.954335135e-05,12:3.954335135e-05):0.007113010937,23:0.007152554288):0.002101263232):0.002206228455,((((((5:0.001761709494,(25:6.449002677e-05,21:6.449002677e-05):0.001697219467):0.00026…
	TREE *	TREE STATE_8160000 = [&R] ((30:0.00828771283,29:0.00828771283):0.009282945004,(1:0.01392298164,((((((36:0.0005134238837,(41:3.031605962e-05,44:3.031605962e-05):0.0004831078241):0.003813736912,((32:0.002700902986,((34:7.017316582e-05,31:7.017316582e-05):0.0005475208296,45:0.0006176939954):0.002083208991):0.00119751195,(38:0.0003759850845,48:0.0003759850845):0.003522429851):0.0004287458598):0.00163…
	TREE *	TREE STATE_215200000 = [&R] ((1:0.01631984048,((43:0.007545774739,(((((34:0.0008331826814,(45:0.0004752737478,31:0.0004752737478):0.0003579089336):0.0007008905661,32:0.001534073248):0.0007082791539,(40:0.002023844781,(38:0.002021800143,48:0.002021800143):2.044637462e-06):0.0002185076208):0.002356471821,(36:0.0005004764076,(44:8.826701103e-05,41:8.826701103e-05):0.0004122093966):0.004098347815):0.…
	TREE *	TREE STATE_25160000 = [&R] ((30:0.001858149567,29:0.001858149567):0.01746238662,(((((14:0.007453648872,(24:0.006482843893,((((20:0.000497844767,28:0.000497844767):0.0003877178232,2:0.0008855625902):0.002113028355,(22:0.0003436237093,10:0.0003436237093):0.002654967236):0.002135426145,(6:0.0001481975056,16:0.0001481975056):0.004985819585):0.001348826803):0.0009708049786):0.002904704714,(((23:0.0016…
	TREE *	TREE STATE_139990000 = [&R] ((((23:0.006960976333,(8:0.0006557458598,12:0.0006557458598):0.006305230473):0.001157107946,(7:0.0068995104,(19:0.006723834437,(33:0.003858951102,46:0.003858951102):0.002864883335):0.0001756759633):0.001218573878):0.003006935369,((1:0.009774870367,(43:0.00668388033,(((32:0.002128874405,(48:0.001941544183,((40:0.001219394915,38:0.001219394915):0.0004248110593,(34:0.0002…
	TREE *	TREE STATE_169420000 = [&R] (((((23:0.006436907283,7:0.006436907283):0.0009519818632,(33:0.00241631054,(19:0.001879405964,46:0.001879405964):0.0005369045762):0.004972578607):0.00018107562,(12:0.0001730070534,8:0.0001730070534):0.007396957713):0.004583960167,((((((17:0.004993562717,26:0.004993562717):0.00035288806,13:0.005346450777):0.001083165812,((((25:0.0001120354229,21:0.0001120354229):0.00402…
	TREE *	TREE STATE_138380000 = [&R] ((((19:0.006352188653,(46:0.00171142545,33:0.00171142545):0.004640763203):0.00252121432,((8:5.164133383e-05,12:5.164133383e-05):0.008502021036,(23:0.005035064371,7:0.005035064371):0.003518597998):0.0003197406031):0.00627010596,((43:0.00672405912,((((32:0.0006758167896,(38:0.0002327120458,48:0.0002327120458):0.0004431047438):0.001648255523,(40:0.001936013072,(45:0.00117…
	TREE *	TREE STATE_33150000 = [&R] (((30:0.005014042111,29:0.005014042111):0.005083727994,1:0.01009777011):0.002698749271,((((((8:0.0003262623204,12:0.0003262623204):0.007955658087,(7:0.007731849379,((19:0.0004268534256,33:0.0004268534256):0.0003058168661,46:0.0007326702917):0.006999179087):0.0005500710281):7.315837384e-05,23:0.008355078781):0.001533278772,(((6:0.0002510718175,16:0.0002510718175):0.00537…
	TREE *	TREE STATE_150960000 = [&R] (((1:0.01369320604,(((13:0.006403418403,(11:0.004328522874,((((21:0.0002841085464,25:0.0002841085464):0.0009306574142,15:0.001214765961):0.0007832583863,5:0.001998024347):0.0004182371823,(3:0.0009531640481,27:0.0009531640481):0.001463097481):0.001912261345):0.002074895529):0.0001671102558,((26:0.00151182132,17:0.00151182132):0.004060689995,((9:0.0003053314221,18:0.0003…
	TREE *	TREE STATE_207680000 = [&R] ((((((46:0.004163074198,(19:0.00162918121,33:0.00162918121):0.002533892988):0.001799113302,((8:3.379536251e-05,12:3.379536251e-05):0.005769359107,23:0.005803154469):0.0001590330306):0.0005074576695,7:0.006469645169):0.004648581845,((((37:0.0007866667955,(35:0.0006724905495,47:0.0006724905495):0.000114176246):0.0004531588508,(42:0.0002288808804,39:0.0002288808804):0.001…
	TREE *	TREE STATE_114280000 = [&R] ((29:0.00199278645,30:0.00199278645):0.01642134287,((((((((9:8.133779943e-05,4:8.133779943e-05):9.572186529e-05,18:0.0001770596647):0.006911807475,(26:0.001967569788,17:0.001967569788):0.005121297352):0.001981365364,13:0.009070232504):0.0007608337063,(11:0.005934283081,((15:0.0009206961542,25:0.0009206961542):7.631729002e-05,((27:0.0006246166415,5:0.0006246166415):0.00…
	TREE *	TREE STATE_23990000 = [&R] ((30:0.001161251536,29:0.001161251536):0.0225279318,((((14:0.006382159401,((2:0.001789920865,(20:0.001469651247,28:0.001469651247):0.0003202696186):0.003243477131,((6:1.530409143e-05,16:1.530409143e-05):0.004138280976,(24:0.0005002895462,(22:5.241293877e-05,10:5.241293877e-05):0.0004478766074):0.003653295521):0.0008798129287):0.001348761404):0.005738581888,((((8:0.00096…
	TREE *	TREE STATE_150650000 = [&R] ((((((((12:0.0005117524706,8:0.0005117524706):0.00621241446,23:0.00672416693):0.0009240113453,7:0.007648178275):0.002879036878,((33:0.002728971462,46:0.002728971462):9.795033252e-05,19:0.002826921795):0.007700293359):0.0003670379305,(((13:0.009070103678,(11:0.004565639971,(((21:0.0008068989662,25:0.0008068989662):0.001133317566,(27:0.0015720033,(5:0.0001817428497,15:0.…
	TREE *	TREE STATE_64420000 = [&R] ((1:0.01529468546,(((((39:0.0008842079981,(37:0.0007801574387,(35:0.000388122845,47:0.000388122845):0.0003920345937):0.0001040505594):0.001167818934,42:0.002052026932):0.004699394792,(((32:0.0003904395535,45:0.0003904395535):0.002074011725,((38:0.0001706580423,48:0.0001706580423):0.002057099229,(40:0.001674838753,(31:0.0005659602229,34:0.0005659602229):0.00110887853):0.…
	TREE *	TREE STATE_29770000 = [&R] ((30:0.003664854568,29:0.003664854568):0.01303636644,(((((13:0.00784267566,(11:0.00607803104,((((15:0.0002160739036,5:0.0002160739036):0.002399960588,27:0.002616034492):0.001008531219,3:0.003624565711):0.001197121441,(25:2.991736374e-05,21:2.991736374e-05):0.004791769789):0.001256343888):0.00176464462):0.001791650837,((17:0.003799567241,26:0.003799567241):0.001239995104…
	TREE *	TREE STATE_197470000 = [&R] (((((((42:0.002827869674,(37:0.0007788411959,(35:0.0004973589927,47:0.0004973589927):0.0002814822032):0.002049028478):0.0001259531605,39:0.002953822834):0.001787047856,((32:0.003292182827,(((38:0.0002494162779,48:0.0002494162779):0.001096877162,(31:0.0001891432472,45:0.0001891432472):0.001157150193):9.491899759e-05,(40:0.001282111399,34:0.001282111399):0.0001591010388)…
	TREE *	TREE STATE_84730000 = [&R] (((((((23:0.005488587099,(12:0.000133915596,8:0.000133915596):0.005354671503):0.001410641046,7:0.006899228145):0.0001468614494,(19:0.005300873148,(33:0.002074307023,46:0.002074307023):0.003226566125):0.001745216446):0.003912220683,(((13:0.006508341272,(((((((25:0.0008354016943,21:0.0008354016943):0.0004302606844,3:0.001265662379):0.0002722804707,27:0.001537942849):0.000…
	TREE *	TREE STATE_61630000 = [&R] ((30:0.000263622365,29:0.000263622365):0.01877539962,((((((33:0.002991765997,46:0.002991765997):0.0007720807462,19:0.003763846743):0.003584782814,7:0.007348629557):0.00063177121,((12:0.0003034557292,8:0.0003034557292):0.007073200802,23:0.007376656531):0.0006037442359):0.003569144335,((((4:0.00051912446,9:0.00051912446):0.00377682305,(17:0.003670015194,26:0.003670015194)…
	TREE *	TREE STATE_10500000 = [&R] ((30:0.002468363161,29:0.002468363161):0.01637120549,(1:0.0135174479,((((((12:0.0008244601487,8:0.0008244601487):0.004367493887,(7:0.001877889413,23:0.001877889413):0.003314064623):0.004200895046,(33:0.003675737418,(19:0.002068130228,46:0.002068130228):0.001607607189):0.005717111664):0.0008842740979,((((24:0.002412757417,(22:2.717048431e-05,10:2.717048431e-05):0.0023855…
	TREE *	TREE STATE_123030000 = [&R] ((29:0.002901546374,30:0.002901546374):0.01485341133,((((((14:0.009238776202,(((10:0.0003038382291,22:0.0003038382291):0.001763462145,((28:0.001153043396,20:0.001153043396):0.0001664269205,2:0.001319470316):0.0007478300581):0.002969616474,(24:0.004407666507,(16:0.000220554496,6:0.000220554496):0.004187112011):0.0006292503408):0.004201859354):0.0008492366626,((8:0.00033…
	TREE *	TREE STATE_186670000 = [&R] ((((((((40:0.001017560976,(48:0.0005064888069,38:0.0005064888069):0.0005110721689):0.001418177562,((45:0.001119526923,(31:0.0006288866495,34:0.0006288866495):0.0004906402735):5.994544941e-06,32:0.001125521468):0.00131021707):0.002195080471,((44:0.0003788162808,41:0.0003788162808):0.0006322820288,36:0.00101109831):0.0036197207):0.00140491487,(42:0.001463726481,(39:0.001…
	TREE *	TREE STATE_220110000 = [&R] (((30:0.003800076407,29:0.003800076407):0.01104460942,1:0.01484468582):0.0006391572852,(((43:0.007832701818,((42:0.001672511704,(37:0.001004557856,((47:0.0002206893021,39:0.0002206893021):0.0001583595282,35:0.0003790488303):0.0006255090256):0.0006679538485):0.003995229695,(32:0.004903244334,(((41:7.729866394e-05,44:7.729866394e-05):0.0003925811044,36:0.0004698797684):0…
	TREE *	TREE STATE_237040000 = [&R] ((30:0.005853349669,29:0.005853349669):0.03690723463,((((((44:7.551821355e-05,41:7.551821355e-05):0.0003782032536,36:0.0004537214672):0.004095909159,((40:0.0007475709844,(38:0.0001202869601,48:0.0001202869601):0.0006272840243):0.001761579525,(45:0.001539729548,(31:0.0008614448541,(34:0.0008513350605,32:0.0008513350605):1.010979365e-05):0.0006782846943):0.0009694209613)…
	TREE *	TREE STATE_56470000 = [&R] ((30:0.0008829037397,29:0.0008829037397):0.01513628711,((((((42:0.001723162273,((47:0.0006830965738,39:0.0006830965738):0.0001380283954,35:0.0008211249691):0.0009020373039):0.001082896755,37:0.002806059028):0.002576886132,(((((40:0.0001321455648,(34:7.604243208e-06,45:7.604243208e-06):0.0001245413215):0.0001974604574,31:0.0003296060221):4.398920706e-05,32:0.000373595229…
	TREE *	TREE STATE_160310000 = [&R] (((1:0.0101350869,(((14:0.005231731352,((((10:0.0001747935887,22:0.0001747935887):0.001951073438,24:0.002125867026):0.0001372755787,(2:0.001462508948,(20:0.0006556437683,28:0.0006556437683):0.0008068651795):0.0008006336571):0.002673655743,((16:0.0002325397053,6:0.0002325397053):0.0006558362835,18:0.0008883759888):0.00404842236):0.0002949330034):0.003996172277,((((9:0.0…
	TREE *	TREE STATE_116940000 = [&R] ((29:0.003127233888,30:0.003127233888):0.01465319818,(1:0.01329157394,((43:0.007533682416,((42:0.001267898486,((37:0.001007230312,35:0.001007230312):0.0002166725836,(39:0.0008159555383,47:0.0008159555383):0.0004079473571):4.399559044e-05):0.004248094169,(((32:0.00114376285,38:0.00114376285):0.0001041025707,(48:0.0009694122829,40:0.0009694122829):0.0002784531378):0.0021…
	TREE *	TREE STATE_64900000 = [&R] (((((42:0.001950938415,39:0.001950938415):0.0002294973918,(37:0.001830064971,(35:0.001193498418,47:0.001193498418):0.0006365665537):0.0003503708352):0.004415162392,(((38:0.002785395722,48:0.002785395722):0.0004971298131,(((32:0.0009482658375,45:0.0009482658375):0.00141708705,(40:0.001567273566,(31:0.0001771360608,34:0.0001771360608):0.001390137505):0.000798079321):0.000…
	TREE *	TREE STATE_233650000 = [&R] ((30:0.001818210712,29:0.001818210712):0.02030488303,((((8:0.001150951531,12:0.001150951531):0.009306074809,(33:0.001759843175,(19:0.001433717128,46:0.001433717128):0.0003261260469):0.008697183165):0.0001656004824,(23:0.009399461288,7:0.009399461288):0.001223165534):0.004702916452,((((14:0.008200720054,((((2:0.00155678759,(28:0.0010590781,20:0.0010590781):0.00049770948…
	TREE *	TREE STATE_94950000 = [&R] ((1:0.01340844275,(((((42:0.00109419636,39:0.00109419636):0.0005499404805,((35:0.0002462541289,47:0.0002462541289):0.0009132562835,37:0.001159510412):0.0004846264276):0.004708796472,43:0.006352933312):0.001025298655,(((34:0.0006019458724,31:0.0006019458724):0.002737230071,(((48:0.0002318605026,38:0.0002318605026):0.0006665927056,40:0.0008984532082):0.001935135766,(45:0.…
	TREE *	TREE STATE_82250000 = [&R] ((1:0.0129799157,(((((19:0.004821559289,(33:0.002337662455,46:0.002337662455):0.002483896834):0.00293806215,((23:5.17546305e-07,7:5.17546305e-07):0.00524140094,(12:0.0008054400238,8:0.0008054400238):0.004436478462):0.002517702953):0.001605697097,(((16:0.0005157309162,6:0.0005157309162):0.005255093952,((((28:0.0004684354252,20:0.0004684354252):0.0008547378284,2:0.0013231…
	TREE *	TREE STATE_47320000 = [&R] (1:0.01843639106,((30:0.001731945958,29:0.001731945958):0.0163816741,(((((19:0.00438111869,(33:0.001443879331,46:0.001443879331):0.002937239359):0.006231187734,((7:0.003351785414,(8:0.0003089881194,12:0.0003089881194):0.003042797294):0.001010775503,23:0.004362560917):0.006249745508):0.0007768908456,(((6:0.001888992445,16:0.001888992445):0.002720581751,(24:0.00351210449,…
	TREE *	TREE STATE_221240000 = [&R] ((30:0.001410025308,29:0.001410025308):0.02008392289,((1:0.01186130638,((((23:0.005378126956,7:0.005378126956):0.002125808574,(((20:0.001771459276,(2:0.0003114732013,28:0.0003114732013):0.001459986074):0.0008892561886,(10:0.00132934968,(22:0.001031749285,24:0.001031749285):0.0002976003958):0.001331365784):0.002490586686,(14:0.004866723102,(16:0.0007828363583,6:0.000782…
	TREE *	TREE STATE_37100000 = [&R] ((30:0.004292609089,29:0.004292609089):0.01289918555,(1:0.01612230223,((((((46:0.001667872151,33:0.001667872151):0.004211261237,(23:0.0001212470603,19:0.0001212470603):0.005757886327):0.002258461731,(12:0.0003706006929,8:0.0003706006929):0.007766994426):0.001207126417,7:0.009344721536):0.002561971026,((((11:0.005897652775,((21:0.001426512121,25:0.001426512121):0.0006119…
	TREE *	TREE STATE_192170000 = [&R] ((1:0.01727400663,(((((((8:7.218693159e-05,12:7.218693159e-05):0.001925194718,7:0.001997381649):0.004180085635,23:0.006177467284):0.0009369415485,((46:0.002326421337,19:0.002326421337):0.0006295510011,33:0.002955972339):0.004158436494):0.002263222992,(((24:0.006371570387,14:0.006371570387):0.000114549769,(6:9.624448678e-05,16:9.624448678e-05):0.006389875669):0.00017973…
	TREE *	TREE STATE_186860000 = [&R] ((((((((45:0.0002878639755,32:0.0002878639755):0.0009485941091,(31:0.0004282244637,34:0.0004282244637):0.0008082336208):0.002156257359,(48:0.002035053538,(40:0.0004269702686,38:0.0004269702686):0.001608083269):0.001357661906):0.000629138322,((44:1.022051866e-05,41:1.022051866e-05):0.0002964540613,36:0.00030667458):0.003715179186):0.001777687603,((42:0.001490986967,((47…
	TREE *	TREE STATE_183480000 = [&R] ((((((((((3:0.00131105045,15:0.00131105045):5.482802252e-06,27:0.001316533252):3.213219517e-05,5:0.001348665447):0.000532766018,(21:0.001015972381,25:0.001015972381):0.0008654590836):0.001785520055,11:0.00366695152):0.001672965404,13:0.005339916924):0.001735353883,((9:0.003656220467,(4:0.002204022994,18:0.002204022994):0.001452197474):0.0005016793979,(26:0.001910851089…
	TREE *	TREE STATE_31970000 = [&R] ((30:0.004668227542,29:0.004668227542):0.01626963565,(((43:0.008321505359,((((34:4.900427616e-05,31:4.900427616e-05):0.001094916514,((38:0.0003493681647,48:0.0003493681647):0.0003792731518,40:0.0007286413164):0.0004152794734):0.0002591125791,45:0.001403033369):0.002960561502,(32:0.004149313811,(((47:0.000657603076,(35:0.0001509704756,39:0.0001509704756):0.0005066326004)…
	TREE *	TREE STATE_168400000 = [&R] (((((((36:0.0008919223013,(41:3.962922217e-06,44:3.962922217e-06):0.0008879593791):0.004395759841,(34:0.002616694326,((40:0.001692050889,(45:0.001486947851,31:0.001486947851):0.0002051030383):0.0009034584926,(38:0.0009348396307,48:0.0009348396307):0.001660669751):2.118494416e-05):0.002670987816):0.001136827606,((42:0.001612570214,(39:0.001544780209,((47:0.001265177919,…
	TREE *	TREE STATE_110140000 = [&R] ((29:0.001115792254,30:0.001115792254):0.01805945528,(((((32:0.00459038812,(39:0.002386528011,((42:0.0006642735073,47:0.0006642735073):0.0006470357342,(35:0.0009111798196,37:0.0009111798196):0.0004001294219):0.00107521877):0.002203860109):0.001701514694,((44:6.18674346e-05,41:6.18674346e-05):0.0003413906027,36:0.0004032580373):0.005888644777):4.06218552e-05,(((38:0.000…
	TREE *	TREE STATE_180680000 = [&R] (((1:0.01155334228,((((46:0.002670380784,(33:0.001527757318,19:0.001527757318):0.001142623466):0.00368123083,((8:0.0009308674385,12:0.0009308674385):0.005305732894,(23:0.004659372159,7:0.004659372159):0.001577228173):0.0001150112817):0.003424306524,((((9:0.002677073901,4:0.002677073901):0.002748290217,18:0.005425364119):0.002327497792,(17:0.0007211361288,26:0.000721136…
	TREE *	TREE STATE_135610000 = [&R] (((1:0.01155608522,((((18:0.004200757498,(9:0.001149013532,4:0.001149013532):0.003051743966):0.0002235014322,(26:0.002681769725,17:0.002681769725):0.001742489205):0.003304044995,(13:0.006292158498,(11:0.00512743077,(((25:0.0005753670961,21:0.0005753670961):0.001318425879,((27:0.0005522071329,15:0.0005522071329):0.0005277669853,5:0.001079974118):0.0008138188566):0.00077…
	TREE *	TREE STATE_192970000 = [&R] ((1:0.01606835773,((((((8:0.001273193914,12:0.001273193914):0.0056316061,(7:0.001657646433,23:0.001657646433):0.005247153581):0.002016802665,((46:0.003242025674,33:0.003242025674):0.002662552582,19:0.005904578256):0.003017024422):0.001995626436,((13:0.007629571609,(((5:0.00110991194,((15:0.0004378023493,25:0.0004378023493):3.057452322e-05,21:0.0004683768725):0.00064153…
	TREE *	TREE STATE_7660000 = [&R] ((30:0.001263018087,29:0.001263018087):0.02158989946,(1:0.01723161548,((((((44:2.468901967e-05,41:2.468901967e-05):9.472938166e-05,36:0.0001194184013):0.005134454306,(((38:0.0004081149732,48:0.0004081149732):0.0003902785964,32:0.0007983935696):0.002062143192,((45:0.001871547081,34:0.001871547081):0.0003147488467,31:0.002186295928):0.0006742408342):0.002393335946):0.00131…
	TREE *	TREE STATE_85900000 = [&R] ((((43:0.007472978149,(((((48:0.0002890981683,38:0.0002890981683):0.002633337521,(((31:0.0004357585134,34:0.0004357585134):9.163361947e-05,45:0.0005273921329):8.230309433e-05,40:0.0006096952272):0.002312740462):0.000440109108,32:0.003362544797):0.001639922038,((44:0.0001339540715,41:0.0001339540715):0.000181639246,36:0.0003155933175):0.004686873518):0.0003472324479,((47…
	TREE *	TREE STATE_38280000 = [&R] ((30:0.003729969376,29:0.003729969376):0.01919913719,(1:0.01620933092,((((((41:4.809208964e-05,44:4.809208964e-05):0.001619635526,36:0.001667727616):0.00272302353,((48:0.0009728519317,((38:0.0003158885654,32:0.0003158885654):0.0003149681214,40:0.0006308566868):0.0003419952449):0.000936360979,((31:5.534697656e-05,45:5.534697656e-05):0.0006614016079,34:0.0007167485844):0.…
	TREE *	TREE STATE_215420000 = [&R] ((1:0.01711107679,((43:0.007644205263,(((((34:0.0002733293673,45:0.0002733293673):0.0007166197613,(32:6.137985665e-05,31:6.137985665e-05):0.0009285692719):0.001537754503,((38:0.0007805828216,48:0.0007805828216):0.0007527180783,40:0.0015333009):0.0009944027321):0.001436619741,(36:0.0001758096904,(44:0.0001747317779,41:0.0001747317779):1.077912413e-06):0.003788513682):0.…
	TREE *	TREE STATE_218040000 = [&R] ((30:0.0002201419041,29:0.0002201419041):0.02231111821,(1:0.01492514785,((43:0.006960422883,((((38:0.0007101460733,48:0.0007101460733):0.001240288193,((40:0.001181485468,(34:0.001074201944,31:0.001074201944):0.0001072835245):0.0003776824481,(45:0.0008336180227,32:0.0008336180227):0.0007255498938):0.0003912663496):0.002086105065,(36:0.0004909693249,(44:1.432231932e-05,4…
	TREE *	TREE STATE_140420000 = [&R] ((((23:0.007280627768,(8:0.0006619745944,12:0.0006619745944):0.006618653173):0.0007247074704,(7:0.006358706796,((33:0.001883054997,46:0.001883054997):0.0031861998,19:0.005069254797):0.001289451999):0.001646628442):0.003469551663,((1:0.009559965592,(((((9:0.0003454845081,4:0.0003454845081):0.006347018565,13:0.006692503073):0.001162924658,(18:0.004331844634,(17:0.0010571…
	TREE *	TREE STATE_24310000 = [&R] ((30:0.003377478281,29:0.003377478281):0.01766401577,(((((14:0.009800057659,(((2:0.002107235326,(20:0.0005033267086,28:0.0005033267086):0.001603908618):0.001299196698,(10:0.000840214618,(22:0.0007635901838,24:0.0007635901838):7.662443423e-05):0.002566217407):0.003381171152,(6:8.999224008e-05,16:8.999224008e-05):0.006697610937):0.003012454482):0.001117729674,((((8:0.0004…
	TREE *	TREE STATE_217440000 = [&R] ((30:0.005196383845,29:0.005196383845):0.01058063949,(1:0.01548789432,((43:0.007059275417,(((32:0.001543486399,((34:0.0009057807801,(31:0.0004202948541,45:0.0004202948541):0.0004854859261):0.0005029941937,((40:0.0007408186546,38:0.0007408186546):0.0006447957714,48:0.001385614426):2.316054781e-05):0.0001347114251):0.001916023044,(36:0.0006922399258,(44:0.0002623551905,4…
	TREE *	TREE STATE_107600000 = [&R] ((29:0.001446513792,30:0.001446513792):0.02083479424,(((43:0.007096047595,((((39:0.001778392626,42:0.001778392626):0.0005467375056,((47:0.001241536628,35:0.001241536628):0.0001561293614,37:0.001397665989):0.0009274641423):0.001374562988,32:0.00369969312):0.002002702582,((36:0.00130729103,(44:0.0006551914802,41:0.0006551914802):0.0006520995494):0.004276138019,(((48:0.00…
	TREE *	TREE STATE_141380000 = [&R] (1:0.01510463809,((((((26:0.001114123937,17:0.001114123937):0.00284989209,((18:0.0009353647008,9:0.0009353647008):0.0009300460055,4:0.001865410706):0.002098605321):0.002386447121,(13:0.006170819982,(11:0.005416069012,(((5:0.001379234161,(21:0.000599439639,25:0.000599439639):0.0007797945218):0.0005184198719,(27:0.0004107610253,15:0.0004107610253):0.001486893007):0.00162…
	TREE *	TREE STATE_182070000 = [&R] ((((((23:0.006109026812,((33:0.002511255162,46:0.002511255162):0.0005124317692,19:0.003023686931):0.00308533988):0.0001810506795,(7:0.001594562233,(8:0.0006158410344,12:0.0006158410344):0.0009787211989):0.004695515258):0.003723579381,1:0.01001365687):0.0008582141002,(((14:0.007461648005,((2:0.0009547201296,(20:0.0003973532585,28:0.0003973532585):0.0005573668711):0.0025…
	TREE *	TREE STATE_181820000 = [&R] (((((((7:0.007044431822,(8:0.0001298378096,12:0.0001298378096):0.006914594012):0.0007673895032,23:0.007811821325):0.00144212128,((33:0.001696424449,46:0.001696424449):0.0007594204469,19:0.002455844896):0.006798097709):0.001539232804,(((14:0.008727079339,((((10:0.0002922805883,22:0.0002922805883):0.0001635853919,24:0.0004558659802):0.003516834182,(2:0.001966410971,(28:0…
	TREE *	TREE STATE_165150000 = [&R] ((1:0.01379067887,((((39:0.002601980487,(42:0.002139413269,((47:0.0003192326053,37:0.0003192326053):0.001017414809,35:0.001336647415):0.0008027658546):0.0004625672179):0.004263746262,((36:0.001394811906,(41:0.0005578316005,44:0.0005578316005):0.0008369803058):0.002113982683,((((31:0.0003980693955,32:0.0003980693955):0.0004704162875,40:0.000868485683):0.0002211548276,(3…
	TREE *	TREE STATE_187670000 = [&R] (((((((((40:0.001143800222,(48:0.0003149248415,38:0.0003149248415):0.0008288753804):0.002243112413,((34:2.251067743e-05,31:2.251067743e-05):0.00106303566,45:0.001085546337):0.002301366298):0.000417431841,32:0.003804344476):0.0005169705727,(44:0.0002314495001,(41:7.602010013e-05,36:7.602010013e-05):0.0001554294):0.004089865549):0.001629856793,((42:0.001105228363,39:0.00…
	TREE *	TREE STATE_30520000 = [&R] ((30:0.003624247453,29:0.003624247453):0.02010853674,(1:0.01183971034,(((((((4:0.0009636313054,9:0.0009636313054):0.006088754732,(17:0.005281580718,26:0.005281580718):0.00177080532):0.0003508299988,18:0.007403216037):0.001663865702,(13:0.007571785762,(11:0.006346530801,((3:0.0004420189064,27:0.0004420189064):0.0003189631247,(15:0.0004150966833,((25:6.863102579e-05,21:6.…
	TREE *	TREE STATE_17390000 = [&R] ((30:0.0003935453093,29:0.0003935453093):0.02292874335,(((43:0.008193076236,(((38:0.002555328036,(((45:0.0005297015357,(34:0.0003153219234,31:0.0003153219234):0.0002143796124):0.0004000252392,32:0.0009297267749):0.000944561265,48:0.00187428804):0.0006810399959):0.001016364276,(36:0.001218764177,(44:0.0004409571606,41:0.0004409571606):0.0007778070163):0.002352928135):0.0…
	TREE *	TREE STATE_78870000 = [&R] ((((19:0.005690199282,(46:0.002259526916,33:0.002259526916):0.003430672366):0.002653219945,((7:0.002679542092,(12:0.0002986180166,8:0.0002986180166):0.002380924075):0.004032502286,23:0.006712044378):0.00163137485):0.003970676033,((1:0.01096712549,((13:0.008393755601,(((9:0.000459346931,4:0.000459346931):0.002094280219,18:0.00255362715):0.00226699523,(26:0.002570654577,1…
	TREE *	TREE STATE_210840000 = [&R] ((((((((6:0.0001690941777,16:0.0001690941777):0.004142196581,14:0.004311290759):0.0001680788907,(24:0.003512568005,((10:0.002400280782,(2:0.002110101301,(28:0.0006998093972,20:0.0006998093972):0.001410291904):0.0002901794814):0.0001560230727,22:0.002556303855):0.0009562641501):0.0009668016448):0.004389889283,((((8:0.0005284513446,12:0.0005284513446):0.00184313085,23:0.…
	TREE *	TREE STATE_75920000 = [&R] ((((((46:0.002868212831,(19:0.0028230005,33:0.0028230005):4.521233082e-05):0.007177502593,((23:0.004472294015,7:0.004472294015):0.004324624288,(8:0.0002485227859,12:0.0002485227859):0.008548395518):0.00124879712):0.002708046842,1:0.01275376227):0.0004200434361,((((((27:0.002451150363,15:0.002451150363):0.0004058312383,(5:0.0006170931484,(25:0.0002710599064,21:0.00027105…
	TREE *	TREE STATE_79950000 = [&R] (((((19:0.005244702462,(33:0.002979726895,46:0.002979726895):0.002264975567):0.004487980054,(12:0.0003718362881,8:0.0003718362881):0.009360846227):0.0004803206616,(23:0.005922566637,7:0.005922566637):0.00429043654):0.004730507477,((((39:0.001659146762,(((35:0.0003332850586,47:0.0003332850586):0.001008594015,37:0.001341879074):0.0001879556967,42:0.00152983477):0.00012931…
	TREE *	TREE STATE_183460000 = [&R] ((((((((((3:0.0005518242757,15:0.0005518242757):0.0004399661902,5:0.000991790466):0.0001646154288,27:0.001156405895):0.0008163306482,(21:0.001395726996,25:0.001395726996):0.0005770095468):0.001537249382,11:0.003509985925):0.00214725791,13:0.005657243835):0.001059393167,((9:0.003129877229,(4:0.002007699101,18:0.002007699101):0.001122178129):0.001547944544,(26:0.00093285…
	TREE *	TREE STATE_93230000 = [&R] (((((((((33:0.002983504168,(19:0.002980029099,46:0.002980029099):3.475068482e-06):0.003932074424,23:0.006915578592):0.0006453176573,(12:5.160516003e-07,8:5.160516003e-07):0.007560380197):0.001224071953,7:0.008784968202):0.001165360239,(14:0.00800814791,((((22:0.001900615411,10:0.001900615411):0.003320339246,(28:0.0008211851023,(2:0.0006692747095,20:0.0006692747095):0.00…
	TREE *	TREE STATE_108670000 = [&R] ((29:0.003123741894,30:0.003123741894):0.01808267373,(((1:0.01117674328,(((13:0.00586763307,((18:0.001759143815,(4:0.0001167855361,9:0.0001167855361):0.001642358279):0.002235786895,(17:0.002011515491,26:0.002011515491):0.001983415219):0.00187270236):0.001889259967,(((3:0.002974061968,((25:0.000587410724,21:0.000587410724):0.001583806418,(5:0.0002807981097,15:0.00028079…
	TREE *	TREE STATE_39160000 = [&R] ((30:0.00361072072,29:0.00361072072):0.01890566389,(1:0.01548024665,(((((32:0.003350264454,((41:0.0001229386211,44:0.0001229386211):0.0003046357907,36:0.0004275744118):0.002922690042):0.0004741332788,(((34:0.0005320961451,31:0.0005320961451):8.545105229e-05,45:0.0006175471974):0.002277953582,(40:0.002024325185,(38:0.0003260807241,48:0.0003260807241):0.001698244461):0.00…
	TREE *	TREE STATE_39380000 = [&R] ((30:0.002890979658,29:0.002890979658):0.0117412319,(1:0.01288142727,(((((((6:6.314615132e-05,16:6.314615132e-05):0.006635776186,((10:0.0004520978836,22:0.0004520978836):0.002064487043,((28:0.0006967452524,2:0.0006967452524):0.0001657946443,20:0.0008625398967):0.00165404503):0.004182337411):0.0005164773688,14:0.007215399707):0.0001930564805,24:0.007408456187):0.00339483…
	TREE *	TREE STATE_152280000 = [&R] ((((((19:0.0002108626984,33:0.0002108626984):0.00252737926,46:0.002738241958):0.007246523653,(12:0.000156213078,8:0.000156213078):0.009828552534):0.001386629185,(23:0.00195436627,7:0.00195436627):0.009417028526):0.004705745426,(((((42:0.0007038666853,((35:0.0002767949086,47:0.0002767949086):0.0003666906621,39:0.0006434855707):6.03811146e-05):0.000687973093,37:0.0013918…
	TREE *	TREE STATE_164160000 = [&R] ((1:0.0117390682,(((((36:0.0006520106066,(41:3.75118248e-05,44:3.75118248e-05):0.0006144987818):0.003377926064,(((40:0.002461846019,34:0.002461846019):3.845763651e-05,(32:0.0006354145684,(31:0.0004051549533,45:0.0004051549533):0.0002302596151):0.001864889087):3.103015151e-05,(38:0.000309710627,48:0.000309710627):0.00222162318):0.001498602864):0.0003729090841,((39:0.001…
	TREE *	TREE STATE_223360000 = [&R] ((30:0.001583492679,29:0.001583492679):0.01884271519,((1:0.01114319458,((((11:0.004082940045,((3:0.002110635612,(((21:3.444515036e-05,25:3.444515036e-05):0.0008480559043,15:0.0008825010547):0.0008998391944,27:0.001782340249):0.0003282953625):0.0006333952406,5:0.002744030852):0.001338909193):0.001854997182,(18:0.005476076409,(13:0.005246634134,((9:0.00107816942,4:0.0010…
	TREE *	TREE STATE_3340000 = [&R] ((30:0.003174090102,29:0.003174090102):0.01319260947,(1:0.0142686115,((((14:0.006396774089,((16:0.0002831099124,6:0.0002831099124):0.00424437743,(((20:0.0003761652999,2:0.0003761652999):0.0007532821549,28:0.001129447455):0.002072016686,(24:0.001671138005,(10:0.0006651352953,22:0.0006651352953):0.00100600271):0.001530326136):0.001326023201):0.001869286747):0.003810542283,…
	TREE *	TREE STATE_152390000 = [&R] ((((((33:0.003054435023,19:0.003054435023):0.0001620487048,46:0.003216483728):0.006533344307,(23:0.006019839709,7:0.006019839709):0.003729988327):0.0011742128,(12:0.0002830334729,8:0.0002830334729):0.01064100736):0.005131134051,((((42:0.001718178272,(47:0.001409125862,(37:0.001332107898,(35:0.001023010034,39:0.001023010034):0.0003090978641):7.701796464e-05):0.000309052…
	TREE *	TREE STATE_119780000 = [&R] ((29:0.001018736347,30:0.001018736347):0.01977741656,(((24:0.00918050371,((((7:0.002442680579,23:0.002442680579):0.001741466647,19:0.004184147226):0.001074033262,((33:0.002866124175,46:0.002866124175):0.002111367923,(8:0.0009098532387,12:0.0009098532387):0.004067638859):0.00028068839):0.003899372009,(((((20:0.0007184331233,10:0.0007184331233):0.001008346354,(22:0.00079…
	TREE *	TREE STATE_72400000 = [&R] ((((((((32:0.0005806666591,(34:0.0003208382878,45:0.0003208382878):0.0002598283713):9.896634556e-05,(31:0.0006643542696,((40:0.0001597652213,48:0.0001597652213):0.0004427600615,38:0.0006025252828):6.182898672e-05):1.527873515e-05):0.004361236185,((39:0.001546864954,(((35:0.0006939165333,47:0.0006939165333):9.31395374e-05,37:0.0007870560707):0.0006917373001,42:0.00147879…
	TREE *	TREE STATE_86250000 = [&R] ((((43:0.008702588977,(((((48:0.001637908142,((34:9.109774388e-05,31:9.109774388e-05):0.0008110541637,(45:0.000845440248,40:0.000845440248):5.671165959e-05):0.000735756234):0.0001174013615,38:0.001755309503):0.003887000213,(36:0.0006032985621,(44:2.300424938e-05,41:2.300424938e-05):0.0005802943127):0.005039011154):0.0001720857352,(((37:0.0007739377738,47:0.0007739377738…
	TREE *	TREE STATE_69880000 = [&R] (((((((23:0.006330831698,(12:0.000767245762,8:0.000767245762):0.005563585936):0.001103103782,7:0.00743393548):0.001062609163,((33:0.001506602908,46:0.001506602908):0.0006627006492,19:0.002169303558):0.006327241085):0.002871263581,((14:0.007535496438,((6:0.001553679897,16:0.001553679897):0.003596889823,((28:0.00072583301,(20:0.00018237837,2:0.00018237837):0.00054345464):…
	TREE *	TREE STATE_95680000 = [&R] ((1:0.01121457708,(((((37:0.0007198017201,(47:0.0001337897777,35:0.0001337897777):0.0005860119423):0.00164157672,(42:0.001691573834,39:0.001691573834):0.000669804606):0.001667258808,((36:0.001041007844,(44:3.797960182e-05,41:3.797960182e-05):0.001003028242):0.002375451591,((45:6.227697347e-05,32:6.227697347e-05):0.003081507583,((34:0.0002014870734,31:0.0002014870734):0.…
	TREE *	TREE STATE_167350000 = [&R] ((1:0.01537441217,((((((32:0.003755673481,(36:0.0004522524737,(44:1.97675623e-05,41:1.97675623e-05):0.0004324849114):0.003303421007):0.0004402754201,((34:0.001518179596,(45:0.001148724389,31:0.001148724389):0.000369455207):0.0001649457161,((48:0.0002093126313,38:0.0002093126313):0.0006294524,40:0.0008387650313):0.000844360281):0.002512823589):0.0007304006429,(37:0.0018…
	TREE *	TREE STATE_125330000 = [&R] ((29:0.0007581899763,30:0.0007581899763):0.01850890572,(((43:0.006581203141,((((((45:0.0002956218332,31:0.0002956218332):0.0001512270819,(48:0.0001621359917,32:0.0001621359917):0.0002847129235):6.6654132e-05,38:0.0005135030472):0.001295572956,(34:0.0004339830419,40:0.0004339830419):0.001375092962):0.002213447453,((41:0.000113654884,44:0.000113654884):0.0004917608507,36…
	TREE *	TREE STATE_88190000 = [&R] (((((((7:0.00140067952,23:0.00140067952):0.008242254371,(((33:0.001801402873,19:0.001801402873):0.001167987681,46:0.002969390554):0.005328990557,(12:0.0003573619735,8:0.0003573619735):0.007941019138):0.001344552779):9.434817153e-05,(14:0.00716080895,((16:0.0001983137728,6:0.0001983137728):0.005149489165,(((20:0.0005709032058,28:0.0005709032058):0.0002207811687,2:0.00079…
	TREE *	TREE STATE_118660000 = [&R] ((29:0.0005407335279,30:0.0005407335279):0.02468957603,(1:0.01293756257,((((8:0.0006220887021,12:0.0006220887021):0.005620239443,((19:0.004240493171,(23:0.003040453688,7:0.003040453688):0.001200039484):0.001648128148,(33:0.002139811521,46:0.002139811521):0.003748809799):0.0003537068255):0.003218058853,((14:0.006607529813,(((2:0.001317254608,(28:0.0002626212464,20:0.000…
	TREE *	TREE STATE_142660000 = [&R] (((((((23:0.001857990394,7:0.001857990394):0.006374682248,(12:0.0004167434444,8:0.0004167434444):0.007815929198):0.0009190753998,(19:0.006186300495,(33:0.002680649445,46:0.002680649445):0.00350565105):0.002965447547):0.0009780054388,((13:0.00798083237,(((17:0.00379877391,26:0.00379877391):6.072457131e-05,((4:0.001026222068,18:0.001026222068):0.001862423131,9:0.00288864…
	TREE *	TREE STATE_97580000 = [&R] ((((43:0.008177772744,((42:0.002393875437,(39:0.001983524642,((37:0.001418158682,35:0.001418158682):0.0001256430948,47:0.001543801777):0.0004397228648):0.0004103507952):0.003289166885,((((41:6.541920344e-05,44:6.541920344e-05):0.0004081124881,36:0.0004735316916):0.002304689249,(34:0.001199256111,31:0.001199256111):0.00157896483):0.0003377532316,((45:0.0006763366381,32:0…
	TREE *	TREE STATE_106390000 = [&R] ((29:0.001382549988,30:0.001382549988):0.01496815185,((1:0.01207298382,((((((42:0.002111791789,39:0.002111791789):0.0007622917175,(37:0.001917439855,(47:0.0007793958294,35:0.0007793958294):0.001138044026):0.0009566436515):0.003050458384,32:0.005924541891):0.0008006336156,(((40:0.001297630735,((31:0.0004643779494,34:0.0004643779494):4.471652476e-06,45:0.0004688496019):0…
	TREE *	TREE STATE_214290000 = [&R] ((1:0.0158550174,((43:0.007748445001,((((32:0.002088549055,45:0.002088549055):8.082532584e-06,(40:0.000825565559,((31:0.0001815222605,(38:0.0001457323686,48:0.0001457323686):3.578989183e-05):0.0002437665189,34:0.0004252887794):0.0004002767796):0.001271066029):0.002940522318,(36:0.0003900576541,(41:0.0002741777968,44:0.0002741777968):0.0001158798573):0.004647096252):0.0…
	TREE *	TREE STATE_134380000 = [&R] (((((((11:0.006315123614,((21:0.0001026377246,25:0.0001026377246):0.004470428682,(15:0.003353861995,(3:0.00128727904,(5:0.001217448094,27:0.001217448094):6.983094565e-05):0.002066582956):0.001219204411):0.001742057207):0.00255829963,13:0.008873423243):4.520753045e-05,((26:0.004597889486,17:0.004597889486):0.0008638875581,((4:0.0004005123424,18:0.0004005123424):0.001477…
	TREE *	TREE STATE_231810000 = [&R] ((30:0.007331597349,29:0.007331597349):0.01361614741,((1:0.01320375025,(((((((21:9.191876618e-05,25:9.191876618e-05):0.002520437725,3:0.002612356491):1.16504301e-05,(15:0.0007057580259,(27:3.10154074e-05,5:3.10154074e-05):0.0006747426185):0.001918248895):0.00276822424,11:0.005392231161):0.002282223103,((13:0.003697539136,(9:0.0003795410589,4:0.0003795410589):0.00331799…
	TREE *	TREE STATE_73090000 = [&R] (((((((19:0.001743872833,(33:0.001105835232,46:0.001105835232):0.0006380376003):0.006844819046,(((8:7.420815053e-05,12:7.420815053e-05):0.00535221363,23:0.005426421781):0.002375859831,7:0.007802281612):0.0007864102668):0.002350888889,(14:0.009340483882,(((28:0.0006708077633,(20:0.0006588510342,2:0.0006588510342):1.195672914e-05):0.00277076162,((10:0.0007396379245,22:0.0…
	TREE *	TREE STATE_93210000 = [&R] (((((((((33:0.002814711017,(46:0.002459828393,19:0.002459828393):0.0003548826235):0.003644217393,23:0.006458928409):4.675237553e-05,(12:0.000444477419,8:0.000444477419):0.006061203366):0.002526472079,7:0.009032152864):0.0009451520365,(14:0.007946469226,(24:0.006346216013,(((22:0.0002927500562,10:0.0002927500562):0.004306114739,(28:0.001519725916,(2:0.001086190022,20:0.0…
	TREE *	TREE STATE_8190000 = [&R] ((30:0.00586587012,29:0.00586587012):0.01405142242,(1:0.0139504722,(((((((36:0.00105750376,(41:2.989194724e-05,44:2.989194724e-05):0.001027611812):0.003106615457,(38:0.0008408193837,48:0.0008408193837):0.003323299833):0.0002385141475,(32:0.003427365949,((31:0.0003709677695,34:0.0003709677695):0.0005082282675,45:0.000879196037):0.002548169912):0.0009752674144):0.001517375…
	TREE *	TREE STATE_114000000 = [&R] ((29:0.0004796118256,30:0.0004796118256):0.02158586724,(((((26:0.006513453867,(((4:0.001279494514,9:0.001279494514):0.001770952408,18:0.003050446922):0.002263845933,17:0.005314292855):0.001199161012):0.004164162785,((11:0.004372827767,(((25:0.0004151185133,21:0.0004151185133):0.001828537974,(5:0.001919865732,15:0.001919865732):0.0003237907547):0.001092725518,(27:0.0011…
	TREE *	TREE STATE_169510000 = [&R] ((((((26:0.004952487468,(11:0.004125513379,((15:0.0007751328844,((27:0.0002161589946,5:0.0002161589946):0.0004890059064,3:0.000705164901):6.996798335e-05):0.002549264665,(25:0.001192083799,21:0.001192083799):0.002132313751):0.0008011158294):0.0008269740896):0.0009658389462,(17:0.004566667557,(4:0.001924151127,9:0.001924151127):0.002642516431):0.001351658857):0.00049159…
	TREE *	TREE STATE_84170000 = [&R] ((((((((27:0.0005783444995,3:0.0005783444995):0.002995703063,((5:0.002072238065,15:0.002072238065):0.00106052505,(21:0.002881868934,25:0.002881868934):0.0002508941814):0.0004412844473):0.00207598278,11:0.005650030343):0.001261288022,(13:0.006679690945,((17:0.004837560967,26:0.004837560967):0.00144045356,((4:0.001617906866,9:0.001617906866):0.000596825871,18:0.0022147327…
	TREE *	TREE STATE_19410000 = [&R] ((30:0.002711629185,29:0.002711629185):0.01811863856,((((18:0.004837916271,(((4:0.0001160422264,9:0.0001160422264):0.003666687966,17:0.003782730193):0.0002916385899,26:0.004074368783):0.0007635474881):0.003753941281,((((27:0.002198129705,3:0.002198129705):0.0002963343826,((21:0.000622835603,25:0.000622835603):0.001344500849,(15:0.0003879737435,5:0.0003879737435):0.00157…
	TREE *	TREE STATE_16160000 = [&R] ((30:0.001171722462,29:0.001171722462):0.01556329969,(((43:0.006468176963,(((44:1.112031539e-05,41:1.112031539e-05):0.0009430490903,36:0.0009541694057):0.004175965665,((((38:0.0002619596209,34:0.0002619596209):0.001105820676,(48:0.001297576774,(45:0.0003475390823,31:0.0003475390823):0.0009500376922):7.020352258e-05):0.001133553924,32:0.002501334221):0.002560885965,(((35…
	TREE *	TREE STATE_69180000 = [&R] ((1:0.01466054057,((((((33:0.002587248963,46:0.002587248963):0.002889784195,19:0.005477033159):0.003357203006,((7:0.005366113664,23:0.005366113664):0.002462304108,(12:0.0002625154403,8:0.0002625154403):0.007565902331):0.001005818393):0.0003099112028,((((2:0.002723519643,(20:0.0005006393349,28:0.0005006393349):0.002222880308):0.0008339060843,((24:0.0002100370615,22:0.000…
	TREE *	TREE STATE_198370000 = [&R] (((((6:9.282831028e-05,16:9.282831028e-05):0.006227558981,(14:0.006254080427,((2:0.002110577791,(20:0.001263458834,28:0.001263458834):0.0008471189568):0.001594085939,((10:0.0002243129322,22:0.0002243129322):0.0011284654,24:0.001352778332):0.002351885397):0.002549416698):6.630686443e-05):0.004585214346,((((9:0.002254438945,4:0.002254438945):0.001236765187,(26:0.00292566…
	TREE *	TREE STATE_24070000 = [&R] ((30:0.005506304724,29:0.005506304724):0.01939350505,(((((14:0.00741774003,(((2:0.00171125195,(20:0.001399622331,28:0.001399622331):0.0003116296187):0.002028553745,(24:0.003239141193,(22:0.000645220009,10:0.000645220009):0.002593921184):0.0005006645015):0.0004326529872,(6:0.0001116861627,16:0.0001116861627):0.004060772519):0.003245281348):0.003833567346,(((8:0.000708922…
	TREE *	TREE STATE_73800000 = [&R] (((((46:0.001795835114,(33:0.0007421430618,19:0.0007421430618):0.001053692053):0.006667657951,(23:0.007523632104,((8:0.002660809774,12:0.002660809774):0.004589829203,7:0.007250638977):0.0002729931275):0.0009398609611):0.002055357416,((14:0.007518180083,((6:0.0001347912325,16:0.0001347912325):0.006494635065,((2:0.001668566968,(28:0.001102006955,20:0.001102006955):0.00056…
	TREE *	TREE STATE_37800000 = [&R] ((30:0.0009537113771,29:0.0009537113771):0.02189692237,(1:0.01557149266,(((((36:0.0003619927115,(44:4.242182656e-06,41:4.242182656e-06):0.0003577505289):0.004008600977,(((37:0.000978569757,(35:0.000649297776,47:0.000649297776):0.0003292719811):7.358532736e-05,39:0.001052155084):0.001032832581,42:0.002084987665):0.002285606024):1.557836823e-05,(40:0.002818074303,(((38:8.…
	TREE *	TREE STATE_117500000 = [&R] ((29:0.000759889157,30:0.000759889157):0.02098763784,(1:0.01281785551,(((((23:0.004764946833,(33:0.001783936593,46:0.001783936593):0.002981010241):0.0002182703706,((19:0.003454071647,7:0.003454071647):0.0005943892612,(8:0.0003295305525,12:0.0003295305525):0.003718930356):0.0009347562957):0.003845563347,(14:0.007791734189,((16:2.012620068e-05,6:2.012620068e-05):0.005747…
	TREE *	TREE STATE_163120000 = [&R] ((1:0.01443076729,(((((((18:0.002112853037,14:0.002112853037):0.002700750813,(6:0.000115236535,16:0.000115236535):0.004698367315):0.0004180896176,(((28:0.000888820171,2:0.000888820171):6.252808664e-05,20:0.0009513482576):0.002189240924,(10:0.001354378608,(22:0.0009844723192,24:0.0009844723192):0.0003699062887):0.001786210574):0.002091104285):0.0012669022,(((4:0.0004413…
	TREE *	TREE STATE_55080000 = [&R] ((30:0.0002521430289,29:0.0002521430289):0.01937275444,((43:0.006006889796,((((34:0.0001056787643,31:0.0001056787643):0.001336710767,((38:0.0004670033938,48:0.0004670033938):0.00095302183,(40:0.001334644429,(45:0.0001224581074,32:0.0001224581074):0.001212186321):8.538079526e-05):2.236430789e-05):0.002831300977,((41:0.0001390856691,44:0.0001390856691):0.0003045672303,36:…
	TREE *	TREE STATE_194710000 = [&R] ((1:0.01563208961,((((((41:6.802993892e-05,36:6.802993892e-05):0.0001185500204,44:0.0001865799593):0.004833355166,((38:0.0008212885119,48:0.0008212885119):0.002369135578,((45:0.0007080616062,(34:0.000436368208,32:0.000436368208):0.0002716933982):0.001077056046,(31:0.001492068844,40:0.001492068844):0.0002930488085):0.001405306437):0.001829511036):0.001041923889,(((35:0.…
	TREE *	TREE STATE_82210000 = [&R] ((((((19:0.004901081615,(33:0.004184232582,46:0.004184232582):0.0007168490328):0.002582870773,((23:0.0008176585214,7:0.0008176585214):0.006493475132,(12:0.0008897103896,8:0.0008897103896):0.006421423264):0.0001728187349):0.001612626518,(((16:0.0006667689093,6:0.0006667689093):0.005327441208,(((28:0.0002518235783,20:0.0002518235783):0.0006923851711,2:0.0009442087494):0.0…
	TREE *	TREE STATE_95600000 = [&R] ((1:0.012797294,(((14:0.00701389235,((16:0.0001586655918,6:0.0001586655918):0.005802016348,((20:0.002110531064,(2:0.001256004433,28:0.001256004433):0.0008545266301):0.002354173471,(24:0.0003328851769,(10:0.000302175562,22:0.000302175562):3.070961484e-05):0.004131819358):0.001495977405):0.00105321041):0.001785620218,(((((((21:0.0001558266107,25:0.0001558266107):0.0016802…
	TREE *	TREE STATE_167590000 = [&R] ((((1:0.01351043798,((((4:0.001262926024,9:0.001262926024):0.004276166155,(17:0.004429772756,26:0.004429772756):0.001109319422):0.004390705296,(14:0.007742287747,(18:0.005330273883,(((28:0.001022324951,(20:0.0008563466262,2:0.0008563466262):0.000165978325):0.0005072054951,(22:0.000780724508,10:0.000780724508):0.0007488059383):0.002926036722,((6:4.779659103e-05,16:4.779…
	TREE *	TREE STATE_59560000 = [&R] ((30:0.0023796117,29:0.0023796117):0.02431484994,(((((23:0.002937398126,((12:7.636260701e-05,8:7.636260701e-05):0.001614021694,7:0.001690384301):0.001247013825):0.004093929186,((46:0.002661573846,19:0.002661573846):0.001036314531,33:0.003697888377):0.003333438935):0.003692339589,((13:0.005793255188,(((5:0.001288236926,3:0.001288236926):0.0007924639448,((25:0.00194260600…
	TREE *	TREE STATE_39690000 = [&R] ((30:0.001168816482,29:0.001168816482):0.01876828951,((((((6:0.0002985977265,16:0.0002985977265):0.005809848343,(22:0.001825461464,(10:0.001146511646,(2:0.0007379985599,(28:0.0004470436283,20:0.0004470436283):0.0002909549316):0.0004085130863):0.000678949818):0.004282984606):0.003435255018,(14:0.007320769325,24:0.007320769325):0.002222931763):0.002211750772,((13:0.008455…
	TREE *	TREE STATE_44000000 = [&R] ((((((23:0.005293352163,7:0.005293352163):0.001811670741,(8:0.0002010322847,12:0.0002010322847):0.006903990619):0.001645913008,(19:0.007480424235,(46:0.003388041545,33:0.003388041545):0.00409238269):0.001270511677):0.00223906909,((((9:0.0006385521236,4:0.0006385521236):0.001253311242,((17:0.00129576335,18:0.00129576335):1.246626977e-05,26:0.001308229619):0.0005836337462…
	TREE *	TREE STATE_234700000 = [&R] ((30:0.001826972533,29:0.001826972533):0.01732897759,((7:0.01044195251,(((19:0.004268352961,(33:0.00201997652,46:0.00201997652):0.002248376441):0.001075288238,(8:0.0006538614165,12:0.0006538614165):0.004689779782):0.001015473874,23:0.006359115073):0.004082837432):0.00308424423,(((((14:0.006800703068,((16:8.525440964e-05,6:8.525440964e-05):0.005943205609,((((28:0.000373…
	TREE *	TREE STATE_140710000 = [&R] ((((1:0.01062138923,((23:0.006057051493,(8:0.0002492669227,(7:4.777619897e-05,12:4.777619897e-05):0.0002014907238):0.00580778457):0.001822701934,((33:0.0009194418208,19:0.0009194418208):0.001056905318,46:0.001976347138):0.005903406289):0.002741635807):0.0001240043782,((((13:0.0050186945,(9:0.0002604751629,4:0.0002604751629):0.004758219338):0.001830892249,(18:0.00456622…
	TREE *	TREE STATE_172190000 = [&R] (((1:0.01100273038,(((((14:0.003253571563,18:0.003253571563):0.002132277846,((24:0.002408257991,(10:0.002249575522,22:0.002249575522):0.0001586824695):0.00244733232,((28:0.0002334273402,20:0.0002334273402):0.002959770884,2:0.003193198224):0.001662392087):0.0005302590977):0.0002320094043,(6:0.0001489302973,16:0.0001489302973):0.005468928516):0.002283150321,(((17:0.00216…
	TREE *	TREE STATE_196990000 = [&R] (((((((44:0.0003849220563,(36:0.0003217173456,41:0.0003217173456):6.32047107e-05):0.004139627444,((40:0.0006986634885,(48:8.401347422e-06,38:8.401347422e-06):0.000690262141):0.002154658413,(31:0.000953104779,(34:0.0005177227165,45:0.0005177227165):0.0004353820625):0.001900217123):0.001671227598):0.0005021601996,(((37:0.002196990636,((47:0.0003937375045,35:0.00039373750…
	TREE *	TREE STATE_219230000 = [&R] (((30:0.001671586337,29:0.001671586337):0.007507000316,1:0.009178586654):0.00638953641,((43:0.006236783,(((37:0.00101463683,(35:0.0002941468986,47:0.0002941468986):0.0007204899313):0.001633879715,(39:0.001002908841,42:0.001002908841):0.001645607704):0.003255720724,(((32:0.001856141749,40:0.001856141749):0.001375035747,(((45:0.001082274927,31:0.001082274927):1.509258838…
	TREE *	TREE STATE_119170000 = [&R] ((29:0.004822927792,30:0.004822927792):0.01683483504,(1:0.01543562532,((((13:0.007388167127,(11:0.004149667254,((3:0.00116593776,15:0.00116593776):0.001839973128,((21:0.0007022095974,25:0.0007022095974):0.00195505711,(27:0.000286197071,5:0.000286197071):0.002371069637):0.0003486441799):0.001143756367):0.003238499873):0.0001448354818,(17:0.004403078039,(26:0.00131535225…
	TREE *	TREE STATE_11140000 = [&R] ((30:0.001498397973,29:0.001498397973):0.01537678713,(1:0.01405837728,(((((17:0.002215259121,26:0.002215259121):0.002506177558,((18:0.001954199306,(4:0.001560399475,9:0.001560399475):0.0003937998308):0.001229751335,13:0.003183950641):0.001537486038):0.0001165783069,(11:0.002535908406,((((3:0.0008319615345,15:0.0008319615345):0.0001435719175,27:0.000975533452):0.00068812…
	TREE *	TREE STATE_87650000 = [&R] (((1:0.01285258639,((((33:0.003896999493,46:0.003896999493):0.00178156055,19:0.005678560043):0.003742252046,((12:0.0008430264507,8:0.0008430264507):0.008575405441,(7:0.004906259859,23:0.004906259859):0.004512172033):2.380197173e-06):0.00229216981,(((16:0.0004396032926,6:0.0004396032926):0.00813394083,(14:0.008523139867,(24:0.004349541724,((10:0.001203802814,22:0.0012038…
	TREE *	TREE STATE_202980000 = [&R] (((((33:0.002462740408,46:0.002462740408):0.004974571766,19:0.007437312174):0.0007597807293,((8:1.757480162e-05,12:1.757480162e-05):0.004984161792,(7:0.004788268159,23:0.004788268159):0.0002134684347):0.003195356309):0.003479037704,((((39:0.002721259683,((47:0.0007306556785,(37:0.0005419804678,35:0.0005419804678):0.0001886752107):0.001346717926,42:0.002077373604):0.000…
	TREE *	TREE STATE_35270000 = [&R] ((((((46:0.00280071346,33:0.00280071346):0.005559774998,((19:0.004702194441,23:0.004702194441):0.003134217384,(12:0.0006705248566,8:0.0006705248566):0.007165886969):0.0005240766328):0.001094142947,7:0.009454631406):0.00121953067,((14:0.006753073782,((6:0.0003248591465,16:0.0003248591465):0.004628417375,(((20:0.0005033284925,28:0.0005033284925):0.0003942104568,2:0.000897…
	TREE *	TREE STATE_39930000 = [&R] ((30:0.006052152479,29:0.006052152479):0.01585614793,((((14:0.007277652744,((((2:0.00142800368,(20:0.00139660315,28:0.00139660315):3.140052957e-05):0.001620268137,24:0.003048271816):0.001652410685,(22:0.0009856927994,10:0.0009856927994):0.003714989702):0.0004428193526,(6:0.0006430141338,16:0.0006430141338):0.00450048772):0.00213415089):0.004515724793,((13:0.008527615759…
	TREE *	TREE STATE_48040000 = [&R] ((1:0.01559710811,(((13:0.007921846322,(((17:0.003554946006,26:0.003554946006):0.001204068511,(9:0.001035869514,4:0.001035869514):0.003723145003):0.002254212559,(18:0.004846568513,(11:0.004444341301,((3:0.001691061654,15:0.001691061654):0.001302351431,((5:0.0008221757673,27:0.0008221757673):0.001477573329,(25:0.0005448423491,21:0.0005448423491):0.001754906747):0.0006936…
	TREE *	TREE STATE_146460000 = [&R] (((((((16:0.0001829486744,6:0.0001829486744):0.004397891675,((10:0.001069850629,(24:0.0002553181124,22:0.0002553181124):0.0008145325171):0.00335774847,(2:0.003246368209,(28:0.0004959693141,20:0.0004959693141):0.002750398894):0.001181230891):0.0001532412495):0.003183278841,14:0.00776411919):0.003337343237,((13:0.007223449289,(((15:0.002289633809,(27:0.001876822292,(21:3…
	TREE *	TREE STATE_160670000 = [&R] (((1:0.009986043145,((((19:0.00613119267,(8:0.0006188912408,12:0.0006188912408):0.005512301429):0.0004323721895,(46:0.002960731861,33:0.002960731861):0.003602832998):0.0001435854123,(23:0.001449948556,7:0.001449948556):0.005257201716):0.002484656624,((14:0.005516419194,(((24:0.001228917017,(22:4.390888085e-05,10:4.390888085e-05):0.001185008136):0.000365046684,(28:0.000…
	TREE *	TREE STATE_71650000 = [&R] ((((((24:0.007284235184,(((6:0.0001580677425,16:0.0001580677425):0.00681104243,(((2:0.0006353060226,10:0.0006353060226):1.359618446e-05,22:0.0006489022071):0.00114984189,(28:0.001445313409,20:0.001445313409):0.0003534306872):0.005170366076):0.0002353055437,14:0.007204415716):7.981946746e-05):0.002202641927,((7:0.003143584553,(8:0.001900734341,12:0.001900734341):0.001242…
	TREE *	TREE STATE_80950000 = [&R] ((1:0.0122398678,((43:0.007700184148,((((41:1.7347018e-05,44:1.7347018e-05):0.0006515234542,36:0.0006688704722):0.003292450938,(32:0.003747687544,((40:0.0009820764988,(48:0.0004162947791,38:0.0004162947791):0.0005657817197):0.001138319487,(45:0.0009867375794,(31:7.566515022e-05,34:7.566515022e-05):0.0009110724292):0.001133658406):0.001627291558):0.0002136338662):0.00261…
	TREE *	TREE STATE_82320000 = [&R] ((((((19:0.005018038344,(33:0.001389333563,46:0.001389333563):0.003628704781):0.002557954983,((23:0.002124595765,7:0.002124595765):0.003851135398,(12:0.00112777397,8:0.00112777397):0.004847957193):0.001600262164):0.002304263884,((((16:0.0001902432492,6:0.0001902432492):0.003532718601,((20:0.0009634565665,(28:0.0008411558222,2:0.0008411558222):0.0001223007443):0.00209394…
	TREE *	TREE STATE_119540000 = [&R] ((29:0.001169929815,30:0.001169929815):0.01610524871,((((((33:0.00114520847,46:0.00114520847):0.006103207265,(19:0.004816929504,(23:0.0006840415628,7:0.0006840415628):0.004132887941):0.002431486231):0.0004984439386,(8:0.0004085712112,12:0.0004085712112):0.007338288462):0.002168892854,((((11:0.006248295556,(((5:0.000937237085,27:0.000937237085):0.002879724393,((25:0.001…
	TREE *	TREE STATE_161600000 = [&R] ((((((46:0.003808745924,(19:0.0002146341612,33:0.0002146341612):0.003594111763):0.003153994708,23:0.006962740632):0.0003618434898,7:0.007324584122):0.002103991339,(8:0.0008111142537,12:0.0008111142537):0.008617461207):0.003060982546,(((((((((48:0.0003656672035,38:0.0003656672035):0.000338497837,40:0.0007041650405):0.0008148837645,(34:0.0006362097724,32:0.0006362097724)…
	TREE *	TREE STATE_195480000 = [&R] (((((((((44:4.222306827e-05,41:4.222306827e-05):0.0002654537178,36:0.000307676786):0.002487296473,(32:0.00273155164,((34:0.0004639777748,31:0.0004639777748):0.0007214535614,45:0.001185431336):0.001546120303):6.342161944e-05):0.0004083355845,((38:0.0009273292129,48:0.0009273292129):0.001634675716,40:0.002562004929):0.0006413039147):0.002853703889,(((35:0.001253151874,47…
	TREE *	TREE STATE_137940000 = [&R] (((((19:0.003899415197,(33:0.002618303464,46:0.002618303464):0.001281111733):0.003584763408,7:0.007484178604):0.002769349383,((8:0.0005611694078,12:0.0005611694078):0.004602478768,23:0.005163648175):0.005089879812):0.002676655909,((1:0.01160665302,(43:0.00624466242,(((34:0.001739119128,((45:0.0002106461446,31:0.0002106461446):2.509119647e-05,40:0.000235737341):0.001503…
	TREE *	TREE STATE_84590000 = [&R] (((((23:0.004822314463,(12:0.001194356182,8:0.001194356182):0.003627958281):0.00222717914,(7:0.006715412249,(19:0.004009037715,(33:0.001630260067,46:0.001630260067):0.002378777648):0.002706374534):0.0003340813543):0.003969862764,((((((21:0.001500177709,((27:0.0003270720469,3:0.0003270720469):0.0009125606594,(25:0.0009175593801,(15:9.980294291e-06,5:9.980294291e-06):0.00…
	TREE *	TREE STATE_143210000 = [&R] ((1:0.01354635482,(((((13:0.008517573301,(11:0.005555258041,((((21:0.0002731270988,25:0.0002731270988):0.0008196835107,5:0.001092810609):0.0007787266057,15:0.001871537215):0.002027889964,(27:0.002432447929,3:0.002432447929):0.00146697925):0.001655830861):0.00296231526):0.0009014828027,((17:0.003138751834,26:0.003138751834):0.000824395562,(9:0.001267532061,(4:0.00084959…
	TREE *	TREE STATE_210580000 = [&R] ((((((14:0.006672219246,(((28:0.001352208474,(20:0.001167807113,2:0.001167807113):0.0001844013615):0.001345958613,(10:0.00196570593,22:0.00196570593):0.0007324611573):0.001588532631,(24:0.002541088969,(6:0.001391742682,16:0.001391742682):0.001149346288):0.001745610749):0.002385519528):0.002157114478,(((8:0.001004127263,12:0.001004127263):0.004318396697,(7:0.00433953751…
	TREE *	TREE STATE_231260000 = [&R] ((30:0.0006074145538,29:0.0006074145538):0.01898933372,(((1:0.01127500817,((13:0.009617304933,((26:0.002764886275,17:0.002764886275):0.0008325343365,(9:0.001909546498,4:0.001909546498):0.001687874114):0.006019884321):0.0008027373551,((((5:0.0002219715089,15:0.0002219715089):0.0003220727085,27:0.0005440442173):0.001997024016,((25:0.0003319020855,21:0.0003319020855):0.00…
	TREE *	TREE STATE_37580000 = [&R] ((30:0.003460819735,29:0.003460819735):0.0196354127,(1:0.01752141849,(((((42:0.001189333969,(37:0.0003251846681,(35:0.000255103816,47:0.000255103816):7.008085204e-05):0.0008641493013):0.0002961267264,39:0.001485460696):0.002537192912,((36:0.0008138312985,(44:3.093494267e-05,41:3.093494267e-05):0.0007828963558):0.00291389597,(45:0.001993024937,(((38:0.001482036957,48:0.0…
	TREE *	TREE STATE_85020000 = [&R] (((((((4:0.0009890975151,(9:0.0003198374147,18:0.0003198374147):0.0006692601004):0.005885178423,((17:0.004310078824,26:0.004310078824):0.002207245838,((((3:0.000489946812,27:0.000489946812):0.001232338409,(15:0.001428291671,(5:0.0006521995482,(21:0.0003633402148,25:0.0003633402148):0.0002888593334):0.0007760921226):0.0002939935499):0.002477280257,11:0.004199565478):0.00…
	TREE *	TREE STATE_27060000 = [&R] ((30:0.005317361551,29:0.005317361551):0.01357710361,(((1:0.01162340663,(((13:0.00591807365,(((((5:1.058679538e-05,27:1.058679538e-05):0.0006623194219,15:0.0006729062173):0.001176116141,3:0.001849022358):0.0004897250816,(25:0.0001287634938,21:0.0001287634938):0.002209983946):0.001081555492,11:0.003420302932):0.002497770718):0.001232824528,((18:0.005269102314,((9:5.16181…
	TREE *	TREE STATE_164300000 = [&R] ((1:0.01418033737,(((((36:0.0008209959697,(41:0.0002184027015,44:0.0002184027015):0.0006025932682):0.003829514171,(((40:0.001836730805,34:0.001836730805):0.0004237030232,(31:0.00201158506,(45:0.0002232670327,32:0.0002232670327):0.001788318027):0.0002488487682):0.0005175440324,(38:0.001984393675,48:0.001984393675):0.0007935841852):0.001872532281):5.663642694e-05,((42:0.…
	TREE *	TREE STATE_227970000 = [&R] ((30:0.003815969655,29:0.003815969655):0.01408806441,(1:0.01054471575,(((((20:0.0005193525009,28:0.0005193525009):0.001693659464,((10:0.0002372277425,22:0.0002372277425):0.000217971851,24:0.0004551995935):0.001757812372):0.0005309245051,2:0.00274393647):0.002696166886,(14:0.005270594344,(16:7.526995654e-05,6:7.526995654e-05):0.005195324387):0.0001695090121):0.004821576…
	TREE *	TREE STATE_151150000 = [&R] (((1:0.01228554091,((((18:0.0007611403577,9:0.0007611403577):0.001914429038,4:0.002675569395):0.003744105627,(((26:0.0005754897999,17:0.0005754897999):0.004865265976,13:0.005440755776):0.0002506195587,((21:0.001836663759,25:0.001836663759):0.001515098227,(((3:0.001192273524,(27:0.0005076404183,15:0.0005076404183):0.0006846331053):0.0006037212271,5:0.001795994751):0.000…
	TREE *	TREE STATE_185420000 = [&R] (((((((36:0.0005642927486,(41:0.000227457509,44:0.000227457509):0.0003368352396):0.005436182794,((((34:0.0005211282715,32:0.0005211282715):0.00047736705,31:0.0009984953215):0.0010030018,45:0.002001497122):0.001544513596,(38:0.002187051273,(48:0.001845865317,40:0.001845865317):0.000341185956):0.001358959444):0.002454464825):0.0002323289253,(42:0.002558581426,((47:0.0003…
	TREE *	TREE STATE_192840000 = [&R] ((1:0.0164413444,((((((8:0.0002566530126,12:0.0002566530126):0.004910036515,(7:0.001387184579,23:0.001387184579):0.003779504949):0.003915468795,((46:0.0009861559255,33:0.0009861559255):0.004508519522,19:0.005494675448):0.003587482875):0.001863525354,(14:0.006990495544,((22:0.0002964042798,10:0.0002964042798):0.004116118827,((6:0.0001740127506,16:0.0001740127506):0.0041…
	TREE *	TREE STATE_200800000 = [&R] ((((((((17:0.005063040801,(26:0.004835125797,(4:0.001051141101,(9:0.0005089736064,18:0.0005089736064):0.0005421674947):0.003783984696):0.0002279150043):0.0008298043076,13:0.005892845109):0.0009194831668,(((15:0.0008658265059,27:0.0008658265059):0.001308581625,(((25:0.0003309107045,21:0.0003309107045):0.0007668183055,3:0.00109772901):0.0006080792773,5:0.001705808287):0.…
	TREE *	TREE STATE_168980000 = [&R] ((((1:0.01044139879,(18:0.008979540916,((14:0.005258590032,((24:0.001630504015,(6:0.0001925293342,16:0.0001925293342):0.001437974681):0.002625134317,((22:3.92924728e-05,10:3.92924728e-05):0.001952357111,((28:0.0002979373767,2:0.0002979373767):0.000515117661,20:0.0008130550377):0.001178594546):0.002263988749):0.0010029517):0.003650434131,(((17:0.003693720307,26:0.003693…
	TREE *	TREE STATE_172480000 = [&R] ((1:0.01308714027,((((23:0.006911400141,((8:0.001710396591,12:0.001710396591):0.003847845316,7:0.005558241907):0.001353158234):0.001599864574,((46:0.002501590684,19:0.002501590684):0.000547605528,33:0.003049196212):0.005462068503):0.001845726308,(((((6:0.0006318737906,16:0.0006318737906):0.003473902476,(10:0.002968411499,(22:6.914137784e-05,24:6.914137784e-05):0.002899…
	TREE *	TREE STATE_62480000 = [&R] ((30:0.0004029077603,29:0.0004029077603):0.02011838611,(1:0.01708002719,((((42:0.002826366692,(39:0.002065277522,((47:0.0006073377007,37:0.0006073377007):0.0005852445013,35:0.001192582202):0.0008726953201):0.0007610891696):0.002358920975,(((45:0.0006898027181,(31:0.0002139509052,(34:6.218318637e-05,32:6.218318637e-05):0.0001517677189):0.0004758518129):0.002799957088,((3…
	TREE *	TREE STATE_116880000 = [&R] ((29:0.003480870353,30:0.003480870353):0.02003279593,(1:0.01297759095,(((43:0.007039643186,((42:0.001528067483,(37:0.001212446938,(39:0.001152958319,(35:0.0003735772742,47:0.0003735772742):0.0007793810443):5.948861973e-05):0.0003156205448):0.003047937696,((((45:0.0003613207625,31:0.0003613207625):5.561676095e-05,34:0.0004169375235):0.002785859101,(32:0.001864594072,(38…
	TREE *	TREE STATE_49540000 = [&R] ((((((((9:0.0005671703988,4:0.0005671703988):0.0031314086,(26:0.002596765592,17:0.002596765592):0.001101813406):0.004275360021,((((5:0.001939011846,(3:0.0007836490614,27:0.0007836490614):0.001155362785):0.001669663482,(25:0.0005618106483,21:0.0005618106483):0.00304686468):0.0005688799829,15:0.004177555311):0.0006309904996,11:0.004808545811):0.003165393209):0.00019872225…
	TREE *	TREE STATE_180000 = [&R] ((30:0.004473233903,29:0.004473233903):0.01461823203,((((((33:0.001924326382,46:0.001924326382):0.003068476586,19:0.004992802968):0.00370150857,((12:0.0002911053547,8:0.0002911053547):0.005583252196,(23:0.003945832605,7:0.003945832605):0.001928524945):0.002819953986):0.002169853534,(((11:0.004879181399,(15:0.003916829466,((25:0.0008116215792,21:0.0008116215792):0.00254733…
	TREE *	TREE STATE_215160000 = [&R] ((1:0.01736810295,((43:0.007391072538,((((48:0.0009521548223,32:0.0009521548223):0.001437117886,(((34:9.187766573e-05,45:9.187766573e-05):0.0004258611822,31:0.000517738848):0.001431904058,(38:1.064047399e-05,40:1.064047399e-05):0.001939002431):0.0004396298025):0.002748723493,(36:0.0007002717638,(44:0.0001719744647,41:0.0001719744647):0.0005282972991):0.004437724437):0.…
	TREE *	TREE STATE_168020000 = [&R] ((((1:0.01268259575,((((5:0.004217518944,((25:0.001625738061,21:0.001625738061):0.001063745803,((3:0.0008494194906,27:0.0008494194906):0.00117906274,15:0.002028482231):0.0006610016328):0.00152803508):0.002718617146,11:0.00693613609):0.002837671174,((17:0.003426589734,(26:0.002329569877,(4:0.0004650119016,9:0.0004650119016):0.001864557976):0.001097019857):0.004936574575…
	TREE *	TREE STATE_214920000 = [&R] ((1:0.01798777281,((43:0.009490977611,(((32:0.003623711168,(((34:0.000446637874,31:0.000446637874):0.001327322827,45:0.001773960701):0.0001091035794,((48:0.00101507986,38:0.00101507986):0.0003516448833,40:0.001366724743):0.0005163395367):0.001740646888):0.0002007365887,(36:0.0006540991366,(44:0.0002610555735,41:0.0002610555735):0.0003930435631):0.00317034862):0.0021076…
	TREE *	TREE STATE_59610000 = [&R] ((30:0.002695952121,29:0.002695952121):0.02436264716,((((((12:2.278677491e-06,8:2.278677491e-06):0.002462052581,(7:0.002399743312,23:0.002399743312):6.458794705e-05):0.006150616629,(19:0.004083207682,(46:0.003147984234,33:0.003147984234):0.0009352234485):0.004531740205):0.002422711544,((13:0.01018851241,(((15:5.0657691e-05,27:5.0657691e-05):0.001793012949,(((21:0.001094…
	TREE *	TREE STATE_49130000 = [&R] (((((((17:0.003444625972,(9:0.0003607824205,4:0.0003607824205):0.003083843551):0.002728123089,(13:0.005718934738,26:0.005718934738):0.0004538143228):0.0007068279188,(((((25:0.0001297791782,21:0.0001297791782):0.001963099514,(27:8.688015568e-05,5:8.688015568e-05):0.002005998536):0.00101757716,(15:0.002335137731,3:0.002335137731):0.0007753181202):0.00226664325,11:0.005377…
	TREE *	TREE STATE_173370000 = [&R] (((1:0.01160569574,((((18:0.001847527925,14:0.001847527925):0.005242496592,((6:0.0001579201004,16:0.0001579201004):0.005988535853,(24:0.004150744627,((10:1.906326315e-05,22:1.906326315e-05):0.00276468335,((28:6.693306968e-05,20:6.693306968e-05):0.0006843957794,2:0.0007513288491):0.002032417764):0.001366998014):0.001995711327):0.0009435685641):0.002002550707,((((33:0.00…
	TREE *	TREE STATE_127240000 = [&R] ((29:0.001207623168,30:0.001207623168):0.0186677174,((1:0.0115319618,(((14:0.006423687979,(((10:0.001411121065,(22:0.001025790319,24:0.001025790319):0.0003853307462):0.001389992175,(6:0.0009126619852,16:0.0009126619852):0.001888451255):0.001290162609,((20:0.0002261718815,28:0.0002261718815):0.002169758173,2:0.002395930054):0.001695345795):0.00233241213):0.002602519497,…
	TREE *	TREE STATE_56420000 = [&R] ((30:0.0008254721584,29:0.0008254721584):0.01785052936,((((((42:0.001490755735,((39:0.0007449358782,35:0.0007449358782):9.890371792e-05,47:0.0008438395961):0.0006469161393):0.0007825488699,37:0.002273304605):0.002965727336,(((32:0.0009852391107,((45:0.0004364411713,40:0.0004364411713):0.0004128357343,(34:0.0003720902086,31:0.0003720902086):0.0004771866971):0.00013596220…
	TREE *	TREE STATE_127930000 = [&R] ((29:0.004092756141,30:0.004092756141):0.01662240579,(((((14:0.006115646877,((((20:0.000202541693,28:0.000202541693):0.0008333503641,2:0.001035892057):2.527872463e-05,((24:0.0002399710114,22:0.0002399710114):0.0004657562624,10:0.0007057272739):0.0003554435079):0.002665772836,(6:2.341677384e-05,16:2.341677384e-05):0.003703526843):0.002388703259):0.002454224826,((13:0.00…
	TREE *	TREE STATE_222000000 = [&R] ((30:0.006738897381,29:0.006738897381):0.01949661722,(1:0.01516660474,((((23:0.002832582715,7:0.002832582715):0.004387827595,(8:0.000711275674,12:0.000711275674):0.006509134636):0.001412419718,(((19:0.003752650451,(33:0.002934345142,46:0.002934345142):0.0008183053081):0.004571894835,((((28:0.0005949902377,20:0.0005949902377):0.001462849127,2:0.002057839365):0.002194906…
	TREE *	TREE STATE_910000 = [&R] ((30:0.002076972104,29:0.002076972104):0.01990787372,((((((23:0.002862665528,7:0.002862665528):0.004243508266,(12:0.0005459182736,8:0.0005459182736):0.006560255521):0.002061459214,(33:0.002309213819,(19:0.001913749079,46:0.001913749079):0.00039546474):0.006858419189):0.001115862408,(((11:0.00510339474,(((3:0.001423270874,(27:0.001069814669,5:0.001069814669):0.000353456204…
	TREE *	TREE STATE_239180000 = [&R] ((30:0.003212427658,29:0.003212427658):0.01906829266,((1:0.01215006567,((((8:0.001566032532,12:0.001566032532):0.004681965354,(23:0.0007292567394,7:0.0007292567394):0.005518741147):0.002629558763,(19:0.005596611972,(33:0.002785726028,46:0.002785726028):0.002810885944):0.003280944677):0.002095868617,((14:0.007928505334,(((10:0.001669668444,(24:0.001345553192,22:0.001345…
	TREE *	TREE STATE_72720000 = [&R] ((((((((8:0.0006299274041,12:0.0006299274041):0.005493144688,23:0.006123072092):0.004023936938,((19:0.005172620175,(33:0.003452894506,46:0.003452894506):0.001719725669):0.004964140865,7:0.01013676104):1.02479897e-05):0.001782573721,((6:0.0006112224633,16:0.0006112224633):0.007194025894,((((2:0.0007291420578,20:0.0007291420578):0.00030978451,28:0.001038926568):0.00376987…
	TREE *	TREE STATE_185490000 = [&R] (((((((36:0.0004186392708,(44:0.0002282929925,41:0.0002282929925):0.0001903462783):0.005179761051,((32:0.002139682285,(45:0.00139989668,(34:0.0005410806375,31:0.0005410806375):0.0008588160422):0.0007397856056):0.001632306066,(40:0.001266269076,(48:0.0003573838173,38:0.0003573838173):0.0009088852591):0.002505719275):0.00182641197):0.001294993675,((47:0.001455395199,(37:…
	TREE *	TREE STATE_128820000 = [&R] ((29:0.004382585231,30:0.004382585231):0.0160532194,(((((13:0.006719895045,((17:0.004400991565,26:0.004400991565):0.0007600203794,(18:0.003961545587,(9:0.0002951969595,4:0.0002951969595):0.003666348628):0.001199466357):0.001558883101):0.0008663327772,((((25:0.001050869025,((27:0.0005128387038,3:0.0005128387038):0.0004335160034,21:0.0009463547073):0.0001045143173):0.000…
	TREE *	TREE STATE_157660000 = [&R] ((29:0.005941015257,30:0.005941015257):0.02598639719,((((((((22:0.001712532115,(10:0.0009483862112,24:0.0009483862112):0.0007641459036):0.001717564454,(2:0.002576137673,(20:0.000902479146,28:0.000902479146):0.001673658527):0.000853958896):0.00579244132,(14:0.007976153094,(16:0.0001123356142,6:0.0001123356142):0.00786381748):0.001246384795):0.0001241553635,18:0.00934669…
	TREE *	TREE STATE_98230000 = [&R] ((1:0.01466845974,(((((13:0.006097444026,(11:0.004460600074,((27:0.001670760283,((25:0.0009838059096,(21:0.0009042696612,5:0.0009042696612):7.953624845e-05):9.613009127e-06,15:0.0009934189187):0.000677341364):0.001633621253,3:0.003304381536):0.001156218538):0.001636843952):0.001294647242,((26:0.0004779270156,17:0.0004779270156):0.006112488371,(4:0.001606108436,(18:0.000…
	TREE *	TREE STATE_170870000 = [&R] (((((((32:0.002642428817,45:0.002642428817):0.0003644925794,(48:0.001497072873,(34:0.0004059290201,((40:0.0001209883916,31:0.0001209883916):3.78267014e-05,38:0.000158815093):0.0002471139272):0.001091143853):0.001509848523):0.001928163834,((36:0.0004389679748,(44:1.099629919e-05,41:1.099629919e-05):0.0004279716756):0.004470149469,(42:0.001759272224,(((35:0.0002542315769…
	TREE *	TREE STATE_34790000 = [&R] ((((((46:0.002406109471,(33:0.001174724678,19:0.001174724678):0.001231384792):0.007806141213,((23:0.006889811971,(12:0.001138015748,8:0.001138015748):0.005751796223):0.002596684823,7:0.009486496795):0.0007257538887):0.001395216567,(((6:0.0001805765863,16:0.0001805765863):0.006989142179,(14:0.007140413601,(((2:0.000304147938,20:0.000304147938):0.00114795912,28:0.00145210…
	TREE *	TREE STATE_151110000 = [&R] (((1:0.01349973095,((((9:0.001321712052,4:0.001321712052):0.0008768098386,18:0.00219852189):0.003945723118,((26:0.002269428708,17:0.002269428708):0.003478867358,(13:0.004908636672,((((15:0.000599257388,3:0.000599257388):0.0003204061413,27:0.0009196635293):0.001548938362,((21:0.0002977709551,25:0.0002977709551):0.001415698139,11:0.001713469094):0.0007551327968):0.000663…
	TREE *	TREE STATE_204410000 = [&R] ((((7:0.00553522622,((8:1.59747073e-05,12:1.59747073e-05):0.004999632603,23:0.005015607311):0.0005196189094):0.001308442017,(19:0.001328621621,(33:0.00119199722,46:0.00119199722):0.0001366244005):0.005515046616):0.00631893736,(((((13:0.008957538816,(18:0.006971383961,((4:0.001611600554,9:0.001611600554):0.002763294084,(26:0.003439663713,17:0.003439663713):0.00093523092…
	TREE *	TREE STATE_13960000 = [&R] ((30:0.002136520124,29:0.002136520124):0.01981005279,(((43:0.006515710115,(((((35:0.001351966324,47:0.001351966324):0.0004676934305,37:0.001819659754):0.0003070973464,42:0.002126757101):0.0005455192385,(40:0.001542792261,39:0.001542792261):0.001129484079):0.00295218805,(((48:0.001310505416,38:0.001310505416):0.001163209962,((31:3.533128426e-05,34:3.533128426e-05):0.0019…
	TREE *	TREE STATE_202600000 = [&R] (((((33:0.002692550819,46:0.002692550819):0.002712155061,19:0.00540470588):0.004702448562,(7:0.006405015482,((8:0.00037654969,12:0.00037654969):0.00467755702,23:0.00505410671):0.001350908772):0.00370213896):0.002765792458,((((((37:0.001740526571,39:0.001740526571):1.000015298e-06,(35:0.0009254768339,47:0.0009254768339):0.0008160497529):0.0003082128728,42:0.00204973946)…
	TREE *	TREE STATE_124110000 = [&R] ((29:0.001251354612,30:0.001251354612):0.02307522618,((((((23:0.00491725446,((8:0.0002314335956,12:0.0002314335956):0.002174035134,19:0.00240546873):0.00251178573):0.002799915191,(46:0.001538807629,33:0.001538807629):0.006178362022):0.002051696839,(((24:0.002643755618,7:0.002643755618):0.003493849982,((((28:0.0005427798436,2:0.0005427798436):0.0003066539509,20:0.000849…
	TREE *	TREE STATE_230600000 = [&R] ((30:0.001898697048,29:0.001898697048):0.01669808388,(1:0.01456984447,((((7:0.007543646114,((19:1.637997508e-05,33:1.637997508e-05):0.001214244882,46:0.001230624857):0.006313021257):0.0008718332611,((8:0.0003021552076,12:0.0003021552076):0.006956265192,23:0.0072584204):0.001157058975):0.002279248243,(((((((31:0.0002950247013,32:0.0002950247013):2.050933072e-05,34:0.000…
	TREE *	TREE STATE_200430000 = [&R] (((((((((35:0.0001049252448,42:0.0001049252448):0.0007367769724,47:0.0008417022172):0.0001841843779,37:0.001025886595):0.0004122359156,39:0.001438122511):0.003462734646,(((41:1.045248269e-05,44:1.045248269e-05):0.0005648728494,36:0.0005753253321):0.003519994826,(((48:0.0005839491777,38:0.0005839491777):0.0009889216767,45:0.001572870854):4.337838578e-06,(40:0.0012179097…
	TREE *	TREE STATE_150760000 = [&R] (((((((((47:0.001143590874,35:0.001143590874):0.0001734800747,37:0.001317070949):0.0004532102783,39:0.001770281227):0.001162942367,42:0.002933223595):0.002804766439,((36:0.0005540874088,(41:4.763740385e-05,44:4.763740385e-05):0.0005064500049):0.004660268579,((48:0.0007553807409,38:0.0007553807409):0.001053524262,(34:0.001545590361,((31:0.0004149783383,45:0.000414978338…
	TREE *	TREE STATE_171500000 = [&R] (((((((45:0.001946801633,((48:0.0001067106236,38:0.0001067106236):0.001489831759,(31:0.001378418417,((32:0.0008493437997,40:0.0008493437997):0.0002615852838,34:0.001110929083):0.0002674893339):0.0002181239655):0.0003502592501):0.002705930204,((44:0.0001644401039,(41:5.54741818e-05,36:5.54741818e-05):0.0001089659221):0.00445263523,((39:0.002197925302,(37:0.001083126628,…
	TREE *	TREE STATE_221750000 = [&R] ((30:0.002677094934,29:0.002677094934):0.02538634095,(1:0.01385264468,((((8:0.0002410607432,12:0.0002410607432):0.007789675486,(((((16:0.0002553327697,6:0.0002553327697):0.004518798123,((2:0.001161337321,(20:0.001062740274,28:0.001062740274):9.859704668e-05):0.001483565064,(24:0.002468749899,(22:0.0005234326188,10:0.0005234326188):0.00194531728):0.0001761524863):0.0021…
	TREE *	TREE STATE_4860000 = [&R] ((30:0.00561120416,29:0.00561120416):0.01823704264,(1:0.01183935719,(((14:0.006169143519,(((16:0.0004670937941,6:0.0004670937941):0.004586487458,(24:0.002717173754,(22:0.0006674850614,10:0.0006674850614):0.002049688693):0.002336407498):0.0005568526948,((20:0.0008422930384,2:0.0008422930384):4.632688477e-05,28:0.0008886199232):0.004721814024):0.0005587095716):0.0052806794…
	TREE *	TREE STATE_178860000 = [&R] (((43:0.007873472552,((((47:0.0003886066789,39:0.0003886066789):0.0005709758494,(37:0.0009302786693,35:0.0009302786693):2.930385893e-05):0.001209871585,42:0.002169454113):0.003108606175,((((44:5.476504811e-05,41:5.476504811e-05):0.0004962974656,36:0.0005510625137):0.002911495815,((38:0.0001026026368,48:0.0001026026368):0.002913311882,((34:0.0006207078644,(45:0.00054697…
	TREE *	TREE STATE_82750000 = [&R] ((1:0.01635726372,(((((46:0.002926836121,33:0.002926836121):0.001982228867,19:0.004909064987):0.004445559126,((12:0.00113520372,8:0.00113520372):0.004720172575,(7:0.005628288442,23:0.005628288442):0.000227087853):0.003499247818):0.002925200148,((((((20:0.0005196958264,28:0.0005196958264):0.002530834166,2:0.003050529992):0.002822436671,(10:1.204425379e-05,22:1.204425379e…
	TREE *	TREE STATE_185020000 = [&R] ((((((24:0.006731039316,((6:0.0006847164029,16:0.0006847164029):0.004276154125,(((28:0.0008140010926,20:0.0008140010926):0.0007032205347,2:0.001517221627):0.00210100726,(22:0.0003472355551,10:0.0003472355551):0.003270993332):0.00134264164):0.001770168789):0.001434833336,14:0.008165872652):0.002943789255,(((((((35:0.00117344636,47:0.00117344636):0.0003960969065,39:0.001…
	TREE *	TREE STATE_165400000 = [&R] ((1:0.01220661738,((((39:0.002773816187,(42:0.002342507101,((35:0.001361638919,47:0.001361638919):0.0002720721401,37:0.001633711059):0.0007087960419):0.0004313090867):0.002823331391,((36:0.0001400809366,(41:3.307196313e-05,44:3.307196313e-05):0.0001070089735):0.004476283917,(((32:0.0006318360722,40:0.0006318360722):0.001114330006,((34:0.0001062141585,31:0.0001062141585…
	TREE *	TREE STATE_122070000 = [&R] ((29:0.004675131004,30:0.004675131004):0.009719717119,(((((19:0.005116270089,(33:0.003087867615,46:0.003087867615):0.002028402475):0.00532496702,(7:0.009935976972,((8:0.001532242925,12:0.001532242925):0.003965249057,23:0.005497491982):0.00443848499):0.0005052601373):6.560199336e-05,((14:0.008206287019,((24:0.00410914728,(16:0.0004539539187,6:0.0004539539187):0.00365519…
	TREE *	TREE STATE_37760000 = [&R] ((30:0.002605990633,29:0.002605990633):0.01672189585,(1:0.01597649113,(((((36:0.0005536113661,(44:0.0004790947181,41:0.0004790947181):7.451664796e-05):0.003429724802,(((37:0.0006848890567,(35:0.0006546918286,47:0.0006546918286):3.019722808e-05):0.0006322727926,39:0.001317161849):9.705458758e-05,42:0.001414216437):0.002569119732):0.0002547243951,(40:0.002385163765,((38:0…
	TREE *	TREE STATE_69810000 = [&R] (((((((23:0.006074987462,(12:0.0001998782393,8:0.0001998782393):0.005875109223):0.001180885211,7:0.007255872673):0.002348883923,((33:0.0002096767545,19:0.0002096767545):0.0005868115659,46:0.0007964883204):0.008808268275):0.001587209409,((14:0.006525770251,((6:1.716918617e-05,16:1.716918617e-05):0.00518998494,(((20:0.0006152489227,28:0.0006152489227):0.00114788731,2:0.00…
	TREE *	TREE STATE_186300000 = [&R] (((((((36:0.001086711313,(41:0.0001013056725,44:0.0001013056725):0.000985405641):0.004109206998,((40:0.001659456434,(38:0.001142172539,48:0.001142172539):0.0005172838947):0.001236832187,((34:0.0004384955247,31:0.0004384955247):0.002119692192,(45:0.001105992491,32:0.001105992491):0.001452195226):0.0003381009041):0.00229962969):9.788943382e-05,(42:0.001718945044,(((37:0.…
	TREE *	TREE STATE_188540000 = [&R] ((((((7:0.005443400776,23:0.005443400776):0.005031647146,((8:0.0004050329936,12:0.0004050329936):0.0098702564,((33:0.004177271529,46:0.004177271529):0.002630762831,19:0.00680803436):0.003467255034):0.0001997585274):0.002803170138,((14:0.00832536713,((((20:0.0008098415793,28:0.0008098415793):0.00135003126,2:0.002159872839):0.001253551786,((10:0.0004207440146,24:0.000420…
	TREE *	TREE STATE_102350000 = [&R] ((29:0.008205830205,30:0.008205830205):0.02355917283,(1:0.01616556719,((((((23:0.001365307371,7:0.001365307371):0.005638922782,(12:0.0004908247389,8:0.0004908247389):0.006513405414):0.002283157245,(19:0.00458793387,(33:0.001952246974,46:0.001952246974):0.002635686896):0.004699453528):0.000417486245,(14:0.006731037407,((10:0.001830704089,(24:0.0002151764601,22:0.0002151…
	TREE *	TREE STATE_68860000 = [&R] ((1:0.01220773238,(((43:0.005708681294,((37:0.0006463066552,(35:0.0001005841345,47:0.0001005841345):0.0005457225207):0.001145344945,(42:0.0009152183213,39:0.0009152183213):0.0008764332789):0.003917029694):0.0002668854453,(((38:0.0003702285695,48:0.0003702285695):0.002111210653,(32:0.002084476189,(31:0.0007926463247,(45:0.0006667909917,(40:0.0004094626803,34:0.0004094626…
	TREE *	TREE STATE_155780000 = [&R] ((((((((44:3.409037859e-05,41:3.409037859e-05):0.0004756314994,36:0.000509721878):0.001851699173,(((45:0.0005938417317,31:0.0005938417317):0.001330874935,(32:0.0008606316824,40:0.0008606316824):0.001064084985):2.482097395e-05,((48:6.609964334e-05,38:6.609964334e-05):0.001289861297,34:0.001355960941):0.0005935767001):0.0004118834101):0.001928294209,((((47:0.000661445024…
	TREE *	TREE STATE_122790000 = [&R] ((29:0.001708237617,30:0.001708237617):0.02183723239,((((((14:0.008307122621,((((2:0.001383914921,(28:4.68927103e-05,20:4.68927103e-05):0.001337022211):0.001800835281,24:0.003184750202):0.001611089909,(10:0.001354049893,22:0.001354049893):0.003441790218):0.0003515978593,(16:0.0004707458711,6:0.0004707458711):0.0046766921):0.00315968465):0.002211913849,(((46:0.001397699…
	TREE *	TREE STATE_44670000 = [&R] ((1:0.01479833303,((43:0.006898645138,((42:0.001929417238,(((47:0.0003844823895,35:0.0003844823895):0.000970056559,37:0.001354538948):0.0001330719669,39:0.001487610915):0.000441806323):0.003723668579,((((31:0.0003667378129,45:0.0003667378129):0.0001367234262,(32:0.0001636974501,34:0.0001636974501):0.000339763789):0.001816443929,(38:0.0003939661115,48:0.0003939661115):0.…
	TREE *	TREE STATE_79010000 = [&R] ((((19:0.005383631885,(46:0.001254967172,33:0.001254967172):0.004128664712):0.004012983045,((7:0.005819747505,(12:0.0003482656851,8:0.0003482656851):0.00547148182):0.00250885249,23:0.008328599994):0.001068014935):0.004281822844,((1:0.01021532028,((((37:0.000858188039,(39:0.0007578096748,(35:0.000490443677,47:0.000490443677):0.0002673659978):0.0001003783642):0.0019875833…
	TREE *	TREE STATE_48630000 = [&R] (((((((33:0.003431505303,(46:0.003174172821,19:0.003174172821):0.0002573324822):0.006187570992,((7:0.003693749289,23:0.003693749289):0.001939484461,(12:0.001013873209,8:0.001013873209):0.004619360541):0.003985842545):0.001264651864,(14:0.007713743999,((((10:0.0003762241909,22:0.0003762241909):0.002808743876,((20:0.0006858450848,2:0.0006858450848):0.0003404781111,28:0.00…
	TREE *	TREE STATE_191020000 = [&R] ((1:0.01657651443,(((((7:0.006631835968,(8:0.001034175119,12:0.001034175119):0.00559766085):0.0005403254546,23:0.007172161423):0.002174432744,((33:0.003525072815,46:0.003525072815):0.000783274399,19:0.004308347214):0.005038246954):0.002067754892,((14:0.007796105534,(((2:0.001515198321,(20:0.0004913906486,28:0.0004913906486):0.001023807672):0.001602066942,(22:0.00030789…
	TREE *	TREE STATE_158360000 = [&R] ((29:0.003767714783,30:0.003767714783):0.01458515113,((((((7:0.002800215267,23:0.002800215267):0.004353553361,((8:0.0004559308846,12:0.0004559308846):0.00621390111,((19:0.001343218176,33:0.001343218176):9.127654279e-06,46:0.00135234583):0.005317486165):0.0004839366325):0.001377210989,((14:0.007905397442,(((2:0.001180170259,(20:7.880150321e-07,28:7.880150321e-07):0.0011…
	TREE *	TREE STATE_87860000 = [&R] (((((((33:0.002934357562,46:0.002934357562):0.001331067398,19:0.00426542496):0.005806164335,((7:0.002838636815,23:0.002838636815):0.004924909836,(12:0.002014836345,8:0.002014836345):0.005748710306):0.002308042645):0.002025157702,((14:0.0100947257,((16:0.0004371904076,6:0.0004371904076):0.006362987737,((2:0.002554701813,(20:0.0003342316357,28:0.0003342316357):0.002220470…
	TREE *	TREE STATE_20990000 = [&R] ((30:0.003990988214,29:0.003990988214):0.01156789758,(1:0.01407128192,((((23:0.005814622057,(7:0.004320829151,(12:0.0008612076017,8:0.0008612076017):0.00345962155):0.001493792905):0.002165975178,((33:0.002391917179,46:0.002391917179):0.003484279679,19:0.005876196858):0.002104400377):0.001003636822,((((((2:0.002002029502,(28:0.0002061837928,20:0.0002061837928):0.00179584…
	TREE *	TREE STATE_205910000 = [&R] (((((8:0.0006328263246,12:0.0006328263246):0.007778734966,(7:0.007487296997,23:0.007487296997):0.0009242642941):0.0007507288853,(19:0.00717394455,(46:0.002322882104,33:0.002322882104):0.004851062446):0.001988345626):0.004248530559,(((((((35:0.0009726324714,47:0.0009726324714):0.0007832752956,39:0.001755907767):0.0005165536373,42:0.002272461404):0.0001372600655,37:0.002…
	TREE *	TREE STATE_149090000 = [&R] ((((((((16:0.000230710153,6:0.000230710153):0.007769915977,(14:0.006337245904,(24:0.005402231261,((22:0.000867201126,10:0.000867201126):0.003069420497,((28:0.0001713732717,20:0.0001713732717):0.0009434297029,2:0.001114802975):0.002821818648):0.001465609639):0.0009350146425):0.001663380226):0.0029954243,((11:0.00436962879,((15:0.002248294303,(3:0.001866224046,(21:0.0002…
	TREE *	TREE STATE_96250000 = [&R] ((1:0.01150385681,(((23:0.004577416102,(12:0.00070863021,(7:0.0006856634783,8:0.0006856634783):2.296673173e-05):0.003868785892):0.004522349726,(((33:0.002188222822,19:0.002188222822):0.0006567296985,46:0.00284495252):0.006156480601,(43:0.004989723583,((42:0.002045311206,((35:0.001671368227,39:0.001671368227):0.0001822531991,(47:0.001096311229,37:0.001096311229):0.000757…
	TREE *	TREE STATE_24360000 = [&R] ((30:0.003006643128,29:0.003006643128):0.01798837744,(((((14:0.008049672853,((((2:0.0008558008887,(20:0.0005866022824,28:0.0005866022824):0.0002691986062):0.001022019743,10:0.001877820631):0.0004193709817,(22:0.0008121593768,24:0.0008121593768):0.001485032236):0.003800830477,(6:4.025185976e-06,16:4.025185976e-06):0.006093996904):0.001951650763):0.00320823479,((((8:0.000…
	TREE *	TREE STATE_75620000 = [&R] ((((19:0.00360539045,(46:0.002624421175,33:0.002624421175):0.0009809692752):0.006070383453,(23:0.00908152643,((8:0.0001780564194,12:0.0001780564194):0.008070651675,7:0.008248708094):0.0008328183358):0.000594247473):0.005007471863,((1:0.0125261522,((((((3:0.001572795924,5:0.001572795924):0.001975783077,((25:3.177932103e-05,21:3.177932103e-05):0.001726935091,(15:0.0008963…
	TREE *	TREE STATE_4690000 = [&R] ((30:0.0001087431231,29:0.0001087431231):0.01922678787,(1:0.01159459218,((23:0.009511318321,(((46:0.003106501769,33:0.003106501769):0.0009345028962,19:0.004041004666):0.004073036297,((12:0.000383172285,8:0.000383172285):0.0008980832846,7:0.00128125557):0.006832785393):0.001397277358):0.001250298403,((((16:7.347000551e-05,6:7.347000551e-05):0.007895468671,(14:0.0070018027…
	TREE *	TREE STATE_134160000 = [&R] (((43:0.007485773492,(((44:5.038915178e-05,(41:1.258132257e-05,36:1.258132257e-05):3.780782921e-05):0.003885877386,(((38:0.0004845551001,(34:0.0001066697752,48:0.0001066697752):0.000377885325):0.0008909074508,((45:0.0001382568815,31:0.0001382568815):0.0002935021424,40:0.0004317590239):0.000943703527):0.001338444056,32:0.002713906607):0.001222359931):0.001333506987,(39:…
	TREE *	TREE STATE_61040000 = [&R] ((30:0.007731575335,29:0.007731575335):0.01579866316,((((13:0.009220935856,(((4:0.0003272050728,9:0.0003272050728):0.003523859123,(17:0.003056586166,26:0.003056586166):0.0007944780303):0.004935243767,(((21:0.00151450735,(((15:0.0001952340084,27:0.0001952340084):0.0004597906968,5:0.0006550247052):1.445179567e-05,3:0.0006694765008):0.0008450308495):0.001018350086,25:0.002…
	TREE *	TREE STATE_152240000 = [&R] ((((((19:0.002346963148,33:0.002346963148):0.0002635771173,46:0.002610540265):0.008572875531,(12:0.0001463098794,8:0.0001463098794):0.01103710592):0.001261728104,(23:0.0008431907365,7:0.0008431907365):0.01160195316):0.004220487229,((((36:0.0002018252727,(44:1.190268193e-05,41:1.190268193e-05):0.0001899225908):0.004582385623,(((((42:8.106496452e-06,39:8.106496452e-06):4…
	TREE *	TREE STATE_232050000 = [&R] ((30:0.009041307784,29:0.009041307784):0.01833310415,((1:0.01227726279,(((33:0.002067056296,46:0.002067056296):0.002194972263,19:0.004262028559):0.003634492741,((8:0.001386906695,12:0.001386906695):0.006467055414,(7:0.00346466315,23:0.00346466315):0.004389298959):4.255919125e-05):0.004380741487):0.001297668254,((((((48:0.0005214980185,38:0.0005214980185):0.001507380186…
	TREE *	TREE STATE_110600000 = [&R] ((29:0.004488060748,30:0.004488060748):0.01283439407,((((((32:0.00507783057,(36:0.0007271278373,(41:7.548599963e-06,44:7.548599963e-06):0.0007195792373):0.004350702733):0.0001747083033,((42:0.002720139273,((35:0.001108844167,47:0.001108844167):0.0005635260075,37:0.001672370175):0.001047769098):0.0006408499904,39:0.003360989263):0.00189154961):0.0004388678374,((31:0.000…
	TREE *	TREE STATE_123280000 = [&R] ((29:0.001752797176,30:0.001752797176):0.02801089956,(((((((((10:0.0008576213929,22:0.0008576213929):0.0001123419635,(2:0.0006133834167,(28:0.0003284463914,20:0.0003284463914):0.0002849370252):0.0003565799397):0.002718567138,(24:0.003169500943,(16:0.001795491896,6:0.001795491896):0.001374009048):0.0005190295511):0.002040326348,14:0.005728856843):0.004181478101,((23:0.0…
	TREE *	TREE STATE_102090000 = [&R] ((29:0.001476076052,30:0.001476076052):0.0205487411,(1:0.0155418569,((((14:0.008527108345,((((22:0.0001672730582,10:0.0001672730582):0.0009052990811,24:0.001072572139):0.004245943978,((20:0.0006045870012,28:0.0006045870012):0.003266331117,2:0.003870918118):0.001447597999):0.001274282089,(16:0.0004578080234,6:0.0004578080234):0.006134990182):0.001934310139):0.0014353990…
	TREE *	TREE STATE_96840000 = [&R] ((((((7:0.004112880783,23:0.004112880783):0.0002415726331,(12:0.0003346961032,8:0.0003346961032):0.004019757313):0.001978404242,(19:0.003045035592,(33:0.001590507576,46:0.001590507576):0.001454528016):0.003287822066):0.004074125014,1:0.01040698267):0.0005247283943,((13:0.007496789523,((((9:0.0001292416186,4:0.0001292416186):0.001117980409,18:0.001247222028):0.0033947953…
	TREE *	TREE STATE_33420000 = [&R] (1:0.01512859702,((30:0.001526859206,29:0.001526859206):0.01209799042,(((((7:0.008681483241,((12:0.00126979873,8:0.00126979873):0.005194571795,23:0.006464370526):0.002217112715):0.0002225811055,(33:0.002776393196,(19:0.0003387360222,46:0.0003387360222):0.002437657174):0.00612767115):0.001399623761,(((6:3.612848034e-05,16:3.612848034e-05):0.006117621177,((22:0.0005188630…
	TREE *	TREE STATE_49480000 = [&R] (((((((18:0.007446353287,13:0.007446353287):0.0001887105727,((9:0.001054515545,4:0.001054515545):0.004195763283,(26:0.001637014666,17:0.001637014666):0.003613264162):0.002384785032):0.0008720513881,(((((3:0.00235095205,(5:0.0009599723995,27:0.0009599723995):0.00139097965):0.0009278872632,25:0.003278839313):1.597294636e-05,21:0.003294812259):0.0003316230611,15:0.00362643…
	TREE *	TREE STATE_84450000 = [&R] (((((((((21:0.0001782881635,25:0.0001782881635):0.002570006222,(3:0.002531404701,27:0.002531404701):0.0002168896843):0.0006361385813,(15:0.00016500746,5:0.00016500746):0.003219425507):0.001317538895,11:0.004701971862):0.002122827268,((13:0.005248878858,(17:0.003832925082,26:0.003832925082):0.001415953776):7.382047019e-05,(18:0.0009813166434,(9:1.346743251e-05,4:1.346743…
	TREE *	TREE STATE_14640000 = [&R] ((30:0.001559285505,29:0.001559285505):0.02241329826,(((43:0.007706965514,((42:0.002251009275,(((35:0.001727302115,39:0.001727302115):9.58817614e-05,47:0.001823183877):0.0001451832163,(40:0.0006372537258,37:0.0006372537258):0.001331113367):0.0002826421822):0.002911216637,((((48:0.003160426971,38:0.003160426971):0.0004017946941,32:0.003562221665):3.822397617e-05,(45:0.00…
	TREE *	TREE STATE_202160000 = [&R] (((((33:0.002075394833,46:0.002075394833):0.004296135159,19:0.006371529992):0.004442334057,((7:0.005357648015,23:0.005357648015):0.0007256555186,(8:0.0001997915177,12:0.0001997915177):0.005883512016):0.004730560515):0.00271180759,(((((((27:0.0004342286909,(15:2.554739565e-05,3:2.554739565e-05):0.0004086812952):0.001173244074,(21:0.001015305399,(5:0.000885116347,25:0.00…
	TREE *	TREE STATE_141580000 = [&R] ((1:0.01603560933,(((((23:0.001058307075,7:0.001058307075):0.004463393141,(12:0.000982320386,8:0.000982320386):0.00453937983):0.001950480409,((33:0.0007642164177,19:0.0007642164177):0.0009601998036,46:0.001724416221):0.005747764403):0.001801195675,((((((9:7.348815979e-05,4:7.348815979e-05):0.001283702947,18:0.001357191106):0.001612869759,(26:0.001467947624,17:0.0014679…
	TREE *	TREE STATE_116170000 = [&R] ((((43:0.008268651627,((39:0.00362581098,(((47:0.001181320073,37:0.001181320073):0.0005289807923,35:0.001710300866):0.001584193687,42:0.003294494552):0.000331316428):0.002781700532,(((31:0.0003959996681,34:0.0003959996681):0.0005074692443,(45:0.0008666437597,((32:0.0005146587685,(38:0.0003394475838,48:0.0003394475838):0.0001752111848):0.0002389021245,40:0.000753560893)…
	TREE *	TREE STATE_65850000 = [&R] ((((((((37:0.001177721163,(47:6.596730165e-05,35:6.596730165e-05):0.001111753861):0.0005310284665,42:0.001708749629):0.0006981676877,39:0.002406917317):0.001853024507,((((48:0.0005106259339,38:0.0005106259339):0.002487722779,((31:0.0004627567805,34:0.0004627567805):0.0002000652777,45:0.0006628220583):0.002335526655):2.710217317e-06,32:0.00300105893):0.0002185262032,40:0…
	TREE *	TREE STATE_63070000 = [&R] ((1:0.01591994713,(((((37:0.0005749623655,((47:0.0001571429056,35:0.0001571429056):0.0002687690542,39:0.0004259119598):0.0001490504057):0.001294122374,42:0.001869084739):0.003410645649,((((45:0.0002137582209,32:0.0002137582209):0.001758841849,(31:0.0003893186795,34:0.0003893186795):0.00158328139):0.001249686718,(40:0.002167399348,(38:0.001723501503,48:0.001723501503):0.…
	TREE *	TREE STATE_73390000 = [&R] (((((((23:0.007302076445,((8:0.0003227200425,12:0.0003227200425):0.006270108756,7:0.006592828799):0.000709247646):0.0001973935374,(33:0.002412457936,(19:0.001312294363,46:0.001312294363):0.001100163572):0.005087012047):0.004234492144,(14:0.009547624541,(((2:0.001214222602,(20:0.0002171410216,28:0.0002171410216):0.0009970815803):0.002556641484,((24:0.001109007599,10:0.00…
	TREE *	TREE STATE_14980000 = [&R] ((30:0.001817506546,29:0.001817506546):0.01874302922,(((43:0.007891349519,((((35:0.001888921566,(47:0.001831988379,(37:0.0008620519675,39:0.0008620519675):0.0009699364112):5.693318772e-05):0.000253202773,40:0.002142124339):0.0005066715067,42:0.002648795846):0.003217995834,((32:0.001709297756,((36:2.982803101e-05,44:2.982803101e-05):7.432647092e-05,41:0.0001041545019):0.…
	TREE *	TREE STATE_213950000 = [&R] ((1:0.01383902113,((43:0.008628018847,(((((45:0.001365740912,31:0.001365740912):0.0008576277331,((38:0.0003188013266,48:0.0003188013266):0.00188007944,(34:0.0007690144841,40:0.0007690144841):0.001429866282):2.448787897e-05):0.0008777189444,32:0.00310108759):0.001171852014,((41:4.983314947e-05,44:4.983314947e-05):0.000599115527,36:0.0006489486764):0.003623990927):0.0016…
	TREE *	TREE STATE_58610000 = [&R] ((30:0.001068366572,29:0.001068366572):0.01634127913,(((23:0.007702836211,(((12:0.000296056644,8:0.000296056644):0.00447477796,7:0.004770834604):0.001887964409,(19:0.004738687513,(33:0.001338667448,46:0.001338667448):0.003400020066):0.001920111499):0.001044037198):0.003188213644,(((((6:1.129162328e-05,16:1.129162328e-05):0.006357606652,(((28:0.0003512679499,20:0.0003512…
	TREE *	TREE STATE_106940000 = [&R] ((29:0.001124984496,30:0.001124984496):0.0165811328,(((43:0.007146486227,(32:0.006636360174,(((45:0.002086843679,(((48:0.0001201856219,38:0.0001201856219):0.0006501077763,40:0.0007702933982):0.001268251442,(31:0.0005770727703,34:0.0005770727703):0.00146147207):4.829883881e-05):0.001577697856,(41:0.0002684968135,(44:0.0001127647762,36:0.0001127647762):0.0001557320374):0…
	TREE *	TREE STATE_189830000 = [&R] (((1:0.01273130886,(((14:0.007670130678,((24:0.002851042352,((22:0.001500281407,((2:0.0001395700141,20:0.0001395700141):0.0001701721285,28:0.0003097421426):0.001190539264):0.001001804494,10:0.002502085901):0.0003489564512):0.003618610565,(6:0.0002500909729,16:0.0002500909729):0.006219561944):0.001200477761):0.001967615963,((11:0.005124430256,(((21:0.0006347551662,25:0.…
	TREE *	TREE STATE_3610000 = [&R] ((30:0.001763832384,29:0.001763832384):0.02113583549,(1:0.01320879896,(((((((28:0.0003266610579,2:0.0003266610579):0.0001968221392,20:0.0005234831971):0.003228545232,(10:0.001416254015,(24:0.0008958184653,22:0.0008958184653):0.0005204355495):0.002335774414):0.001492994914,(14:0.004766185764,(16:0.0002532802914,6:0.0002532802914):0.004512905472):0.0004788375795):0.0051075…
	TREE *	TREE STATE_26700000 = [&R] ((30:0.0001915407106,29:0.0001915407106):0.01454418524,((43:0.006797466038,(((37:0.001760310993,((35:0.0009044528727,39:0.0009044528727):2.772320396e-05,47:0.0009321760766):0.0008281349161):0.0004348056951,42:0.002195116688):0.004203126786,((((34:0.0007049813304,45:0.0007049813304):0.0004488334942,31:0.001153814825):0.0009837424835,(48:0.0003401686293,38:0.0003401686293…
	TREE *	TREE STATE_193490000 = [&R] ((1:0.01284818679,((((13:0.006978995327,((((25:0.0003412180668,21:0.0003412180668):0.002170749201,(27:0.001890957955,3:0.001890957955):0.0006210093122):0.0002246634708,(15:0.001371796138,5:0.001371796138):0.0013648346):0.00126099582,11:0.003997626558):0.00298136877):0.0003260811988,((26:0.00187384263,17:0.00187384263):0.001932538774,(18:0.0002021666518,(4:7.056083646e-…
	TREE *	TREE STATE_84790000 = [&R] ((((((((((3:0.001489281834,5:0.001489281834):9.505002523e-05,(25:0.0008375600701,21:0.0008375600701):0.0007467717889):0.000284748487,(15:0.001341434809,27:0.001341434809):0.0005276455374):0.00231414857,11:0.004183228916):0.002724747313,(13:0.00581181862,(4:0.001678195368,(9:0.001129658304,18:0.001129658304):0.0005485370636):0.004133623253):0.001096157609):0.000954961310…
	TREE *	TREE STATE_58800000 = [&R] ((30:0.002099526558,29:0.002099526558):0.01457606922,((((23:0.008112472927,(((12:5.765255204e-05,8:5.765255204e-05):0.006317843946,7:0.006375496498):0.001279824473,((33:0.002404222413,19:0.002404222413):0.001731884766,46:0.004136107178):0.003519213793):0.0004571519564):0.001942285818,((13:0.008262792191,(((6:0.0003584571753,16:0.0003584571753):0.004455442292,(((2:0.0003…
	TREE *	TREE STATE_161500000 = [&R] (((((19:0.001310927568,46:0.001310927568):0.0007835629508,33:0.002094490519):0.00516988774,(23:0.006797968606,((8:0.0008273752609,12:0.0008273752609):0.002675917294,7:0.003503292555):0.003294676051):0.000466409653):0.005175641552,((((((((48:0.0005049710818,38:0.0005049710818):0.0004470659216,40:0.0009520370034):0.0007804993934,(32:0.0003759300376,34:0.0003759300376):0.…
	TREE *	TREE STATE_58320000 = [&R] ((30:0.000154529745,29:0.000154529745):0.01850529831,((((46:0.003483006267,(19:0.0005312962466,33:0.0005312962466):0.002951710021):0.006094074037,(((12:0.00168101203,8:0.00168101203):0.0009711965209,7:0.002652208551):0.001420721664,23:0.004072930216):0.005504150089):0.002577771462,(((((4:0.002105369541,9:0.002105369541):0.002705391538,(26:0.004101546746,17:0.00410154674…
	TREE *	TREE STATE_218010000 = [&R] ((30:0.002614422269,29:0.002614422269):0.01978404294,(1:0.01652891513,((43:0.008771932321,((((38:0.002005745697,48:0.002005745697):0.0007062285699,((40:0.001410136193,(34:0.0007164585825,31:0.0007164585825):0.0006936776101):8.826241098e-06,(45:0.0003972886765,32:0.0003972886765):0.001021673757):0.001293011833):0.001501131693,(36:0.0006002660748,(44:0.0001290774242,41:0…
	TREE *	TREE STATE_114560000 = [&R] ((29:0.0008997656728,30:0.0008997656728):0.02867840814,(((((((4:0.002064370197,(18:0.00123870377,9:0.00123870377):0.0008256664266):0.001909810785,(17:0.002647620204,26:0.002647620204):0.001326560778):0.003907019256,13:0.007881200237):0.001147751612,(11:0.004882660312,((5:0.001192239696,(15:0.001042701608,3:0.001042701608):0.0001495380881):0.0004376588988,((21:0.0002401…
	TREE *	TREE STATE_156470000 = [&R] (((((((11:0.00488477262,((((15:0.0001144736445,5:0.0001144736445):0.0005467400364,27:0.0006612136808):0.001228615718,3:0.001889829399):0.001461456246,(21:0.0005232427024,25:0.0005232427024):0.002828042943):0.001533486975):0.002201839309,(((9:0.003277933073,4:0.003277933073):0.003130663202,(17:0.002926926484,26:0.002926926484):0.003481669791):0.0006532013666,13:0.007061…
	TREE *	TREE STATE_92860000 = [&R] (((((((19:0.003077034333,(46:0.001735560526,33:0.001735560526):0.001341473807):0.003850200224,((12:0.0001001540427,8:0.0001001540427):0.003627181789,23:0.003727335831):0.003199898725):0.001175813658,7:0.008103048215):0.003106584444,(((11:0.004549996743,((((25:0.0004656387253,21:0.0004656387253):0.0009730697587,(15:0.0007471460383,5:0.0007471460383):0.0006915624457):0.00…
	TREE *	TREE STATE_169900000 = [&R] ((((((18:0.00783862267,((((((28:1.659453116e-05,20:1.659453116e-05):0.001945200324,2:0.001961794855):0.0007726009641,(22:0.0003505986682,10:0.0003505986682):0.002383797151):0.001126572108,24:0.003860967928):0.001215712637,(6:2.461402747e-05,16:2.461402747e-05):0.005052066537):0.002201335095,14:0.00727801566):0.0005606070106):0.001169986095,(((4:0.0005350531754,9:0.0005…
	TREE *	TREE STATE_116900000 = [&R] ((29:0.001967420711,30:0.001967420711):0.01749126123,(1:0.01188304021,(((43:0.006691429804,((42:0.002015122313,(39:0.00125342537,(37:0.001005863132,(35:0.0006543619438,47:0.0006543619438):0.000351501188):0.0002475622387):0.0007616969422):0.003289038443,(((45:5.255423301e-06,31:5.255423301e-06):0.0009319049673,34:0.0009371603906):0.002373551821,(((32:0.00130816671,38:0.…
	TREE *	TREE STATE_162080000 = [&R] ((1:0.01532504211,(((((13:0.004216004444,(17:0.00300006404,26:0.00300006404):0.001215940405):0.0005705325016,(4:0.0009775641346,9:0.0009775641346):0.003808972811):0.004655604354,(11:0.00322730947,((((5:0.0003174022775,27:0.0003174022775):0.001195630878,3:0.001513033156):4.797115026e-05,15:0.001561004306):0.000989147356,(21:0.000203633287,25:0.000203633287):0.0023465183…
	TREE *	TREE STATE_60420000 = [&R] ((30:0.001828935609,29:0.001828935609):0.01942274952,((((((12:0.0007262048136,8:0.0007262048136):0.003201564031,23:0.003927768845):0.003850265121,(7:0.006286104458,(33:0.001729659765,(19:0.001685216891,46:0.001685216891):4.444287377e-05):0.004556444693):0.001491929507):0.002607135708,(((((4:1.781592016e-05,9:1.781592016e-05):0.003732206004,(17:0.001313985668,26:0.001313…
	TREE *	TREE STATE_11770000 = [&R] ((30:0.001372400271,29:0.001372400271):0.01769409495,(1:0.01529579761,((((19:0.005811265956,(33:0.003606492013,46:0.003606492013):0.002204773943):0.003258360898,((12:0.001165976588,8:0.001165976588):0.005475554353,(23:0.002113375147,7:0.002113375147):0.004528155794):0.002428095913):0.0007256001508,(((13:0.007537553571,(11:0.005451250945,(3:0.003625000327,(((15:0.0019090…
	TREE *	TREE STATE_32430000 = [&R] ((30:0.001947313355,29:0.001947313355):0.02146738198,((((((8:0.0003143925045,12:0.0003143925045):0.002187361949,23:0.002501754453):0.004665757257,(33:0.001418534745,(46:0.0005487202749,19:0.0005487202749):0.0008698144705):0.005748976965):0.0001844705527,7:0.007351982263):0.002176681753,(((6:2.654718216e-05,16:2.654718216e-05):0.00748941583,((2:0.003514592553,(28:0.00272…
	TREE *	TREE STATE_142070000 = [&R] ((1:0.0133989868,((((23:0.005045271867,(7:0.003420106591,(12:0.0001749699822,8:0.0001749699822):0.003245136608):0.001625165276):0.003127264456,(19:0.003025427661,(33:0.002220687686,46:0.002220687686):0.0008047399749):0.005147108662):0.0004037605911,((11:0.005291141607,(((27:0.0003570088172,5:0.0003570088172):0.001802233095,((21:0.0001241725842,25:0.0001241725842):0.001…
	TREE *	TREE STATE_207240000 = [&R] ((((((19:0.002932085066,33:0.002932085066):0.0003460259959,46:0.003278111062):0.005539858021,((8:3.459179353e-05,12:3.459179353e-05):0.007418052249,(7:0.002867443037,23:0.002867443037):0.004585201006):0.00136532504):0.00167410025,(((42:0.001771323521,((37:0.00111925228,(47:0.0005128587203,35:0.0005128587203):0.0006063935595):8.043593461e-05,39:0.001199688214):0.0005716…
	TREE *	TREE STATE_106770000 = [&R] ((29:0.003414789016,30:0.003414789016):0.01404564472,((((32:0.006311116049,((42:0.001711142218,((47:0.001150016218,35:0.001150016218):0.0002002491374,(39:0.001182883055,37:0.001182883055):0.0001673823001):0.0003608768627):0.003680620924,(((34:0.0004205080727,(31:0.0002553227439,45:0.0002553227439):0.0001651853288):0.001522662282,(40:0.0019426036,(48:0.000115547018,38:0…
	TREE *	TREE STATE_142600000 = [&R] ((((((23:0.002051686693,7:0.002051686693):0.001402274446,(12:0.001226558087,8:0.001226558087):0.002227403053):0.005407915374,(19:0.004100320865,(33:0.001869986144,46:0.001869986144):0.002230334721):0.004761555648):0.001155161673,((13:0.007854024064,(((17:0.002759912146,26:0.002759912146):0.001446312753,(18:0.003622544557,(4:0.0009677436669,9:0.0009677436669):0.00265480…
	TREE *	TREE STATE_216220000 = [&R] (((1:0.01387890307,((((((24:0.001222786899,(22:0.0004963610277,10:0.0004963610277):0.0007264258715):0.003365169959,((28:0.0004227380155,2:0.0004227380155):0.0008019769023,20:0.001224714918):0.00336324194):0.0006345441779,(16:0.0002348952788,6:0.0002348952788):0.004987605757):0.001312707987,(7:0.005760330194,14:0.005760330194):0.0007748788283):0.004259261471,(((46:0.002…
	TREE *	TREE STATE_77330000 = [&R] ((((33:0.003866663478,(46:0.003175062683,19:0.003175062683):0.000691600795):0.006320429364,((8:0.0004159506506,12:0.0004159506506):0.008254641946,(7:0.006656377571,23:0.006656377571):0.002014215026):0.001516500245):0.001876092771,(((((6:0.000485009496,16:0.000485009496):0.002291425064,14:0.00277643456):0.002886460739,(((28:0.0002186409304,20:0.0002186409304):0.001917237…
	TREE *	TREE STATE_160940000 = [&R] (((1:0.009732383305,((((8:0.0006115508043,12:0.0006115508043):0.007138442051,(23:0.004187848225,7:0.004187848225):0.00356214463):0.0003428528692,(19:0.005843966537,(46:0.001862515327,33:0.001862515327):0.00398145121):0.002248879188):0.001288487209,((14:0.005129766007,((6:0.0001075567702,16:0.0001075567702):0.003990331502,(18:0.003981708023,(((20:0.0002911033871,28:0.00…
	TREE *	TREE STATE_62040000 = [&R] ((30:0.002781138313,29:0.002781138313):0.02485289256,(1:0.01523423698,((((12:4.710270831e-06,8:4.710270831e-06):0.007737160284,(((33:0.001589472245,46:0.001589472245):0.002077700535,19:0.00366717278):0.003852866059,(7:0.007154935923,23:0.007154935923):0.0003651029155):0.0002218317159):0.004382437752,(((11:0.004566905078,((3:0.001659687831,(27:0.0001739392111,15:0.000173…
	TREE *	TREE STATE_187840000 = [&R] ((((((((((40:0.001167878182,48:0.001167878182):9.748661231e-05,38:0.001265364794):0.001995586516,((31:0.0001208207454,34:0.0001208207454):0.001338290458,45:0.001459111204):0.001801840107):0.0006808825595,32:0.00394183387):0.001157959878,((44:5.424021231e-05,41:5.424021231e-05):0.0003626657456,36:0.0004169059579):0.00468288779):0.001397684436,(((37:0.001491897062,39:0.0…
	TREE *	TREE STATE_150040000 = [&R] ((((7:0.01090427158,(((12:0.0001467788298,8:0.0001467788298):0.007116743572,23:0.007263522402):0.001027515599,((46:0.002226646919,19:0.002226646919):0.001256638588,33:0.003483285507):0.004807752494):0.002613233583):0.00167488758,((14:0.007629961631,(((10:0.0001890663119,22:0.0001890663119):0.003700566652,(2:0.003689062686,(20:0.001451949614,28:0.001451949614):0.0022371…
	TREE *	TREE STATE_63240000 = [&R] ((1:0.01468988443,((((42:0.002156893299,((37:0.001508496817,(47:0.001114312961,35:0.001114312961):0.0003941838552):2.683438076e-05,39:0.001535331197):0.0006215621022):0.00208468038,(((32:0.00164511775,((45:3.652901289e-05,34:3.652901289e-05):0.000478818044,31:0.0005153470569):0.001129770693):0.001792681655,(40:0.00193338689,(38:8.073386763e-05,48:8.073386763e-05):0.0018…
	TREE *	TREE STATE_36390000 = [&R] ((30:0.0007906651652,29:0.0007906651652):0.02377679533,(1:0.0159478121,((((19:0.007262869452,(23:0.006735192917,((12:0.001264162645,8:0.001264162645):0.005261897729,(46:0.001974540711,33:0.001974540711):0.004551519663):0.0002091325432):0.0005276765349):0.002143158625,7:0.009406028077):0.001856222395,((13:0.009151414256,(14:0.007792529592,((6:2.744783811e-05,16:2.7447838…
	TREE *	TREE STATE_108270000 = [&R] ((29:0.00593246372,30:0.00593246372):0.00904128434,((((((13:0.007908862769,((3:0.002929392937,((15:0.0002361806046,5:0.0002361806046):0.0005719774639,(27:0.0007752932938,(21:5.359104816e-05,25:5.359104816e-05):0.0007217022457):3.286477467e-05):0.002121234868):0.001796600054,11:0.00472599299):0.003182869778):0.0003465932134,(((18:0.002929098047,(9:0.0002025193133,4:0.00…
	TREE *	TREE STATE_219450000 = [&R] ((30:0.00171565479,29:0.00171565479):0.02037606505,(1:0.0143222589,((43:0.007772894755,((39:0.00208857419,(37:0.001447651145,(42:0.001439525083,(47:0.001324057267,35:0.001324057267):0.0001154678161):8.126061393e-06):0.0006409230454):0.003039933486,(((32:0.001912020253,40:0.001912020253):0.0009307936055,(48:0.0008616016864,((31:0.0005659148596,(45:0.0001878082515,34:0.0…
	TREE *	TREE STATE_204150000 = [&R] ((((19:0.002589992508,(46:0.001166236226,33:0.001166236226):0.001423756282):0.005544102986,((8:0.0004195865758,12:0.0004195865758):0.004880319997,(23:0.001123489785,7:0.001123489785):0.004176416789):0.00283418892):0.003884591289,(((1:0.01118520416,((14:0.006622805012,(((22:0.0007853216623,10:0.0007853216623):0.003746383602,((28:0.001061020076,20:0.001061020076):0.00012…
	TREE *	TREE STATE_185040000 = [&R] (((((((24:0.005410404025,(6:0.0007945976422,16:0.0007945976422):0.004615806383):0.0003931425453,((2:0.0007604586476,(28:0.0004091869311,20:0.0004091869311):0.0003512717165):0.002083892584,(22:0.0001372469955,10:0.0001372469955):0.002707104236):0.002959195339):0.001292997431,14:0.007096544001):0.00458236963,(((((41:0.0003941374153,44:0.0003941374153):0.000733247025,36:0…
	TREE *	TREE STATE_115340000 = [&R] ((29:0.007579045981,30:0.007579045981):0.01105939624,(((((14:0.007643728629,((16:1.399925092e-05,6:1.399925092e-05):0.00524221296,((10:0.0006000709186,(24:2.530369227e-05,22:2.530369227e-05):0.0005747672263):0.001694701835,(2:0.00169054145,(20:0.0001582460746,28:0.0001582460746):0.001532295375):0.0006042313044):0.002961439457):0.002387516418):0.002695158644,((13:0.0079…
	TREE *	TREE STATE_165770000 = [&R] ((1:0.01394526534,((((13:0.007321569553,((4:0.0001767237762,9:0.0001767237762):0.004570709096,(17:0.003585230276,26:0.003585230276):0.001162202596):0.002574136681):0.0001350577418,(11:0.004702401765,(((15:0.001402064052,(21:0.0006007721716,25:0.0006007721716):0.0008012918809):0.0001676131572,(3:0.00116266781,27:0.00116266781):0.0004070093996):0.0009820852576,5:0.002551…
	TREE *	TREE STATE_174600000 = [&R] ((1:0.01258642456,((((32:0.004162260651,(42:0.002183740136,(39:0.001795415833,((47:0.001025123324,35:0.001025123324):0.000135288181,37:0.001160411505):0.0006350043286):0.000388324303):0.001978520514):0.002003211956,((((45:0.0008185095615,31:0.0008185095615):0.0006162803094,40:0.001434789871):0.0002300587982,((48:0.000903006215,38:0.000903006215):0.0004735005173,34:0.00…
	TREE *	TREE STATE_48100000 = [&R] ((1:0.01502245744,(((13:0.009399628174,(((17:0.003509433958,26:0.003509433958):0.00132033657,(9:0.002391882678,4:0.002391882678):0.002437887851):0.002105318699,((18:0.004333415833,11:0.004333415833):0.0003580949843,(3:0.002965202163,(((5:0.0006465069633,27:0.0006465069633):0.0009260049411,15:0.001572511904):0.001384153397,(25:0.0004810241077,21:0.0004810241077):0.002475…
	TREE *	TREE STATE_160540000 = [&R] (((1:0.009997524569,((((19:0.006598559655,(46:0.001196643481,33:0.001196643481):0.005401916174):0.001064084534,(23:0.004528433738,7:0.004528433738):0.003134210451):2.231101135e-05,(8:4.820389447e-05,12:4.820389447e-05):0.007636751306):0.001508336454,((14:0.005972834359,(((24:0.000344497837,(22:0.0003114168471,10:0.0003114168471):3.308098993e-05):0.002221237732,(20:0.00…
	TREE *	TREE STATE_69480000 = [&R] (((1:0.01096509674,(((7:0.004871306345,23:0.004871306345):0.00289242245,(((33:0.002863814886,46:0.002863814886):0.001569747432,19:0.004433562318):0.002230619796,(12:0.0001251266093,8:0.0001251266093):0.006539055504):0.001099546681):0.001924390789,(((((((5:0.0009246505434,15:0.0009246505434):0.0008277074371,(3:0.001421792331,27:0.001421792331):0.000330565649):0.000393794…
	TREE *	TREE STATE_59050000 = [&R] ((30:0.00390189911,29:0.00390189911):0.01656157191,(((((7:0.006263404021,((12:0.0002702327525,8:0.0002702327525):0.005961707081,23:0.006231939834):3.146418707e-05):0.002333494525,((33:0.001708906997,19:0.001708906997):0.003247514417,46:0.004956421413):0.003640477133):0.002195791784,((13:0.005368305866,((((5:0.002471342211,27:0.002471342211):7.390867025e-05,15:0.00254525…
	TREE *	TREE STATE_210190000 = [&R] ((((((14:0.008204234941,((((20:0.00114450093,2:0.00114450093):9.070525941e-05,28:0.001235206189):0.001941069197,(10:0.0001306770443,22:0.0001306770443):0.003045598342):0.001312326644,(24:0.00384758159,(6:2.035625214e-05,16:2.035625214e-05):0.003827225338):0.0006410204403):0.003715632911):0.0007783460151,((23:0.004120088432,((7:0.0003444134518,8:0.0003444134518):0.00033…
	TREE *	TREE STATE_127740000 = [&R] ((29:0.00282486134,30:0.00282486134):0.01640661044,(((((14:0.006244530493,(((10:0.001306653201,(22:0.0005869544016,24:0.0005869544016):0.0007196987996):0.002309312391,((28:0.000549913453,20:0.000549913453):0.000311670831,2:0.000861584284):0.002754381308):0.002495576675,(6:0.0009406660376,16:0.0009406660376):0.00517087623):0.000132988226):0.002943557357,((((26:0.0030121…
	TREE *	TREE STATE_14030000 = [&R] ((30:0.003230136311,29:0.003230136311):0.01816877163,(((43:0.006846870068,(((40:0.00266100815,((37:0.001582791796,(35:0.0008851687659,47:0.0008851687659):0.0006976230303):0.001047609606,42:0.002630401402):3.06067476e-05):0.0003411451729,39:0.003002153323):0.002757138468,(((48:0.0007836172321,38:0.0007836172321):0.001355332668,((31:0.0002403872653,34:0.0002403872653):0.0…
	TREE *	TREE STATE_56400000 = [&R] ((30:0.0006724627792,29:0.0006724627792):0.01797996811,((((((35:0.0009421725443,((42:0.0009187830554,39:0.0009187830554):1.767154561e-06,47:0.00092055021):2.162233426e-05):0.001409427469,37:0.002351600013):0.002893432164,(((45:0.000526299874,40:0.000526299874):0.0003769800698,(31:0.0007715050241,(32:0.0006181784299,34:0.0006181784299):0.0001533265942):0.0001317749197):0…
	TREE *	TREE STATE_21830000 = [&R] ((30:0.00147870088,29:0.00147870088):0.01961770142,(((((((((10:6.87350034e-05,22:6.87350034e-05):0.003015724576,((28:0.0005499309779,20:0.0005499309779):0.0005872469643,2:0.001137177942):0.001947281637):0.003986128594,((6:0.0005735361947,16:0.0005735361947):0.005517034177,24:0.006090570371):0.0009800178022):0.0004242269468,14:0.00749481512):0.001666862647,((13:0.0050884…
	TREE *	TREE STATE_10980000 = [&R] ((30:0.005764245586,29:0.005764245586):0.01599777386,(1:0.01329933066,((((((26:0.001225380906,17:0.001225380906):0.001207279008,13:0.002432659914):0.0005500465538,(18:0.001276723024,(4:0.0001572805948,9:0.0001572805948):0.001119442429):0.001705983444):0.002437326917,(11:0.004177829976,(3:0.002654320387,(((25:0.0007685233632,(21:3.209461985e-05,15:3.209461985e-05):0.0007…
	TREE *	TREE STATE_77750000 = [&R] ((((19:0.01160315915,(46:0.003328683714,33:0.003328683714):0.008274475435):0.0004728521015,((8:0.001097116926,12:0.001097116926):0.006445534191,(7:0.00609404019,23:0.00609404019):0.001448610926):0.004533360134):0.00143348808,(((((42:0.001077910631,39:0.001077910631):0.001252421594,(37:0.00177892563,(35:0.001606588054,47:0.001606588054):0.0001723375757):0.0005514065945):…
	TREE *	TREE STATE_230000000 = [&R] ((30:0.004987346009,29:0.004987346009):0.01479883403,(1:0.01439457359,(((((8:0.001801047418,12:0.001801047418):0.005386536022,(7:0.001489680738,23:0.001489680738):0.005697902702):0.001179247887,(19:0.006356790061,(33:0.003534321022,46:0.003534321022):0.002822469039):0.002010041266):0.00276760074,(((3:0.004095279721,((25:0.0001918491835,21:0.0001918491835):0.00382506470…
	TREE *	TREE STATE_81360000 = [&R] (((43:0.005788940143,(((((31:0.0002601749803,34:0.0002601749803):0.002210441357,45:0.002470616338):0.000396027459,((32:0.0004486682486,(38:0.000206700991,48:0.000206700991):0.0002419672575):0.001653893421,40:0.00210256167):0.0007640821266):0.002066517227,((41:0.0003971626561,44:0.0003971626561):0.000463174461,36:0.0008603371171):0.004072823906):0.0001680578005,(42:0.002…
	TREE *	TREE STATE_13200000 = [&R] ((30:0.00399386737,29:0.00399386737):0.01385701448,((((14:0.00724266113,((16:0.0003922793428,6:0.0003922793428):0.005547358495,((28:0.001101503126,(20:0.0007095374474,2:0.0007095374474):0.0003919656785):0.002147130996,(10:0.001684064361,(24:0.0008543112185,22:0.0008543112185):0.0008297531423):0.001564569761):0.002691003716):0.001303023292):0.001431601123,((11:0.00363028…
	TREE *	TREE STATE_216350000 = [&R] (((1:0.01314440195,(43:0.007285652211,((((48:1.816492507e-05,38:1.816492507e-05):0.002814324157,((((45:3.407011632e-05,31:3.407011632e-05):0.0001349477109,34:0.0001690178272):0.0003722797671,32:0.0005412975943):0.0004403043555,40:0.0009816019498):0.001850887132):0.0006946995224,((44:4.879659102e-05,41:4.879659102e-05):0.0002185807656,36:0.0002673773567):0.003259811248)…
	TREE *	TREE STATE_28050000 = [&R] ((30:0.0007224709782,29:0.0007224709782):0.02465086228,((((7:0.006615475729,(8:0.000368025054,12:0.000368025054):0.006247450675):0.001761062276,((46:0.0038716735,33:0.0038716735):0.001191846295,19:0.005063519794):0.003313018211):0.0008511388757,23:0.009227676881):0.004305579168,((1:0.01256802218,((((((25:0.0001908562062,21:0.0001908562062):0.001583990045,3:0.00177484625…
	TREE *	TREE STATE_85660000 = [&R] ((((((17:0.005262144457,(((9:0.0002357184677,4:0.0002357184677):0.000707418804,18:0.0009431372716):0.003377886431,26:0.004321023703):0.0009411207545):0.004284813068,(13:0.006851114073,(((25:0.0005750420523,21:0.0005750420523):0.002032222346,11:0.002607264398):2.793587894e-05,((3:0.001372056493,(27:0.001094781688,5:0.001094781688):0.0002772748056):0.0001869929153,15:0.00…
	TREE *	TREE STATE_138270000 = [&R] (((((19:0.001550989695,33:0.001550989695):0.0001924435476,46:0.001743433242):0.009729565439,(((8:0.00098784273,12:0.00098784273):0.00592431776,23:0.00691216049):0.0002832606786,7:0.007195421169):0.004277577512):0.002514904929,((43:0.00612767979,(((((31:0.001765690174,34:0.001765690174):5.152549486e-05,(45:0.0005628796601,40:0.0005628796601):0.001254336009):0.0008542051…
	TREE *	TREE STATE_147070000 = [&R] ((((((((17:0.003290620155,26:0.003290620155):0.002204494889,(18:0.002420450978,(4:0.0004769217988,9:0.0004769217988):0.00194352918):0.003074664065):0.007217873146,(((11:0.002048121714,(5:0.0008855884316,27:0.0008855884316):0.001162533282):0.0005446088639,((25:0.00101324008,(21:0.0003759908068,3:0.0003759908068):0.000637249273):0.0007458886486,15:0.001759128728):0.00083…
	TREE *	TREE STATE_105040000 = [&R] ((29:0.002373790362,30:0.002373790362):0.02298940932,(1:0.01275816957,((23:0.00943820366,((19:0.006460549685,(46:0.002348425519,33:0.002348425519):0.004112124166):0.0005579506253,(7:0.005306012264,(8:0.0001225147395,12:0.0001225147395):0.005183497525):0.001712488046):0.00241970335):0.002976154971,(((((26:0.002366925978,17:0.002366925978):0.004850138977,((4:0.0002537416…
	TREE *	TREE STATE_118070000 = [&R] ((29:0.003946107832,30:0.003946107832):0.01309151779,(1:0.01511872644,((((33:0.002287227758,46:0.002287227758):0.005392168745,((7:0.001107680225,23:0.001107680225):0.005090348528,((8:0.0005618344075,12:0.0005618344075):0.005001820044,19:0.005563654451):0.0006343743019):0.00148136775):0.002091400421,(((14:0.005700323239,(16:1.472613156e-05,6:1.472613156e-05):0.005685597…
	TREE *	TREE STATE_70980000 = [&R] ((((((14:0.00667645348,(((6:0.0001769746947,16:0.0001769746947):0.003716115272,((20:0.0001017647468,28:0.0001017647468):0.001585598823,((22:0.0003444654344,10:0.0003444654344):0.001023454439,2:0.001367919874):0.0003194436967):0.002205726396):0.0001110081208,24:0.004004098087):0.002672355393):0.002415790433,(((7:0.003314743309,(12:0.001893974093,8:0.001893974093):0.00142…
	TREE *	TREE STATE_187410000 = [&R] (((((((((31:0.0006578344318,34:0.0006578344318):0.00202433372,(45:0.0003743419451,32:0.0003743419451):0.002307826207):0.001008485372,((48:0.0002102534463,38:0.0002102534463):0.0001981910291,40:0.0004084444754):0.003282209049):0.0006353151919,((44:3.997726305e-06,41:3.997726305e-06):0.0003364184582,36:0.0003404161845):0.003985552531):0.00103043245,(42:0.002720923392,((3…
	TREE *	TREE STATE_20250000 = [&R] ((30:0.01085137427,29:0.01085137427):0.01366078744,((((14:0.007055689856,(((((28:0.0001241669098,20:0.0001241669098):0.0005402494807,2:0.0006644163905):0.000946263949,(22:0.0003342786877,10:0.0003342786877):0.001276401652):0.002920473727,(6:0.0007262337915,16:0.0007262337915):0.003804920275):0.0003420145584,24:0.004873168625):0.002182521232):0.001705526438,(((17:0.00417…
	TREE *	TREE STATE_171510000 = [&R] (((((((45:0.001902831457,((48:0.0005679410338,38:0.0005679410338):0.001052349494,((31:0.001298290185,(40:0.0007583877699,32:0.0007583877699):0.0005399024155):7.074067327e-05,34:0.001369030859):0.0002512596687):0.0002825409299):0.002828004099,((41:0.0003481748472,(44:0.0003316718809,36:0.0003316718809):1.650296627e-05):0.004339210753,(((37:0.00109354343,(47:8.58547139e-…
	TREE *	TREE STATE_196800000 = [&R] ((((((39:0.002224087084,((35:0.0005860372129,37:0.0005860372129):0.001274938785,(47:0.001683800229,42:0.001683800229):0.0001771757698):0.0003631110852):0.003338611597,(32:0.005311930268,(((44:0.0001089167006,41:0.0001089167006):0.0009402853772,36:0.001049202078):0.002509322116,((31:0.001046090642,(34:0.0003284925863,48:0.0003284925863):0.0007175980552):0.001641917883,(…
	TREE *	TREE STATE_52110000 = [&R] ((30:0.003589824595,29:0.003589824595):0.01363895016,(1:0.01623310621,((43:0.008057194219,(((36:0.0005149842301,(41:0.0003692368984,44:0.0003692368984):0.0001457473316):0.00408436068,((31:0.0009639423296,(40:0.0006933206713,(45:0.0003476107001,34:0.0003476107001):0.0003457099712):0.0002706216583):0.000443462212,((38:4.944661033e-05,32:4.944661033e-05):0.000506776586,48:…
	TREE *	TREE STATE_152500000 = [&R] (((((33:0.002370505773,46:0.002370505773):0.004116849984,19:0.006487355756):0.002992742097,((23:0.0006581955132,7:0.0006581955132):0.004254159415,(12:0.001083367517,8:0.001083367517):0.003828987411):0.004567742925):0.005642015149,((((37:0.002177509735,(35:0.002128136492,(42:0.00157059837,(47:0.001090503456,39:0.001090503456):0.0004800949137):0.0005575381219):4.93732432…
	TREE *	TREE STATE_20070000 = [&R] ((30:0.01162799109,29:0.01162799109):0.00223897445,(((43:0.007727697208,((42:0.002917259357,(39:0.002248050004,((47:0.0013667245,35:0.0013667245):4.0555118e-05,37:0.001407279618):0.0008407703853):0.0006692093535):0.003260593599,(((34:0.001437321144,((38:0.001130530583,31:0.001130530583):0.0001372982048,(32:0.0008787473173,(48:0.000636413228,45:0.000636413228):0.00024233…
	TREE *	TREE STATE_91680000 = [&R] ((((((((((22:0.0005347025614,10:0.0005347025614):0.003959572614,((20:6.030100644e-05,28:6.030100644e-05):0.002057613283,2:0.00211791429):0.002376360885):0.0009880780559,(16:6.709936389e-05,6:6.709936389e-05):0.005415253867):0.003086008054,24:0.008568361284):0.0003788515245,14:0.008947212809):0.001505895087,((18:0.00513363438,(17:0.003685286325,(26:0.002774177879,(9:0.00…
	TREE *	TREE STATE_83370000 = [&R] ((1:0.01427033659,((((13:0.006354100814,((((25:0.001176392747,21:0.001176392747):0.001819358961,(5:0.002627359503,27:0.002627359503):0.0003683922055):0.0002225447717,(3:0.0016505177,15:0.0016505177):0.00156777878):0.001079205092,11:0.004297501572):0.002056599242):0.001655411057,(17:0.005409213742,(((4:0.0005241871944,9:0.0005241871944):0.0002189815641,18:0.0007431687585…
	TREE *	TREE STATE_133630000 = [&R] ((((((((15:0.002343985467,3:0.002343985467):0.0001360590289,((21:0.000453217206,25:0.000453217206):0.001757738352,((27:0.0009875872616,5:0.0009875872616):0.0005600672775,11:0.001547654539):0.0006633010192):0.0002690889371):0.004471735604,13:0.006951780099):0.001582530955,1:0.008534311053):0.0001902655847,(((9:0.001468475548,4:0.001468475548):0.0004064073469,18:0.001874…
	TREE *	TREE STATE_238780000 = [&R] ((30:0.001861157887,29:0.001861157887):0.02005953759,(((((42:0.001725993281,39:0.001725993281):0.001018048577,((47:0.0008278381782,35:0.0008278381782):0.0002896670517,37:0.00111750523):0.001626536628):0.002304149601,(((44:0.000228613098,41:0.000228613098):0.0003425537013,36:0.0005711667993):0.002894337059,((48:0.001904581202,38:0.001904581202):0.0009997708184,((40:6.47…
	TREE *	TREE STATE_29240000 = [&R] ((30:0.002873844399,29:0.002873844399):0.02014483397,((((11:0.004724941927,(3:0.003006561128,(((25:0.0008061298151,21:0.0008061298151):0.001447285412,5:0.002253415227):0.0007109462248,(27:0.002539205554,15:0.002539205554):0.0004251558982):4.219967629e-05):0.001718380798):0.004474363879,(13:0.007363078096,((26:0.00229443345,((9:0.0002597877677,4:0.0002597877677):0.000265…
	TREE *	TREE STATE_174090000 = [&R] (((1:0.01243849745,((((18:0.002322056067,14:0.002322056067):0.006376347786,(((6:0.0003169390353,16:0.0003169390353):0.00181175948,24:0.002128698515):0.002295162863,((2:0.001323561656,(20:0.0005077037647,28:0.0005077037647):0.0008158578915):0.0005032237154,(10:0.0004234476112,22:0.0004234476112):0.00140333776):0.002597076007):0.004274542475):0.001744098784,((((33:0.0017…
	TREE *	TREE STATE_35700000 = [&R] ((30:0.000992908681,29:0.000992908681):0.01794139802,(((((19:0.00460417665,(46:0.003005569068,33:0.003005569068):0.001598607582):0.004531086509,(23:0.008145135636,(12:0.000539081447,8:0.000539081447):0.007606054189):0.0009901275235):0.0004483753065,7:0.009583638466):0.001172334058,(((26:0.004964184313,(17:0.003655156863,((18:0.0007528983411,4:0.0007528983411):0.00064130…
	TREE *	TREE STATE_149840000 = [&R] ((((7:0.01277687009,((((12:0.001002546063,8:0.001002546063):0.005665506474,23:0.006668052537):0.00293064059,(19:0.006930425612,(46:0.001993164167,33:0.001993164167):0.004937261444):0.002668267515):0.00230009515,(((11:0.005900933268,((((21:4.817268088e-05,25:4.817268088e-05):0.00303901474,(15:0.002793802949,27:0.002793802949):0.0002933844718):2.363384082e-05,3:0.0031108…
	TREE *	TREE STATE_55060000 = [&R] ((30:0.002065064095,29:0.002065064095):0.01590399629,((43:0.006547571809,((((38:0.000387259648,48:0.000387259648):0.001147637673,(40:0.001470505558,((34:0.0006676341716,31:0.0006676341716):0.0004938625253,(45:9.187823288e-05,32:9.187823288e-05):0.001069618464):0.0003090088617):6.439176241e-05):0.002272934161,((41:3.31730485e-06,44:3.31730485e-06):0.0002880569125,36:0.00…
	TREE *	TREE STATE_67810000 = [&R] ((((43:0.006821112274,((((48:0.0007473666168,38:0.0007473666168):0.001601986259,40:0.002349352875):0.0007830272659,(((34:0.0001412101439,31:0.0001412101439):0.0006556035424,(32:0.0005440072101,45:0.0005440072101):0.0002528064762):0.0022773228,(36:0.000419886642,(41:0.0001031368662,44:0.0001031368662):0.0003167497758):0.002654249844):5.824365488e-05):0.001224042051,((42:…
	TREE *	TREE STATE_46330000 = [&R] ((1:0.01616133176,((((((8:0.0002293921016,12:0.0002293921016):0.006075297139,(7:0.003784526613,23:0.003784526613):0.002520162628):0.001385634238,((33:0.001456437191,19:0.001456437191):0.00130163375,46:0.002758070941):0.004932252538):0.001782488576,(14:0.006374303278,(((20:0.0004340764636,28:0.0004340764636):0.002389363875,2:0.002823440339):0.002001042496,(((10:0.0004852…
	TREE *	TREE STATE_65790000 = [&R] ((((((42:0.001528781432,((47:0.0004986141612,35:0.0004986141612):0.0003217761099,37:0.0008203902711):0.0007083911613):0.0008423493337,39:0.002371130766):0.002916723495,(((48:0.0007273406583,38:0.0007273406583):0.00294073653,((34:0.001942509475,(31:0.001015691473,(45:0.001004308462,32:0.001004308462):1.138301083e-05):0.0009268180015):0.0003522738133,40:0.002294783288):0.…
	TREE *	TREE STATE_192680000 = [&R] ((1:0.01677824392,((((((8:0.0004766720686,12:0.0004766720686):0.005858047322,(7:0.001589802613,23:0.001589802613):0.004744916777):0.0003614456669,(19:0.003602683725,(33:0.003281579641,46:0.003281579641):0.0003211040841):0.003093481332):0.003396851457,(((14:0.003942895558,(6:0.0006733107116,16:0.0006733107116):0.003269584846):0.002053358362,24:0.005996253919):0.00133827…
	TREE *	TREE STATE_107390000 = [&R] ((29:0.002264431253,30:0.002264431253):0.01614162875,((((43:0.007125288255,(((40:0.002295284837,(38:0.001084987775,48:0.001084987775):0.001210297062):0.001615398159,((36:0.001233196565,(44:0.0002178919243,41:0.0002178919243):0.00101530464):0.002551003512,((45:0.0004267040394,31:0.0004267040394):0.0008565983297,34:0.001283302369):0.002500897707):0.00012648292):0.0017845…
	TREE *	TREE STATE_166600000 = [&R] ((1:0.01933823374,(((((32:0.002836524067,(((34:0.0004148967373,31:0.0004148967373):0.0009932426249,(40:0.0004792969783,(48:2.842848209e-05,38:2.842848209e-05):0.0004508684962):0.000928842384):0.0006908661897,45:0.002099005552):0.0007375185148):0.001751119564,((41:4.160154746e-05,44:4.160154746e-05):0.0006365093242,36:0.0006781108716):0.003909532759):0.002557718657,(42:…
	TREE *	TREE STATE_118650000 = [&R] ((29:0.002090911753,30:0.002090911753):0.02153470475,(1:0.01434554176,(((((8:0.0005487135339,12:0.0005487135339):0.004407108305,(33:0.002245468117,46:0.002245468117):0.002710353722):0.001000459978,(19:0.005210572219,(23:0.00291418856,7:0.00291418856):0.002296383659):0.000745709598):0.003686483661,((14:0.005469550058,(((2:0.0005161335166,(28:0.0001510235993,20:0.0001510…
	TREE *	TREE STATE_87090000 = [&R] ((1:0.01160913511,(((43:0.005471687381,((((47:0.001754835481,39:0.001754835481):0.0001436818542,(37:0.0009637763523,35:0.0009637763523):0.000934740983):0.0001873847892,42:0.002085902124):0.00248818463,((((48:0.0002515614115,38:0.0002515614115):0.00120989549,(34:0.0006284420716,(40:0.0006243183862,(45:0.0002086327143,31:0.0002086327143):0.000415685672):4.123685374e-06):0…
	TREE *	TREE STATE_142940000 = [&R] ((1:0.01260031058,(((((23:0.003680476805,7:0.003680476805):0.003934505609,(12:0.001693208656,8:0.001693208656):0.005921773759):0.002245684673,((46:0.003149423203,33:0.003149423203):0.001685322378,19:0.004834745581):0.005025921507):0.0002732734328,((13:0.007727445155,(((17:0.003580929139,26:0.003580929139):0.001562452019,((18:0.001305934204,4:0.001305934204):0.000599962…
	TREE *	TREE STATE_189970000 = [&R] ((((((14:0.00644211022,(((22:0.0009950839394,10:0.0009950839394):0.002499960632,(24:0.003213224306,(2:0.001971531838,(28:0.0005541559291,20:0.0005541559291):0.001417375908):0.001241692469):0.0002818202652):0.0009711197829,(6:0.0002256681712,16:0.0002256681712):0.004240496183):0.001975945865):0.003646866064,(((11:0.004814498592,((27:0.001357593671,5:0.001357593671):0.00…
	TREE *	TREE STATE_12370000 = [&R] ((30:0.001850311508,29:0.001850311508):0.01941805162,(1:0.01391412793,(((((33:0.002663138439,46:0.002663138439):0.002628772087,19:0.005291910526):0.002777697761,((23:0.006404920862,(12:0.0003248381932,8:0.0003248381932):0.006080082669):0.001035443134,7:0.007440363996):0.0006292442914):0.001305373912,((14:0.007917505317,((10:0.00189640771,(24:0.0007377998955,22:0.0007377…
	TREE *	TREE STATE_66700000 = [&R] (((((((42:0.00209358357,39:0.00209358357):0.0004995352529,(37:0.001378679784,(47:0.0004840739032,35:0.0004840739032):0.0008946058806):0.001214439039):0.004688670148,((((40:0.001120898096,48:0.001120898096):0.0004191895654,(34:0.0009353744037,38:0.0009353744037):0.0006047132574):0.0003155513372,((32:6.128657262e-06,45:6.128657262e-06):0.001601330107,31:0.001607458764):0.…
	TREE *	TREE STATE_166140000 = [&R] ((1:0.01388864956,((((36:0.0009238858,(44:0.000314104965,41:0.000314104965):0.0006097808349):0.004185513552,((((48:9.207289934e-05,(38:4.383433652e-05,31:4.383433652e-05):4.823856283e-05):0.0005451449899,(34:0.0002510815578,40:0.0002510815578):0.0003861363315):0.000568997204,(32:0.0007268786944,45:0.0007268786944):0.0004793363988):0.003840299618,((42:0.001283456663,35:…
	TREE *	TREE STATE_66140000 = [&R] (((((40:0.003726612217,(((48:2.980572437e-05,38:2.980572437e-05):0.002129818716,((31:0.0003114890925,34:0.0003114890925):0.000446828669,45:0.0007583177615):0.001401306679):0.0003582053328,32:0.002517829773):0.001208782444):0.001179295256,(((42:0.002194208337,39:0.002194208337):0.0001290190162,((35:0.001168071634,47:0.001168071634):0.0002115149272,37:0.001379586561):0.00…
	TREE *	TREE STATE_130910000 = [&R] (((43:0.01050076299,(((36:0.0003119011166,(41:0.000106055747,44:0.000106055747):0.0002058453696):0.003867774278,((34:0.001328172844,(48:0.001247940436,(40:0.001046920565,38:0.001046920565):0.0002010198714):8.023240749e-05):0.0005392013359,(31:0.0005016285711,45:0.0005016285711):0.001365745609):0.002312301215):0.001376138886,(((42:0.00134047014,39:0.00134047014):0.00085…
	TREE *	TREE STATE_39540000 = [&R] ((30:0.0003311199094,29:0.0003311199094):0.02173014098,(1:0.01317460925,((((((6:0.000573190924,16:0.000573190924):0.006993320796,((10:0.0003193940517,22:0.0003193940517):0.003019695572,(2:0.001278568026,(28:0.0003095917702,20:0.0003095917702):0.0009689762563):0.002060521597):0.004227422097):0.0006661775078,(14:0.004619694872,24:0.004619694872):0.003612994355):0.00215857…
	TREE *	TREE STATE_207700000 = [&R] ((((((46:0.003434249518,(19:0.001647562589,33:0.001647562589):0.001786686929):0.002760263619,7:0.006194513137):0.000993740398,((8:0.0007323406665,12:0.0007323406665):0.005087123079,23:0.005819463745):0.00136878979):0.00415208167,((((37:0.0009364447381,(35:0.0006919070422,47:0.0006919070422):0.0002445376959):0.0002392328749,(42:0.0005472932655,39:0.0005472932655):0.0006…
	TREE *	TREE STATE_67460000 = [&R] ((((((((40:0.003271313463,(34:0.001705124932,((31:0.0005740397965,(45:0.0001732848736,32:0.0001732848736):0.0004007549228):0.0009726459319,(48:0.0004258632778,38:0.0004258632778):0.00112082245):0.0001584392033):0.001566188532):0.0005607409216,((44:2.682620029e-05,41:2.682620029e-05):0.0001577264711,36:0.0001845526713):0.003647501713):0.001764863083,(39:0.00278559433,((3…
	TREE *	TREE STATE_161420000 = [&R] ((((((((19:0.001220716069,46:0.001220716069):0.001783106922,33:0.003003822991):0.003163755157,(8:0.0006282604348,12:0.0006282604348):0.005539317713):0.0001830454787,23:0.006350623627):0.0001818634891,7:0.006532487116):0.005527138408,((((((38:3.06626747e-05,40:3.06626747e-05):0.0007331916906,48:0.0007638543653):0.001821818306,(((32:8.033324953e-05,31:8.033324953e-05):0.…
	TREE *	TREE STATE_104180000 = [&R] ((29:0.0009752435557,30:0.0009752435557):0.02398593215,(1:0.01637922792,(((((((8:0.001372874771,12:0.001372874771):0.005386467386,23:0.006759342157):0.0006140533779,7:0.007373395535):0.0006285022578,(19:0.005065289804,(46:0.001777029814,33:0.001777029814):0.003288259989):0.002936607989):0.002173890859,(14:0.007387890087,((((22:0.0001078159932,10:0.0001078159932):0.0004…
	TREE *	TREE STATE_16110000 = [&R] ((30:0.0009010338559,29:0.0009010338559):0.02359584006,(((43:0.007416194126,(((44:1.113024661e-05,41:1.113024661e-05):0.000487796379,36:0.0004989266256):0.004631208445,(((34:0.001441845315,((38:0.0007704008421,48:0.0007704008421):0.000244215245,(45:0.0004723008417,31:0.0004723008417):0.0005423152455):0.0004272292281):0.002817531106,32:0.004259376422):0.0005640888195,(40…
	TREE *	TREE STATE_12250000 = [&R] ((30:0.002381611652,29:0.002381611652):0.01508409843,(1:0.01377812798,(((((33:0.001330528641,46:0.001330528641):0.001054336954,19:0.002384865595):0.006211433457,((7:0.0007669737553,23:0.0007669737553):0.006408021908,(12:0.000122376481,8:0.000122376481):0.007052619182):0.001421303389):0.00149410588,((14:0.007411906544,(((10:0.003559932126,(24:0.001500254957,22:0.00150025…
	TREE *	TREE STATE_136510000 = [&R] ((((43:0.007772469096,(((39:0.001538909799,((47:0.0004211773776,35:0.0004211773776):0.0009171873417,37:0.001338364719):0.0002005450802):0.0004119426764,42:0.001950852476):0.004004999943,((36:0.000850289366,(44:0.0001863788201,41:0.0001863788201):0.0006639105459):0.003656068338,(34:0.001729808381,(((31:0.0002486215263,32:0.0002486215263):0.0006759666109,45:0.00092458813…
	TREE *	TREE STATE_146990000 = [&R] (((((((17:0.005242412183,(4:0.002058849534,(9:0.0006083543121,18:0.0006083543121):0.001450495222):0.003183562649):0.001567394379,26:0.006809806562):0.003018699812,(((11:0.001130190315,(5:0.0009410585353,27:0.0009410585353):0.0001891317794):0.002659823266,((3:0.001799719249,(21:0.0001794544374,25:0.0001794544374):0.001620264812):0.001702771737,15:0.003502490986):0.00028…
	TREE *	TREE STATE_140630000 = [&R] ((1:0.01116662946,((43:0.007190858593,((((32:0.001934689013,(40:0.001428876583,(48:0.0008034520282,38:0.0008034520282):0.0006254245546):0.00050581243):0.0002809053116,(45:0.001057628732,(34:0.0003964428021,31:0.0003964428021):0.0006611859303):0.001157965592):0.001476945121,((41:0.0003601444227,44:0.0003601444227):2.006188904e-05,36:0.0003802063117):0.003312333134):0.00…
	TREE *	TREE STATE_198430000 = [&R] ((((((9:0.002054698849,4:0.002054698849):0.001094409788,(18:0.001458917269,(26:0.001389621609,17:0.001389621609):6.929565986e-05):0.001690191368):0.007378967642,(13:0.006762831407,(((((15:0.001536183416,(21:0.0001050039045,25:0.0001050039045):0.001431179511):0.0005415334106,5:0.002077716826):0.0003801268638,27:0.00245784369):0.0001352639034,3:0.002593107593):0.00145296…
	TREE *	TREE STATE_181700000 = [&R] (((((7:0.008071171493,((8:0.0005529533442,12:0.0005529533442):0.00522033531,23:0.005773288654):0.002297882839):0.001379766653,(46:0.002525027346,(33:0.00188282055,19:0.00188282055):0.0006422067969):0.006925910799):0.001549882043,(((14:0.006999931727,((((22:0.0001723280091,10:0.0001723280091):0.001486607055,24:0.001658935064):0.001132585545,(2:0.001627680424,(28:0.00078…
	TREE *	TREE STATE_11930000 = [&R] ((30:0.00181591678,29:0.00181591678):0.01541638865,(1:0.01285192369,(((((33:0.003999864996,19:0.003999864996):0.001108264845,46:0.005108129841):0.002885636851,((12:0.0002138748974,8:0.0002138748974):0.003368848517,(7:0.001854661432,23:0.001854661432):0.001728061983):0.004411043278):0.002159359067,(((13:0.006957912615,(11:0.004321149024,(3:0.003872915763,(((25:0.00028014…
	TREE *	TREE STATE_211820000 = [&R] (((((((13:0.005482041139,((26:0.00296372425,17:0.00296372425):0.002420174847,(4:0.001336216999,9:0.001336216999):0.004047682098):9.814204139e-05):0.000750045497,18:0.006232086636):0.0001295155592,(((15:0.0009607186026,(27:0.0003520761118,5:0.0003520761118):0.0006086424908):0.003271749133,(3:0.003040368196,(21:0.0001134561216,25:0.0001134561216):0.002926912074):0.001192…
	TREE *	TREE STATE_64020000 = [&R] ((1:0.01741397569,((((39:0.001526051419,(42:0.001480628393,(37:0.001177031749,(35:7.898506294e-05,47:7.898506294e-05):0.001098046686):0.0003035966445):4.542302592e-05):0.003794303194,((((38:0.0008566716212,48:0.0008566716212):0.0009110545131,40:0.001767726134):0.000676042478,((31:0.000321225677,34:0.000321225677):0.001062801035,(32:0.0007903927776,45:0.0007903927776):0.…
	TREE *	TREE STATE_8330000 = [&R] ((30:0.002031788369,29:0.002031788369):0.02235375992,(1:0.01255646453,(((((23:0.005717317708,(12:0.0007248479008,8:0.0007248479008):0.004992469808):0.001871750561,(19:0.004051449496,(33:0.002078979187,46:0.002078979187):0.001972470309):0.003537618774):0.001466102172,7:0.009055170441):0.001202623713,(((((22:2.798602078e-05,10:2.798602078e-05):0.003294657792,24:0.003322643…
	TREE *	TREE STATE_84110000 = [&R] ((((((7:0.003561977983,(12:0.000168758996,8:0.000168758996):0.003393218987):0.004068327102,(23:0.006906861254,(19:0.005087220981,(33:0.003065434804,46:0.003065434804):0.002021786177):0.001819640273):0.000723443831):0.002545414031,(((((27:0.003495913797,3:0.003495913797):0.0004509203806,((5:2.111250702e-06,15:2.111250702e-06):0.003899033494,(21:0.0009995728387,25:0.00099…
	TREE *	TREE STATE_91100000 = [&R] ((((((((37:0.0003579731705,47:0.0003579731705):0.001163355774,(42:0.001392652757,35:0.001392652757):0.0001286761871):0.001129864602,39:0.002651193546):0.003091831913,(32:0.004574887961,((((48:0.0001082176307,38:0.0001082176307):0.001006608854,34:0.001114826485):0.0004652998693,(40:0.001330870037,(45:0.001024169876,31:0.001024169876):0.0003067001612):0.0002492563167):0.0…
	TREE *	TREE STATE_74640000 = [&R] (((((((11:0.003692757573,((3:0.001976134087,((21:0.0006348168871,25:0.0006348168871):0.0007677853157,(27:0.0005085989112,5:0.0005085989112):0.0008940032916):0.0005735318838):0.001143412526,15:0.003119546613):0.0005732109607):0.004910381559,((9:0.0007712699319,(18:0.0002958698627,4:0.0002958698627):0.0004754000692):0.005312625468,(26:0.005900029523,17:0.005900029523):0.0…
	TREE *	TREE STATE_103040000 = [&R] ((29:0.0003859947988,30:0.0003859947988):0.01982410964,((((((7:0.006015952608,(12:0.001116701792,8:0.001116701792):0.004899250815):0.002082393191,23:0.008098345799):0.001963240243,((33:0.0006443742063,19:0.0006443742063):0.001352473889,46:0.001996848095):0.008064737948):0.001605422429,((14:0.007045332561,(((10:0.001848261799,(22:0.0004028220434,24:0.0004028220434):0.00…
	TREE *	TREE STATE_204040000 = [&R] (((((19:0.002064391885,33:0.002064391885):0.0008308848182,46:0.002895276703):0.003646557783,((8:0.0009672696512,12:0.0009672696512):0.005523879387,(23:0.0007966885406,7:0.0007966885406):0.005694460498):5.068544788e-05):0.005289997887,((1:0.009739592322,((((((34:0.0003892528943,(31:8.314419824e-05,45:8.314419824e-05):0.0003061086961):0.001751661503,((38:0.0006801602856,…
	TREE *	TREE STATE_43450000 = [&R] ((((((7:0.005457048534,23:0.005457048534):0.001586745606,((8:0.0004421722048,12:0.0004421722048):0.006235647155,(46:0.003623128306,(33:0.002896173104,19:0.002896173104):0.0007269552016):0.003054691054):0.0003659747796):0.004137006342,(((((25:0.001997758077,3:0.001997758077):0.0002047550645,(15:0.001866754842,((27:0.000184476379,5:0.000184476379):0.001440998773,21:0.0016…
	TREE *	TREE STATE_139960000 = [&R] ((((23:0.007005571505,(8:0.001040010845,12:0.001040010845):0.00596556066):0.001640919748,((7:0.006002351378,19:0.006002351378):0.0006592751638,(33:0.002386780347,46:0.002386780347):0.004274846195):0.001984864711):0.002682096774,((1:0.00849454904,(43:0.006647434381,(((32:0.002294883692,(48:0.001941544183,((40:0.001060571628,38:0.001060571628):0.0006160743488,((34:0.0001…
	TREE *	TREE STATE_216130000 = [&R] ((1:0.01558042197,((43:0.005684095308,((((48:0.001966378511,38:0.001966378511):0.0004019392325,((34:0.0005990776033,(45:0.0005729918473,(31:2.157426841e-05,32:2.157426841e-05):0.0005514175789):2.608575603e-05):0.0006994465582,40:0.001298524162):0.001069793582):0.0004887552891,((44:6.242350367e-05,41:6.242350367e-05):0.0006887663198,36:0.0007511898235):0.002105883209):0…
	TREE *	TREE STATE_147930000 = [&R] ((((((12:0.0004017599555,8:0.0004017599555):0.008534412911,(7:0.004873532834,23:0.004873532834):0.004062640033):0.001410851931,((46:0.003858038867,33:0.003858038867):0.005291774234,19:0.009149813101):0.001197211697):0.001520298515,((((((38:0.0007413550816,48:0.0007413550816):0.001929600248,(40:0.002527617086,(45:0.002021137921,(31:0.0001272035728,34:0.0001272035728):0.…
	TREE *	TREE STATE_93650000 = [&R] ((1:0.01582956096,(29:0.0003640755698,30:0.0003640755698):0.01546548539):0.0001153235361,(((((14:0.006483726762,(((22:0.0004651843893,10:0.0004651843893):0.002618961682,((2:0.0009284155653,28:0.0009284155653):0.0006652380891,20:0.001593653654):0.001490492417):0.001631872144,(24:0.003167319749,(16:0.0002133002546,6:0.0002133002546):0.002954019495):0.001548698466):0.00176…
	TREE *	TREE STATE_61890000 = [&R] ((30:0.002212488443,29:0.002212488443):0.01589208643,(1:0.01486078522,(((((33:0.001427696327,46:0.001427696327):0.004221210648,19:0.005648906975):0.00374075421,(7:0.008273226956,((12:0.0006016147707,8:0.0006016147707):0.004138767893,23:0.004740382663):0.003532844293):0.001116434229):0.001556430915,(((11:0.00571003188,((3:0.001852638439,(27:0.00184044675,(5:0.00157237627…
	TREE *	TREE STATE_76310000 = [&R] ((((46:0.002522452322,(33:0.001122156842,19:0.001122156842):0.00140029548):0.005871916404,(23:0.005411568956,((8:0.0002980101706,12:0.0002980101706):0.003684431797,7:0.003982441968):0.001429126989):0.00298279977):0.005350451758,(((((39:0.001653623378,((47:0.0009175000777,37:0.0009175000777):0.000384426052,35:0.00130192613):0.0003516972486):0.001150695725,42:0.0028043191…
	TREE *	TREE STATE_75870000 = [&R] (((1:0.01314503992,(((46:0.003050111675,(19:0.002527242074,33:0.002527242074):0.0005228696005):0.006384509967,((23:0.005063836404,7:0.005063836404):0.002826479501,(8:0.0001840878693,12:0.0001840878693):0.007706228036):0.001544305737):0.0031393488,((((3:0.002519584026,((5:0.001405119742,(25:0.000589757067,21:0.000589757067):0.0008153626755):0.001046442761,(27:0.000426964…
	TREE *	TREE STATE_202320000 = [&R] (((((33:0.00109296781,46:0.00109296781):0.0019605563,19:0.00305352411):0.006343807037,((7:0.005314239296,23:0.005314239296):0.0003343030494,(8:0.001135419051,12:0.001135419051):0.004513123295):0.003748788802):0.002774662411,(((((39:0.002362787456,((47:0.00106496963,37:0.00106496963):0.0002495008433,35:0.001314470473):0.001048316983):0.0005029993832,42:0.002865786839):0…
	TREE *	TREE STATE_134710000 = [&R] ((((43:0.009129483257,((((41:5.898816138e-05,44:5.898816138e-05):0.0005361804887,36:0.0005951686501):0.004193046502,((39:0.0008461130379,42:0.0008461130379):0.001165013531,((47:0.0008875790675,35:0.0008875790675):0.0003828840511,37:0.001270463119):0.0007406634501):0.002777088584):0.00168083125,(((45:0.0002468260892,31:0.0002468260892):0.001645918873,32:0.001892744962):…
	TREE *	TREE STATE_57000000 = [&R] ((30:0.003263996101,29:0.003263996101):0.01395414657,(((((39:0.002387726258,((37:0.001422771803,(47:0.001297968088,35:0.001297968088):0.0001248037155):0.0004125068888,42:0.001835278692):0.0005524475658):0.003784316461,(((44:8.682141731e-05,41:8.682141731e-05):0.0006463147112,36:0.0007331361285):0.003177537389,(32:0.002461254328,(((45:0.0008922841901,31:0.0008922841901):…
	TREE *	TREE STATE_60460000 = [&R] ((30:0.001909342489,29:0.001909342489):0.01759315744,((((((12:2.437582838e-05,8:2.437582838e-05):0.002331501452,23:0.00235587728):0.003390020509,(7:0.0051971302,((33:0.001333111851,46:0.001333111851):5.29953272e-05,19:0.001386107178):0.003811023022):0.0005487675888):0.004639271885,(((((4:0.0001683586087,9:0.0001683586087):0.002792320638,(17:0.001897851402,26:0.001897851…
	TREE *	TREE STATE_36380000 = [&R] ((30:0.001331389882,29:0.001331389882):0.01960183177,(1:0.01584830891,(((((19:0.005400824175,23:0.005400824175):0.001334368743,((12:0.0002777824385,8:0.0002777824385):0.00626832852,(46:0.001832970457,33:0.001832970457):0.004713140501):0.0001890819588):0.002563300659,7:0.009298493576):0.001963756895,(((11:0.004230731223,(((27:0.002133019594,15:0.002133019594):0.000388835…
	TREE *	TREE STATE_31800000 = [&R] ((30:0.004729433229,29:0.004729433229):0.0154994524,((43:0.007812603496,((45:0.002659898323,(40:0.001707679877,(((34:0.000771143455,31:0.000771143455):0.0004251732647,48:0.00119631672):5.56525848e-05,38:0.001251969305):0.0004557105722):0.0009522184463):0.002023242332,((35:0.001523470721,((47:0.001258002441,39:0.001258002441):0.0001326262737,(42:0.001051787707,37:0.00105…
	TREE *	TREE STATE_20150000 = [&R] ((30:0.01236763587,29:0.01236763587):0.007950488563,(((43:0.007106251617,((((35:0.0002413195258,47:0.0002413195258):0.0009131710658,37:0.001154490592):0.001244099152,(39:0.001958788439,42:0.001958788439):0.000439801305):0.003260490685,(((32:0.001111006156,((38:0.000910659775,(31:0.0003148007069,(45:0.0002791921892,48:0.0002791921892):3.560851769e-05):0.0005958590681):3.…
	TREE *	TREE STATE_207900000 = [&R] ((((46:0.00508284637,(19:0.003347700961,33:0.003347700961):0.00173514541):0.005140443012,((8:0.0002985865292,12:0.0002985865292):0.005172766178,(7:0.00236318137,23:0.00236318137):0.003108171337):0.004751936675):0.002029609629,((((((28:0.00307039119,(20:0.0009349313833,2:0.0009349313833):0.002135459807):0.0008138010189,(10:3.796030539e-05,22:3.796030539e-05):0.003846231…
	TREE *	TREE STATE_204640000 = [&R] ((((((8:0.0001901220131,12:0.0001901220131):0.002420264134,7:0.002610386147):0.001810724383,23:0.00442111053):0.0005918568111,((19:0.001979685877,46:0.001979685877):0.0003676984778,33:0.002347384355):0.002665582986):0.009498100142,(((((13:0.008111557597,(18:0.005598205833,((4:0.002264707628,9:0.002264707628):0.001340212352,(26:0.002379304247,17:0.002379304247):0.001225…
	TREE *	TREE STATE_82660000 = [&R] ((1:0.01592368611,((((46:0.002254863634,(19:0.001527800956,33:0.001527800956):0.000727062678):0.005480866615,((23:0.003504301814,7:0.003504301814):0.001344481511,(12:3.313950039e-05,8:3.313950039e-05):0.004815643825):0.002886946924):0.003601748239,(((24:0.006977722036,14:0.006977722036):0.000771538636,(((20:0.00210726379,28:0.00210726379):0.0008324045243,(2:0.0019779631…
	TREE *	TREE STATE_116220000 = [&R] ((((43:0.008387137337,((39:0.003101633748,(((47:0.001410424659,37:0.001410424659):0.0001150573121,35:0.001525481971):0.0008426650653,42:0.002368147036):0.0007334867121):0.003018118854,((((32:0.0003483746966,38:0.0003483746966):0.0004676085223,((31:0.000431267515,48:0.000431267515):0.0001848801587,34:0.0006161476737):0.0001998355452):0.0002137149023,(45:0.0005705050074,…
	TREE *	TREE STATE_153070000 = [&R] (((((33:0.001875116175,46:0.001875116175):0.00335260586,19:0.005227722035):0.003245665956,(7:0.007155731092,((12:0.00172479601,8:0.00172479601):0.004960521639,23:0.006685317649):0.0004704134433):0.001317656899):0.00523909681,((((((((40:0.0005644811024,34:0.0005644811024):0.001070277639,31:0.001634758742):0.000452181058,(32:0.00199105736,(38:0.0001746148963,48:0.0001746…
	TREE *	TREE STATE_171160000 = [&R] ((((((45:0.002942435807,((38:0.0009046319362,(31:0.0006837452827,32:0.0006837452827):0.0002208866535):0.0005432624054,((48:0.0009347080003,34:0.0009347080003):0.0002156073961,40:0.001150315396):0.0002975789452):0.001494541465):0.001604809133,((36:0.0007925661871,(44:7.991628335e-06,41:7.991628335e-06):0.0007845745588):0.002612480503,(((37:0.0009604048592,(47:2.32389435…
	TREE *	TREE STATE_144330000 = [&R] ((1:0.01277296518,(((((((17:0.005926522258,26:0.005926522258):0.0003519421462,(18:0.002664748528,(9:0.0001495318583,4:0.0001495318583):0.00251521667):0.003613715877):0.001299219424,13:0.007577683828):0.0001869211006,(11:0.004157984533,((3:0.002743598802,((25:0.0003116770205,21:0.0003116770205):0.002133201514,(27:0.001489393419,5:0.001489393419):0.0009554851154):0.00029…
	TREE *	TREE STATE_221370000 = [&R] ((30:0.0007970017286,29:0.0007970017286):0.01841607056,((1:0.01296902196,(((((14:0.005943915178,((((22:7.520884322e-05,10:7.520884322e-05):0.00170087032,((28:0.0004607255096,20:0.0004607255096):0.000297781556,2:0.0007585070656):0.001017572098):0.0005188820648,24:0.002294961228):0.001594979902,(16:0.0002560724879,6:0.0002560724879):0.003633868642):0.002053974048):0.0013…
	TREE *	TREE STATE_152630000 = [&R] (((((33:0.002122023218,46:0.002122023218):0.004296493745,19:0.006418516963):0.002763255765,((23:0.0008446152659,7:0.0008446152659):0.005655549123,(12:0.0001067985284,8:0.0001067985284):0.00639336586):0.002681608339):0.004348458425,(((((((47:0.0007886849728,39:0.0007886849728):0.0003384974187,(35:0.0009695404041,37:0.0009695404041):0.0001576419874):0.001253919825,42:0.0…
	TREE *	TREE STATE_205890000 = [&R] (((((8:6.043627407e-05,12:6.043627407e-05):0.008334522106,(7:0.002280925596,23:0.002280925596):0.006114032784):0.0008735351198,(19:0.007729235626,(46:0.002318912922,33:0.002318912922):0.005410322704):0.001539257874):0.004550220552,((((((35:6.33089543e-05,47:6.33089543e-05):0.00186757163,(39:0.001784011643,42:0.001784011643):0.0001468689411):0.0002942361939,37:0.0022251…
	TREE *	TREE STATE_101580000 = [&R] ((29:0.001112797153,30:0.001112797153):0.01604833103,(1:0.0130561505,(((((((17:0.001561075032,26:0.001561075032):0.003028938498,(4:0.0008112676739,9:0.0008112676739):0.003778745857):0.0002644722393,18:0.00485448577):0.003224382395,(13:0.007076610426,(((27:0.00109438925,5:0.00109438925):0.001209714657,(((25:0.0005750526138,15:0.0005750526138):0.0001321175809,21:0.000707…
	TREE *	TREE STATE_39210000 = [&R] ((30:0.002223470722,29:0.002223470722):0.02070228164,((1:0.01265421507,((((32:0.002960885992,((41:3.045750794e-05,44:3.045750794e-05):0.0002889715386,36:0.0003194290465):0.002641456946):0.0004226526902,(((34:0.001539264738,(31:0.000465406837,45:0.000465406837):0.001073857901):0.001171593483,(38:0.0004067333279,48:0.0004067333279):0.002304124893):0.0001302829976,40:0.002…
	TREE *	TREE STATE_176640000 = [&R] ((1:0.01330369299,(((14:0.00824539535,(((22:0.0008188978999,10:0.0008188978999):0.003691449572,((2:0.002002284405,28:0.002002284405):0.0004119000109,20:0.002414184415):0.002096163057):0.0008914259457,((6:1.362062232e-05,16:1.362062232e-05):0.004638368051,24:0.004651988674):0.0007497847438):0.002843621933):0.001266868316,((((13:0.005705680336,(((25:0.0001894982519,21:0.…
	TREE *	TREE STATE_224660000 = [&R] ((30:0.004331022993,29:0.004331022993):0.01371634997,((1:0.009690222166,((((36:0.0006666531233,(44:0.0004795666988,41:0.0004795666988):0.0001870864245):0.00340756641,((40:0.001374519923,(48:0.0006446324008,38:0.0006446324008):0.0007298875225):0.0006204338316,(32:0.001583796599,((31:0.0004251075452,34:0.0004251075452):0.000220783629,45:0.0006458911742):0.0009379054247):…
	TREE *	TREE STATE_15910000 = [&R] ((30:0.001013961344,29:0.001013961344):0.02837253437,(((43:0.007025798469,((((35:0.001607043833,(37:0.0006771441364,42:0.0006771441364):0.0009298996964):0.0003384050502,(47:0.00152089266,40:0.00152089266):0.0004245562226):0.0002595030912,39:0.002204951974):0.002390980083,(((38:0.0005827580197,48:0.0005827580197):0.000759292661,((45:0.0001573533417,34:0.0001573533417):0.…
	TREE *	TREE STATE_55440000 = [&R] ((30:0.003398159181,29:0.003398159181):0.008514033888,((1:0.0107831093,(((((36:0.0005641710894,(44:2.313554227e-06,41:2.313554227e-06):0.0005618575352):0.003413171885,(((38:0.0002582066665,48:0.0002582066665):0.0007238692756,40:0.0009820759421):0.001415895033,((45:0.001492090057,32:0.001492090057):0.0005300194915,(31:0.0003860968994,34:0.0003860968994):0.001636012649):0…
	TREE *	TREE STATE_135730000 = [&R] ((((1:0.01053847737,((((24:0.003727111915,((10:0.0007436049137,20:0.0007436049137):1.010014186e-05,((28:0.0002063950814,22:0.0002063950814):0.000181597777,2:0.0003879928584):0.0003657121972):0.002973406859):0.00108247493,(16:0.0002361551994,6:0.0002361551994):0.004573431645):0.001990344595,14:0.00679993144):0.003291607043,(((26:0.002736336851,17:0.002736336851):0.00230…
	TREE *	TREE STATE_225310000 = [&R] ((30:0.003474719531,29:0.003474719531):0.01895045117,(1:0.01340667502,(((((((22:7.410840984e-05,10:7.410840984e-05):0.002675766125,(16:1.516600367e-05,6:1.516600367e-05):0.002734708531):0.001451672044,((28:0.0002458259063,20:0.0002458259063):0.001288403504,2:0.00153422941):0.002667317169):0.002277406331,(24:0.005610763854,14:0.005610763854):0.0008681890563):0.001717264…
	TREE *	TREE STATE_150870000 = [&R] ((1:0.01495397327,((((37:0.001610299319,((35:0.0004605326943,47:0.0004605326943):0.0009767030663,(39:0.00105242285,42:0.00105242285):0.0003848129109):0.0001730635585):0.004717780826,((36:0.0007572747964,(41:0.0003367449744,44:0.0003367449744):0.000420529822):0.003930957266,((((48:3.155079662e-06,38:3.155079662e-06):0.001743709957,34:0.001746865036):0.000270843838,32:0.…
	TREE *	TREE STATE_192470000 = [&R] ((1:0.01386139432,((((((7:0.002375490019,23:0.002375490019):0.001865566496,(8:0.0007884771413,12:0.0007884771413):0.003452579373):0.002661731567,(46:0.004535744038,(19:0.003230473774,33:0.003230473774):0.001305270264):0.002367044043):0.001266971719,((24:0.00571744729,(6:0.0001207519726,16:0.0001207519726):0.005596695317):0.001811048513,(14:0.006997279318,((22:0.0006335…
	TREE *	TREE STATE_39710000 = [&R] ((30:0.001368284637,29:0.001368284637):0.01901333232,((((((6:0.0002205687031,16:0.0002205687031):0.005392549529,(22:0.001895648037,((20:0.0002258724012,28:0.0002258724012):0.001133258271,(2:0.0006145478473,10:0.0006145478473):0.0007445828254):0.0005365173645):0.003717470195):0.003669653601,(14:0.009035238709,24:0.009035238709):0.0002475331239):0.002472680027,((13:0.0079…
	TREE *	TREE STATE_222310000 = [&R] ((30:0.001250168771,29:0.001250168771):0.02569795375,(1:0.01640219456,(((((16:0.001203313711,6:0.001203313711):0.004983086499,((2:0.001783765401,(20:0.0003129213237,28:0.0003129213237):0.001470844078):0.002585227772,(24:0.0003816203103,(22:0.0003454466198,10:0.0003454466198):3.617369045e-05):0.003987372863):0.001817407036):0.0008586857136,14:0.007045085923):0.002442964…
	TREE *	TREE STATE_219440000 = [&R] ((30:0.002599946587,29:0.002599946587):0.02002118168,(1:0.01422956858,((43:0.007772894755,((39:0.002318741227,(37:0.00195581903,(47:0.001612061654,(42:0.001224796938,35:0.001224796938):0.0003872647162):0.0003437573755):0.0003629221975):0.002809766449,(((32:0.002540604358,40:0.002540604358):0.0003199215056,(48:0.001210928646,((45:0.0003549093394,(34:0.0001820753022,31:0…
	TREE *	TREE STATE_33400000 = [&R] (1:0.0143826295,((30:0.001744589496,29:0.001744589496):0.01209882672,(((((7:0.008633183006,((12:0.000955457107,8:0.000955457107):0.00515944665,23:0.006114903757):0.00251827925):0.0004793939025,(33:0.002041378865,(19:7.354244875e-05,46:7.354244875e-05):0.001967836417):0.007071198044):0.001000356078,(((6:0.000262123587,16:0.000262123587):0.005430145069,(((24:0.00044607242…
	TREE *	TREE STATE_179040000 = [&R] (((43:0.006874317679,((39:0.001785886047,((37:0.0005290871249,42:0.0005290871249):0.0003214608891,(35:3.072079963e-05,47:3.072079963e-05):0.0008198272144):0.0009353380329):0.004103134466,((((((34:0.0004157155616,31:0.0004157155616):0.000344083341,45:0.0007597989026):0.001883977781,40:0.002643776684):0.0003665020973,(38:0.0001124837616,48:0.0001124837616):0.002897795019…
	TREE *	TREE STATE_44930000 = [&R] ((1:0.01735736041,((43:0.007794057549,(((47:0.001248725629,(35:0.0008820162992,(37:0.0008608938576,42:0.0008608938576):2.112244164e-05):0.0003667093302):0.0007955642896,39:0.002044289919):0.003869215914,(((45:0.001082638162,(31:0.0004229938729,34:0.0004229938729):0.0006596442894):0.001230255572,((48:0.0007885937257,38:0.0007885937257):0.0009898858905,(40:0.0001203831885…
	TREE *	TREE STATE_206130000 = [&R] (((((((35:0.0001190832267,47:0.0001190832267):0.001465812346,(39:0.0008380045653,37:0.0008380045653):0.0007468910079):0.0001100086379,42:0.001694904211):0.005070613366,((((38:0.001177262958,48:0.001177262958):0.0007549064548,(34:0.0005472970264,(31:0.0002809565936,45:0.0002809565936):0.0002663404327):0.001384872386):0.0008532632919,32:0.002785432705):0.001044483725,((3…
	TREE *	TREE STATE_36070000 = [&R] ((30:0.00376694563,29:0.00376694563):0.01424588361,(1:0.01477008136,((((((33:0.002952575174,19:0.002952575174):0.0003033110458,46:0.00325588622):0.004223665672,(23:0.00731042932,(12:0.0001128374297,8:0.0001128374297):0.00719759189):0.0001691225718):0.002133157362,7:0.009612709254):0.001141873525,(((18:0.005061225411,((17:0.003757616118,26:0.003757616118):0.0002696569703…
	TREE *	TREE STATE_66870000 = [&R] ((((((42:0.002796374223,(37:0.002187295744,(39:0.001936634319,(47:0.0009290169437,35:0.0009290169437):0.001007617376):0.0002506614244):0.0006090784795):0.002720881712,(((32:0.0009700735644,45:0.0009700735644):0.0007383040007,((40:0.0005816538467,34:0.0005816538467):0.0009396655549,(31:0.001098604886,(38:0.0004048126888,48:0.0004048126888):0.0006937921973):0.000422714515…
	TREE *	TREE STATE_103970000 = [&R] ((29:0.002897266523,30:0.002897266523):0.01667943817,(1:0.01533682181,((((((8:0.0006384477426,12:0.0006384477426):0.005953169345,(23:0.002629438112,7:0.002629438112):0.003962178976):0.001782436758,(19:0.003540261576,(46:0.001813720723,33:0.001813720723):0.001726540854):0.004833792269):0.0001452820292,(14:0.007838988762,((16:5.177427262e-05,6:5.177427262e-05):0.00408542…
	TREE *	TREE STATE_2170000 = [&R] ((30:0.001825435523,29:0.001825435523):0.02018155157,(((((((26:0.002990464626,(17:0.001959424461,(9:0.0002222256573,4:0.0002222256573):0.001737198803):0.001031040165):0.0007783701276,18:0.003768834753):0.001194308784,13:0.004963143538):0.001166469064,(((25:0.0007741601981,21:0.0007741601981):0.003370664941,(27:0.002982916069,(5:0.002232636971,3:0.002232636971):0.00075027…
	TREE *	TREE STATE_98360000 = [&R] ((1:0.0155819472,((((13:0.006819049999,(11:0.003801798247,(((5:0.002021543112,(25:0.0008548649242,21:0.0008548649242):0.001166678187):0.0002200425421,(27:0.0004737202916,15:0.0004737202916):0.001767865362):0.001029576378,3:0.003271162032):0.0005306362145):0.003017251753):0.001636515448,(((26:0.002225794832,18:0.002225794832):0.0001342648309,17:0.002360059663):0.00026336…
	TREE *	TREE STATE_60900000 = [&R] ((30:0.007923650336,29:0.007923650336):0.01216824662,((((13:0.007828394242,((17:0.00434448426,((4:0.000330714502,9:0.000330714502):0.002387924475,26:0.002718638977):0.001625845283):0.003429135422,(((25:0.0007011783821,21:0.0007011783821):0.0003492002679,((5:0.000109837333,27:0.000109837333):0.0006828495218,(3:1.698310391e-05,15:1.698310391e-05):0.0007757037509):0.000257…
	TREE *	TREE STATE_32250000 = [&R] ((30:0.002185678618,29:0.002185678618):0.01913638143,(((43:0.006765197887,(((39:0.001792323344,42:0.001792323344):0.0003252853425,((35:0.0005500641014,47:0.0005500641014):0.0004554197277,37:0.001005483829):0.001112124857):0.0038772129,((((45:0.0007223178309,(34:0.0006992111986,31:0.0006992111986):2.310663232e-05):0.001511456757,((48:2.148278833e-05,38:2.148278833e-05):0…
	TREE *	TREE STATE_110070000 = [&R] ((29:0.0008496511849,30:0.0008496511849):0.01984303562,((((32:0.004911603949,(((35:0.001276089274,(47:0.0001237921641,42:0.0001237921641):0.001152297109):0.0001032540808,39:0.001379343354):0.0004075022576,37:0.001786845612):0.003124758337):0.001718229216,(((44:0.0003575513971,41:0.0003575513971):0.0008444201718,36:0.001201971569):0.005372455051,(((38:0.000908410845,48:…
	TREE *	TREE STATE_228800000 = [&R] ((30:0.00330936633,29:0.00330936633):0.01926318845,((((((23:0.003420479113,7:0.003420479113):0.002458166803,(8:0.001894329535,12:0.001894329535):0.003984316381):0.003723806082,((33:0.001738889739,19:0.001738889739):0.001316592132,46:0.00305548187):0.006546970128):0.0004495689242,1:0.01005202092):0.0003050911996,(((((10:0.001851964779,((24:0.0003958141942,22:0.000395814…
	TREE *	TREE STATE_237150000 = [&R] ((30:0.007414823891,29:0.007414823891):0.03891681306,((((((37:0.001069278087,((39:0.0009830063054,(47:0.0005753713301,35:0.0005753713301):0.0004076349754):3.60385169e-05,42:0.001019044822):5.023326469e-05):0.005353118012,(((36:1.211418948e-05,41:1.211418948e-05):0.000315492702,44:0.0003276068915):0.004814944517,((((45:2.555000054e-05,31:2.555000054e-05):0.0002969612705…
	TREE *	TREE STATE_48810000 = [&R] ((((((((33:0.001078518081,46:0.001078518081):0.003162250886,19:0.004240768967):0.005090972729,((7:0.006480666244,(12:0.0007794480693,8:0.0007794480693):0.005701218175):0.0001253265395,23:0.006605992783):0.002725748913):0.001042693558,((14:0.006058895977,(24:0.002729348422,((2:0.002230700738,(28:0.0004052766809,20:0.0004052766809):0.001825424057):4.910578522e-05,(22:0.00…
	TREE *	TREE STATE_179130000 = [&R] (((43:0.008763734156,((39:0.002304206086,((35:0.0007340195891,(37:0.000596134136,47:0.000596134136):0.0001378854531):0.001463370702,42:0.002197390291):0.0001068157953):0.003634153865,(((((34:0.0002567298456,31:0.0002567298456):0.0002926656488,45:0.0005493954945):0.002064903863,(40:0.0009007388682,(38:0.0004582685763,48:0.0004582685763):0.0004424702919):0.00171356049):0…
	TREE *	TREE STATE_43260000 = [&R] ((((43:0.007499516031,((((35:0.0004348920207,47:0.0004348920207):0.0008972185596,37:0.00133211058):0.00101066674,(39:0.001432039664,42:0.001432039664):0.0009107376562):0.003201213423,((32:0.002005026653,((45:0.0007047098822,(40:0.0006201201223,(31:0.0005711129563,34:0.0005711129563):4.900716601e-05):8.458975993e-05):0.0008188398147,(48:0.0004060298686,38:0.0004060298686…
	TREE *	TREE STATE_172410000 = [&R] ((1:0.01233442097,((23:0.006762853931,(((8:0.0005268461162,12:0.0005268461162):0.003183427696,7:0.003710273812):0.002777306694,((33:0.00123132163,46:0.00123132163):0.0009286419198,19:0.00215996355):0.004327616955):0.0002752734256):0.003887397656,((((6:0.0003572571127,16:0.0003572571127):0.006808306704,(((28:0.001294252364,(20:0.0003199988378,2:0.0003199988378):0.000974…
	TREE *	TREE STATE_122380000 = [&R] ((29:0.004173363794,30:0.004173363794):0.01613013186,((43:0.008726469451,((36:0.0003797116894,(44:5.847114867e-05,41:5.847114867e-05):0.0003212405407):0.004391586492,((((47:0.0006046369411,37:0.0006046369411):2.07903563e-06,35:0.0006067159767):0.001573177472,(42:0.001755680872,39:0.001755680872):0.0004242125766):0.002430635985,(40:0.002306707337,(((32:0.001132065104,(3…
	TREE *	TREE STATE_172370000 = [&R] ((1:0.01160166041,(((23:0.005953464788,((8:0.0002878868942,12:0.0002878868942):0.003686791131,7:0.003974678025):0.001978786763):0.00125803457,((33:0.003004530264,46:0.003004530264):3.924326849e-05,19:0.003043773533):0.004167725826):0.003376714506,(((((((20:3.140168142e-05,2:3.140168142e-05):0.0001538986099,28:0.0001853002913):0.004517181802,((10:0.0008713480301,22:0.00…
	TREE *	TREE STATE_191660000 = [&R] ((1:0.01581509464,(((((23:0.006945782868,((46:0.001943093376,33:0.001943093376):0.002347449575,19:0.004290542952):0.002655239916):0.0008762137448,(8:0.001328948129,12:0.001328948129):0.006493048484):0.001700804767,7:0.00952280138):0.001528247942,((14:0.006494737917,(((2:0.001561869727,(28:0.0008797303808,20:0.0008797303808):0.0006821393459):0.00238083002,(24:0.00356081…
	TREE *	TREE STATE_25930000 = [&R] ((30:0.004165077749,29:0.004165077749):0.0206555718,(((((13:0.006120796484,(((15:0.002781562825,((3:0.001173734118,27:0.001173734118):0.0007621387201,(25:0.0004465851614,21:0.0004465851614):0.001489287677):0.000845689987):0.0001090204124,5:0.002890583237):0.001372082688,11:0.004262665926):0.001858130558):0.002906491276,((((9:0.0002003151888,4:0.0002003151888):0.00583759…
	TREE *	TREE STATE_69230000 = [&R] ((1:0.01355893059,(((((33:0.003950643249,46:0.003950643249):0.0006721865909,19:0.004622829839):0.004138119352,((7:0.003624391571,23:0.003624391571):0.00435357876,(12:0.0002114078998,8:0.0002114078998):0.007766562431):0.0007829788606):0.0005615737163,(((((2:0.0007045114327,(20:0.0006358818208,28:0.0006358818208):6.862961192e-05):0.003802051347,((24:0.0003060815794,22:0.0…
	TREE *	TREE STATE_188100000 = [&R] (((((8:0.0006616738384,12:0.0006616738384):0.00889325251,(7:0.009448646042,((33:0.001563596211,(46:0.001158999167,19:0.001158999167):0.0004045970438):0.007198550251,23:0.008762146461):0.0006864995806):0.0001062803061):0.002697537811,((((((40:0.001446048429,(48:0.0002317663199,38:0.0002317663199):0.001214282109):0.001217076851,(32:0.0025780235,(45:0.002227465867,(31:0.0…
	TREE *	TREE STATE_138200000 = [&R] ((((19:0.002528981033,(33:0.0008021159186,46:0.0008021159186):0.001726865114):0.006381124991,(((8:0.0006035596557,12:0.0006035596557):0.005924517567,23:0.006528077223):0.001150004192,7:0.007678081414):0.001232024609):0.004560759919,(((43:0.007023179448,(((((31:0.0005096585001,45:0.0005096585001):0.001008652026,(40:0.0007348772184,34:0.0007348772184):0.0007834333079):0.…
	TREE *	TREE STATE_153910000 = [&R] (((((13:0.006720614103,(11:0.0055062228,(((5:7.27211137e-05,27:7.27211137e-05):0.0002276078643,15:0.000300328978):0.002712805609,(3:0.001620860455,(21:0.001314276439,25:0.001314276439):0.0003065840155):0.001392274133):0.002493088213):0.001214391302):0.0007618817181,(((9:0.0001608723308,4:0.0001608723308):0.003845182084,18:0.004006054415):0.002877622698,(17:0.0042901013…
	TREE *	TREE STATE_204960000 = [&R] (((((19:0.0003019114438,46:0.0003019114438):0.003736356526,33:0.00403826797):0.008291446683,(((8:0.0005575505071,12:0.0005575505071):0.003898729396,7:0.004456279903):0.005920347618,23:0.01037662752):0.001953087132):0.0008255546564,(((((13:0.005894820827,(18:0.005514908608,((17:0.002461745715,26:0.002461745715):0.001836683184,(9:0.001924915427,4:0.001924915427):0.002373…
	TREE *	TREE STATE_90130000 = [&R] ((((((((17:0.004826949119,18:0.004826949119):3.539708721e-05,26:0.004862346207):0.001776803812,(9:0.002006601164,4:0.002006601164):0.004632548855):0.003703313602,(14:0.007274128014,((16:0.000280692581,6:0.000280692581):0.00537734613,((((22:0.001429299128,(2:0.00127741972,28:0.00127741972):0.0001518794079):0.0001384469763,10:0.001567746104):0.0007933631824,20:0.002361109…
	TREE *	TREE STATE_11800000 = [&R] ((30:0.002354239354,29:0.002354239354):0.01487316065,(1:0.01550879908,((((19:0.005240325888,(33:0.003622503905,46:0.003622503905):0.001617821983):0.003482138722,((12:0.001059265564,8:0.001059265564):0.006200592195,(23:0.003821609658,7:0.003821609658):0.003438248101):0.00146260685):0.001416694189,(((13:0.00780633415,(11:0.006070226812,(3:0.00357654843,(((15:0.00142837305…
	TREE *	TREE STATE_200960000 = [&R] (((((((18:0.003421509189,(((4:0.0007019485154,9:0.0007019485154):0.00122402442,(26:0.001868950425,17:0.001868950425):5.702251048e-05):0.0006447449454,13:0.002570717881):0.0008507913079):0.005966136649,(((5:0.002072592284,(25:0.0001854479878,21:0.0001854479878):0.001887144296):0.0006031648635,((15:0.0001670694966,27:0.0001670694966):0.001790048751,3:0.001957118247):0.00…
	TREE *	TREE STATE_161360000 = [&R] (((((((48:0.001178040578,(38:0.00044493094,40:0.00044493094):0.0007331096384):0.0008907773519,((45:0.0003651025034,(31:0.0001731607076,32:0.0001731607076):0.0001919417958):0.0008297695088,34:0.001194872012):0.000873945918):0.002334981393,(44:4.370010087e-05,(41:1.577952516e-05,36:1.577952516e-05):2.792057571e-05):0.004360099222):0.001142559468,(42:0.001292654025,(39:0.…
	TREE *	TREE STATE_87820000 = [&R] ((1:0.01268960294,(((((33:0.002496453456,46:0.002496453456):0.001161547314,19:0.00365800077):0.007154028715,((7:0.002877555448,23:0.002877555448):0.005242024813,(12:0.0007615072216,8:0.0007615072216):0.00735807304):0.002692449223):0.001284717513,((14:0.01015257004,((16:0.000389949999,6:0.000389949999):0.004998588133,((2:0.001538588768,(20:0.0004810809369,28:0.0004810809…
	TREE *	TREE STATE_84850000 = [&R] (((((((((27:0.001328149641,((21:0.0009294105555,(3:0.0007879872109,5:0.0007879872109):0.0001414233446):0.0001316234622,25:0.001061034018):0.0002671156233):3.615328694e-05,15:0.001364302928):0.003375369262,11:0.00473967219):0.00247273037,(13:0.0066362875,(18:0.002013563836,(9:0.0007524188309,4:0.0007524188309):0.001261145005):0.004622723664):0.0005761150599):0.0011178351…
	TREE *	TREE STATE_197450000 = [&R] (((((((37:0.001331312462,(35:0.0006813095144,47:0.0006813095144):0.0006500029477):0.001229251381,(42:0.002249892227,39:0.002249892227):0.000310671616):0.001590475639,(((((38:0.0008400653052,48:0.0008400653052):0.0003775498197,(31:0.0007180328193,45:0.0007180328193):0.0004995823055):0.0002429336271,(40:0.001115455872,34:0.001115455872):0.0003450928795):0.002414047393,32…
	TREE *	TREE STATE_23950000 = [&R] ((30:0.0003239937272,29:0.0003239937272):0.0211633417,((((14:0.007289840936,((2:0.001754554395,(20:0.001712930908,28:0.001712930908):4.162348654e-05):0.002714379284,((6:0.0001084593557,16:0.0001084593557):0.004062801371,((22:9.869509945e-05,10:9.869509945e-05):6.186612293e-05,24:0.0001605612224):0.004010699505):0.000297672952):0.002820907256):0.005034848767,((((8:0.0007…
	TREE *	TREE STATE_60930000 = [&R] ((30:0.007715040363,29:0.007715040363):0.01838063811,(((((13:0.007410527747,(17:0.004507603331,((4:0.0008105739773,9:0.0008105739773):0.000942465039,26:0.001753039016):0.002754564315):0.002902924416):0.0003131855842,(((25:0.0002777338299,21:0.0002777338299):0.001317131444,(3:0.0009341195702,((5:0.0005355673037,27:0.0005355673037):0.0001374328563,15:0.0006730001599):0.00…
	TREE *	TREE STATE_116010000 = [&R] ((29:0.001355553723,30:0.001355553723):0.01621489567,((((43:0.008060695808,((((37:0.0008143707701,47:0.0008143707701):0.0009049802987,35:0.001719351069):0.00154423665,(39:0.001535111145,42:0.001535111145):0.001728476575):0.002095574878,(((((34:2.503975881e-06,31:2.503975881e-06):0.0003827476537,45:0.0003852516296):0.000721164924,((48:0.0003705765989,38:0.0003705765989)…
	TREE *	TREE STATE_118180000 = [&R] ((29:0.000330871634,30:0.000330871634):0.01821410375,(1:0.01395155447,(((((7:0.002743284128,23:0.002743284128):0.00203824174,(8:0.0005880123081,12:0.0005880123081):0.00419351356):0.002425446555,((33:0.002833389106,46:0.002833389106):0.003276214422,19:0.006109603528):0.001097368895):0.001694403167,(((14:0.005947002857,(16:0.0003917112475,6:0.0003917112475):0.00555529161…
	TREE *	TREE STATE_219570000 = [&R] ((30:0.00164254042,29:0.00164254042):0.01991752354,(1:0.01639200768,((43:0.005856005217,(((39:0.001853998319,42:0.001853998319):0.0006532229208,(37:0.0007867637668,(47:0.0005054588043,35:0.0005054588043):0.0002813049625):0.001720457473):0.002846571405,((32:0.002747496018,((44:9.732274572e-06,36:9.732274572e-06):0.0001520149577,41:0.0001617472323):0.002585748786):0.0009…
	TREE *	TREE STATE_204000000 = [&R] ((((23:0.005593016481,(8:0.0001115483915,12:0.0001115483915):0.00548146809):0.0002175383932,(((19:0.0004206526003,33:0.0004206526003):0.001727864465,46:0.002148517065):0.003042148673,7:0.005190665739):0.0006198891354):0.006155204723,((1:0.01107328856,(((40:0.003720813948,(((31:0.000624127401,(45:0.0005553381352,34:0.0005553381352):6.87892658e-05):0.001391499174,((48:0.…
	TREE *	TREE STATE_4360000 = [&R] ((30:0.001580765271,29:0.001580765271):0.03271013716,(1:0.01287993474,((23:0.009343716167,(((12:0.0003289416657,8:0.0003289416657):0.003660929704,7:0.00398987137):0.002497093193,(33:0.003524234575,(46:0.002050828638,19:0.002050828638):0.001473405937):0.002962729988):0.002856751604):0.001116087088,((((((16:0.0002524721256,6:0.0002524721256):0.004426376933,14:0.00467884905…
	TREE *	TREE STATE_119960000 = [&R] ((29:0.0001040718351,30:0.0001040718351):0.02310302804,(((((24:0.008358644119,((((22:0.00192344669,((20:0.0008161917765,2:0.0008161917765):0.0004847250431,10:0.00130091682):0.00062252987):0.0005376668591,28:0.002461113549):0.00519915906,14:0.007660272608):0.0001648412761,(16:0.0003224137281,6:0.0003224137281):0.007502700156):0.0005335302342):0.001312553249,((7:0.003668…
	TREE *	TREE STATE_75330000 = [&R] (((((8:0.000985303858,12:0.000985303858):0.00431056862,23:0.005295872478):0.004108202234,(7:0.009083776094,((19:0.00241839304,33:0.00241839304):0.0006577401924,46:0.003076133232):0.006007642862):0.0003202986168):0.004708598952,(1:0.01332102644,((14:0.009685549885,((((10:0.001745004914,22:0.001745004914):0.001005358626,24:0.00275036354):0.001720732692,((20:0.000417313536…
	TREE *	TREE STATE_177180000 = [&R] ((1:0.01269961787,((43:0.009015425287,((((47:0.001008964002,35:0.001008964002):0.000661330086,37:0.001670294088):0.0006771412453,(39:0.0007761765854,42:0.0007761765854):0.001571258748):0.003882263779,(((44:0.0005912127421,41:0.0005912127421):0.0003920637849,36:0.000983276527):0.003607501523,((45:0.000788656959,(32:0.00068933347,(34:0.0005647396512,31:0.0005647396512):0…
	TREE *	TREE STATE_191770000 = [&R] ((1:0.01566283262,((((23:0.006683386591,((8:0.0005746937367,12:0.0005746937367):0.005769821155,(19:0.003466110822,(46:0.003072616339,33:0.003072616339):0.0003934944826):0.00287840407):0.0003388716997):0.00225470852,7:0.008938095111):0.001695718179,((14:0.006346279956,((6:8.220247928e-05,16:8.220247928e-05):0.005707250926,(((2:0.001183502227,(28:9.673654342e-07,20:9.673…
	TREE *	TREE STATE_100000000 = [&R] ((29:0.003181377324,30:0.003181377324):0.01997213038,(1:0.01803825754,(((((((((25:0.0008423306895,21:0.0008423306895):0.001649540532,(15:0.001748089866,5:0.001748089866):0.0007437813549):0.0009887759385,(27:0.002928340432,3:0.002928340432):0.0005523067277):0.001532738207,11:0.005013385367):0.0001594809235,13:0.005172866291):0.002260435488,(18:0.004350215979,((9:0.00096…
	TREE *	TREE STATE_72080000 = [&R] (((((11:0.003359217757,((3:0.002300086058,(25:0.00109513381,21:0.00109513381):0.001204952248):0.0005519242501,(15:0.0007694290142,(5:0.0006142364179,27:0.0006142364179):0.0001551925963):0.002082581294):0.0005072074488):0.004652594623,(((17:0.004417828374,26:0.004417828374):0.000420540561,(4:0.0004593465058,9:0.0004593465058):0.004379022429):0.002817339047,(18:0.00513749…
	TREE *	TREE STATE_7700000 = [&R] ((30:0.002342627309,29:0.002342627309):0.0161437803,(1:0.01821466287,((((((44:8.286180131e-05,36:8.286180131e-05):7.625019412e-05,41:0.0001591119954):0.004446338308,((32:0.0007372909324,(38:0.0002624696043,48:0.0002624696043):0.0004748213281):0.002512812592,(34:0.002682534911,(31:0.00154719167,45:0.00154719167):0.001135343242):0.000567568613):0.001355346779):0.0008825162…
	TREE *	TREE STATE_236800000 = [&R] ((30:0.0005451061152,29:0.0005451061152):0.03897532547,((((((39:0.001883700866,35:0.001883700866):0.000195409507,(42:0.00205980762,(47:0.001774622194,37:0.001774622194):0.0002851854259):1.930275337e-05):0.003171777755,((36:0.0003864727472,(44:3.853550801e-05,41:3.853550801e-05):0.0003479372392):0.004458855858,((40:0.00179894331,(38:0.001397458136,48:0.001397458136):0.0…
	TREE *	TREE STATE_201520000 = [&R] (((((33:0.003158346983,19:0.003158346983):9.453905317e-05,46:0.003252886036):0.004251314924,((8:0.0008829505627,12:0.0008829505627):0.005182098149,(7:0.005327903166,23:0.005327903166):0.000737145546):0.001439152248):0.007626360794,((((((26:0.002923333886,17:0.002923333886):0.002935614295,((18:0.0008403235962,(9:0.0005878747633,4:0.0005878747633):0.0002524488329):0.0042…
	TREE *	TREE STATE_146040000 = [&R] (((((17:0.005238355832,(26:0.004406835057,((9:0.001915117514,4:0.001915117514):0.001486487748,18:0.003401605263):0.001005229794):0.0008315207757):0.002910223843,((14:0.006653553812,(((22:0.0005321488455,(24:0.0001678732535,10:0.0001678732535):0.000364275592):0.003247542998,((28:0.0009696017232,20:0.0009696017232):5.836638215e-05,2:0.001027968105):0.002751723738):0.0020…
	TREE *	TREE STATE_201690000 = [&R] ((((19:0.006835487495,(33:0.001399972288,46:0.001399972288):0.005435515206):0.001805376671,((8:0.0002127418608,12:0.0002127418608):0.006857224622,(7:0.00628972504,23:0.00628972504):0.0007802414429):0.001570897683):0.006883388805,((((((26:0.0008401540108,17:0.0008401540108):0.003216191133,(((4:0.0001330741934,9:0.0001330741934):0.0008144844983,18:0.0009475586916):0.0021…
	TREE *	TREE STATE_106820000 = [&R] ((29:0.0003661124194,30:0.0003661124194):0.01655761582,((((32:0.004403870413,43:0.004403870413):0.001964750194,((((47:0.000776111163,35:0.000776111163):0.0004792737615,37:0.001255384924):1.976387261e-05,(42:0.001169433819,39:0.001169433819):0.000105714978):0.004713642014,((((31:9.000242352e-05,34:9.000242352e-05):9.558681882e-05,45:0.0001855892423):0.001409412305,(40:0…
	TREE *	TREE STATE_102460000 = [&R] ((29:0.005159739136,30:0.005159739136):0.023962878,(1:0.01541585651,(((((23:0.0009840994997,7:0.0009840994997):0.003036706459,(12:0.0005271313753,8:0.0005271313753):0.003493674583):0.005051286487,(19:0.004425274872,(33:0.0005419703393,46:0.0005419703393):0.003883304533):0.004646817573):0.001860426953,((14:0.007780646338,((24:0.003327533378,(22:4.068858357e-05,10:4.0688…
	TREE *	TREE STATE_150160000 = [&R] (((((7:0.01002198339,((46:0.0012262033,19:0.0012262033):0.001225379732,33:0.002451583032):0.00757040036):0.0008043450427,((12:0.0001649627543,8:0.0001649627543):0.008040828766,23:0.00820579152):0.002620536915):0.002233139854,((14:0.01050544701,(((10:0.0001396720892,22:0.0001396720892):0.005027501935,(2:0.000676413871,(28:2.996963396e-05,20:2.996963396e-05):0.0006464442…
	TREE *	TREE STATE_38950000 = [&R] (((30:0.002030103736,29:0.002030103736):0.01502696024,1:0.01705706397):0.0004503148679,(((((((45:0.0009686772707,(34:0.0003496339976,31:0.0003496339976):0.000619043273):0.0008596435655,(32:0.000604556854,40:0.000604556854):0.001223763982):0.0001029246794,(48:2.420444418e-05,38:2.420444418e-05):0.001907041071):0.002496389334,((41:2.425578972e-05,44:2.425578972e-05):0.001…
	TREE *	TREE STATE_153800000 = [&R] (((((((12:0.0006826188,8:0.0006826188):0.007309931048,(23:0.007868565388,(((19:0.002000139164,46:0.002000139164):0.0001868980546,33:0.002187037219):0.00533513938,7:0.007522176599):0.0003463887893):0.0001239844597):0.002596042636,(14:0.007434098267,((((20:0.0001552711895,28:0.0001552711895):5.660240105e-05,2:0.0002118735906):0.003668322577,(10:1.588722044e-05,(24:1.4027…
	TREE *	TREE STATE_145760000 = [&R] ((((((14:0.008036943914,(((24:0.001185911963,(10:6.570320535e-05,22:6.570320535e-05):0.001120208758):0.002519560597,((2:0.0003813743642,20:0.0003813743642):0.001122270613,28:0.001503644977):0.002201827583):0.001606837139,(16:0.0004634385752,6:0.0004634385752):0.004848871124):0.002724634215):0.001723993693,(((26:0.004254242413,((4:0.001642599309,(9:3.71471105e-05,18:3.7…
	TREE *	TREE STATE_3500000 = [&R] ((30:0.0001942494577,29:0.0001942494577):0.01607122228,(1:0.01371570935,((((((16:3.780821338e-05,6:3.780821338e-05):0.005204671845,14:0.005242480058):0.001786295116,(((20:0.0009064213864,28:0.0009064213864):0.001551787876,2:0.002458209263):0.0009827120517,(10:0.003130999818,(24:0.001077970468,22:0.001077970468):0.00205302935):0.0003099214962):0.00358785386):0.00350489869…
	TREE *	TREE STATE_121480000 = [&R] ((29:0.005205789767,30:0.005205789767):0.01518693391,(((((19:0.005100681827,(33:0.003750725298,46:0.003750725298):0.001349956529):0.002501300708,((8:0.0008760701687,12:0.0008760701687):0.004919094483,23:0.005795164652):0.001806817883):0.002896701227,7:0.01049868376):0.001312123366,(((14:0.008578232305,((((28:0.0001776446507,20:0.0001776446507):0.003157158323,2:0.003334…
	TREE *	TREE STATE_103230000 = [&R] (((29:0.0021273241,30:0.0021273241):0.01297317635,(((((33:0.00184308762,19:0.00184308762):6.500360704e-06,46:0.001849587981):0.005500780847,((7:0.002493375009,(12:0.0005310643229,8:0.0005310643229):0.001962310687):0.004486198842,23:0.006979573852):0.0003707949758):0.004864763452,((14:0.006164554239,((10:0.002869528953,(2:0.00138192506,((22:0.0002144013325,24:0.00021440…
	TREE *	TREE STATE_154220000 = [&R] (((((((19:0.00475257324,(46:0.001688091418,33:0.001688091418):0.003064481822):0.001406863994,((23:0.003720593983,7:0.003720593983):0.001261694499,(12:0.0019531486,8:0.0019531486):0.003029139883):0.001177148752):0.003917113414,((((20:0.001000726792,2:0.001000726792):0.001573151874,28:0.002573878666):0.002233927846,(10:0.001031981628,(22:0.0003707779636,24:0.000370777963…
	TREE *	TREE STATE_192860000 = [&R] ((1:0.0159362942,(((((8:0.0003787508998,12:0.0003787508998):0.003702198516,(7:0.0001447395382,23:0.0001447395382):0.003936209878):0.004956173578,((46:0.001975133564,33:0.001975133564):0.002309586449,19:0.004284720013):0.004752402981):0.001908560682,((14:0.007318717225,(((6:0.0007683935489,16:0.0007683935489):0.003593836607,24:0.004362230156):0.0001624224675,((22:0.0008…
	TREE *	TREE STATE_189980000 = [&R] ((((((14:0.006491915302,((((22:0.001006716111,10:0.001006716111):0.00252493997,24:0.003531656081):0.0001415429554,(2:0.002547178697,(28:0.001187723239,20:0.001187723239):0.001359455458):0.001126020339):0.0007929653182,(6:0.0003707632855,16:0.0003707632855):0.004095401069):0.002025750947):0.003233813666,(((11:0.004620318681,((27:0.00159191299,5:0.00159191299):0.00078773…
	TREE *	TREE STATE_25040000 = [&R] ((30:0.004606222439,29:0.004606222439):0.01676568196,(((((((23:0.002653584967,7:0.002653584967):0.002721967764,(8:0.00117008518,12:0.00117008518):0.004205467551):0.004905668184,(14:0.009298916151,(((24:0.003230097405,(22:6.38079383e-05,10:6.38079383e-05):0.003166289466):0.0002736384273,((20:0.0004951160657,28:0.0004951160657):0.001392523182,2:0.001887639248):0.001616096…
	TREE *	TREE STATE_149360000 = [&R] ((((((((((10:0.0006424861117,22:0.0006424861117):0.002090938171,((28:0.0004164606022,2:0.0004164606022):0.0009469667913,20:0.001363427394):0.001369996889):0.005141507998,(24:0.006768321026,(16:9.913410962e-05,6:9.913410962e-05):0.006669186916):0.001106611255):0.001195609973,14:0.009070542253):0.001105551296,(((26:0.007695193417,18:0.007695193417):2.107040676e-05,17:0.0…
	TREE *	TREE STATE_212840000 = [&R] (((((((14:0.008874835894,((((28:0.001267376199,20:0.001267376199):0.000446030607,2:0.001713406806):0.00246013614,((10:0.0002864901641,22:0.0002864901641):0.000222500668,24:0.0005089908321):0.003664552114):0.00249630756,(6:0.0001541258946,16:0.0001541258946):0.006515724612):0.002204985388):0.001707249166,7:0.01058208506):0.0001685981126,(((26:0.003828722067,17:0.0038287…
	TREE *	TREE STATE_162180000 = [&R] ((1:0.01515178547,((((13:0.005990531039,((17:0.001544946418,26:0.001544946418):0.003224412887,(4:0.0005105556293,9:0.0005105556293):0.004258803676):0.001221171733):0.002054047602,(11:0.003546047378,((15:0.001224325131,((5:0.0005129842964,27:0.0005129842964):0.0006093006739,3:0.00112228497):0.0001020401603):0.001000951286,(21:0.0001528125485,25:0.0001528125485):0.002072…
	TREE *	TREE STATE_151400000 = [&R] ((((((39:0.0002549702874,42:0.0002549702874):0.002575735392,(37:0.001294507252,(35:0.0004113326643,47:0.0004113326643):0.0008831745877):0.001536198427):0.003409359368,((36:0.0009220862258,(41:2.537701944e-05,44:2.537701944e-05):0.0008967092064):0.003666123568,(45:0.003255076552,(((48:4.739830432e-05,38:4.739830432e-05):0.0002460999527,40:0.000293498257):0.00147616473,(…
	TREE *	TREE STATE_57850000 = [&R] ((30:0.0009134266794,29:0.0009134266794):0.02753373592,((((7:0.00489485199,(12:0.001042238843,8:0.001042238843):0.003852613148):0.003005396188,23:0.007900248179):0.001659991917,(19:0.00773907277,(33:0.002907869309,46:0.002907869309):0.004831203461):0.001821167325):0.002982746225,(((((6:0.0001388061007,16:0.0001388061007):0.005139038895,(((24:0.001674092003,22:0.00167409…
	TREE *	TREE STATE_158460000 = [&R] ((29:0.0008860603653,30:0.0008860603653):0.02915003515,(((((((8:0.0002813578248,12:0.0002813578248):0.006526504778,(7:0.001485786139,23:0.001485786139):0.005322076464):0.0009342996826,((19:0.0005026169551,33:0.0005026169551):0.002453990748,46:0.002956607703):0.004785554583):0.001194819229,(((14:0.006024209782,(16:0.001089820214,6:0.001089820214):0.004934389568):0.00053…
	TREE *	TREE STATE_129810000 = [&R] ((29:0.001201010003,30:0.001201010003):0.02455266838,((((((7:0.002646838224,23:0.002646838224):0.006157198214,((8:0.001350142179,12:0.001350142179):0.007212874619,(33:0.001559603207,(19:0.0008356087187,46:0.0008356087187):0.0007239944886):0.007003413591):0.0002410196397):0.001686053224,(13:0.008215030226,(((17:0.004965679674,(26:0.003856789203,(18:0.001274310092,(4:0.0…
	TREE *	TREE STATE_140290000 = [&R] ((((23:0.007252908579,(8:0.001301223578,12:0.001301223578):0.005951685):0.001053820513,(7:0.007398013471,((33:0.001612031163,46:0.001612031163):0.005363743356,19:0.006975774519):0.000422238952):0.0009087156205):0.003049625862,(((1:0.009402452414,((((9:0.002817866225,4:0.002817866225):0.004274259398,13:0.007092125624):0.0006942373128,(18:0.005754294937,(17:0.00306029398…
	TREE *	TREE STATE_113900000 = [&R] ((29:9.39799598e-05,30:9.39799598e-05):0.01824232759,(((((((((9:0.0005767194303,4:0.0005767194303):0.0005525809258,18:0.001129300356):0.002643644572,26:0.003772944928):0.002143050274,17:0.005915995202):0.004845241041,((11:0.00538324127,((27:0.003586419071,((25:7.967297825e-05,21:7.967297825e-05):0.003101910577,3:0.003181583555):0.0004048355159):4.642862421e-05,(5:0.000…
	TREE *	TREE STATE_74870000 = [&R] (((((((11:0.00378373054,(((25:3.253295573e-05,21:3.253295573e-05):0.001529707571,3:0.001562240527):0.0001488909101,(15:0.00170386804,(27:0.0008003916023,5:0.0008003916023):0.0009034764381):7.263396624e-06):0.002072599103):0.004468527598,((18:0.002727775863,(4:0.00264518212,9:0.00264518212):8.259374277e-05):0.003424383244,(17:0.003025990697,26:0.003025990697):0.003126168…
	TREE *	TREE STATE_79230000 = [&R] ((((19:0.007477147524,(46:0.001721486946,33:0.001721486946):0.005755660578):0.002773770667,((7:0.0008413746686,23:0.0008413746686):0.008205113361,(12:0.0005285353412,8:0.0005285353412):0.008517952689):0.001204430161):0.003896396707,(((((37:0.002220184526,(39:0.001176263903,(35:0.0004341434524,47:0.0004341434524):0.0007421204505):0.001043920623):0.0004936056079,42:0.0027…
	TREE *	TREE STATE_27670000 = [&R] ((30:0.002727440046,29:0.002727440046):0.02773414251,(((1:0.01105221313,((((13:0.008315494898,(((5:0.000805844816,(27:0.0005219104383,15:0.0005219104383):0.0002839343776):0.001757146717,((25:0.0005702952092,21:0.0005702952092):0.0004975818265,3:0.001067877036):0.001495114498):0.002117581105,11:0.004680572638):0.00363492226):0.0001536040805,(18:0.005202409847,((9:0.00083…
	TREE *	TREE STATE_23770000 = [&R] ((30:0.001992984398,29:0.001992984398):0.02241215506,(((((14:0.008726830707,((6:0.001070770956,16:0.001070770956):0.005335509665,(((2:0.0006973315608,28:0.0006973315608):0.001071026064,20:0.001768357624):0.0006365937365,(22:0.001404057975,(24:0.0005535101957,10:0.0005535101957):0.0008505477797):0.001000893386):0.00400132926):0.002320550086):0.001336102058,(((8:0.0009568…
	TREE *	TREE STATE_33540000 = [&R] ((1:0.01265984327,(30:0.003608770618,29:0.003608770618):0.009051072653):7.462406966e-05,((((((33:0.003415017204,(19:0.002833158815,46:0.002833158815):0.000581858389):0.005002821903,7:0.008417839107):0.0001492422568,((12:0.0003226826816,8:0.0003226826816):0.004389780913,23:0.004712463595):0.003854617769):0.00166276022,(((6:0.0002503845524,16:0.0002503845524):0.0039393561…
	TREE *	TREE STATE_45220000 = [&R] ((((43:0.007826262136,(((42:0.002158018391,((47:0.0009364492239,35:0.0009364492239):0.0001504004929,37:0.001086849717):0.001071168674):0.0003211339837,39:0.002479152375):0.003513324538,(((48:0.0005312420011,38:0.0005312420011):0.003254655947,(32:0.001720896325,((45:0.0006788650527,(34:0.0002253654412,31:0.0002253654412):0.0004534996115):0.0009361238008,40:0.001614988854…
	TREE *	TREE STATE_147630000 = [&R] (((((((12:0.001868003954,8:0.001868003954):0.004455674826,(7:0.001043659242,23:0.001043659242):0.005280019538):0.00317466771,((46:0.00198561518,33:0.00198561518):0.003452186045,19:0.005437801224):0.004060545265):0.002149660985,((((47:0.0008811268257,(35:0.0007504276551,39:0.0007504276551):0.0001306991706):0.0008267668095,(42:0.0009540600783,37:0.0009540600783):0.000753…
	TREE *	TREE STATE_223300000 = [&R] ((30:0.002610772428,29:0.002610772428):0.01634126027,((1:0.01046030466,((((11:0.004812122058,(3:0.003253835354,((((21:2.779359104e-05,25:2.779359104e-05):0.001693076396,15:0.001720869987):0.0001436581039,27:0.001864528091):0.0004345285699,5:0.002299056661):0.0009547786932):0.001558286703):0.001582178473,((18:0.002359978297,13:0.002359978297):0.002708309342,((17:0.00229…
	TREE *	TREE STATE_62010000 = [&R] ((30:0.00126450936,29:0.00126450936):0.02580030221,(1:0.01477156231,((((33:0.003224147057,(46:0.00296314494,19:0.00296314494):0.0002610021168):0.004565651687,(((12:0.001098849666,8:0.001098849666):0.005455864115,7:0.006554713781):0.0002057037969,23:0.006760417578):0.001029381166):0.004334509563,(((11:0.004390424923,(3:0.002991415749,(((27:0.001318520296,15:0.00131852029…
	TREE *	TREE STATE_139310000 = [&R] ((((7:0.006420982019,(19:0.005861913871,(33:0.002132904982,46:0.002132904982):0.003729008889):0.0005590681482):0.002569582278,(23:0.007608135958,(8:0.0004616628096,12:0.0004616628096):0.007146473149):0.001382428338):0.003167694869,((1:0.0115920589,(((13:0.00411299786,(((9:0.001013056258,4:0.001013056258):0.0002802767964,18:0.001293333054):0.001329708453,(26:0.002589226…
	TREE *	TREE STATE_32920000 = [&R] ((30:0.003175673621,29:0.003175673621):0.01172906551,(1:0.01199675021,((((((8:1.236298538e-05,12:1.236298538e-05):0.00761037306,(7:0.007223405305,(19:0.002930236664,(46:0.001509396545,33:0.001509396545):0.001420840119):0.004293168641):0.0003993307401):6.198337487e-05,23:0.00768471942):0.001771599557,((14:0.005191286564,(6:0.001582062831,16:0.001582062831):0.003609223734…
	TREE *	TREE STATE_213340000 = [&R] (((((((14:0.004354593934,7:0.004354593934):0.002821650264,((((28:0.0004480537172,2:0.0004480537172):0.0008141649519,20:0.001262218669):0.0007329341864,(24:0.001111664109,(22:1.673376445e-06,10:1.673376445e-06):0.001109990733):0.0008834887466):0.004697868885,(6:0.0005893828083,16:0.0005893828083):0.006103638932):0.0004832224574):0.00173290626,(((18:0.003703949916,(4:0.0…
	TREE *	TREE STATE_200870000 = [&R] ((((((((((17:0.001668067199,18:0.001668067199):0.0002508195183,(4:7.924585386e-05,9:7.924585386e-05):0.001839640864):5.671105002e-05,26:0.001975597768):0.002912067211,13:0.004887664979):0.002012563575,(((15:0.0007769958702,27:0.0007769958702):0.001311133905,((25:1.54251928e-05,21:1.54251928e-05):0.001827859897,(5:0.0005815529718,3:0.0005815529718):0.001261732118):0.000…
	TREE *	TREE STATE_72790000 = [&R] (((((((((8:0.0005414715206,12:0.0005414715206):0.004472897501,23:0.005014369022):0.004584731495,(19:0.004412742294,(33:0.003632067975,46:0.003632067975):0.0007806743194):0.005186358223):0.0002980056722,7:0.009897106189):0.00180414329,(((6:2.611120151e-05,16:2.611120151e-05):0.006621128838,((2:0.001914652037,(28:0.0004842891065,20:0.0004842891065):0.001430362931):0.00320…
	TREE *	TREE STATE_28600000 = [&R] ((30:3.99194068e-06,29:3.99194068e-06):0.02245589806,(((((33:0.002388183059,46:0.002388183059):0.00088473877,19:0.003272921829):0.00331040855,((8:0.001376395667,12:0.001376395667):0.00282157844,7:0.004197974107):0.002385356272):0.002405963393,23:0.008989293772):0.004122439613,((43:0.007911999867,((((41:4.484721026e-05,44:4.484721026e-05):0.0001116223043,36:0.00015646951…
	TREE *	TREE STATE_156550000 = [&R] (((((((((9:0.001215913541,4:0.001215913541):0.003370425491,(17:0.00366402564,26:0.00366402564):0.0009223133923):0.001832605752,13:0.006418944784):0.0004170395439,(11:0.004501453033,(((5:0.0003245090645,15:0.0003245090645):0.0005781210192,27:0.0009026300837):0.001717469014,(21:0.002350966989,(25:0.002302949114,3:0.002302949114):4.801787552e-05):0.0002691321081):0.001881…
	TREE *	TREE STATE_37730000 = [&R] ((30:0.002034674485,29:0.002034674485):0.02313003148,(1:0.0170588929,(((((36:0.0005744377136,(44:3.596220893e-05,41:3.596220893e-05):0.0005384755046):0.003463013366,((40:0.001469463441,(38:0.0004677527944,48:0.0004677527944):0.001001710646):0.0003431131651,(32:0.001617107886,(34:0.001061328761,(45:0.000880559454,31:0.000880559454):0.0001807693073):0.000555779125):0.0001…
	TREE *	TREE STATE_176560000 = [&R] ((1:0.01390288715,((((14:0.00591869954,(((22:0.0004189266977,10:0.0004189266977):0.003018345199,(2:0.002452763425,(20:0.000748483256,28:0.000748483256):0.001704280169):0.0009845084722):0.002143628451,((6:0.0001574992371,16:0.0001574992371):0.001914404781,24:0.002071904018):0.00350899633):0.0003377991914):0.002539013067,18:0.008457712606):0.0009292879936,(((13:0.0074057…
	TREE *	TREE STATE_60610000 = [&R] ((30:0.003250361906,29:0.003250361906):0.02426055633,(((((((4:0.0003446501177,9:0.0003446501177):0.002103613541,(26:0.001755261371,17:0.001755261371):0.0006930022883):0.005705733996,13:0.008153997655):0.001215043406,(((15:0.001515474487,((27:0.0004361256493,5:0.0004361256493):0.001016753158,3:0.001452878808):6.259567931e-05):0.0002880303107,(21:0.0003087487024,25:0.0003…
	TREE *	TREE STATE_191200000 = [&R] ((1:0.0161164465,((((7:0.004438134619,(23:0.002069140942,(8:0.001327425131,12:0.001327425131):0.0007417158108):0.002368993677):0.003568145778,((33:0.003011293603,46:0.003011293603):0.00348797432,19:0.006499267923):0.001507012474):0.003800727911,((14:0.007878077798,((((28:0.001270164064,(2:0.0002526861923,20:0.0002526861923):0.001017477872):0.0009220857376,(22:6.4960717…
	TREE *	TREE STATE_189060000 = [&R] ((1:0.016553343,((((((((34:0.001161455092,31:0.001161455092):0.0008542795101,(32:0.0001827426857,45:0.0001827426857):0.001832991916):0.001132955465,(40:0.001398132624,(38:0.0004181558216,48:0.0004181558216):0.0009799768024):0.001750557442):0.000839290697,((41:5.508256927e-05,44:5.508256927e-05):0.0001746114106,36:0.0002296939799):0.003758286783):0.0005234740634,(((47:0…
	TREE *	TREE STATE_235590000 = [&R] ((30:0.00115482798,29:0.00115482798):0.01847816033,(((((((39:0.0008846127428,(35:0.000851718559,37:0.000851718559):3.289418382e-05):1.96761762e-05,47:0.000904288919):0.0007057938554,42:0.001610082774):0.004671988968,(((34:0.001697457234,(31:0.0005746345765,45:0.0005746345765):0.001122822657):0.0004301143174,(((40:0.0001741343432,48:0.0001741343432):0.000558931288,38:0.…
	TREE *	TREE STATE_80570000 = [&R] ((1:0.01602913668,((43:0.006925568486,((((36:0.0006786128226,41:0.0006786128226):0.0005488920772,44:0.0012275049):0.004220018419,(((32:0.0007799253946,45:0.0007799253946):0.0005653815217,(34:0.0004765248129,31:0.0004765248129):0.0008687821034):0.0003876145191,(40:0.000546373832,(38:0.0002178760416,48:0.0002178760416):0.0003284977904):0.001186547603):0.003714601883):0.00…
	TREE *	TREE STATE_11910000 = [&R] ((30:0.0008090874051,29:0.0008090874051):0.01638522734,(1:0.0133509239,(((((33:0.004261355562,19:0.004261355562):0.0007068910932,46:0.004968246655):0.002930715188,((12:7.07874476e-05,8:7.07874476e-05):0.005381808942,(7:0.001556397678,23:0.001556397678):0.003896198712):0.002446365454):0.002508104362,(((13:0.007845719739,(11:0.004247500184,(3:0.003654240432,(((15:0.001799…
	TREE *	TREE STATE_56660000 = [&R] ((30:0.0007914932558,29:0.0007914932558):0.01605053319,(((((37:0.002306585242,((39:0.001086198707,(47:0.0003665163713,35:0.0003665163713):0.0007196823353):0.0007013359866,42:0.001787534693):0.0005190505492):0.00184017766,(((((31:0.0007347341692,(40:0.0001051471528,34:0.0001051471528):0.0006295870164):0.0004585238922,45:0.001193258061):0.00022133737,32:0.001414595431):0.…
	TREE *	TREE STATE_175330000 = [&R] (((((((18:0.004368998078,(6:2.527485049e-05,16:2.527485049e-05):0.004343723227):0.001567515183,(((22:0.001055036762,(20:0.0005544894648,28:0.0005544894648):0.0005005472975):0.0001840976702,10:0.001239134432):0.0006575212012,2:0.001896655634):0.004039857627):0.0004796573051,(14:0.004024155044,24:0.004024155044):0.002392015522):0.001421954073,(((((9:0.0002034789684,4:0.0…
	TREE *	TREE STATE_132290000 = [&R] ((((((12:0.0006938557747,8:0.0006938557747):0.003587714967,23:0.004281570742):0.001267541847,7:0.005549112588):0.003496787389,(46:0.00459983463,(33:0.004310751411,19:0.004310751411):0.0002890832196):0.004446065347):0.002257116601,((((((17:0.004111456464,((9:0.001434034183,4:0.001434034183):0.0001100054345,18:0.001544039617):0.002567416847):8.354461401e-05,26:0.00419500…
	TREE *	TREE STATE_56490000 = [&R] ((30:0.00100367788,29:0.00100367788):0.01561014793,((((((42:0.002498995641,(35:0.0008121423244,(47:0.0005315610356,39:0.0005315610356):0.0002805812888):0.001686853317):0.0003044548685,37:0.00280345051):0.00267445,((((45:0.0001486201714,40:0.0001486201714):0.0002991756736,((34:8.05439587e-06,32:8.05439587e-06):0.0003755208607,31:0.0003835752566):6.422058834e-05):0.002396…
	TREE *	TREE STATE_157820000 = [&R] ((29:0.008080727383,30:0.008080727383):0.02259387683,(((((46:0.004236556622,(19:0.002289858113,33:0.002289858113):0.001946698509):0.005364638433,((8:0.0006446871557,12:0.0006446871557):0.00670208653,(7:0.005900692147,23:0.005900692147):0.001446081539):0.002254421368):0.0007904743811,(((((24:0.0009968326628,(22:0.0009167510802,10:0.0009167510802):8.00815826e-05):0.00520…
	TREE *	TREE STATE_232470000 = [&R] ((30:0.003929330416,29:0.003929330416):0.01214461192,((1:0.0125132024,(((((((34:0.0008497723863,31:0.0008497723863):0.00180825083,(40:0.002329215603,(48:0.0001830160389,38:0.0001830160389):0.002146199564):0.0003288076135):0.0008680235486,(45:0.003125246684,32:0.003125246684):0.0004008000812):0.0002066824598,(36:0.0005303756434,(41:5.791322278e-05,44:5.791322278e-05):0.…
	TREE *	TREE STATE_162120000 = [&R] ((1:0.01532897145,((((13:0.005162916559,((17:0.002550688454,26:0.002550688454):0.001834862938,(4:0.002084321214,9:0.002084321214):0.002301230178):0.0007773651672):0.003373538022,(11:0.002781833059,((((5:7.868070015e-05,27:7.868070015e-05):0.000892723571,3:0.0009714042711):0.0006938158734,15:0.001665220144):0.0005965953566,(21:0.000647256328,25:0.000647256328):0.0016145…
	TREE *	TREE STATE_145530000 = [&R] ((1:0.01332891679,(((((((18:0.0005771781306,9:0.0005771781306):0.002725744218,4:0.003302922349):0.001927759741,(13:0.004825615507,(26:0.002683731265,17:0.002683731265):0.002141884242):0.0004050665828):0.002188798146,((3:0.001930982416,(((25:0.001099931883,21:0.001099931883):0.0002185531304,(5:0.0006052476734,27:0.0006052476734):0.0007132373405):0.000442332188,15:0.0017…
	TREE *	TREE STATE_20100000 = [&R] ((30:0.008490949383,29:0.008490949383):0.009911281022,(((43:0.007715460697,(((((35:0.001283442657,47:0.001283442657):9.599696949e-05,37:0.001379439626):0.0003517133067,39:0.001731152933):0.0002016141811,42:0.001932767114):0.003456628082,(((38:0.001331702291,((34:0.001114849205,(31:0.001069712185,48:0.001069712185):4.51370202e-05):0.0001603095111,(45:0.0007008201383,32:0…
	TREE *	TREE STATE_102830000 = [&R] ((29:0.0007552900854,30:0.0007552900854):0.02134335308,(((((7:0.003245852828,23:0.003245852828):0.0008600327264,(12:0.0001836737362,8:0.0001836737362):0.003922211818):0.005037879505,((33:0.002623853091,46:0.002623853091):0.001397977307,19:0.004021830398):0.005121934661):0.003575362971,((((14:0.007570105457,(((24:0.0007558107484,(10:0.0002194943182,22:0.0002194943182):0…
	TREE *	TREE STATE_47830000 = [&R] ((1:0.01827858059,((((((19:0.002254618424,33:0.002254618424):0.001690764804,46:0.003945383228):0.005367256213,(23:0.00663846488,(7:0.006088828262,(12:0.0003165820194,8:0.0003165820194):0.005772246243):0.000549636618):0.002674174562):0.0005981836355,(((6:0.0006432149039,16:0.0006432149039):0.004095152964,(((28:0.0006378540356,20:0.0006378540356):0.000412127281,2:0.001049…
	TREE *	TREE STATE_115660000 = [&R] ((29:0.003574626902,30:0.003574626902):0.01198430717,((((43:0.006795209309,((((45:0.0006808568845,31:0.0006808568845):0.0008748530303,34:0.001555709915):0.0006675255182,(38:0.001977089232,(48:0.0003253376436,40:0.0003253376436):0.001651751589):0.0002461462007):0.002977418936,((((35:0.001038441412,47:0.001038441412):0.0002023169633,37:0.001240758375):0.0003254243987,(42…
	TREE *	TREE STATE_174420000 = [&R] (((1:0.01061761419,(((32:0.0031769352,((39:0.002789617131,(35:0.001089197411,(47:0.0009650389143,37:0.0009650389143):0.0001241584968):0.00170041972):4.010842271e-06,42:0.002793627974):0.0003833072265):0.002933716699,((((((38:0.0003220238244,48:0.0003220238244):0.001250214314,34:0.001572238138):0.0002128421074,45:0.001785080246):4.461197554e-05,31:0.001829692221):0.0010…
	TREE *	TREE STATE_147870000 = [&R] (((((((12:0.0008942657858,8:0.0008942657858):0.007729466403,(7:0.0005236867849,23:0.0005236867849):0.008100045404):0.0009855151406,((46:0.003150475966,33:0.003150475966):0.006392070581,19:0.009542546547):6.670078254e-05):0.003340815857,((((((4:0.0004225868478,9:0.0004225868478):0.0006871180253,18:0.001109704873):0.004491757054,(26:0.002892133924,17:0.002892133924):0.00…
	TREE *	TREE STATE_16630000 = [&R] ((30:0.001715139876,29:0.001715139876):0.01951146601,(((43:0.007029987755,((((((45:0.0005141461118,31:0.0005141461118):0.0009184679682,(32:0.0007396876027,34:0.0007396876027):0.0006929264773):0.0003220565187,48:0.001754670599):0.002186748218,38:0.003941418817):3.965451361e-05,(36:0.00115236973,(44:0.0001432544851,41:0.0001432544851):0.001009115245):0.0028287036):0.00089…
	TREE *	TREE STATE_14160000 = [&R] ((30:0.001201966419,29:0.001201966419):0.01970448393,(((43:0.00683806182,(((42:0.003045421549,(37:0.001978311581,(35:0.0007186676849,47:0.0007186676849):0.001259643896):0.001067109968):9.336667101e-06,(40:0.0008419506712,39:0.0008419506712):0.002212807544):0.002486190555,((((45:0.0001584008821,31:0.0001584008821):0.0009207315749,34:0.001079132457):0.001284943158,(48:0.0…
	TREE *	TREE STATE_200170000 = [&R] ((((((17:0.005562599225,(26:0.004472615365,(18:0.002974831813,(4:0.0004974392418,9:0.0004974392418):0.002477392572):0.001497783552):0.00108998386):0.002431845749,((11:0.005154458272,((((3:0.0002908606636,5:0.0002908606636):0.0003039678845,27:0.0005948285481):0.0009570732011,15:0.001551901749):0.001286356308,(25:0.0006689995797,21:0.0006689995797):0.002169258478):0.0023…
	TREE *	TREE STATE_56430000 = [&R] ((30:0.0001324872723,29:0.0001324872723):0.01869549669,((((((42:0.0009762215544,((39:0.0005417747796,35:0.0005417747796):0.0001253172136,47:0.0006670919932):0.0003091295612):0.001581964702,37:0.002558186257):0.003021896642,(((32:0.0008651085385,(45:0.000467184681,(40:0.000344365773,(34:6.427232878e-05,31:6.427232878e-05):0.0002800934443):0.000122818908):0.0003979238575)…
	TREE *	TREE STATE_86970000 = [&R] (((((43:0.006424837416,((((42:0.001800083684,39:0.001800083684):0.0005071067999,(47:0.0008712067491,35:0.0008712067491):0.001435983735):0.0003403294022,37:0.002647519886):0.001190351697,(((41:0.000161176142,44:0.000161176142):0.0005443570241,36:0.0007055331661):0.002404225331,(((34:0.001482908641,(45:0.000465923945,31:0.000465923945):0.001016984696):0.0003539282271,(40:…
	TREE *	TREE STATE_58430000 = [&R] ((30:0.001824935915,29:0.001824935915):0.01990560055,(((23:0.004617334426,((19:0.002830650338,(46:0.002229616939,33:0.002229616939):0.0006010333996):0.001013784509,((12:2.31161043e-05,8:2.31161043e-05):0.001903796306,7:0.001926912411):0.001917522437):0.000772899578):0.007535463289,(((((6:2.030330339e-05,16:2.030330339e-05):0.007031259844,(((10:3.563751735e-05,22:3.56375…
	TREE *	TREE STATE_106750000 = [&R] ((29:0.003197433239,30:0.003197433239):0.01402002301,((((32:0.006627004316,((42:0.001738637562,(((47:0.0008927012367,35:0.0008927012367):0.0004900830146,39:0.001382784251):0.0002414758279,37:0.001624260079):0.000114377483):0.00446167709,((((31:0.0005680163458,34:0.0005680163458):1.418166476e-05,45:0.0005821980105):0.001322513578,(40:0.001654538388,(48:0.0008120155058,3…
	TREE *	TREE STATE_218270000 = [&R] ((30:0.003016271766,29:0.003016271766):0.01472471391,(1:0.01352758488,((43:0.007590494083,((39:0.002243921168,(42:0.00149706724,(47:0.00103708857,(35:6.291700471e-05,37:6.291700471e-05):0.0009741715656):0.0004599786694):0.0007468539278):0.002009396436,(((45:0.001844980766,32:0.001844980766):0.0004100197345,((40:0.000299886552,(31:5.333236034e-05,34:5.333236034e-05):0.0…
	TREE *	TREE STATE_214260000 = [&R] ((1:0.01625824977,((43:0.007666693279,((((45:0.001717298131,(40:0.001181754043,32:0.001181754043):0.0005355440874):0.0001440648124,(38:0.0002220764428,((34:0.0001092844789,31:0.0001092844789):0.0001084053113,48:0.0002176897902):4.386652582e-06):0.0016392865):0.002817362949,((36:0.0002031327468,41:0.0002031327468):6.366026811e-06,44:0.0002094987736):0.004469227119):0.00…
	TREE *	TREE STATE_113130000 = [&R] ((29:0.003613409361,30:0.003613409361):0.02153782009,((((((11:0.005794025799,(((25:0.0008821067655,21:0.0008821067655):0.001709795779,3:0.002591902545):0.0003013861811,((15:0.0006197593577,5:0.0006197593577):0.001411417529,27:0.002031176887):0.0008621118386):0.002900737073):0.001967053432,((((4:0.001081303314,9:0.001081303314):0.001552606376,18:0.00263390969):0.0029487…
	TREE *	TREE STATE_32300000 = [&R] ((30:4.183464306e-05,29:4.183464306e-05):0.02188489892,(((43:0.007466696311,(((39:0.0006706211338,42:0.0006706211338):0.0008460402314,((35:0.0005141436994,47:0.0005141436994):0.0006691646795,37:0.001183308379):0.0003333529864):0.005031799162,(((((31:0.0005891048823,(34:0.0005091934543,45:0.0005091934543):7.991142804e-05):0.00144716675,(48:0.0001552886785,38:0.0001552886…
	TREE *	TREE STATE_46370000 = [&R] ((1:0.01514750294,((((((8:0.0004455947494,12:0.0004455947494):0.00539292807,(7:0.00337292582,23:0.00337292582):0.002465596999):0.002407117338,((33:0.002161594453,19:0.002161594453):0.0009881121511,46:0.003149706604):0.005095933554):0.001536335595,(14:0.00625572432,(((20:0.0004212731369,28:0.0004212731369):0.0004622960403,2:0.0008835691772):0.003540004686,(((10:0.0007004…
	TREE *	TREE STATE_236880000 = [&R] ((30:0.003365250974,29:0.003365250974):0.03744498955,(((((((47:0.001011801484,37:0.001011801484):0.0007715815719,35:0.001783383056):0.0006500734464,(39:0.00136009133,42:0.00136009133):0.001073365172):0.00326522652,((41:0.0003839137057,(44:0.000203839831,36:0.000203839831):0.0001800738747):0.004455070239,((40:0.0006771815486,(48:0.0002689191288,38:0.0002689191288):0.000…
	TREE *	TREE STATE_212470000 = [&R] ((((((((26:0.001235880874,17:0.001235880874):0.004495132314,((((27:0.0007911142893,(3:0.000494627672,15:0.000494627672):0.0002964866172):0.001305528932,(21:0.0004642648094,25:0.0004642648094):0.001632378412):0.001415106851,5:0.003511750072):0.00186268255,11:0.005374432622):0.0003565805658):0.00122932578,(13:0.006701140391,(4:0.003154378747,(9:0.001490520987,18:0.001490…
	TREE *	TREE STATE_54610000 = [&R] ((30:0.003854698607,29:0.003854698607):0.01141849556,(((((18:0.008067261628,(((20:0.00191177542,28:0.00191177542):0.000142534354,(10:0.00204432235,(2:0.001903719694,(22:0.0003064977612,24:0.0003064977612):0.001597221933):0.0001406026552):9.987424864e-06):0.003508900529,((6:0.0006642619624,16:0.0006642619624):0.004719009669,14:0.005383271632):0.0001799386723):0.002504051…
	TREE *	TREE STATE_195240000 = [&R] ((((((((44:4.557779555e-05,36:4.557779555e-05):0.0004578434431,41:0.0005034212386):0.004605670012,((38:0.0006621167406,48:0.0006621167406):0.001904196228,((40:0.0002024130119,(31:0.0001951038758,34:0.0001951038758):7.309136169e-06):0.002133667456,(45:0.0005355735696,32:0.0005355735696):0.001800506899):0.0002302325007):0.002542778281):0.001987300171,(((37:0.001520560288…
	TREE *	TREE STATE_206810000 = [&R] ((((((42:0.00127667952,(((47:0.0001259528755,35:0.0001259528755):0.0003273866731,39:0.0004533395486):0.0004318213199,37:0.0008851608686):0.000391518651):0.004710786019,((((38:0.0003021651692,48:0.0003021651692):0.002039114784,(((31:0.0006045859859,34:0.0006045859859):0.0001216792624,45:0.0007262652484):0.0004755523027,32:0.001201817551):0.001139462402):4.430633159e-05,…
	TREE *	TREE STATE_57130000 = [&R] ((30:0.001208543694,29:0.001208543694):0.02207506007,(((((((39:0.001328573054,35:0.001328573054):0.0001441521917,(37:0.001254680689,47:0.001254680689):0.000218044556):0.0007552566247,42:0.00222798187):0.002147667075,(((44:0.0002260252966,36:0.0002260252966):4.841442542e-05,41:0.000274439722):0.003691445285,(32:0.002146340441,((45:0.0008337915138,31:0.0008337915138):0.00…
	TREE *	TREE STATE_49960000 = [&R] (1:0.01774955396,((((((11:0.004866404126,13:0.004866404126):0.0001335229534,(((25:0.0006911043454,21:0.0006911043454):0.002199610763,((15:0.0004630462013,27:0.0004630462013):0.0005563468054,5:0.001019393007):0.001871322102):0.0002065218671,3:0.003097236976):0.001902690104):0.002917655158,(18:0.004586774149,(((9:0.00219041815,17:0.00219041815):0.0001001983891,4:0.0022906…
	TREE *	TREE STATE_208000000 = [&R] ((((46:0.005369703906,(19:0.003877676724,33:0.003877676724):0.001492027182):0.004086529162,((7:0.003801687686,(8:0.0007706897885,12:0.0007706897885):0.003030997897):0.003160961605,23:0.00696264929):0.002493583778):0.002554146092,((((42:0.003025764907,((37:0.00186056845,39:0.00186056845):1.520835405e-05,(35:0.0002696466764,47:0.0002696466764):0.001606130127):0.001149988…
	TREE *	TREE STATE_224500000 = [&R] ((30:0.002456122493,29:0.002456122493):0.01213872599,((1:0.01003569503,(((((44:2.939261937e-05,41:2.939261937e-05):0.00021316193,36:0.0002425545493):0.003672768436,(((48:0.0007608895425,38:0.0007608895425):0.0004088775572,40:0.0011697671):0.0001558882374,((31:0.0005235239543,45:0.0005235239543):0.0003038164154,(32:0.0001426106247,34:0.0001426106247):0.000684729745):0.0…
	TREE *	TREE STATE_164140000 = [&R] (((1:0.01099732958,((((36:0.0007429033289,(41:3.221824554e-05,44:3.221824554e-05):0.0007106850833):0.003296032648,(((38:0.0002608237556,48:0.0002608237556):0.001805856804,((31:0.001099957122,45:0.001099957122):0.0004112086724,(32:0.0001232272408,34:0.0001232272408):0.001387938553):0.0005555147654):0.001435085006,40:0.003501765565):0.000537170412):0.0005453787323,((39:0…
	TREE *	TREE STATE_160510000 = [&R] (((1:0.01035351197,(((23:0.001158183984,7:0.001158183984):0.006585282805,((19:0.007550776349,(8:0.0002672544469,12:0.0002672544469):0.007283521902):0.000114415513,(46:0.002458991573,33:0.002458991573):0.005206200289):7.827492655e-05):0.00212007273,((14:0.005657392256,((((24:4.0929608e-06,22:4.0929608e-06):0.0003427689898,10:0.0003468619506):0.002242403103,((20:0.000400…
	TREE *	TREE STATE_174690000 = [&R] ((1:0.01362392078,(((32:0.003744436653,(42:0.002176142835,(39:0.002131924673,((35:0.0003703916371,37:0.0003703916371):0.000560959826,47:0.0009313514632):0.001200573209):4.421816222e-05):0.001568293818):0.00279106089,(43:0.006419793837,((((31:0.0004495812376,45:0.0004495812376):0.0007390714372,34:0.001188652675):0.000549630098,((38:0.001104225096,48:0.001104225096):0.00…
	TREE *	TREE STATE_224060000 = [&R] ((30:0.0008929072963,29:0.0008929072963):0.0162470436,(((43:0.006555840318,(((36:0.001067623155,(44:0.0001435272392,41:0.0001435272392):0.0009240959154):0.001670407352,(34:0.001169350053,((48:0.0001007823515,38:0.0001007823515):0.0009887361842,((40:0.000549591858,45:0.000549591858):0.0002599491566,(32:0.0002109080128,31:0.0002109080128):0.0005986330017):0.0002799775211…
	TREE *	TREE STATE_53640000 = [&R] ((30:0.008865416317,29:0.008865416317):0.01413441628,(((((18:0.008651471597,((((4:0.0009804804362,9:0.0009804804362):0.002955497101,(17:0.00268717087,26:0.00268717087):0.001248806667):0.001977998261,((11:0.002298651539,15:0.002298651539):0.001368330622,((3:0.001651973462,(5:0.001003758982,27:0.001003758982):0.0006482144809):0.001183684687,(25:0.00112487012,21:0.00112487…
	TREE *	TREE STATE_80720000 = [&R] ((1:0.01373219105,((43:0.007874198542,((((41:8.482376202e-05,44:8.482376202e-05):0.0006206340012,36:0.0007054577632):0.003536635932,(((45:0.001037032095,(31:8.893241875e-05,34:8.893241875e-05):0.0009480996758):0.0002487885976,32:0.001285820692):0.0006647064155,((38:6.261210564e-06,48:6.261210564e-06):0.0004643141711,40:0.0004705753817):0.001479951726):0.002291566587):0.…
	TREE *	TREE STATE_1090000 = [&R] ((30:0.00290768506,29:0.00290768506):0.0160229617,(((((((11:0.003615228389,(((25:0.0005538217097,21:0.0005538217097):0.00100252133,(27:0.0009732989413,5:0.0009732989413):0.0005830440988):0.0004022421348,(3:0.001551983107,15:0.001551983107):0.0004066020677):0.001656643214):0.002868040976,(((18:0.0007791110517,9:0.0007791110517):0.0004140984349,4:0.001193209487):0.00324363…
	TREE *	TREE STATE_15000000 = [&R] ((30:0.0006292610914,29:0.0006292610914):0.01680759271,(((43:0.007864328769,((((35:0.001853666593,(37:0.001248661384,(47:0.0009246472904,39:0.0009246472904):0.0003240140932):0.0006050052095):0.0003106115285,40:0.002164278122):0.0004319137742,42:0.002596191896):0.003016569141,((32:0.002863110711,((36:3.875202647e-05,44:3.875202647e-05):0.0001301720292,41:0.0001689240557)…
	TREE *	TREE STATE_124590000 = [&R] ((29:0.0009645035542,30:0.0009645035542):0.01547903947,(((((((9:6.42336804e-05,4:6.42336804e-05):0.001257906341,18:0.001322140022):0.002691850621,(26:0.002620188605,17:0.002620188605):0.001393802037):0.004193572788,(13:0.007346983397,(((27:0.002053289831,3:0.002053289831):0.001727092796,((15:7.646207991e-05,5:7.646207991e-05):0.002639302994,(25:0.0008667934456,21:0.000…
	TREE *	TREE STATE_205050000 = [&R] (((((19:0.0001540071812,46:0.0001540071812):0.002105019075,33:0.002259026257):0.009517638322,(((8:0.0003095443345,12:0.0003095443345):0.004144561876,7:0.00445410621):0.00453875196,23:0.00899285817):0.002783806409):0.0009838626367,((((((18:0.004708838515,(17:0.003335176005,(26:0.002328220168,(9:0.0007146055894,4:0.0007146055894):0.001613614579):0.001006955837):0.0013736…
	TREE *	TREE STATE_227620000 = [&R] ((30:0.0003452607701,29:0.0003452607701):0.018343719,(((1:0.008361849742,(((3:0.002869487469,((25:0.0009905839337,21:0.0009905839337):0.001825723661,((5:0.0026280047,27:0.0026280047):6.575377726e-05,15:0.002693758477):0.0001225491172):5.317987448e-05):0.002347684935,11:0.005217172404):0.002585035251,((((9:0.0006314667838,18:0.0006314667838):0.0007792904482,4:0.00141075…
	TREE *	TREE STATE_3330000 = [&R] ((30:0.005631324666,29:0.005631324666):0.01347520556,(1:0.01411113263,((((14:0.007334257973,((16:0.0004713825501,6:0.0004713825501):0.00386472949,(((20:0.001487888117,(2:0.000764514589,28:0.000764514589):0.0007233735277):0.0008122904338,24:0.00230017855):0.0004056858035,(10:0.00010510576,22:0.00010510576):0.002600758594):0.001630247686):0.002998145933):0.002873058399,(((…
	TREE *	TREE STATE_235550000 = [&R] ((30:0.0001702633709,29:0.0001702633709):0.01985427291,((((((37:0.001238299167,(47:0.0003018876092,(39:0.00029284824,35:0.00029284824):9.039369159e-06):0.0009364115578):0.0001900129069,42:0.001428312074):0.00459966106,((((34:0.001883355282,(31:0.0009983517767,45:0.0009983517767):0.0008850035058):0.0001031365951,32:0.001986491878):0.000121548427,(40:0.001027680263,(48:1…
	TREE *	TREE STATE_60870000 = [&R] ((30:0.008090349222,29:0.008090349222):0.01449990835,((((13:0.008554432363,((17:0.003635834698,((4:0.001005297535,9:0.001005297535):0.002103404884,26:0.003108702419):0.0005271322788):0.00409816224,(((3:0.001055920026,(5:0.0001168979778,27:0.0001168979778):0.0009390220486):8.462178862e-05,((25:0.0002933007268,21:0.0002933007268):0.0007847073621,15:0.001078008089):6.25337…
	TREE *	TREE STATE_217060000 = [&R] ((30:0.002364502922,29:0.002364502922):0.0189796616,(1:0.01604800365,((43:0.00613908607,((((34:0.0005198200876,31:0.0005198200876):0.001536331806,(((48:0.001301252432,(40:0.001094953783,38:0.001094953783):0.0002062986491):2.983370525e-05,32:0.001331086137):0.0004230279075,45:0.001754114045):0.0003020378489):0.002296200669,((44:3.603469776e-06,41:3.603469776e-06):0.0005…
	TREE *	TREE STATE_148960000 = [&R] ((((((((11:0.002792893719,(3:0.00158048798,(21:0.0009730520006,25:0.0009730520006):0.0006074359793):0.001212405739):0.0007898214898,(15:0.002759110258,(27:0.0006339886334,5:0.0006339886334):0.002125121624):0.0008236049514):0.005439265089,13:0.009021980298):0.001119249564,((((16:0.0001115459909,6:0.0001115459909):0.007108092085,14:0.007219638076):3.549488052e-05,(24:0.0…
	TREE *	TREE STATE_95880000 = [&R] ((1:0.01123082223,((((14:0.005691132861,((16:0.0002085999039,6:0.0002085999039):0.004399393555,((28:0.0008542038876,(20:0.0002061741297,2:0.0002061741297):0.000648029758):0.002373951868,(24:0.0009181897157,(22:0.0008677398619,10:0.0008677398619):5.044985372e-05):0.00230996604):0.001379837703):0.001083139402):0.003478451916,((13:0.007007009892,((((4:0.001607047197,9:0.00…
	TREE *	TREE STATE_87600000 = [&R] (((1:0.01289747017,(((((33:0.003395920106,46:0.003395920106):0.001225711867,19:0.004621631973):0.004467461385,((12:0.000960711141,8:0.000960711141):0.007221328765,(7:0.007330427613,23:0.007330427613):0.0008516122926):0.0009070534519):0.002009248206,(((24:0.00411103744,((10:0.0002503187405,22:0.0002503187405):0.003029462523,((20:0.0005544829779,2:0.0005544829779):0.00056…
	TREE *	TREE STATE_84410000 = [&R] (((((((((21:0.0007621656807,25:0.0007621656807):0.002487518172,(3:0.001177484376,27:0.001177484376):0.002072199477):0.0001865889437,(15:0.00137006622,5:0.00137006622):0.002066206577):0.002194110913,11:0.005630383709):0.0005441517077,((13:0.005151581412,(17:0.003378687357,26:0.003378687357):0.001772894055):0.000301429349,(18:0.001744969012,(9:0.0005331808595,4:0.00053318…
	TREE *	TREE STATE_56260000 = [&R] ((30:0.001382573558,29:0.001382573558):0.01730825231,(((((((36:0.0003025636439,(41:0.000111883751,44:0.000111883751):0.0001906798929):0.002959207321,((32:0.001606211701,(((34:0.0003013851595,45:0.0003013851595):0.0002818253253,31:0.0005832104848):0.0006433450756,40:0.00122655556):0.0003796561403):0.0009148361648,(38:0.0002027974447,48:0.0002027974447):0.002318250421):0.…
	TREE *	TREE STATE_201260000 = [&R] ((((((33:0.00275122072,46:0.00275122072):0.00140336639,19:0.00415458711):0.002937671141,(((8:0.0004506497055,12:0.0004506497055):0.001863629284,7:0.002314278989):0.002827834473,23:0.005142113463):0.001950144789):0.006578307315,1:0.01367056557):0.0001705186554,((((13:0.004664388694,((9:0.0009190151872,(4:0.0004771674438,18:0.0004771674438):0.0004418477434):0.00227369803…
	TREE *	TREE STATE_160580000 = [&R] ((((1:0.009221879266,(((19:0.005629554709,(46:0.00162161034,33:0.00162161034):0.004007944369):0.001257384675,(8:0.0002156186428,12:0.0002156186428):0.006671320741):0.001157763046,(23:0.001916838834,7:0.001916838834):0.006127863596):0.001177176836):0.000266563588,((14:0.008072850784,((((22:0.0003595335665,10:0.0003595335665):0.0004723212727,24:0.0008318548392):0.0018189…
	TREE *	TREE STATE_230910000 = [&R] ((30:0.002670758999,29:0.002670758999):0.02694363309,(1:0.01309053797,((((7:0.004703144082,(19:0.003644454004,(33:0.00313051236,46:0.00313051236):0.0005139416439):0.001058690078):0.004859391573,((8:0.0003625001643,12:0.0003625001643):0.006064573315,23:0.006427073479):0.003135462176):0.002433133481,((((((5:0.001682319193,15:0.001682319193):0.0003915747679,(25:0.00041926…
	TREE *	TREE STATE_46180000 = [&R] ((1:0.01590355357,(((((8:0.001418353544,12:0.001418353544):0.005883857947,(((33:0.002125965427,19:0.002125965427):0.0003803416262,46:0.002506307053):0.003767331732,(7:0.001213992012,23:0.001213992012):0.005059646773):0.001028572706):0.002540486655,(43:0.008025628201,((((39:0.001005594634,37:0.001005594634):0.0004173449267,(35:0.0005490243654,47:0.0005490243654):0.000873…
	TREE *	TREE STATE_117070000 = [&R] ((29:0.002887279792,30:0.002887279792):0.0231918526,(1:0.01262121572,(((7:0.002228014397,23:0.002228014397):0.007104270415,((8:0.0006789431536,12:0.0006789431536):0.008060322818,((33:0.002157591018,46:0.002157591018):0.003688872812,19:0.005846463831):0.002892802141):0.0005930188399):0.002908440265,((((16:0.0003230773384,6:0.0003230773384):0.007362606804,((14:0.00688347…
	TREE *	TREE STATE_72950000 = [&R] (((((((((8:0.0001764671988,12:0.0001764671988):0.006297784882,23:0.006474252081):0.002307686306,(19:0.007662498702,(33:0.002724976061,46:0.002724976061):0.004937522641):0.001119439685):0.0008467500267,7:0.009628688413):0.002576649136,((6:0.0004016408994,16:0.0004016408994):0.007620797429,(14:0.007556155769,((28:0.001452203203,(2:0.0005718278818,20:0.0005718278818):0.000…
	TREE *	TREE STATE_89590000 = [&R] (((((((42:0.0005227475931,39:0.0005227475931):0.001457774305,(37:0.001350268796,(35:7.165719784e-05,47:7.165719784e-05):0.001278611598):0.0006302531017):0.0028589936,((((40:0.00224289422,(48:0.001599353264,38:0.001599353264):0.0006435409558):0.001039567034,(34:0.0006582659297,(31:0.0003580276305,45:0.0003580276305):0.0003002382992):0.002624195324):0.0006165583157,32:0.0…
	TREE *	TREE STATE_72120000 = [&R] (((((((48:0.001229157529,38:0.001229157529):0.0005113493617,(45:0.001479281247,(((34:0.0002008716585,31:0.0002008716585):0.0002542740944,40:0.0004551457529):0.000562902005,32:0.001018047758):0.0004612334892):0.0002612256436):0.002360087283,((41:4.685007869e-05,44:4.685007869e-05):0.0008196628826,36:0.0008665129613):0.003234081213):0.00165593479,((39:0.001160636338,42:0.…
	TREE *	TREE STATE_170770000 = [&R] ((((((((32:0.001665233577,45:0.001665233577):0.0006089083785,((34:0.001275447252,48:0.001275447252):8.588389068e-05,(38:0.001220147406,(31:0.0003951370636,40:0.0003951370636):0.0008250103427):0.0001411837365):0.0009128108124):0.001244391203,(36:0.0006943090913,(44:6.028937378e-05,41:6.028937378e-05):0.0006340197175):0.002824224066):0.001069693323,((39:0.001958388676,42…
	TREE *	TREE STATE_89950000 = [&R] ((((((((37:0.000502240795,35:0.000502240795):0.001323907204,47:0.001826147999):0.000240309532,(39:0.001838743316,42:0.001838743316):0.0002277142142):0.0045267243,(((((48:0.0005050936466,38:0.0005050936466):0.001224320928,(31:0.0009317262129,(34:0.0007264696554,40:0.0007264696554):0.0002052565574):0.000797688362):0.0003020765629,45:0.002031491138):0.0008046188424,((44:2.…
	TREE *	TREE STATE_160270000 = [&R] (((1:0.01059076142,(((14:0.005486781485,((((10:1.432242787e-05,22:1.432242787e-05):0.002243244052,(2:0.001141204153,(20:2.155491604e-05,28:2.155491604e-05):0.001119649237):0.001116362327):0.00100741948,24:0.00326498596):0.0007409109011,((16:8.544107374e-06,6:8.544107374e-06):0.002195711636,18:0.002204255744):0.001801641117):0.001480884624):0.003020525367,((11:0.0057631…
	TREE *	TREE STATE_182160000 = [&R] (((((((33:0.001686010056,46:0.001686010056):0.001612761972,19:0.003298772028):0.002771999827,(7:0.005569602963,(23:0.005237956929,(8:6.460765216e-05,12:6.460765216e-05):0.005173349276):0.0003316460349):0.0005011688923):0.003303166371,1:0.009373938227):0.001091071361,((((2:0.001598984969,(20:0.0001181774181,28:0.0001181774181):0.001480807551):0.003195905262,(24:0.001841…
	TREE *	TREE STATE_162950000 = [&R] ((1:0.01531063988,((((((18:0.005226690143,14:0.005226690143):8.869866929e-05,((6:0.0002277775379,16:0.0002277775379):0.003665762347,((2:0.001485717352,(28:0.0006419864242,20:0.0006419864242):0.0008437309277):0.0007309007563,((22:0.0001107965038,10:0.0001107965038):0.0005148084707,24:0.0006256049746):0.001591013134):0.001676921777):0.001421848928):0.001710216545,(((4:0.…
	TREE *	TREE STATE_123080000 = [&R] ((29:0.0006563614468,30:0.0006563614468):0.01762589028,((((((14:0.008673384094,((((10:0.00100629165,22:0.00100629165):0.001917786408,((28:0.0004200277994,20:0.0004200277994):0.0009114381036,2:0.001331465903):0.001592612154):0.0008354955057,24:0.003759573563):0.001360674027,(16:8.725631404e-05,6:8.725631404e-05):0.005032991276):0.003553136504):0.0009338066199,((8:0.0001…
	TREE *	TREE STATE_94710000 = [&R] ((1:0.01467901345,((((39:0.0022343408,((37:0.0004318696177,47:0.0004318696177):0.0005160622661,(42:0.0009438255674,35:0.0009438255674):4.106316389e-06):0.001286408916):0.003287119916,((((34:0.0002058512436,31:0.0002058512436):0.002524982171,((38:0.0002200306724,48:0.0002200306724):0.0008276680158,40:0.001047698688):0.001683134727):0.0009520100745,(45:0.0001071285902,32:…
	TREE *	TREE STATE_225690000 = [&R] ((30:0.001384105855,29:0.001384105855):0.01943404398,(1:0.01496700294,(((((24:0.002886156947,14:0.002886156947):0.004322437867,(((20:0.001677222552,(2:0.001488934374,28:0.001488934374):0.0001882881782):0.002435905277,(22:0.0004228867002,10:0.0004228867002):0.003690241129):0.001847165719,(16:0.0003055100429,6:0.0003055100429):0.005654783505):0.001248301267):0.0016920341…
	TREE *	TREE STATE_115030000 = [&R] ((29:0.0007035005161,30:0.0007035005161):0.01715087901,(((((14:0.008353700546,((16:9.775120446e-05,6:9.775120446e-05):0.004397544539,(((28:0.0006181307995,20:0.0006181307995):0.0002626943345,2:0.0008808251339):0.003127274548,((22:0.001155058965,10:0.001155058965):0.0001768160478,24:0.001331875012):0.00267622467):0.0004871960613):0.003858404803):0.0005200488666,((13:0.0…
	TREE *	TREE STATE_136330000 = [&R] (((43:0.008618683768,((((47:0.0004268972582,39:0.0004268972582):0.0008398537357,37:0.001266750994):9.3690021e-05,(35:0.0007740015561,42:0.0007740015561):0.0005864394589):0.003296754076,((36:0.0003836636863,(44:0.0001589792239,41:0.0001589792239):0.0002246844624):0.003623208838,((((31:0.000665043196,32:0.000665043196):0.0001222319661,(34:0.0003323401427,45:0.00033234014…
	TREE *	TREE STATE_167260000 = [&R] ((1:0.01480921366,((((46:0.001308833554,33:0.001308833554):0.006991467865,19:0.008300301418):0.0019187599,((7:0.002672804996,(12:8.310292776e-05,8:8.310292776e-05):0.002589702068):0.004960813611,23:0.007633618607):0.002585442711):0.004210621277,(((((32:0.00374168811,((44:6.031327764e-05,36:6.031327764e-05):0.0002197028555,41:0.0002800161332):0.003461671977):0.001752021…
	TREE *	TREE STATE_181170000 = [&R] (((((((23:0.006687500986,((8:0.0007179705703,12:0.0007179705703):0.004101924682,7:0.004819895252):0.001867605734):1.367129615e-05,((46:0.00154369315,33:0.00154369315):0.002989927275,19:0.004533620425):0.002167551858):0.002881458675,((((28:0.0003677029441,20:0.0003677029441):0.001337434435,2:0.001705137379):0.002640290834,((24:1.876037627e-05,22:1.876037627e-05):0.00012…
	TREE *	TREE STATE_49760000 = [&R] (1:0.02000353271,(((((((25:0.0007794064645,21:0.0007794064645):0.003298303251,((15:0.002549644237,(27:6.427783248e-05,5:6.427783248e-05):0.002485366404):0.000862647537,3:0.003412291774):0.0006654179422):0.0005102651638,11:0.00458797488):0.002175687332,((13:0.001298295507,18:0.001298295507):0.005058335707,(17:0.003703521193,((9:0.001004502492,4:0.001004502492):0.00134362…
	TREE *	TREE STATE_26940000 = [&R] ((30:0.005256115471,29:0.005256115471):0.01767790976,(((1:0.01023786889,(43:0.00799833659,(((((34:0.0005771584519,(31:0.0004049580783,45:0.0004049580783):0.0001722003736):0.002043329696,(48:0.0003910351375,38:0.0003910351375):0.002229453011):0.001118127489,40:0.003738615637):0.001817397084,((47:0.001325574649,(42:0.000878341491,35:0.000878341491):0.0004472331584):0.0012…
	TREE *	TREE STATE_75070000 = [&R] ((((((((15:0.003568477403,(((25:0.0003967883655,21:0.0003967883655):0.001531510032,5:0.001928298398):0.0001229465216,(3:0.0009369319059,27:0.0009369319059):0.001114313013):0.001517232484):0.0005114606121,11:0.004079938015):0.002352408666,13:0.006432346681):0.002040208134,((18:0.00507849619,(4:0.0003386991759,9:0.0003386991759):0.004739797014):0.0006245095005,(17:0.00306…
	TREE *	TREE STATE_28590000 = [&R] ((30:0.0009007020638,29:0.0009007020638):0.01937975378,(((((33:0.001801878784,46:0.001801878784):0.00214198473,19:0.003943863515):0.003464934755,((8:0.001854838046,12:0.001854838046):0.002217365,7:0.004072203046):0.003336595224):0.001320374623,23:0.008729172892):0.004382560493,(1:0.01295375785,((43:0.007828892712,(((41:3.243552358e-05,44:3.243552358e-05):5.559910525e-05…
	TREE *	TREE STATE_195610000 = [&R] (((((((((40:0.001556653893,(38:0.0001583110369,48:0.0001583110369):0.001398342856):0.0006708328879,(45:0.0005472259446,(34:0.0002543223068,31:0.0002543223068):0.0002929036378):0.001680260836):0.001748268255,32:0.003975755035):0.000820815234,(36:0.0006704092523,(44:0.000174244155,41:0.000174244155):0.0004961650973):0.004126161017):0.002217135351,(((47:6.4007089e-05,39:6…
	TREE *	TREE STATE_215980000 = [&R] ((1:0.01457802499,((43:0.006866659923,((((48:0.000281521708,38:0.000281521708):0.002761439805,(((31:0.0001054759171,32:0.0001054759171):0.001119601391,45:0.001225077309):0.0009901980966,(40:0.001299278999,34:0.001299278999):0.0009159964065):0.0008276861079):0.0005036375855,((41:0.0001560670236,44:0.0001560670236):0.0002371466535,36:0.0003932136771):0.003153385421):0.00…
	TREE *	TREE STATE_160700000 = [&R] (((1:0.00971344753,(((19:0.004407286244,(46:0.002711301562,33:0.002711301562):0.001695984682):0.003117567972,((8:0.0005517008049,12:0.0005517008049):0.006572845595,(23:0.001031312716,7:0.001031312716):0.006093233684):0.0004003078157):0.001670526603,((14:0.006700628502,((16:0.0006597398237,(6:0.0003454899019,18:0.0003454899019):0.0003142499218):0.00496898114,(24:0.00196…
	TREE *	TREE STATE_38550000 = [&R] ((30:0.000906516616,29:0.000906516616):0.02016054539,(1:0.01471808322,(((((44:4.225836519e-05,41:4.225836519e-05):0.0004952461707,36:0.0005375045358):0.004195842468,(((((47:0.001420795829,35:0.001420795829):0.0002440692637,42:0.001664865093):0.0006836042784,37:0.002348469371):0.000150045232,39:0.002498514603):0.001989496063,((48:0.001304236491,(45:0.0007354465856,(31:0.…
	TREE *	TREE STATE_197030000 = [&R] (((((((41:0.0002383597675,(36:0.0001047220034,44:0.0001047220034):0.0001336377641):0.004492851479,((39:0.002070658867,(37:0.001905223152,((47:0.0006830887249,35:0.0006830887249):9.626152973e-06,42:0.0006927148779):0.001212508274):0.0001654357153):0.002589506315,32:0.004660165182):7.104606482e-05):4.077971445e-05,((40:0.001033695766,(48:0.0005314801962,38:0.000531480196…
	TREE *	TREE STATE_690000 = [&R] ((30:9.945422183e-05,29:9.945422183e-05):0.02497289703,((((((23:0.0005986805533,7:0.0005986805533):0.00778262078,(12:0.0006433279182,8:0.0006433279182):0.007737973415):0.0007185278223,((33:0.0009917311431,19:0.0009917311431):0.001431547103,46:0.002423278247):0.006676550909):0.001153061852,((((11:0.003027574297,((3:0.0004171617481,(25:0.0002714731887,21:0.0002714731887):0.…
	TREE *	TREE STATE_32760000 = [&R] ((30:0.001102504652,29:0.001102504652):0.01573017216,(((((8:0.0007779220946,12:0.0007779220946):0.001347720955,23:0.002125643049):0.006019635502,(7:0.007045498672,(19:0.003607366276,(46:0.002881645852,33:0.002881645852):0.0007257204239):0.003438132396):0.001099779879):0.001471874783,(((6:0.0001354272356,16:0.0001354272356):0.006241692895,14:0.006377120131):0.00083365030…
	TREE *	TREE STATE_126530000 = [&R] ((29:0.002617692093,30:0.002617692093):0.01591318593,(((43:0.006183096257,(((39:0.0008039675501,42:0.0008039675501):0.0008573979217,((37:0.0008408423825,47:0.0008408423825):0.0001664031394,35:0.001007245522):0.0006541199498):0.003698703231,((32:0.004427440168,(36:0.0004647569306,(44:0.0001685808859,41:0.0001685808859):0.0002961760448):0.003962683237):0.0003249259853,((…
	TREE *	TREE STATE_148840000 = [&R] (((((((((16:0.0003120638729,6:0.0003120638729):0.005919376657,24:0.00623144053):0.0007242638463,((22:0.001032922008,10:0.001032922008):0.003461677758,(2:0.002927696358,(20:0.001407694,28:0.001407694):0.001520002358):0.001566903407):0.002461104611):0.0005351751485,14:0.007490879525):0.002784361714,(((15:0.003054224488,(27:0.001562794816,5:0.001562794816):0.001491429672)…
	TREE *	TREE STATE_42960000 = [&R] ((((23:0.007757964163,(8:0.0001834997458,12:0.0001834997458):0.007574464417):0.002084019818,(((33:0.0009413040509,19:0.0009413040509):0.002497857829,46:0.00343916188):0.004980363997,7:0.008419525877):0.001422458104):0.001941870107,(43:0.008183848006,(((39:0.001780863016,((35:0.0002188043305,47:0.0002188043305):7.15501277e-05,37:0.0002903544582):0.001490508557):6.8124529…
	TREE *	TREE STATE_24380000 = [&R] ((30:0.002149147253,29:0.002149147253):0.02357229415,(((((14:0.007879955005,((((2:0.0008497765941,(28:0.0005017297572,20:0.0005017297572):0.0003480468369):0.001348872203,10:0.002198648797):0.0002571059066,(22:0.0003022723288,24:0.0003022723288):0.002153482374):0.004325511676,(6:0.001485073319,16:0.001485073319):0.00529619306):0.001098688626):0.003588941995,(((8:0.000577…
	TREE *	TREE STATE_66690000 = [&R] (((((((42:0.001965041841,39:0.001965041841):6.417693999e-05,(37:0.001029606037,(47:0.0006773675394,35:0.0006773675394):0.0003522384979):0.0009996127441):0.00524040384,((((40:0.001353667163,38:0.001353667163):2.135566307e-05,(48:0.0007620294724,34:0.0007620294724):0.0006129933533):0.0005132705303,((32:0.0005247587076,45:0.0005247587076):0.001067601764,31:0.001592360472):…
	TREE *	TREE STATE_85170000 = [&R] ((((((((17:0.001911631972,26:0.001911631972):0.004362951357,(18:0.003870525499,(9:0.0007999333212,4:0.0007999333212):0.003070592178):0.00240405783):0.001106204713,13:0.007380788041):0.0005210796988,(((3:0.001287274246,(25:0.0009801791268,21:0.0009801791268):0.0003070951197):0.001521978602,((27:0.0004148403629,15:0.0004148403629):0.001199589919,5:0.001614430282):0.001194…
	TREE *	TREE STATE_202520000 = [&R] (((((33:0.002503235979,46:0.002503235979):0.003479753676,19:0.005982989655):0.003573038067,(7:0.007459461525,((8:0.001342804929,12:0.001342804929):0.004783963348,23:0.006126768277):0.001332693248):0.002096566198):0.004276080533,((((((39:0.0011695221,42:0.0011695221):0.0002547775617,37:0.001424299662):0.0002743287768,(35:9.20436717e-05,47:9.20436717e-05):0.001606584767)…
	TREE *	TREE STATE_31990000 = [&R] ((30:0.002766291001,29:0.002766291001):0.0217493382,((((43:0.008330149418,((((42:0.001115916136,39:0.001115916136):0.0006248834604,(47:5.138121414e-05,35:5.138121414e-05):0.001689418382):4.125072077e-06,37:0.001744924668):0.003560307282,(32:0.004693676341,((((38:0.0003638289325,(48:0.0002040733594,40:0.0002040733594):0.0001597555731):0.001007526094,(34:0.0006607853473,3…
	TREE *	TREE STATE_166810000 = [&R] ((1:0.01631278805,((((((32:0.001861758551,45:0.001861758551):0.00148610602,((48:3.487888379e-05,38:3.487888379e-05):0.001662598474,((34:8.961535316e-05,40:8.961535316e-05):0.001368216456,31:0.001457831809):0.0002396455484):0.001650387213):0.0006286449433,((44:0.0001312471189,41:0.0001312471189):0.0001436541855,36:0.0002749013044):0.00370160821):0.0009809473261,((39:0.0…
	TREE *	TREE STATE_195720000 = [&R] ((((((32:0.004972139651,(((40:0.0002836334152,(38:4.54418499e-05,48:4.54418499e-05):0.0002381915653):0.003075213485,(34:0.001376554636,(31:0.0006588062921,45:0.0006588062921):0.000717748344):0.001982292264):0.001583397441,(36:0.001088158,(44:6.780035993e-05,41:6.780035993e-05):0.00102035764):0.003854086341):2.989530936e-05):0.001291564357,((35:0.0002196403833,(47:6.034…
	TREE *	TREE STATE_49190000 = [&R] (((((((17:0.005569195815,(9:0.002156512798,4:0.002156512798):0.003412683016):0.0008160378231,(13:0.005522310038,26:0.005522310038):0.0008629235999):0.001096266187,(((((27:0.001091790094,(21:0.0008883126336,25:0.0008883126336):0.0002034774609):0.0001458696126,5:0.001237659707):0.001621530654,(15:0.002560447263,3:0.002560447263):0.0002987430978):0.0007676264284,11:0.00362…
	TREE *	TREE STATE_230080000 = [&R] ((30:0.003812066863,29:0.003812066863):0.01324184337,(1:0.01411627194,(((((8:0.001481915913,12:0.001481915913):0.005749977509,(7:0.00310896549,23:0.00310896549):0.004122927932):0.001872491976,(19:0.006024975879,(33:0.004187675334,46:0.004187675334):0.001837300545):0.00307940952):0.002335780781,((17:0.003555904051,(26:0.003508688642,(9:1.773638534e-05,4:1.773638534e-05)…
	TREE *	TREE STATE_144170000 = [&R] ((1:0.01328950447,(((((17:0.004280575253,26:0.004280575253):0.003086234588,((4:0.0006103910032,9:0.0006103910032):0.001222521303,18:0.001832912306):0.005533897535):0.002169201653,(13:0.008637808751,(11:0.006945879468,(((27:0.001970270827,5:0.001970270827):0.0006044981305,((25:0.00113807189,21:0.00113807189):0.001146712971,3:0.002284784861):0.0002899840967):0.0006089794…
	TREE *	TREE STATE_96030000 = [&R] ((1:0.01110447262,(((23:0.00350907121,((12:0.0002215083842,8:0.0002215083842):0.003026593274,7:0.003248101658):0.000260969552):0.003551351062,((46:0.001981465012,33:0.001981465012):0.002624643331,19:0.004606108343):0.002454313928):0.003719292442,(((14:0.006856847265,((16:9.826685596e-05,6:9.826685596e-05):0.004968142852,(((2:0.0005422084409,20:0.0005422084409):0.0006330…
	TREE *	TREE STATE_64620000 = [&R] ((((((35:0.001013181561,(47:0.0004160890985,37:0.0004160890985):0.0005970924628):0.0007804137207,(42:0.0002513152017,39:0.0002513152017):0.00154228008):0.004144925243,((((32:0.00142052071,45:0.00142052071):0.0005609049794,((31:0.0001867389141,34:0.0001867389141):0.001313996011,40:0.001500734925):0.0004806907646):0.0009926096946,(38:9.93940865e-05,48:9.93940865e-05):0.00…
	TREE *	TREE STATE_10120000 = [&R] ((30:0.003355264118,29:0.003355264118):0.01357053973,(1:0.01417706051,((((7:0.004551585319,(23:0.00288181769,(12:0.0005204526513,8:0.0005204526513):0.002361365038):0.001669767629):0.003793758874,((46:0.001815523865,33:0.001815523865):2.8306843e-05,19:0.001843830708):0.006501513484):0.003205087748,(((((22:0.0007708985652,(24:0.0007648017045,10:0.0007648017045):6.09686063…
	TREE *	TREE STATE_11680000 = [&R] ((30:0.003923120191,29:0.003923120191):0.01447605373,(1:0.01473049935,((((19:0.006707195421,(33:0.004894817117,46:0.004894817117):0.001812378305):0.002062379764,((12:0.0009238521812,8:0.0009238521812):0.006622827222,(23:0.003757743313,7:0.003757743313):0.00378893609):0.001222895782):0.001496607483,(((13:0.007477324676,((17:0.001840530296,26:0.001840530296):0.00382663069…
	TREE *	TREE STATE_87080000 = [&R] ((1:0.01164541966,(((43:0.005471687381,(((47:0.001428373442,(42:0.0003677389857,39:0.0003677389857):0.001060634456):0.0004354327416,(37:0.0008418782804,35:0.0008418782804):0.001021927903):0.002716496439,((((34:0.0001651256023,31:0.0001651256023):7.697562811e-05,45:0.0002421012304):0.001183338389,((48:0.0001634688254,38:0.0001634688254):0.001014276712,40:0.001177745538):…
	TREE *	TREE STATE_129440000 = [&R] ((29:0.002427346438,30:0.002427346438):0.02850021581,((((((8:0.0005578452777,12:0.0005578452777):0.006034831545,(7:0.001972565353,23:0.001972565353):0.00462011147):0.002300170152,((19:0.001817076451,46:0.001817076451):0.001176922794,33:0.002993999245):0.005898847729):0.002804831035,((13:0.007432266977,(((17:0.003976610744,((18:0.0014992232,9:0.0014992232):0.00038074830…
	TREE *	TREE STATE_128040000 = [&R] ((29:0.0009503065989,30:0.0009503065989):0.02374818441,(((((14:0.007060586678,(((20:0.0008422032948,28:0.0008422032948):0.0003627061462,(2:0.0008025058446,((24:0.0002641001892,10:0.0002641001892):1.842357386e-05,22:0.000282523763):0.0005199820816):0.0004024035963):0.003027521008,(6:0.0002201403217,16:0.0002201403217):0.004012290127):0.00282815623):0.002077781438,(((((2…
	TREE *	TREE STATE_219870000 = [&R] ((30:0.004990393598,29:0.004990393598):0.0207335195,(1:0.01749004457,((43:0.00660362138,(((((42:0.001403408696,(35:0.001012111698,47:0.001012111698):0.0003912969979):0.000269537084,37:0.00167294578):0.0002342068096,39:0.00190715259):0.001102577498,32:0.003009730087):0.001827590625,(((41:0.0003560809518,44:0.0003560809518):0.0007235320566,36:0.001079613008):0.0024896606…
	TREE *	TREE STATE_104660000 = [&R] ((29:0.003197461567,30:0.003197461567):0.01773439599,(1:0.01566584556,(((14:0.009576514134,((16:0.0004462572054,6:0.0004462572054):0.008090010299,(((10:0.0007975874765,22:0.0007975874765):0.002242756189,24:0.003040343665):0.001260467427,((28:0.0003843140572,20:0.0003843140572):0.001627306735,2:0.002011620793):0.0022891903):0.004235456412):0.00104024663):0.0008357303278…
	TREE *	TREE STATE_144130000 = [&R] ((1:0.01434056429,(((((17:0.002938267186,26:0.002938267186):0.004812579672,((4:0.001020756777,9:0.001020756777):0.0002273465827,18:0.001248103359):0.006502743499):0.001450297626,(13:0.007500634687,(11:0.006558142957,(((27:0.001139595371,5:0.001139595371):0.001888968114,((25:0.001330805746,21:0.001330805746):0.001644003224,3:0.002974808971):5.375451473e-05):0.0007714186…
	TREE *	TREE STATE_174770000 = [&R] ((1:0.0142382114,((43:0.00750899421,((32:0.004593427214,((39:0.001133849415,42:0.001133849415):0.0002166276066,(47:0.0013484697,(35:0.001128723334,37:0.001128723334):0.0002197463664):2.007320978e-06):0.003242950192):0.001526585733,((((38:0.0004837969988,48:0.0004837969988):0.002081272555,((31:0.0002614353736,45:0.0002614353736):0.001631860358,40:0.001893295732):0.00067…
	TREE *	TREE STATE_76800000 = [&R] ((((19:0.006892195041,(46:0.002183129347,33:0.002183129347):0.004709065693):0.0009702004567,((7:0.002593339284,23:0.002593339284):0.002403546755,(8:0.0004659387313,12:0.0004659387313):0.004530947308):0.002865509458):0.004535739943,(((14:0.007619244514,((6:0.0003051588235,16:0.0003051588235):0.005426304219,(((20:0.002051826906,2:0.002051826906):0.0002057854276,28:0.00225…
	TREE *	TREE STATE_212310000 = [&R] ((((((((26:0.004715298683,17:0.004715298683):0.001946181556,(13:0.006471016968,((4:0.001814970314,9:0.001814970314):0.002706199668,18:0.004521169982):0.001949846986):0.0001904632715):0.001161167371,((3:0.002525508225,((21:0.0002085449501,25:0.0002085449501):0.001987690192,((27:0.0006909797145,5:0.0006909797145):0.001474977187,15:0.002165956902):3.027824096e-05):0.00032…
	TREE *	TREE STATE_156000000 = [&R] ((((((((48:0.0004015098492,38:0.0004015098492):0.001877606717,((45:0.0009140263492,(31:0.0008349745393,(32:0.0003879416155,34:0.0003879416155):0.0004470329239):7.905180985e-05):0.0002177534458,40:0.001131779795):0.001147336771):0.001094184088,((36:1.559082724e-05,44:1.559082724e-05):6.6302326e-05,41:8.189315324e-05):0.003291407501):0.001765089568,((39:0.002098987095,42…
	TREE *	TREE STATE_164520000 = [&R] ((1:0.01317852541,((((39:0.002750711995,((35:0.001094326623,(37:0.0006859726928,47:0.0006859726928):0.0004083539305):0.00143947811,42:0.002533804733):0.0002169072623):0.003794406799,((41:0.0002987083372,(36:0.0001875647194,44:0.0001875647194):0.0001111436177):0.003817386279,((((31:0.0007880003669,(40:0.0002843645665,34:0.0002843645665):0.0005036358003):0.000505428033,4…
	TREE *	TREE STATE_212370000 = [&R] ((((((((26:0.001892021139,17:0.001892021139):0.005533462336,(13:0.006741418077,((4:0.0001715640919,9:0.0001715640919):0.000197232952,18:0.0003687970439):0.006372621033):0.0006840653985):0.0002043761414,((3:0.002898687609,(((21:0.0001805689794,25:0.0001805689794):0.001407497162,15:0.001588066141):0.0001114686561,(27:0.0006031984459,5:0.0006031984459):0.001096336352):0.0…
	TREE *	TREE STATE_118490000 = [&R] ((29:0.004259072946,30:0.004259072946):0.01910566368,(1:0.01437694377,((((((2:0.001343165266,(20:0.0005787460882,28:0.0005787460882):0.0007644191781):0.001685346225,(24:0.001903131074,(10:0.0002209321454,22:0.0002209321454):0.001682198928):0.001125380417):0.001457195306,(16:0.0002848666715,6:0.0002848666715):0.004200840126):0.001825013632,14:0.006310720429):0.004106628…
	TREE *	TREE STATE_130460000 = [&R] ((((((((3:0.002492779781,27:0.002492779781):0.001556841969,((25:0.001272806277,21:0.001272806277):0.001629094158,(15:0.002487434472,5:0.002487434472):0.0004144659628):0.001147721315):0.0001992391578,11:0.004248860908):0.0002640860844,13:0.004512946992):0.003873304447,(((9:0.0004229229304,4:0.0004229229304):0.003333904164,(17:0.003100739449,26:0.003100739449):0.00065608…
	TREE *	TREE STATE_126950000 = [&R] ((29:0.001515968144,30:0.001515968144):0.0159105168,(1:0.01225078405,((((14:0.006412790032,((24:0.003197213509,((6:0.0006605283618,16:0.0006605283618):0.001982714318,(10:0.0001915176025,22:0.0001915176025):0.002451725077):0.000553970829):0.0002483401032,(2:0.0009226069748,(28:0.0006554130945,20:0.0006554130945):0.0002671938803):0.002522946637):0.00296723642):0.00189867…
	TREE *	TREE STATE_71920000 = [&R] ((((((((17:0.002883306108,26:0.002883306108):0.001319013915,(4:0.001300728237,9:0.001300728237):0.002901591786):0.00340587421,(18:0.007240091177,((11:0.005538404698,((3:0.001648971518,(25:0.0004952159619,21:0.0004952159619):0.001153755557):0.0002767461171,(5:0.001275654046,(15:0.0001143890171,27:0.0001143890171):0.001161265029):0.0006500635899):0.003612687062):0.0002881…
	TREE *	TREE STATE_200020000 = [&R] ((((((42:0.001894000758,((35:0.001202077685,(37:0.0004484075406,47:0.0004484075406):0.0007536701446):0.0004756953627,39:0.001677773048):0.0002162277099):0.002733278285,((41:0.0004096576954,(36:0.0003862499663,44:0.0003862499663):2.340772907e-05):0.003456422621,(((48:1.755155886e-05,38:1.755155886e-05):0.0003305778443,40:0.0003481294031):0.002038082631,(((32:0.000849652…
	TREE *	TREE STATE_85160000 = [&R] ((((((((17:0.004116388762,26:0.004116388762):0.002436164423,(18:0.004705417915,(9:0.001626191998,4:0.001626191998):0.003079225917):0.00184713527):0.0006142593307,13:0.007166812516):0.0006609609515,(((3:0.002413702161,(21:0.001818362162,25:0.001818362162):0.0005953399983):0.0003680734188,((27:0.0007521431079,15:0.0007521431079):0.0006024050681,5:0.001354548176):0.0014272…
	TREE *	TREE STATE_142180000 = [&R] ((1:0.01228610348,((((7:0.006634367913,(23:0.005938212118,(12:0.000450019551,8:0.000450019551):0.005488192567):0.0006961557952):0.0007928774026,(19:0.004186459925,(33:0.002258924167,46:0.002258924167):0.001927535758):0.003240785391):0.001665399254,((11:0.004026583466,(((27:0.001591391046,5:0.001591391046):0.0001928701805,((21:0.000117849047,15:0.000117849047):0.0014465…
	TREE *	TREE STATE_122160000 = [&R] ((29:0.007879808632,30:0.007879808632):0.01319441883,(((((19:0.006312374927,(46:0.002366068475,33:0.002366068475):0.003946306452):0.003544099518,(14:0.008195705285,((24:0.003483597934,(16:9.258701268e-05,6:9.258701268e-05):0.003391010921):0.00262615798,((28:0.001513709169,20:0.001513709169):0.0009801705225,((10:0.001155888651,22:0.001155888651):0.001250018157,2:0.00240…
	TREE *	TREE STATE_18530000 = [&R] ((30:0.003524128598,29:0.003524128598):0.01451385327,(((((((27:0.002173251022,(5:0.001832394972,3:0.001832394972):0.00034085605):8.735072177e-06,(21:0.0008599475989,(15:0.0003979682524,25:0.0003979682524):0.0004619793465):0.001322038496):0.000726385285,11:0.002908371379):0.005712532786,((((9:0.0004128777989,4:0.0004128777989):0.000672175182,18:0.001085052981):0.00227769…
	TREE *	TREE STATE_226970000 = [&R] ((30:0.0006411222994,29:0.0006411222994):0.02347227449,((14:0.007949090928,(24:0.005133565196,((16:0.0001467181227,6:0.0001467181227):0.0043182253,(((28:0.0009663782578,20:0.0009663782578):0.0005135719581,2:0.001479950216):0.001128734094,(22:0.001531080634,10:0.001531080634):0.001077603675):0.001856259113):0.0006686217724):0.002815525733):0.002588600132,((((((44:0.0001…
	TREE *	TREE STATE_139740000 = [&R] ((((23:0.008080951565,(8:0.0001652594994,12:0.0001652594994):0.007915692066):0.0002710667265,(7:0.008339486854,(19:0.004841796079,(33:0.002809308067,46:0.002809308067):0.002032488012):0.003497690775):1.253143762e-05):0.004946793617,(1:0.01022731843,((43:0.007443427801,((((48:0.001336692011,(40:0.001170132152,38:0.001170132152):0.0001665598587):0.001887532889,(34:0.0008…
	TREE *	TREE STATE_45770000 = [&R] ((((43:0.007950445718,(((37:0.001775203464,(35:0.0002742842487,47:0.0002742842487):0.001500919215):0.0006450107684,(42:0.00151649799,39:0.00151649799):0.0009037162422):0.002748772766,((40:0.002913931275,(((45:0.0002133893445,32:0.0002133893445):0.00200757954,(34:0.0008449979824,31:0.0008449979824):0.001375970902):0.000222734934,(48:0.0002534351689,38:0.0002534351689):0.…
	TREE *	TREE STATE_211910000 = [&R] (((((((13:0.005182494767,(4:0.001573805358,9:0.001573805358):0.003608689409):0.001982185238,(18:0.006918460301,(26:0.003212915607,17:0.003212915607):0.003705544694):0.0002462197038):0.0007145176353,(((27:0.001648614571,(5:0.001104546672,15:0.001104546672):0.0005440678992):0.002490154457,(3:0.003898472887,(21:0.001803752165,25:0.001803752165):0.002094720721):0.000240296…
	TREE *	TREE STATE_142890000 = [&R] ((((((23:0.006260970082,7:0.006260970082):0.001566785762,(12:0.001344147705,8:0.001344147705):0.006483608138):0.0008031696318,((46:0.002819146295,33:0.002819146295):0.002286025587,19:0.005105171883):0.003525753592):0.002338989283,((13:0.00780943777,(((17:0.002519578844,26:0.002519578844):0.002933035791,((18:0.00217302371,9:0.00217302371):0.0003201161963,4:0.00249313990…
	TREE *	TREE STATE_124970000 = [&R] ((29:0.002926178397,30:0.002926178397):0.01703233179,(((((((3:0.002316278671,(15:0.0007976625119,27:0.0007976625119):0.001518616159):0.0002516211915,((25:0.0004160027683,5:0.0004160027683):0.001007318336,21:0.001423321105):0.001144578758):0.001602900924,11:0.004170800787):0.003001145777,((26:0.002764392107,(((9:0.0005600552448,18:0.0005600552448):0.0004223658791,4:0.00…
	TREE *	TREE STATE_211990000 = [&R] ((((((13:0.006591798261,((4:0.002602988077,9:0.002602988077):0.003013360029,(18:0.004279591529,(26:0.003674202521,17:0.003674202521):0.0006053890078):0.001336756577):0.0009754501552):0.001909647105,((3:0.00299299162,((21:0.0003885222454,25:0.0003885222454):0.002194415598,((5:5.268869115e-05,15:5.268869115e-05):0.0003693389541,27:0.0004220276453):0.002160910198):0.00041…
	TREE *	TREE STATE_59840000 = [&R] ((30:0.001463434363,29:0.001463434363):0.01596177803,(((((7:0.005693171254,((33:0.00251433619,46:0.00251433619):0.0006416483648,19:0.003155984555):0.002537186699):0.0017479885,((12:0.0009405112116,8:0.0009405112116):0.003848616308,23:0.00478912752):0.002652032234):0.002809149947,((((17:0.001877096302,26:0.001877096302):0.001118211579,(4:0.000302908559,9:0.000302908559):…
	TREE *	TREE STATE_113980000 = [&R] ((29:3.527574417e-05,30:3.527574417e-05):0.01948896936,((((((26:0.006513453867,(((4:0.0002688803417,9:0.0002688803417):0.001764684446,18:0.002033564787):0.003266773443,17:0.00530033823):0.001213115637):0.004358874596,((11:0.004647149452,((27:0.003045865825,((25:0.0005727005953,21:0.0005727005953):0.002048744232,(5:0.0004429706143,15:0.0004429706143):0.002178474213):0.0…
	TREE *	TREE STATE_58780000 = [&R] ((30:0.001149837727,29:0.001149837727):0.0162443504,((((23:0.008416336661,(((12:0.0005001023565,8:0.0005001023565):0.004891532942,7:0.005391635299):0.002598919989,(19:0.004400692304,(33:0.003323447456,46:0.003323447456):0.001077244848):0.003589862984):0.0004257813726):0.002188810942,((13:0.008217877358,(((6:0.0002507664246,16:0.0002507664246):0.004426409311,((2:0.001724…
	TREE *	TREE STATE_102400000 = [&R] ((29:0.005057858949,30:0.005057858949):0.02631771715,(1:0.01647520383,((((((23:0.0001034761775,7:0.0001034761775):0.006235493865,(12:0.0002766672778,8:0.0002766672778):0.006062302765):0.002861445241,(19:0.005965114399,(33:0.001918797642,46:0.001918797642):0.004046316758):0.003235300884):0.0006049129838,(14:0.008073112615,(((22:0.0008455783719,(24:0.0001228271536,10:0.0…
	TREE *	TREE STATE_142810000 = [&R] (((((((23:0.007159576068,7:0.007159576068):0.0007527006894,(12:0.0003298934009,8:0.0003298934009):0.007582383356):0.0005097587043,((46:0.001787439969,33:0.001787439969):0.002527596535,19:0.004315036504):0.004106998957):0.002889859153,((13:0.008396791443,(((17:0.001736367151,26:0.001736367151):0.003445803249,((18:0.002076101909,9:0.002076101909):0.0001550415607,4:0.0022…
	TREE *	TREE STATE_177510000 = [&R] ((1:0.01643255083,((43:0.008361945874,((39:0.002568528883,(((47:0.0009615734175,35:0.0009615734175):0.000196399387,42:0.001157972805):0.0001030740826,37:0.001261046887):0.001307481996):0.003473690833,((36:0.0005654343807,(44:0.0002035443642,41:0.0002035443642):0.0003618900165):0.003471695919,(((31:0.000351938363,32:0.000351938363):7.403826297e-05,(45:0.0002269289313,34…
	TREE *	TREE STATE_147100000 = [&R] ((((((((17:0.004775411419,26:0.004775411419):0.001295267127,(18:0.002319639662,(4:4.444486166e-05,9:4.444486166e-05):0.0022751948):0.003751038884):0.006411102913,(((11:0.001749774076,(5:0.001213789646,27:0.001213789646):0.0005359844293):0.0009039107776,((25:0.001379098954,(21:0.0009810072633,3:0.0009810072633):0.0003980916911):0.001271249504,15:0.002650348459):3.336394…
	TREE *	TREE STATE_143160000 = [&R] (((((((13:0.007520699448,(11:0.004211919217,(27:0.003745948717,((((25:0.0004722164054,21:0.0004722164054):5.144980493e-06,15:0.0004773613859):0.001137125759,5:0.001614487145):0.001809583489,3:0.003424070633):0.0003218780832):0.0004659705006):0.003308780231):0.001764730189,((17:0.0001322782693,26:0.0001322782693):0.003355399244,((9:0.0001685696556,4:0.0001685696556):0.0…
	TREE *	TREE STATE_120680000 = [&R] ((29:0.00545170873,30:0.00545170873):0.0165213759,((((((14:0.006293130555,24:0.006293130555):0.0003443101933,((((20:0.0009540968788,2:0.0009540968788):0.0001095655344,28:0.001063662413):0.0009545865452,(10:0.0004850515802,22:0.0004850515802):0.001533197378):0.002201290667,(16:0.0001111133176,6:0.0001111133176):0.004108426307):0.002417901124):0.00341265638,((23:0.006386…
	TREE *	TREE STATE_131920000 = [&R] ((((43:0.007746538898,(((42:0.001630066203,39:0.001630066203):8.048562728e-05,(37:0.00137436269,(47:8.231493368e-05,35:8.231493368e-05):0.001292047756):0.0003361891399):0.003731323994,(((41:0.0003633458956,44:0.0003633458956):0.0005666375711,36:0.0009299834667):0.002830328403,(32:0.002961991696,(((38:0.0001035394715,48:0.0001035394715):0.001332955688,40:0.00143649516):…
	TREE *	TREE STATE_139850000 = [&R] ((((23:0.006657387617,(8:0.0002773514154,12:0.0002773514154):0.006380036201):0.001111266725,(7:0.007376018315,(19:0.006811113012,(33:0.00293637831,46:0.00293637831):0.003874734703):0.0005649053023):0.0003926360272):0.004505598582,((1:0.009526191959,(43:0.006869568072,((((48:0.001192257382,(40:0.0005244825593,38:0.0005244825593):0.0006677748224):0.0008034316009,(32:0.00…
	TREE *	TREE STATE_203810000 = [&R] ((((((8:0.0003100600057,12:0.0003100600057):0.003661577604,7:0.003971637609):0.002361156034,23:0.006332793643):0.002545355432,((33:0.002572243526,46:0.002572243526):0.0002698655029,19:0.002842109029):0.006036040046):0.003455710061,(((((((40:0.00171053064,((31:4.345200713e-05,45:4.345200713e-05):0.0001045883779,34:0.000148040385):0.001562490255):0.0003575062252,32:0.002…
	TREE *	TREE STATE_177110000 = [&R] ((1:0.01352950048,((43:0.008327987143,(((37:0.001609120016,((47:0.0002861138954,35:0.0002861138954):0.001036409831,42:0.001322523726):0.0002865962902):9.397973769e-05,39:0.001703099754):0.003802388064,(((44:1.439740513e-05,41:1.439740513e-05):0.0007487357138,36:0.0007631331189):0.002826731728,(((32:0.0002881415989,(45:1.462914701e-05,31:1.462914701e-05):0.0002735124519…
	TREE *	TREE STATE_155500000 = [&R] ((((((((24:0.0003776447142,(10:0.0001262637919,22:0.0001262637919):0.0002513809224):0.00338723824,(16:0.0003619364064,6:0.0003619364064):0.003402946548):0.000574520434,((28:0.001055016881,20:0.001055016881):0.001160704408,2:0.002215721289):0.002123682099):0.002215954353,14:0.006555357741):0.001724684934,(((11:0.004603721803,(((27:0.0002090601047,5:0.0002090601047):0.00…
	TREE *	TREE STATE_51090000 = [&R] ((30:0.0007553972961,29:0.0007553972961):0.0167344841,(1:0.01457138772,(((((13:0.007626782826,(((21:0.002745385713,(25:0.002538693233,3:0.002538693233):0.0002066924799):0.0005792170961,(15:0.0008742394618,(27:7.801390552e-05,5:7.801390552e-05):0.0007962255563):0.002450363347):0.00232219996,(18:0.002434144869,11:0.002434144869):0.0032126579):0.001979980057):0.00081774411…
	TREE *	TREE STATE_68120000 = [&R] ((1:0.01483698704,((43:0.006530672858,((36:0.000604862634,(44:0.0001311280472,41:0.0001311280472):0.0004737345868):0.003000279437,(((((40:0.0007716110138,34:0.0007716110138):0.0006284086264,(31:0.0008519138099,45:0.0008519138099):0.0005481058303):0.0006508068251,32:0.002050826465):0.0006663801452,(48:0.0001359775912,38:0.0001359775912):0.002581229019):0.0008148594463,((…
	TREE *	TREE STATE_198770000 = [&R] (((((42:0.002339646476,(((47:0.0008471314619,39:0.0008471314619):3.372628776e-05,35:0.0008808577497):0.0005167138692,37:0.001397571619):0.0009420748568):0.002306682921,((((34:0.001021552269,(38:0.0004791243972,48:0.0004791243972):0.0005424278714):0.0008136848345,(31:0.0003341425038,40:0.0003341425038):0.001501094599):0.001099592454,45:0.002934829557):0.0008167398855,(3…
	TREE *	TREE STATE_84560000 = [&R] ((((((23:0.004552264394,(12:0.001191898643,8:0.001191898643):0.003360365751):0.002571657563,(7:0.005848709189,(19:0.004724752615,(33:0.001263896638,46:0.001263896638):0.003460855977):0.001123956575):0.001275212768):0.003525340877,((((((21:0.0007872391339,25:0.0007872391339):0.0008938533884,(27:0.0005017951428,3:0.0005017951428):0.001179297379):7.414861817e-05,(15:0.0008…
	TREE *	TREE STATE_207110000 = [&R] (((((19:0.007052444976,(46:0.0009869605379,33:0.0009869605379):0.006065484438):0.002160209003,((8:0.0006897470506,12:0.0006897470506):0.00807393411,(7:0.0007943782442,23:0.0007943782442):0.007969302916):0.000448972819):0.002135684532,((((((2:0.002081254378,(28:0.001694269188,20:0.001694269188):0.0003869851901):0.002235977504,(10:0.0008971700637,22:0.0008971700637):0.00…
	TREE *	TREE STATE_196620000 = [&R] ((((((37:0.001746016064,(((35:0.000408298508,39:0.000408298508):0.0008046881488,47:0.001212986657):0.0002851503133,42:0.00149813697):0.0002478790943):0.003121432742,(32:0.004669004698,((((41:0.0002358171488,44:0.0002358171488):0.0003878342012,36:0.00062365135):0.002889585301,45:0.003513236651):7.603423393e-05,((31:0.0006105110427,34:0.0006105110427):0.00168056998,((38:…
	TREE *	TREE STATE_12170000 = [&R] ((30:0.0008708862133,29:0.0008708862133):0.01707258737,(1:0.01302050325,(((((19:0.003651401358,(33:0.002612602085,46:0.002612602085):0.001038799273):0.003971019034,(7:0.004739950381,23:0.004739950381):0.002882470012):0.0003647136059,(12:0.001852533086,8:0.001852533086):0.006134600912):0.001826586241,((14:0.007188031632,(((10:0.002260958507,(24:0.000910923029,22:0.000910…
	TREE *	TREE STATE_64450000 = [&R] ((1:0.01527189337,(((((39:0.0009532296256,(37:0.0007047313452,(35:0.0005614050021,47:0.0005614050021):0.0001433263431):0.0002484982804):0.001462427894,42:0.002415657519):0.003761952178,((((32:0.0004370483045,45:0.0004370483045):0.001633472758,(38:8.625271979e-05,48:8.625271979e-05):0.001984268343):1.871302944e-05,(40:0.001347206041,(31:4.76783503e-06,34:4.76783503e-06):…
	TREE *	TREE STATE_3390000 = [&R] ((30:0.0006048042758,29:0.0006048042758):0.01520571077,(1:0.01455244315,((((14:0.005296586477,((16:2.751775433e-05,6:2.751775433e-05):0.00483108207,(((20:0.0001537752389,28:0.0001537752389):0.0005955907443,2:0.0007493659832):0.003007293143,((24:5.689783522e-05,10:5.689783522e-05):5.479575566e-05,22:0.0001116935909):0.003644965535):0.001101940699):0.0004379866524):0.00463…
	TREE *	TREE STATE_35010000 = [&R] ((((((((46:0.002963599066,33:0.002963599066):0.003666035324,19:0.00662963439):0.001254980198,(23:0.002988152249,(12:0.0009506860916,8:0.0009506860916):0.002037466158):0.004896462339):0.002610827193,7:0.01049544178):0.0009161461966,((14:0.00726188803,((((28:0.0009127110335,20:0.0009127110335):0.0005457578777,2:0.001458468911):0.001874817946,(24:0.0004709429096,(10:0.0001…
	TREE *	TREE STATE_131900000 = [&R] ((((43:0.007465234872,(((39:0.0008937437857,42:0.0008937437857):0.0008585061724,(47:0.0006857616528,(37:0.0004728140315,35:0.0004728140315):0.0002129476213):0.001066488305):0.003955484091,(((41:0.0005060368291,44:0.0005060368291):0.0006057183939,36:0.001111755223):0.002692219604,(32:0.003315542132,(((38:3.260942416e-06,48:3.260942416e-06):0.002144710374,40:0.0021479713…
	TREE *	TREE STATE_64290000 = [&R] ((1:0.01446250171,(((((42:0.00162337154,39:0.00162337154):0.0007020093161,(37:0.0008402598237,(47:0.0003998878095,35:0.0003998878095):0.0004403720142):0.001485121033):0.003024691265,(((((38:0.0003857715521,48:0.0003857715521):0.0004991071383,40:0.0008848786904):0.0008886453443,(31:0.0007957428515,34:0.0007957428515):0.0009777811832):0.0002624656936,(32:3.176314623e-05,4…
	TREE *	TREE STATE_20640000 = [&R] ((30:0.0003329155369,29:0.0003329155369):0.01433371239,(1:0.01179644133,((((14:0.007386322957,((((22:0.0006357531785,10:0.0006357531785):0.00211628592,((20:0.0001536427153,28:0.0001536427153):8.832742106e-05,2:0.0002419701364):0.002510068962):0.001350519701,(6:1.492732417e-05,16:1.492732417e-05):0.004087631475):0.002723661955,24:0.006826220754):0.0005601022033):0.000661…
	TREE *	TREE STATE_195210000 = [&R] ((((((((44:0.0003956158895,41:0.0003956158895):0.0006385269049,36:0.001034142794):0.004555730624,((38:0.001175026505,48:0.001175026505):0.002617993933,(((40:0.0009231723875,34:0.0009231723875):0.0007834599577,31:0.001706632345):0.000776953101,(45:0.0001898784996,32:0.0001898784996):0.002293706947):0.001309434991):0.001796852981):0.0008952124551,(37:0.002126098392,(((39…
	TREE *	TREE STATE_182050000 = [&R] ((((((23:0.003483265268,((33:0.002066557937,46:0.002066557937):0.001055942083,19:0.00312250002):0.0003607652478):0.002987648026,(7:0.004685811852,(8:0.0001133308962,12:0.0001133308962):0.004572480956):0.001785101442):0.004412629889,(((14:0.006490293898,(((10:3.857689749e-05,22:3.857689749e-05):0.000106673251,24:0.0001452501485):0.003526638128,((2:0.001704407506,(20:0.0…
	TREE *	TREE STATE_950000 = [&R] ((30:0.003239397808,29:0.003239397808):0.01818339135,((((((23:0.002241596756,7:0.002241596756):0.003444757897,(12:1.413734494e-05,8:1.413734494e-05):0.005672217308):0.00286042758,((19:0.002261828778,33:0.002261828778):0.0008841976685,46:0.003146026447):0.005400755786):0.001417768913,((((18:0.002373931566,(9:0.001516853935,4:0.001516853935):0.0008570776307):0.0002579078547…
	TREE *	TREE STATE_19530000 = [&R] ((30:0.002513420375,29:0.002513420375):0.02475113955,(((43:0.007201858043,((((48:0.001323153252,(((38:0.0002097292632,32:0.0002097292632):0.0007477834569,(31:0.0004030036809,45:0.0004030036809):0.0005545090393):3.309621282e-05,34:0.000990608933):0.0003325443189):0.002782597286,(36:0.0001610209438,(44:5.589836369e-05,41:5.589836369e-05):0.0001051225801):0.003944729594):0…
	TREE *	TREE STATE_160300000 = [&R] (((1:0.0101350869,(((14:0.005514800452,((((10:4.542680476e-05,22:4.542680476e-05):0.002488657204,(2:0.001517492031,(20:0.0003978882783,28:0.0003978882783):0.001119603753):0.001016591977):9.177027344e-05,24:0.002625854282):0.00228224752,((16:0.0002501534216,6:0.0002501534216):0.0005896389895,18:0.0008397924111):0.004068309391):0.0006066986505):0.003672194342,((((9:3.968…
	TREE *	TREE STATE_93130000 = [&R] ((((((((19:0.001232095588,46:0.001232095588):0.0007901500322,33:0.002022245621):0.006482587742,(((12:0.0001594272027,8:0.0001594272027):0.007767641904,23:0.007927069106):0.0005722543717,7:0.008499323478):5.509884215e-06):0.001758923202,(14:0.006359645174,(24:0.004732377587,(((22:0.00079152419,10:0.00079152419):0.003009912038,(2:0.002788672276,(28:0.0004557976494,20:0.00…
	TREE *	TREE STATE_194520000 = [&R] ((1:0.01496553276,((((((44:0.000176773033,41:0.000176773033):0.0001673388705,36:0.0003441119035):0.005080888243,((38:0.0003172669998,48:0.0003172669998):0.002580315961,((45:0.0008709298703,((32:0.000113831436,34:0.000113831436):0.000460526391,31:0.0005743578269):0.0002965720433):0.001543083621,40:0.002414013491):0.00048356947):0.002527417185):0.0009754644676,((39:0.001…
	TREE *	TREE STATE_198210000 = [&R] (((((39:0.002767298467,(42:0.001871637674,(37:0.00088482965,(35:0.0001101885891,47:0.0001101885891):0.000774641061):0.0009868080238):0.0008956607929):0.001569459609,(((31:0.001330370999,((48:0.0006968616244,38:0.0006968616244):0.0002750528851,((32:0.0004333086998,40:0.0004333086998):0.0001162145438,34:0.0005495232436):0.000422391266):0.0003584564892):0.0008841714785,45…
	TREE *	TREE STATE_159890000 = [&R] (((((((8:0.001375674385,12:0.001375674385):0.004255049758,(23:0.0002783803728,7:0.0002783803728):0.00535234377):3.334143952e-05,(19:0.005044429282,(46:0.002106189037,33:0.002106189037):0.002938240245):0.0006196363002):0.00538037985,((((16:0.0002097944434,6:0.0002097944434):0.006901940147,(14:0.006739076537,18:0.006739076537):0.0003726580526):0.0007200543991,((2:0.00057…
	TREE *	TREE STATE_117860000 = [&R] ((29:0.0008201106762,30:0.0008201106762):0.02377969565,(1:0.0136395828,((((19:0.004821597904,(33:0.002128117824,46:0.002128117824):0.00269348008):0.0003357103534,((23:0.002927260617,7:0.002927260617):0.001649719663,(8:9.156903306e-05,12:9.156903306e-05):0.004485411247):0.0005803279774):0.003314765683,(((14:0.006498383382,((16:0.0009996106051,6:0.0009996106051):0.004572…
	TREE *	TREE STATE_28330000 = [&R] ((30:0.002332870894,29:0.002332870894):0.01391340889,(((23:0.005592273617,((46:0.0009487174439,33:0.0009487174439):0.001307159095,19:0.002255876539):0.003336397078):0.0009962427796,(7:0.00442250356,(8:0.0002166798809,12:0.0002166798809):0.00420582368):0.002166012836):0.006770455522,((1:0.01208162146,(((13:0.006148103407,(((25:0.0002254088789,21:0.0002254088789):0.002848…
	TREE *	TREE STATE_205460000 = [&R] (((((8:0.0008950328696,12:0.0008950328696):0.003175309336,7:0.004070342205):0.003956985346,(23:0.006359131986,((19:0.002698719289,33:0.002698719289):0.0008232328635,46:0.003521952152):0.002837179834):0.001668195565):0.006221584163,((1:0.01176486484,((((((9:9.389493851e-05,4:9.389493851e-05):0.004353973801,26:0.004447868739):0.0002387246738,17:0.004686593413):0.00012632…
	TREE *	TREE STATE_147230000 = [&R] ((((((17:0.003003514756,26:0.003003514756):0.00253519847,((4:0.0001897344112,9:0.0001897344112):0.002349904812,18:0.002539639223):0.002999074002):0.006236552783,(((11:0.004137074715,(((3:0.001410507877,(25:0.001018724965,21:0.001018724965):0.0003917829111):0.0002882601462,(5:0.0002271754083,27:0.0002271754083):0.001471592614):0.0007901241083,15:0.002488892131):0.001648…
	TREE *	TREE STATE_223970000 = [&R] ((30:0.001658268813,29:0.001658268813):0.01473305147,((43:0.006160698778,(((36:0.001097234943,(44:0.000106003229,41:0.000106003229):0.0009912317143):0.002775474249,(34:0.002078453379,(((31:0.001049518002,32:0.001049518002):3.755475989e-05,(40:0.0006888109147,45:0.0006888109147):0.0003982618475):0.0009409850687,(48:0.0002764556722,38:0.0002764556722):0.001751602159):5.0…
	TREE *	TREE STATE_120030000 = [&R] ((29:0.004418291742,30:0.004418291742):0.01290326864,(((((24:0.007557657194,((((((2:0.0002469029805,10:0.0002469029805):0.0007478469127,20:0.0009947498932):0.0007680036856,22:0.001762753579):0.0004727548232,28:0.002235508402):0.003916336824,14:0.006151845226):2.338896259e-05,(16:0.0004400785728,6:0.0004400785728):0.005735155616):0.001382423005):0.002290995792,(((8:0.00…
	TREE *	TREE STATE_204170000 = [&R] ((((19:0.00332808578,(46:0.002610750707,33:0.002610750707):0.0007173350727):0.004830343184,((8:0.000824270081,12:0.000824270081):0.006071226238,(23:0.0023002893,7:0.0023002893):0.004595207019):0.001262932644):0.003860257819,(((1:0.0111957912,((14:0.006743768798,(((22:0.0008250681737,10:0.0008250681737):0.002890566445,(2:0.0008034912834,(28:0.0002018707855,20:0.00020187…
	TREE *	TREE STATE_81700000 = [&R] (((43:0.008743895322,((39:0.002946164461,(((35:0.001474392264,47:0.001474392264):0.0006055852945,37:0.002079977559):0.0006601525938,42:0.002740130152):0.0002060343088):0.002138594904,(((32:0.001168602119,(40:0.0003430400841,(38:6.956393586e-05,48:6.956393586e-05):0.0002734761483):0.000825562035):0.001385513445,((31:0.000816626394,34:0.000816626394):0.0007967857153,45:0.…
	TREE *	TREE STATE_219050000 = [&R] ((30:0.002858835588,29:0.002858835588):0.01737466495,(1:0.01501453401,((43:0.008126503386,((39:0.002827146847,(35:0.001300553211,((42:0.0008429560088,37:0.0008429560088):0.0002592070526,47:0.001102163061):0.0001983901493):0.001526593636):0.002713579659,((((31:0.0006649241387,45:0.0006649241387):0.0007055074063,34:0.001370431545):0.001690608328,(32:0.001858616929,(48:0.…
	TREE *	TREE STATE_203480000 = [&R] ((((8:0.0008161838919,12:0.0008161838919):0.005491956727,((46:0.002673561871,(33:0.001785727842,19:0.001785727842):0.0008878340293):0.00299921785,(7:0.00200148717,23:0.00200148717):0.003671292551):0.0006353608977):0.00468364095,(((((((45:0.0005494300183,((38:9.729973437e-05,48:9.729973437e-05):0.0001542766552,32:0.0002515763896):0.0002978536287):0.0001960956971,31:0.00…
	TREE *	TREE STATE_147250000 = [&R] ((((((((48:0.001756992865,40:0.001756992865):0.0005931938509,(38:0.001731708111,(45:0.001261354757,(34:0.0006411091977,31:0.0006411091977):0.0006202455592):0.0004703533535):0.0006184786058):0.002614040414,(41:0.000345971432,(44:0.0002504426133,36:0.0002504426133):9.55288187e-05):0.004618255698):0.0009464864562,32:0.005910713586):2.954580442e-05,(39:0.001823422986,(((35…
	TREE *	TREE STATE_74700000 = [&R] (((((((18:0.0006115227235,(4:0.0004648869268,9:0.0004648869268):0.0001466357967):0.005033535012,(17:0.004533706507,26:0.004533706507):0.001111351228):0.003155502794,((11:0.004779427642,((((21:0.0009355969115,25:0.0009355969115):0.0002122293736,3:0.001147826285):0.0007633900934,(27:3.419409534e-06,5:3.419409534e-06):0.001907796969):0.0006158093125,15:0.002527025691):0.00…
	TREE *	TREE STATE_19860000 = [&R] ((30:0.006241798811,29:0.006241798811):0.01459837712,((43:0.007657223457,(((((35:7.707024173e-05,39:7.707024173e-05):0.0009080013284,47:0.0009850715702):0.0007218181632,37:0.001706889733):0.001123296441,42:0.002830186174):0.002860637606,((48:0.00152145968,((((34:0.0004193720628,(45:0.0001713942091,38:0.0001713942091):0.0002479778538):0.0005799448381,32:0.0009993169009):…
	TREE *	TREE STATE_163880000 = [&R] ((1:0.01356972739,((((18:0.003392259498,14:0.003392259498):0.00376412422,((((24:0.00143338058,(20:0.0002792101173,28:0.0002792101173):0.001154170462):0.0004032443639,2:0.001836624943):0.001075772914,(10:0.0009587287541,22:0.0009587287541):0.001953669103):0.001672705285,(6:6.832438257e-05,16:6.832438257e-05):0.00451677876):0.002571280575):0.0004038401457,((((4:0.0030847…
	TREE *	TREE STATE_69500000 = [&R] (((1:0.01150191375,((((((5:0.001248249538,(3:0.0008587634075,27:0.0008587634075):0.0003894861301):9.796750188e-05,15:0.001346217039):0.0007739155811,(21:0.0003137705498,25:0.0003137705498):0.001806362071):0.002933319331,(11:0.005033010529,13:0.005033010529):2.044142215e-05):0.003457771968,(((18:0.000593739115,9:0.000593739115):0.001608789065,4:0.00220252818):0.001250995…
	TREE *	TREE STATE_196420000 = [&R] ((((((39:0.002587945261,((35:0.001374330471,42:0.001374330471):0.0003194034809,(37:0.001548977612,47:0.001548977612):0.0001447563397):0.0008942113094):0.001917814604,((36:0.0004107493877,(41:5.203002245e-05,44:5.203002245e-05):0.0003587193652):0.003625884637,(32:0.002617104961,((31:0.001855765268,34:0.001855765268):0.000244416983,((45:0.00117497258,(48:0.0007462983798,…
	TREE *	TREE STATE_192320000 = [&R] ((1:0.01494643182,(((((((8:3.581530172e-05,12:3.581530172e-05):0.004512418378,7:0.004548233679):0.0008894195089,23:0.005437653188):0.001044188059,(46:0.004054907004,(19:0.002970555078,33:0.002970555078):0.001084351926):0.002426934243):0.002894067284,(((6:0.0001331760637,16:0.0001331760637):0.006525630226,24:0.006658806289):0.001107058479,(14:0.006288882732,((22:0.00016…
	TREE *	TREE STATE_74220000 = [&R] ((((((((11:0.004724718351,(((5:0.0003951555782,27:0.0003951555782):0.0002642146606,15:0.0006593702388):0.001374945444,(3:0.001212730002,(21:0.0003306340062,25:0.0003306340062):0.0008820959959):0.0008215856806):0.002690402668):0.003517826319,((18:0.00544600249,(4:0.002787883735,9:0.002787883735):0.002658118755):0.0004124906729,(26:0.003074610446,17:0.003074610446):0.0027…
	TREE *	TREE STATE_239520000 = [&R] ((30:0.0007857866639,29:0.0007857866639):0.01841315632,(1:0.0147440185,((((39:0.002590279581,(42:0.00173711925,((35:0.0004135707413,47:0.0004135707413):0.0006504284491,37:0.00106399919):0.00067312006):0.0008531603303):0.002859498209,(((44:3.382259544e-05,41:3.382259544e-05):0.00135514149,36:0.001388964085):0.002456073135,((((38:0.0004915942106,48:0.0004915942106):0.001…
	TREE *	TREE STATE_213080000 = [&R] (((((7:0.0102833002,(14:0.007171987607,((((20:0.0005784287001,28:0.0005784287001):0.001029771748,2:0.001608200448):0.0007288623983,((24:0.0004835695868,10:0.0004835695868):0.0006261851212,22:0.001109754708):0.001227308138):0.003136474414,(6:0.0007319642098,16:0.0007319642098):0.00474157305):0.001698450347):0.003111312598):0.0002497274621,(((((18:0.0009991970044,4:0.000…
	TREE *	TREE STATE_75170000 = [&R] (((((7:0.00653973917,(23:0.00387278214,(8:0.001528092138,12:0.001528092138):0.002344690002):0.002666957029):0.001606741235,(33:0.003304527455,(46:0.002427280473,19:0.002427280473):0.0008772469815):0.00484195295):0.005752177907,((((((15:0.003019170881,((25:0.0001349817617,21:0.0001349817617):0.002659227784,(3:0.002269674984,(27:0.0002497706397,5:0.0002497706397):0.002019…
	TREE *	TREE STATE_214030000 = [&R] ((1:0.01415950033,((43:0.009043552591,(((((45:0.001155925433,31:0.001155925433):0.001587657148,(34:0.002061961625,((38:0.0001369977558,48:0.0001369977558):0.001793528297,40:0.001930526053):0.0001314355726):0.0006816209551):0.0002874277433,32:0.003031010324):0.001910913902,(36:0.0002786647807,(41:0.0001397875626,44:0.0001397875626):0.000138877218):0.004663259446):0.0014…
	TREE *	TREE STATE_91290000 = [&R] ((((((((37:0.001602239278,42:0.001602239278):0.0004091510477,39:0.002011390325):0.0001183906065,(47:0.0006996957505,35:0.0006996957505):0.001430085181):0.003144289848,(32:0.003787350446,(((48:0.002097750446,(40:0.001792794736,(34:0.001057116443,(31:0.0001645484615,45:0.0001645484615):0.0008925679811):0.0007356782929):0.0003049557104):0.0001821715553,38:0.002279922001):0…
	TREE *	TREE STATE_158710000 = [&R] ((29:0.0009470482143,30:0.0009470482143):0.0178382044,((((((14:0.006305076224,((16:0.000853486214,6:0.000853486214):0.005235600274,((28:0.002577978538,(2:0.00248642636,20:0.00248642636):9.155217768e-05):0.001859292171,((24:5.740222748e-05,22:5.740222748e-05):0.0002440674322,10:0.0003014696597):0.004135801049):0.001651815779):0.0002159897368):0.0003610775768,18:0.006666…
	TREE *	TREE STATE_121950000 = [&R] ((29:0.002163950032,30:0.002163950032):0.01246811868,(((((19:0.00350441039,(33:0.00259030414,46:0.00259030414):0.0009141062504):0.005888960143,(((8:0.000321178638,12:0.000321178638):0.008067565951,23:0.008388744589):0.0007880059099,7:0.009176750499):0.0002166200353):0.001562156592,(((14:0.006565191025,(((20:0.0004449606639,28:0.0004449606639):0.0004214389541,2:0.000866…
	TREE *	TREE STATE_150210000 = [&R] ((((7:0.01090429946,((46:0.002021303417,(33:0.0008078236965,19:0.0008078236965):0.001213479721):0.008789757893,((12:0.0001823724448,8:0.0001823724448):0.007795590158,23:0.007977962603):0.002833098707):9.323814863e-05):0.002170954281,((14:0.0105981575,(((10:0.0003844869585,22:0.0003844869585):0.005038308283,(2:0.003374403262,(28:0.0003951095661,20:0.0003951095661):0.002…
	TREE *	TREE STATE_105500000 = [&R] ((29:0.0009785935256,30:0.0009785935256):0.01668374042,(((43:0.008364487212,((42:0.005245608819,(39:0.002793144544,((35:0.001109303972,47:0.001109303972):0.0006967873484,37:0.001806091321):0.0009870532229):0.002452464275):0.001637654811,(32:0.005134669685,((((38:0.001774267301,((34:0.0001706949561,31:0.0001706949561):0.0002710135209,45:0.0004417084769):0.001332558824):…
	TREE *	TREE STATE_88430000 = [&R] ((((((((7:0.005436743632,23:0.005436743632):0.002967047764,(12:0.0004947565216,8:0.0004947565216):0.007909034875):0.0009731898991,(14:0.00882221397,((16:0.0001229028738,6:0.0001229028738):0.004816276981,((24:0.0005555466063,22:0.0005555466063):0.001417340722,((28:0.00069795628,(10:0.0005832637799,20:0.0005832637799):0.0001146925):0.0008307347941,2:0.001528691074):0.0004…
	TREE *	TREE STATE_100780000 = [&R] ((29:0.001523235267,30:0.001523235267):0.0164488828,(1:0.01325716482,((((((26:0.003743828642,(18:0.001206076432,17:0.001206076432):0.00253775221):0.001475589362,(9:0.000430003206,4:0.000430003206):0.004789414798):0.003295654463,(((((3:0.00182511729,5:0.00182511729):2.746707702e-05,(15:0.0005870870195,27:0.0005870870195):0.001265497347):0.0008186447983,(21:0.00032819438…
	TREE *	TREE STATE_184190000 = [&R] ((((((11:0.004885147805,((3:0.002118789676,(25:0.0003778046796,21:0.0003778046796):0.001740984997):0.001154695852,(27:0.001629641111,(5:0.001572472955,15:0.001572472955):5.716815597e-05):0.001643844418):0.001611662276):0.003068631783,13:0.007953779588):0.001306951525,(((17:0.002743304263,26:0.002743304263):0.00231964388,(9:0.0003209220111,4:0.0003209220111):0.004742026…
	TREE *	TREE STATE_101060000 = [&R] ((29:0.000123298608,30:0.000123298608):0.0177709697,(1:0.01195569809,(((((18:0.001726913002,17:0.001726913002):0.001198409424,(26:0.002213040299,(9:5.610317259e-05,4:5.610317259e-05):0.002156937126):0.0007122821278):0.00350133901,((((15:0.001838530788,(21:0.0005003261144,25:0.0005003261144):0.001338204673):0.0002669218923,((5:0.000825494821,27:0.000825494821):0.0004036…
	TREE *	TREE STATE_95740000 = [&R] ((1:0.01107620595,(((14:0.005863928797,((16:0.0004196323252,6:0.0004196323252):0.003968187018,((2:0.002386141874,(28:0.0006967344106,20:0.0006967344106):0.001689407464):0.0007800786862,(10:0.001516463534,(24:0.0004924319696,22:0.0004924319696):0.001024031564):0.001649757027):0.001221598783):0.001476109453):0.003263946275,(((((27:0.003122393362,((21:0.0005252515338,25:0.…
	TREE *	TREE STATE_1500000 = [&R] ((30:0.001057199451,29:0.001057199451):0.02160742034,((((((((5:4.19462286e-05,27:4.19462286e-05):0.002465303344,3:0.002507249573):0.00116038274,11:0.003667632313):0.0008499921144,((21:0.001197364191,25:0.001197364191):0.002153126033,15:0.003350490224):0.001167134203):0.002318599419,((((9:0.002376214002,4:0.002376214002):0.001146024117,17:0.003522238119):0.0004877389901,(…
	TREE *	TREE STATE_110420000 = [&R] ((29:0.002962312067,30:0.002962312067):0.01367320196,(((32:0.006001502949,(((36:0.0004382687816,(41:0.0002994385152,44:0.0002994385152):0.0001388302664):0.005051130697,((42:0.001445541943,(37:0.0009887376779,(35:0.0006527879871,47:0.0006527879871):0.0003359496908):0.0004568042653):0.0005215676943,39:0.001967109638):0.003522289841):0.0002687610253,((40:0.00150394334,38:…
	TREE *	TREE STATE_50880000 = [&R] ((1:0.01753564282,(30:0.001089176847,29:0.001089176847):0.01644646598):0.000712185429,(((((((3:0.002756456824,(25:0.0001023629606,21:0.0001023629606):0.002654093863):0.0008059491745,((27:9.966057746e-05,5:9.966057746e-05):0.0008253312702,15:0.0009249918476):0.00263741415):0.002230404991,(18:0.003595805035,11:0.003595805035):0.002197005954):0.002230528655,13:0.0080233396…
	TREE *	TREE STATE_85220000 = [&R] ((((((((18:0.001598986688,(17:0.001529719647,26:0.001529719647):6.926704129e-05):0.003029024203,(9:0.0009688128467,4:0.0009688128467):0.003659198045):0.003529703761,(((3:0.002524106845,(25:0.001205256632,21:0.001205256632):0.001318850213):0.0004665876008,(15:0.001618942103,(27:0.0005474928141,5:0.0005474928141):0.001071449289):0.001371752343):0.0005747904621,11:0.003565…
	TREE *	TREE STATE_79030000 = [&R] ((((19:0.00533386877,(46:0.002658438951,33:0.002658438951):0.002675429819):0.005001756099,((7:0.005313337142,(12:0.001195116256,8:0.001195116256):0.004118220886):0.002568099203,23:0.007881436345):0.002454188523):0.003342812904,(1:0.01110462605,(((((18:0.003104941543,(4:0.001250556123,9:0.001250556123):0.00185438542):0.0003277774644,(26:0.001775457053,17:0.001775457053):…
	TREE *	TREE STATE_1930000 = [&R] ((30:0.002776834396,29:0.002776834396):0.02470636443,((((((((27:0.0002731086702,5:0.0002731086702):0.002276431163,3:0.002549539834):0.000840304953,((25:0.0002580663233,21:0.0002580663233):0.002729206285,15:0.002987272609):0.000402572178):0.0008551035783,11:0.004244948365):0.004077574898,(((17:0.003722666985,26:0.003722666985):7.846725955e-05,((4:0.0005088249061,9:0.00050…
	TREE *	TREE STATE_58060000 = [&R] ((30:0.0036673307,29:0.0036673307):0.02019137925,((((12:0.0003677149295,8:0.0003677149295):0.006254303829,(7:0.006478340784,23:0.006478340784):0.0001436779746):0.001203132283,(19:0.003989615924,(33:0.001832806744,46:0.001832806744):0.00215680918):0.003835535118):0.004936731542,((((((6:2.272343382e-06,16:2.272343382e-06):0.006408501759,(((10:0.000931114597,22:0.000931114…
	TREE *	TREE STATE_31760000 = [&R] ((30:0.00115241837,29:0.00115241837):0.01919590771,((43:0.008009819944,(((((47:0.0002032198529,35:0.0002032198529):0.0006066803322,42:0.0008099001852):0.0005771929954,39:0.001387093181):0.0001189864674,37:0.001506079648):0.003913515538,((45:0.002361283945,((40:0.001141737499,48:0.001141737499):0.0006252902131,((38:0.0009116318156,34:0.0009116318156):0.0005198795992,31:0…
	TREE *	TREE STATE_175660000 = [&R] ((1:0.01499318034,(((((((6:0.0001089186067,16:0.0001089186067):0.004976335612,14:0.005085254219):0.001345510283,(24:0.006231239922,((22:9.945162785e-05,10:9.945162785e-05):0.002545430452,((20:8.178621987e-05,28:8.178621987e-05):0.001322462449,2:0.001404248669):0.001240633411):0.003586357842):0.0001995245798):0.0001779643422,18:0.006608728844):0.001547269306,((13:0.0057…
	TREE *	TREE STATE_200790000 = [&R] ((((((((17:0.00507783871,(26:0.003885874226,(4:0.001192151167,(9:0.0001471530411,18:0.0001471530411):0.001044998126):0.002693723059):0.001191964484):0.001553407911,13:0.006631246621):0.0001715416512,(((15:0.001458191366,27:0.001458191366):0.0003634893357,(((25:9.873139211e-05,21:9.873139211e-05):0.001076719841,3:0.001175451233):0.0003554015713,5:0.001530852804):0.00029…
	TREE *	TREE STATE_121910000 = [&R] ((29:0.00271835007,30:0.00271835007):0.01733069081,(((((19:0.003491320375,(33:0.003374123366,46:0.003374123366):0.0001171970088):0.006517109601,(((8:0.0003816276791,12:0.0003816276791):0.00696376934,23:0.007345397019):0.002367638985,7:0.009713036004):0.0002953939721):0.0009398755862,(((14:0.007639613807,(((20:0.0008055542566,28:0.0008055542566):0.0009441912686,2:0.0017…
	TREE *	TREE STATE_213490000 = [&R] ((1:0.01441140665,((((((10:0.001150160596,(24:0.0006578928664,22:0.0006578928664):0.00049226773):0.004052096003,((6:0.000357353809,16:0.000357353809):0.004423987251,(2:0.002091437231,(20:0.001064856271,28:0.001064856271):0.00102658096):0.002689903829):0.0004209155401):0.001625813558,(14:0.004073502552,7:0.004073502552):0.002754567606):0.002422146798,((((11:0.0041180036…
	TREE *	TREE STATE_21100000 = [&R] (((30:0.003088578758,29:0.003088578758):0.01142164031,1:0.01451021907):0.0001581305366,(((((33:0.002625478784,46:0.002625478784):0.002042840733,19:0.004668319517):0.002940966119,(23:0.007491537347,(12:0.0001943620113,(7:6.101620575e-05,8:6.101620575e-05):0.0001333458055):0.007297175336):0.0001177482891):0.002424416171,(((((6:0.0003771327756,16:0.0003771327756):0.0038286…
	TREE *	TREE STATE_201500000 = [&R] (((((33:0.002612314703,19:0.002612314703):0.0006602763749,46:0.003272591078):0.004712914999,((7:0.004772253052,(8:0.001597734041,12:0.001597734041):0.00317451901):0.00030222026,23:0.005074473312):0.002911032765):0.007685438955,((((((26:0.002839329817,17:0.002839329817):0.00284205267,((18:0.0007279742313,(9:0.0003342726044,4:0.0003342726044):0.0003937016269):0.004575301…
	TREE *	TREE STATE_132170000 = [&R] ((((((7:0.002109799772,(12:0.000370477109,8:0.000370477109):0.001739322663):0.001055734931,23:0.003165534704):0.005257219307,(33:0.004719617175,(46:0.003041725137,19:0.003041725137):0.001677892038):0.003703136836):0.002097564372,(((((17:0.003080280955,26:0.003080280955):0.001861320344,(18:0.001160705155,(9:0.0006851447321,4:0.0006851447321):0.0004755604226):0.003780896…
	TREE *	TREE STATE_85780000 = [&R] ((((((17:0.005487660102,(((9:0.001128224775,4:0.001128224775):0.0003532275225,18:0.001481452298):0.001339574045,26:0.002821026343):0.002666633758):0.004391186521,(13:0.007105519243,(((3:0.002837651292,((5:0.001014152108,27:0.001014152108):0.0007565642091,15:0.001770716317):0.001066934975):0.000496268278,(25:0.0001289419008,21:0.0001289419008):0.003204977669):0.000664828…
	TREE *	TREE STATE_210030000 = [&R] (((((((14:0.004992248109,(((28:0.000767796933,20:0.000767796933):0.0008717841961,2:0.001639581129):0.002081135554,(10:0.0009317566395,22:0.0009317566395):0.002788960043):0.001271531426):0.0001205293403,(24:0.003620963763,(6:0.0001413924324,16:0.0001413924324):0.00347957133):0.001491813687):0.004028552241,((23:0.004507666331,(7:0.00112373151,(12:6.021962443e-05,8:6.0219…
	TREE *	TREE STATE_229990000 = [&R] ((30:0.005851101641,29:0.005851101641):0.01564807892,(1:0.01422485819,(((((8:0.001696037046,12:0.001696037046):0.005671531263,(7:0.003109643545,23:0.003109643545):0.004257924764):0.000999263018,(19:0.006189148964,(33:0.002918770408,46:0.002918770408):0.003270378555):0.002177682364):0.003112282163,((((3:0.00206025926,(25:0.0001549692489,21:0.0001549692489):0.00190529001…
	TREE *	TREE STATE_176130000 = [&R] ((1:0.01486502679,((((14:0.006274403599,(((6:1.349102302e-05,16:1.349102302e-05):0.004987314124,((22:0.0008846483801,10:0.0008846483801):0.003971563435,((28:0.0002330871954,20:0.0002330871954):0.001505290076,2:0.001738377271):0.003117834543):0.0001445933327):0.001032274775,(24:0.005843691739,18:0.005843691739):0.0001893881836):0.0002413236771):0.002393973963,((((4:0.00…
	TREE *	TREE STATE_92420000 = [&R] ((((((23:0.006033269176,(12:0.0003894135979,8:0.0003894135979):0.005643855578):0.002579510841,((33:0.003071109674,(19:0.002874219439,46:0.002874219439):0.0001968902345):0.005002516368,7:0.008073626042):0.0005391539756):0.001976412798,(((13:0.006228411927,(11:0.00437832669,(3:0.002501396043,((27:0.002219228864,(15:6.119087475e-05,5:6.119087475e-05):0.002158037989):0.0001…
	TREE *	TREE STATE_121220000 = [&R] ((29:0.002387788356,30:0.002387788356):0.01681577084,(((((14:0.006542039495,((2:0.001729644707,(28:0.000907580288,20:0.000907580288):0.0008220644191):0.001687380665,(10:0.0002138459479,22:0.0002138459479):0.003203179424):0.003125014123):6.325783697e-05,(24:0.004024946972,(16:0.000200675015,6:0.000200675015):0.003824271957):0.00258035036):0.002960901797,(((((18:0.000148…
	TREE *	TREE STATE_16330000 = [&R] ((30:0.0002754876885,29:0.0002754876885):0.0209765794,(((43:0.008277651745,((((38:0.0007640916704,48:0.0007640916704):0.001018342945,(34:0.001027304749,((31:2.566818208e-05,45:2.566818208e-05):9.39776094e-06,32:3.506594302e-05):0.0009922388056):0.0007551298667):0.002934932018,(44:0.0003487181404,(36:0.000215184019,41:0.000215184019):0.0001335341214):0.004368648493):0.00…
	TREE *	TREE STATE_170640000 = [&R] (((((((32:0.00166567746,(45:0.001550612186,((38:0.0006916608914,48:0.0006916608914):0.0008144141656,(31:0.0009503245103,(34:0.0004034758961,40:0.0004034758961):0.0005468486143):0.0005557505467):4.45371288e-05):0.0001150652741):0.001882286091,((36:0.0004742292382,44:0.0004742292382):0.0001062358069,41:0.0005804650452):0.002967498506):0.001078670892,(((39:0.0007381184201…
	TREE *	TREE STATE_26630000 = [&R] ((30:0.002422867341,29:0.002422867341):0.01514238803,((43:0.008064582231,((((35:0.0008681821953,(39:0.0005143947822,47:0.0005143947822):0.0003537874131):0.0008873144203,37:0.001755496616):0.0002370396113,42:0.001992536227):0.004329939124,((32:0.004360503861,(40:0.003736107037,(((34:0.0009359730794,31:0.0009359730794):0.0009290841349,(48:0.0005459755518,38:0.000545975551…
	TREE *	TREE STATE_222250000 = [&R] ((30:0.00120866408,29:0.00120866408):0.02384662653,(1:0.01671394065,((((((16:0.0001979831542,6:0.0001979831542):0.004915207664,(((2:0.0006555966569,28:0.0006555966569):0.0006450667935,20:0.00130066345):0.001363721789,((22:0.0009495770391,10:0.0009495770391):4.224172307e-07,24:0.0009499994563):0.001714385783):0.002448805579):0.001344764504,14:0.006457955323):0.002690010…
	TREE *	TREE STATE_128260000 = [&R] ((29:0.002381264718,30:0.002381264718):0.02445521701,(((((14:0.007512906136,(((2:0.001528829783,(20:0.000240207729,28:0.000240207729):0.001288622054):0.001086948418,((10:0.0004379508093,22:0.0004379508093):0.0003554527009,24:0.0007934035102):0.001822374691):0.002199731181,(6:0.0004215904472,16:0.0004215904472):0.004393918935):0.002697396754):0.0016580471,(((((4:0.00062…
	TREE *	TREE STATE_148090000 = [&R] ((((((46:0.001126535085,33:0.001126535085):0.005516612862,((12:0.0007334753743,8:0.0007334753743):0.001479565581,23:0.002213040955):0.004430106992):0.0001589987924,(7:0.001685903529,19:0.001685903529):0.00511624321):0.006246025847,((((((45:0.001168832011,(34:0.0002198177432,31:0.0002198177432):0.0009490142678):0.001823030295,(40:0.00269334767,(48:0.0008628643401,38:0.0…
	TREE *	TREE STATE_164360000 = [&R] ((1:0.01364224969,(((((36:0.0007750467394,(41:0.0004961247822,44:0.0004961247822):0.0002789219572):0.003073299094,((42:0.001256351873,39:0.001256351873):0.001416373146,(35:0.001792841816,(37:0.00166718909,47:0.00166718909):0.000125652726):0.0008798832024):0.001175620814):0.001264443899,(((40:0.0001650530537,34:0.0001650530537):0.002146108059,(31:0.002130791412,(45:0.00…
	TREE *	TREE STATE_116020000 = [&R] ((29:0.002479389526,30:0.002479389526):0.01509105987,((((43:0.008060695808,((((37:0.0007094744715,47:0.0007094744715):0.0001117160106,35:0.0008211904821):0.002429308837,(39:0.001167659146,42:0.001167659146):0.002082840173):0.00139225966,((((31:0.000367129499,(34:0.0001079364309,45:0.0001079364309):0.0002591930681):0.0007282695234,(38:0.0008540185265,(40:0.0008466674974…
	TREE *	TREE STATE_99550000 = [&R] ((29:0.004306726707,30:0.004306726707):0.01741084465,(1:0.01625144453,((((((3:0.002898787935,((15:0.0003535432255,5:0.0003535432255):0.001473646411,(27:0.001531088708,(25:0.0001151211083,21:0.0001151211083):0.0014159676):0.0002961009284):0.001071598298):0.003646871897,11:0.006545659832):0.0005526840837,(13:0.006920289763,(18:0.006109421006,((17:0.003739065712,(4:0.00013…
	TREE *	TREE STATE_98630000 = [&R] ((29:0.0007478658265,30:0.0007478658265):0.01807619087,(1:0.01659690963,(((((11:0.006201919679,((27:0.002634564608,(((25:0.0008059290019,21:0.0008059290019):0.0006512447522,5:0.001457173754):4.907604034e-05,15:0.001506249794):0.001128314814):0.0004708293727,3:0.003105393981):0.003096525698):0.002357569925,(14:0.00744183291,((((22:0.0006348172125,10:0.0006348172125):0.00…
	TREE *	TREE STATE_102810000 = [&R] ((29:2.532039835e-05,30:2.532039835e-05):0.02106723059,(((((7:0.001351636265,23:0.001351636265):0.002926370563,(12:0.0004033379,8:0.0004033379):0.003874668928):0.006957263185,((33:0.002310199407,46:0.002310199407):0.002202391809,19:0.004512591216):0.006722678798):0.001553181473,(((14:0.007366658491,((((10:5.811638496e-06,24:5.811638496e-06):0.0005872606646,22:0.0005930…
	TREE *	TREE STATE_1950000 = [&R] ((30:0.002627367449,29:0.002627367449):0.02332354767,((((((((27:0.0008603139188,5:0.0008603139188):0.002674528583,3:0.003534842502):0.0001164274365,((25:0.00022695014,21:0.00022695014):0.002607026785,15:0.002833976925):0.0008172930131):0.0005249000207,11:0.004176169959):0.004310114586,(((17:0.003493436023,26:0.003493436023):0.0004041426477,((4:0.0002879241654,9:0.0002879…
	TREE *	TREE STATE_164370000 = [&R] ((1:0.01409841711,(((((36:0.0007055562971,(41:0.0001291418184,44:0.0001291418184):0.0005764144787):0.003841970594,((42:0.002364337027,39:0.002364337027):0.0004481160081,(35:0.001792841816,(37:0.001761958001,47:0.001761958001):3.088381491e-05):0.001019611219):0.001735073856):0.0006683612286,(((40:0.001854263282,34:0.001854263282):0.0005532960273,(31:0.002029022863,(45:0…
	TREE *	TREE STATE_115800000 = [&R] ((29:0.0007939578394,30:0.0007939578394):0.02182396221,((((43:0.006524939202,((((39:0.001044106665,35:0.001044106665):2.96646375e-05,((42:0.0006277790002,47:0.0006277790002):0.0003534895011,37:0.0009812685013):9.250280149e-05):0.003178335662,(((34:0.0002835851554,(45:3.133691653e-05,31:3.133691653e-05):0.0002522482388):0.0006042988156,40:0.0008878839709):0.000350317970…
	TREE *	TREE STATE_171010000 = [&R] ((((((45:0.002514601085,((48:0.001412025922,(32:0.001256818816,((38:0.0001202014021,40:0.0001202014021):0.0007474501504,31:0.0008676515524):0.000389167264):0.0001552071052):2.608891859e-05,34:0.00143811484):0.001076486245):0.001695367344,((36:0.0006480341546,(44:0.0003019337825,41:0.0003019337825):0.0003461003721):0.003195912431,(((47:0.0006012633313,(35:0.000443857574…
	TREE *	TREE STATE_39040000 = [&R] ((30:0.001862055589,29:0.001862055589):0.01640399166,(1:0.01709755829,(((((32:0.003111395172,(((31:0.000191980586,45:0.000191980586):0.001216236811,34:0.001408217397):0.0009654490262,(40:0.001630560489,(48:7.966477439e-05,38:7.966477439e-05):0.001550895715):0.000743105934):0.0007377287486):0.001045182547,((41:6.183887219e-05,44:6.183887219e-05):0.0003958958814,36:0.0004…
	TREE *	TREE STATE_27940000 = [&R] ((30:0.001498210697,29:0.001498210697):0.01921524632,(((1:0.01179961494,(43:0.008269056579,(((39:0.002921012457,42:0.002921012457):0.0008385225974,((35:0.0006277918113,47:0.0006277918113):0.0004956557081,37:0.001123447519):0.002636087535):0.002572007092,(((40:0.003612355153,(((48:0.001124882696,38:0.001124882696):0.0008632696752,(34:0.0002027554876,31:0.0002027554876):0…
	TREE *	TREE STATE_101650000 = [&R] ((29:0.004615472684,30:0.004615472684):0.01460398553,(1:0.01349115632,((((13:0.007701559037,((17:0.0007418696498,26:0.0007418696498):0.004186744776,(18:0.001747293163,(4:0.0002048398145,9:0.0002048398145):0.001542453348):0.003181321263):0.002772944611):0.0005067239548,(((27:0.001296174578,5:0.001296174578):0.000942176862,(15:0.001675442114,((21:0.0002002715075,25:0.000…
	TREE *	TREE STATE_134910000 = [&R] (((43:0.008482612694,(((((37:0.0007182416268,(47:0.0006693731244,35:0.0006693731244):4.88685024e-05):0.0002702060598,39:0.0009884476866):5.794289957e-05,42:0.001046390586):0.004050636771,(44:0.0001928740683,(36:0.0001845789797,41:0.0001845789797):8.295088613e-06):0.004904153289):0.0008048579982,((38:0.0009495889091,48:0.0009495889091):0.00183151666,(((31:0.000161691428…
	TREE *	TREE STATE_89310000 = [&R] ((((((42:0.001815042994,((37:0.0009914093919,(47:0.0005027742371,35:0.0005027742371):0.0004886351548):0.0005387740899,39:0.001530183482):0.0002848595122):0.003169961494,((((34:0.0001804923692,(31:9.419294571e-05,45:9.419294571e-05):8.629942351e-05):0.002393139475,((38:0.0005945739789,40:0.0005945739789):0.0002684499992,48:0.000863023978):0.001710607866):0.0010453609,(44…
	TREE *	TREE STATE_212750000 = [&R] (((((((14:0.007034728446,((((20:8.956152908e-05,28:8.956152908e-05):0.001338193175,2:0.001427754704):0.00367150338,((10:0.0005536946914,22:0.0005536946914):0.0005307155869,24:0.001084410278):0.004014847806):0.00162829652,(6:0.0002744747097,16:0.0002744747097):0.006453079894):0.0003071738425):0.003783971063,((26:0.0009852217229,17:0.0009852217229):0.006181230439,(((18:0…
	TREE *	TREE STATE_155180000 = [&R] ((((((((36:0.000203555199,44:0.000203555199):0.0001254493666,41:0.0003290045656):0.00383435377,(((40:6.415985854e-06,38:6.415985854e-06):0.0004480989117,48:0.0004545148975):0.001436927596,(32:0.0008822813572,((31:0.0001026405279,34:0.0001026405279):0.0007600483545,45:0.0008626888824):1.959247476e-05):0.001009161137):0.002271915842):0.001213631658,(((47:0.0006600577417,…
	TREE *	TREE STATE_127690000 = [&R] ((29:0.006596954596,30:0.006596954596):0.01468078681,((((((14:0.006918363281,(((10:0.001669492905,(22:0.0007897451074,24:0.0007897451074):0.0008797477975):0.001347659109,((28:0.0003125548482,20:0.0003125548482):0.0008743446867,2:0.001186899535):0.001830252479):0.002370667366,(6:0.0002910908429,16:0.0002910908429):0.005096728537):0.001530543901):0.002238475095,(((17:0.0…
	TREE *	TREE STATE_44810000 = [&R] ((1:0.01560911746,((43:0.008098528316,(((35:0.000187615726,47:0.000187615726):0.00117197823,((42:0.000559297205,39:0.000559297205):0.0006611114872,37:0.001220408692):0.0001391852641):0.003579666103,(((32:0.002456661,(48:0.0001851598641,38:0.0001851598641):0.002271501136):4.731891831e-05,((45:0.0001700241141,31:0.0001700241141):1.07397902e-05,34:0.0001807639043):0.002323…
	TREE *	TREE STATE_204320000 = [&R] (((((8:0.000269064384,12:0.000269064384):0.005218410004,(7:0.005120948714,23:0.005120948714):0.0003665256742):0.0008641245115,(19:0.002725972727,(46:0.002359170339,33:0.002359170339):0.0003668023878):0.003625626173):0.005924461278,((((18:0.007066900391,((26:0.002613360023,17:0.002613360023):0.00248322116,(4:0.00012527968,9:0.00012527968):0.004971301503):0.001970319208)…
	TREE *	TREE STATE_194020000 = [&R] ((1:0.01401777185,(((((38:0.0008345393481,48:0.0008345393481):0.001760296675,(((45:4.371759925e-05,34:4.371759925e-05):0.0001712988464,31:0.0002150164456):0.001568857023,(32:0.001195856798,40:0.001195856798):0.0005880166712):0.0008109625539):0.002417481231,((((37:0.001127667797,(47:0.001031031182,39:0.001031031182):9.663661563e-05):0.0004821046806,35:0.001609772478):0.…
	TREE *	TREE STATE_219170000 = [&R] (((30:0.002324054599,29:0.002324054599):0.01134568215,1:0.01366973675):0.003416981612,((43:0.007575451684,((39:0.002254058237,(42:0.002057253464,((35:0.001151049395,37:0.001151049395):0.0001476203756,47:0.001298669771):0.0007585836937):0.0001968047726):0.003564979207,(((45:0.0006457528575,(34:6.46153286e-05,31:6.46153286e-05):0.0005811375289):0.002470299203,(48:0.00086…
	TREE *	TREE STATE_230950000 = [&R] ((30:0.002878669791,29:0.002878669791):0.01786214749,(1:0.01372301793,((((7:0.003474520171,(19:0.002703478297,(46:0.001585311315,33:0.001585311315):0.001118166982):0.000771041874):0.00496981905,((8:0.0002368796913,12:0.0002368796913):0.005862843826,23:0.006099723517):0.002344615704):0.002806609351,((((((5:0.0009932374328,15:0.0009932374328):0.0009534028303,(25:0.001030…
	TREE *	TREE STATE_9170000 = [&R] ((30:0.0103051752,29:0.0103051752):0.01976596129,(1:0.0187798192,((((((10:0.001032392152,22:0.001032392152):0.002600018138,(24:0.002637599305,(2:0.001823698883,(20:3.476002709e-06,28:3.476002709e-06):0.00182022288):0.0008139004219):0.0009948109855):0.00287044904,(16:7.503910805e-05,6:7.503910805e-05):0.006427820222):0.0008593946031,14:0.007362253933):0.003728921583,((((1…
	TREE *	TREE STATE_106790000 = [&R] ((29:0.001516254778,30:0.001516254778):0.01577307073,((((32:0.006381895711,(((42:0.001241671829,39:0.001241671829):0.0003317643882,((47:0.0007453086246,35:0.0007453086246):0.0006121295685,37:0.001357438193):0.0002159980243):0.003923253957,(((31:0.0001213157078,(34:0.000110696467,45:0.000110696467):1.061924076e-05):0.001664362955,(40:0.000778048504,(48:0.0003153684084,3…
	TREE *	TREE STATE_166360000 = [&R] ((1:0.01578845673,(((((((34:0.0001429126232,(31:0.0001385538674,(38:7.265565586e-05,48:7.265565586e-05):6.589821157e-05):4.358755801e-06):0.0008247731306,40:0.0009676857538):0.001924305576,(32:0.001097514262,45:0.001097514262):0.001794477068):0.003015782517,((44:4.774714814e-05,36:4.774714814e-05):0.00011454271,41:0.0001622898581):0.005745483988):0.0007385003314,(42:0.…
	TREE *	TREE STATE_111300000 = [&R] ((29:0.01089050332,30:0.01089050332):0.01929300326,(1:0.0126158873,((((13:0.007224840812,((17:0.002277810345,((4:0.0001357736644,9:0.0001357736644):8.345422371e-05,18:0.0002192278881):0.002058582457):0.001909382086,26:0.004187192432):0.00303764838):0.0008890190544,(((25:0.001096429671,21:0.001096429671):0.004214790308,(3:0.004295265291,(15:0.00272117688,(27:0.002296514…
	TREE *	TREE STATE_113660000 = [&R] ((29:0.002305604279,30:0.002305604279):0.02214042082,((((((18:0.0008188923685,(4:0.0006186344978,9:0.0006186344978):0.0002002578708):0.004440052799,(26:0.003859527431,17:0.003859527431):0.001399417736):0.00528530666,((11:0.00682643297,((27:0.003021577454,(25:0.0001444427434,21:0.0001444427434):0.00287713471):0.00017121561,((5:0.001300602332,15:0.001300602332):0.0004137…
	TREE *	TREE STATE_125160000 = [&R] ((29:0.004871363618,30:0.004871363618):0.01406572007,(((((((26:0.00297567867,17:0.00297567867):0.001355661781,((18:0.0002025637889,4:0.0002025637889):0.0006573825679,9:0.0008599463569):0.003471394094):0.001728902064,13:0.006060242515):0.0008824876403,((((25:0.0006940503261,21:0.0006940503261):0.001821083128,((27:0.0004981782359,15:0.0004981782359):0.00154336031,3:0.002…
	TREE *	TREE STATE_39020000 = [&R] ((30:7.612931194e-05,29:7.612931194e-05):0.01909001795,(1:0.01722800596,(((((((31:0.0003647351795,45:0.0003647351795):0.0008170565841,34:0.001181791764):0.001349026152,(32:0.002312477097,(40:0.0004802660609,(48:0.0002031716827,38:0.0002031716827):0.0002770943782):0.001832211036):0.0002183408192):0.001778587955,((41:8.114798493e-05,44:8.114798493e-05):0.0006332028056,36:…
	TREE *	TREE STATE_176010000 = [&R] ((1:0.01367820479,(((((6:0.0004689449407,16:0.0004689449407):0.005526182802,((24:0.0007514342155,18:0.0007514342155):0.004914563747,(14:0.005055567004,((22:0.003139655484,10:0.003139655484):0.0005130444851,(2:0.00178246827,(20:0.001438389492,28:0.001438389492):0.0003440787784):0.001870231699):0.001402867034):0.0006104309587):0.0003291297803):0.003817646953,(((17:0.0025…
	TREE *	TREE STATE_133060000 = [&R] ((((7:0.007502452844,((8:0.0004499065742,12:0.0004499065742):0.005511667585,23:0.005961574159):0.001540878685):0.001480769699,(33:0.002792195032,(19:0.002358442635,46:0.002358442635):0.0004337523971):0.006191027511):0.003006913621,((((((((5:0.000246527331,27:0.000246527331):5.521773163e-05,15:0.0003017450626):0.002569744014,(3:0.002680930847,(21:0.0003486156585,25:0.00…
	TREE *	TREE STATE_203990000 = [&R] ((((23:0.005822863732,(8:9.060704374e-05,12:9.060704374e-05):0.005732256689):0.0001466120793,(((19:0.0003278616881,33:0.0003278616881):0.001833467123,46:0.002161328811):0.00325412158,7:0.005415450391):0.0005540254206):0.005996283785,((1:0.01148712787,(((14:0.008389281329,(((22:8.741066531e-05,10:8.741066531e-05):0.003081491818,(2:0.001412207601,(28:0.000699149729,20:0.…
	TREE *	TREE STATE_6340000 = [&R] ((30:0.001871452323,29:0.001871452323):0.01850270366,(1:0.01343312569,((((((12:0.001680142601,8:0.001680142601):0.002762615715,7:0.004442758316):0.002463261027,((46:0.002312199022,33:0.002312199022):0.003358211273,19:0.005670410295):0.001235609048):0.002996905316,23:0.009902924659):0.0002554133927,((((((9:0.0002997806732,4:0.0002997806732):0.001789319859,18:0.00208910053…
	TREE *	TREE STATE_131760000 = [&R] ((((43:0.007207294184,(((39:0.001699645977,((37:0.0007988608159,47:0.0007988608159):0.000389749149,35:0.001188609965):0.0005110360123):0.0006741507279,42:0.002373796705):0.003277426072,(((41:0.0001445554101,44:0.0001445554101):0.0007615858848,36:0.0009061412949):0.003259094379,(((45:0.0009374911258,(34:0.0003344941595,31:0.0003344941595):0.0006029969662):0.002117490056…
	TREE *	TREE STATE_82120000 = [&R] ((((((((33:0.00252015599,46:0.00252015599):0.003736978086,19:0.006257134076):0.001925405712,(23:0.006221461593,(7:0.002428682633,(12:2.002513899e-05,8:2.002513899e-05):0.002408657494):0.00379277896):0.001961078194):0.0009253133883,(((16:0.0004219359363,6:0.0004219359363):0.005770157986,(((28:0.00019058179,20:0.00019058179):0.0004542514751,2:0.0006448332651):0.0006885195…
	TREE *	TREE STATE_60580000 = [&R] ((30:0.001176680163,29:0.001176680163):0.02381437869,(((((((4:2.250270675e-05,9:2.250270675e-05):0.001739992122,(26:0.00167890987,17:0.00167890987):8.358495876e-05):0.006013299012,13:0.007775793841):0.001212898832,((((27:0.0001233803405,5:0.0001233803405):0.001335129728,(3:0.000626932632,15:0.000626932632):0.0008315774366):0.0003129614008,(21:0.0001594212848,25:0.000159…
	TREE *	TREE STATE_165620000 = [&R] ((1:0.01573451314,((((13:0.006065612924,(11:0.004302198906,((15:0.002329272003,(21:0.0001698912273,25:0.0001698912273):0.002159380776):0.000316551936,((27:0.0001919381026,3:0.0001919381026):0.001663417068,5:0.001855355171):0.0007904687686):0.001656374967):0.001763414018):0.0006387371631,((4:0.001071624303,9:0.001071624303):0.003216411282,(17:0.002512689059,26:0.0025126…
	TREE *	TREE STATE_162380000 = [&R] ((1:0.01607326082,(((((((4:0.001123406354,9:0.001123406354):0.004772389175,(17:0.003548827231,26:0.003548827231):0.002346968298):0.0003896814993,13:0.006285477028):0.000562464333,(11:0.0052326223,(((27:0.0001475354152,5:0.0001475354152):5.432153861e-05,15:0.0002018569538):0.001823577517,((25:0.0009236048626,21:0.0009236048626):0.000644950964,3:0.001568555827):0.0004568…
	TREE *	TREE STATE_226240000 = [&R] ((30:0.001283004764,29:0.001283004764):0.01931156242,(((((24:0.006486085072,14:0.006486085072):0.001030542694,((16:5.361490866e-06,6:5.361490866e-06):0.005985938349,((22:0.0001092565438,10:0.0001092565438):0.004149452693,((28:0.001041581246,2:0.001041581246):7.22640598e-06,20:0.001048807652):0.003209901584):0.001732590603):0.001525327925):0.003078303439,(1:0.0092733490…
	TREE *	TREE STATE_155920000 = [&R] (((((18:0.00809893238,(((22:0.001319064422,10:0.001319064422):0.002713480879,(2:0.002291032283,(28:0.000355762582,20:0.000355762582):0.001935269701):0.001741513018):0.002485429228,((16:1.111975421e-05,6:1.111975421e-05):0.00620082568,(24:0.005175726973,14:0.005175726973):0.001036218461):0.0003060290946):0.001580957851):0.0008136155045,(((11:0.004574917901,(((15:0.00077…
	TREE *	TREE STATE_66600000 = [&R] (((1:0.01110767181,((((((35:0.0008387706627,47:0.0008387706627):0.001015011721,37:0.001853782384):0.0001641778616,(42:0.001999275046,39:0.001999275046):1.868519956e-05):0.004809969752,(((((48:3.714551351e-05,38:3.714551351e-05):0.0001361672326,34:0.0001733127461):0.0007110625661,40:0.0008843753122):0.0008177250616,((32:0.001116646822,45:0.001116646822):0.0005300768387,3…
	TREE *	TREE STATE_150400000 = [&R] ((((((7:0.007723878214,23:0.007723878214):0.001988718645,((12:4.763474575e-05,8:4.763474575e-05):0.00843948971,((33:0.001084048223,46:0.001084048223):0.003035901297,19:0.004119949521):0.004367174936):0.001225472403):0.002172792635,((14:0.007470304234,(((10:0.0003813230939,22:0.0003813230939):0.004351800495,((2:0.001436553049,20:0.001436553049):0.0009532156792,28:0.0023…
	TREE *	TREE STATE_3130000 = [&R] (((30:0.002858384007,29:0.002858384007):0.01126941615,1:0.01412780016):0.002488809233,(((14:0.009403111892,((16:0.0007680498855,6:0.0007680498855):0.006172288063,(((20:0.0008009608875,28:0.0008009608875):0.0005890834758,2:0.001390044363):0.002058942722,((10:0.000102517337,22:0.000102517337):0.002944478632,24:0.00304699597):0.0004019911163):0.003491350863):0.002462773943)…
	TREE *	TREE STATE_82270000 = [&R] ((((((19:0.004514309501,(33:0.00174469805,46:0.00174469805):0.002769611451):0.002108074605,((23:0.001403006613,7:0.001403006613):0.005007969592,(12:0.0005984695857,8:0.0005984695857):0.005812506619):0.0002114079014):0.00267380525,((((16:0.0003956599253,6:0.0003956599253):0.004424785495,(((28:0.0002745759126,20:0.0002745759126):0.0007414010872,2:0.001015977):0.0019620488…
	TREE *	TREE STATE_9080000 = [&R] ((30:0.002561235795,29:0.002561235795):0.02703111943,(1:0.01772410488,((((((18:0.005839898469,11:0.005839898469):0.0005287337442,(((3:0.001161195166,25:0.001161195166):0.00107357515,21:0.002234770315):0.0003567676527,(15:0.0004422279392,(5:0.0003791892373,27:0.0003791892373):6.303870192e-05):0.002149310029):0.003777094245):0.001201214176,13:0.007569846389):0.000911029216…
	TREE *	TREE STATE_167770000 = [&R] ((((1:0.01130293953,((((((4:0.001534181672,9:0.001534181672):0.002697661957,26:0.004231843628):4.121580751e-05,17:0.004273059436):0.003895321037,13:0.008168380473):0.001455362872,((18:0.005979776201,14:0.005979776201):0.0004356397812,(((20:0.0005847206939,(((10:9.486289582e-05,2:9.486289582e-05):5.536974858e-05,28:0.0001502326444):7.88168132e-05,22:0.0002290494576):0.0…
	TREE *	TREE STATE_63530000 = [&R] ((1:0.01727611751,((((((35:0.0009991135352,47:0.0009991135352):0.0008236097454,(42:0.001579340575,37:0.001579340575):0.0002433827056):4.363937422e-05,39:0.001866362655):0.003605213319,((((32:0.0008861142743,45:0.0008861142743):0.0005668906707,(31:0.0002461306849,34:0.0002461306849):0.00120687426):0.001507064556,((38:2.960767137e-05,40:2.960767137e-05):0.0005464511972,48…
	TREE *	TREE STATE_17420000 = [&R] ((30:0.0009874553928,29:0.0009874553928):0.01550230948,(((43:0.007878242717,(((38:0.002868732705,(((34:0.0002619207906,(45:8.663804407e-05,31:8.663804407e-05):0.0001752827465):0.0006490585527,32:0.0009109793433):0.001087020475,48:0.001997999818):0.0008707328865):0.0005518175282,(36:0.0006189983199,(44:2.481997472e-05,41:2.481997472e-05):0.0005941783452):0.002801551913):…
	TREE *	TREE STATE_56330000 = [&R] ((30:0.0003657783198,29:0.0003657783198):0.01972157821,((((((((37:0.001040947233,47:0.001040947233):0.000395884211,35:0.001436831444):0.0005891759693,(39:0.0002327079715,42:0.0002327079715):0.001793299442):0.003356495508,((32:0.002096927171,(40:0.001131743942,(45:0.0005735418081,(31:6.946139249e-05,34:6.946139249e-05):0.0005040804156):0.0005582021342):0.0009651832283):0…
	TREE *	TREE STATE_93440000 = [&R] ((1:0.01437763191,((((((23:0.006086324713,(12:0.0005120982117,8:0.0005120982117):0.005574226501):0.0004716444705,((33:0.001459909614,19:0.001459909614):0.001013639401,46:0.002473549015):0.004084420168):0.002034302472,7:0.008592271656):0.001016309351,(14:0.006997352342,(((22:0.0001619336465,10:0.0001619336465):0.003375917509,((28:0.001279456809,20:0.001279456809):0.00064…
	TREE *	TREE STATE_98970000 = [&R] ((29:0.003954649659,30:0.003954649659):0.01934475532,(1:0.01523347378,(((((11:0.00646642212,((21:0.0006992141485,25:0.0006992141485):0.003410315799,(3:0.002597022417,((15:0.0009551978309,5:0.0009551978309):0.0002146393958,27:0.001169837227):0.00142718519):0.001512507531):0.002356892172):0.002599027771,(13:0.008813145748,(((4:0.0007141722793,9:0.0007141722793):0.00404311…
	TREE *	TREE STATE_940000 = [&R] ((30:0.003482615099,29:0.003482615099):0.01576746308,((((((23:0.003684291893,7:0.003684291893):0.002078324237,(12:0.000508293903,8:0.000508293903):0.005254322227):0.003678612144,((19:0.002297320566,33:0.002297320566):0.0007755940554,46:0.003072914621):0.006368313653):0.0005233228721,((((18:0.003142339796,(9:0.001383770539,4:0.001383770539):0.001758569258):0.0008178570002,…
	TREE *	TREE STATE_108330000 = [&R] ((29:0.002733163215,30:0.002733163215):0.01924971898,((1:0.01057277451,((((((3:0.002351093496,(15:0.001502727173,((5:0.0004997203216,(25:0.0003570387361,21:0.0003570387361):0.0001426815855):0.0009150328286,27:0.00141475315):8.797402278e-05):0.0008483663227):0.002665978911,11:0.005017072407):0.002218542241,13:0.007235614649):0.000781950621,(((18:0.003634059467,(9:0.0002…
	TREE *	TREE STATE_228410000 = [&R] ((30:0.002256712845,29:0.002256712845):0.0110251602,(((((33:0.002181900648,(46:0.001541599779,19:0.001541599779):0.0006403008691):0.005696927704,((23:0.002731924229,7:0.002731924229):0.004887949363,(8:0.0009096158987,12:0.0009096158987):0.006710257693):0.0002589547607):0.001240123631,1:0.009118951983):0.0007911883959,((14:0.006568974385,((((22:0.0001630356528,10:0.0001…
	TREE *	TREE STATE_138070000 = [&R] ((((19:0.00670280214,(33:0.00193753782,46:0.00193753782):0.00476526432):0.002794877823,(((8:0.0003297172499,12:0.0003297172499):0.004805504473,23:0.005135221723):0.003204021423,7:0.008339243146):0.001158436817):0.004296679772,((1:0.01152076294,((((11:0.004554848087,(15:0.003534238799,((3:0.002216075819,27:0.002216075819):0.001141439101,(5:0.002850256268,(21:0.001311100…
	TREE *	TREE STATE_83530000 = [&R] ((((((((9:0.0003905785458,4:0.0003905785458):0.003283638827,18:0.003674217373):0.001844491059,(17:0.002704320287,26:0.002704320287):0.002814388146):0.002510606095,(13:0.00573071565,(((3:0.001794188032,15:0.001794188032):0.001003559446,((5:0.002044904078,(21:0.001125636703,25:0.001125636703):0.0009192673746):0.0006369417481,27:0.002681845826):0.0001159016523):0.001810892…
	TREE *	TREE STATE_208040000 = [&R] ((((46:0.004998320306,(19:0.004318663369,33:0.004318663369):0.0006796569375):0.003516252525,((7:0.001856962617,(8:0.0006681831699,12:0.0006681831699):0.001188779447):0.004773673813,23:0.00663063643):0.001883936401):0.003520777254,((((((42:0.002301092993,((37:0.001718679511,(35:0.001247574257,47:0.001247574257):0.0004711052541):4.04130996e-05,39:0.00175909261):0.0005420…
	TREE *	TREE STATE_194660000 = [&R] ((1:0.01446821975,((((((41:6.594421527e-05,44:6.594421527e-05):7.660713751e-05,36:0.0001425513528):0.005019635176,((38:0.0003576735706,48:0.0003576735706):0.002656760366,(((45:0.001214419578,(32:0.0006333786755,34:0.0006333786755):0.0005810409022):0.0005198369003,31:0.001734256478):0.0003500476395,40:0.002084304117):0.0009301298187):0.002147752593):0.0006843542506,(((3…
	TREE *	TREE STATE_30720000 = [&R] ((30:0.002131431039,29:0.002131431039):0.02043388194,(1:0.01237351674,((43:0.008643878428,((((38:0.0009273545752,48:0.0009273545752):0.001947855983,((45:0.0008795071004,(34:0.0001537798198,31:0.0001537798198):0.0007257272806):0.001890819184,40:0.002770326284):0.0001048842734):1.171133405e-05,(32:0.002565410489,(36:0.0003793311886,(44:0.0001588631168,41:0.0001588631168):…
	TREE *	TREE STATE_59260000 = [&R] ((30:0.003230758044,29:0.003230758044):0.01342181521,((((((7:0.002965101656,(12:7.290152071e-05,8:7.290152071e-05):0.002892200135):0.003827390426,23:0.006792492081):0.0009997518995,((33:0.001147868661,46:0.001147868661):0.001195381001,19:0.002343249663):0.005448994318):0.002589580889,(((13:0.006250961356,(((25:0.002019311505,21:0.002019311505):0.001072272831,(3:0.002996…
	TREE *	TREE STATE_152080000 = [&R] (((((33:0.003630605343,(46:0.003097713921,19:0.003097713921):0.0005328914226):0.002983356209,(23:0.003509008556,7:0.003509008556):0.003104952996):0.002377157617,(12:0.0002742288468,8:0.0002742288468):0.008716890322):0.005417518625,((((((41:0.000221679349,36:0.000221679349):6.273860611e-05,44:0.0002844179551):0.004224358929,(((39:0.0009473782967,(47:0.0001013657975,35:0…
	TREE *	TREE STATE_193580000 = [&R] ((1:0.01348239641,((((13:0.007505178509,((26:0.003069844163,17:0.003069844163):0.002018447393,((18:0.001092169744,9:0.001092169744):0.0004573141103,4:0.001549483854):0.003538807702):0.002416886953):0.001602220767,(((25:0.001105766889,21:0.001105766889):0.001215556015,((27:0.00215299652,3:0.00215299652):0.0001145301297,(15:0.0007232233924,5:0.0007232233924):0.0015443032…
	TREE *	TREE STATE_167600000 = [&R] ((((1:0.01358710528,(((4:0.001080444584,9:0.001080444584):0.003968821755,(17:0.004308891377,26:0.004308891377):0.0007403749628):0.005159970007,((14:0.008256301025,(18:0.005217916353,((28:0.001610841477,((20:0.0007447218469,2:0.0007447218469):0.0007848085994,(22:0.0001556797014,10:0.0001556797014):0.001373850745):8.131103024e-05):0.00237305493,((6:0.000169258876,16:0.00…
	TREE *	TREE STATE_162240000 = [&R] ((1:0.01530013994,(((((((17:0.003579568299,26:0.003579568299):0.00147235726,(4:0.001099043216,9:0.001099043216):0.003952882343):0.000525326906,13:0.005577252465):0.00227671987,(11:0.004480918258,((((27:0.0003924462571,5:0.0003924462571):0.0008509313931,3:0.00124337765):0.0001585038231,15:0.001401881473):0.0006030631719,(21:0.0003602795707,25:0.0003602795707):0.00164466…
	TREE *	TREE STATE_15780000 = [&R] ((30:0.001564010822,29:0.001564010822):0.0188320532,(((43:0.006274873375,((((37:0.00119216591,42:0.00119216591):1.075489427e-05,(47:0.001073663431,(40:0.0004334887029,35:0.0004334887029):0.0006401747283):0.0001292573728):0.0007356718052,39:0.001938592609):0.002845447626,(((34:0.001099341616,(45:0.0005120391615,31:0.0005120391615):0.0005873024542):0.0002087462072,(38:0.0…
	TREE *	TREE STATE_216880000 = [&R] ((30:0.001400638477,29:0.001400638477):0.01875928304,(1:0.01684682111,((43:0.007386109407,(((32:0.002021507823,(((40:0.0009170826523,45:0.0009170826523):0.0001595498453,(31:0.0005972401778,34:0.0005972401778):0.0004793923198):0.0009224278695,(38:0.0005297607799,48:0.0005297607799):0.001469299587):2.244745615e-05):0.001978134558,(44:0.0003113288585,(41:8.708206169e-06,3…
	TREE *	TREE STATE_217380000 = [&R] ((30:0.003769269696,29:0.003769269696):0.01659345106,(1:0.01473772591,((43:0.00715951022,(((38:0.001861185054,((32:0.001717606977,48:0.001717606977):1.05636757e-05,((40:0.0007933344947,45:0.0007933344947):4.496540777e-05,(34:0.0001964511756,31:0.0001964511756):0.0006418487269):0.0008898707502):0.0001330144015):0.00183130926,(36:0.0005591413034,(44:6.856445956e-05,41:6.…
	TREE *	TREE STATE_98450000 = [&R] ((1:0.01709003025,((((11:0.004632535753,(((5:0.0003313342932,15:0.0003313342932):0.001497860929,(27:0.001423898621,(25:0.000411427161,21:0.000411427161):0.00101247146):0.0004052966009):0.001755786225,3:0.003584981447):0.001047554306):0.004050225189,(13:0.007004658865,(26:0.003216311961,((18:0.002925008554,17:0.002925008554):0.0002559019875,(4:0.001617678695,9:0.00161767…
	TREE *	TREE STATE_114770000 = [&R] ((29:0.003533217826,30:0.003533217826):0.0132878922,(((((14:0.007428104534,((16:0.0003236971669,6:0.0003236971669):0.006892519918,(((28:0.000709058195,2:0.000709058195):7.369751747e-05,20:0.0007827557124):0.005579200267,(22:0.0009317557025,(10:0.0004366212519,24:0.0004366212519):0.0004951344505):0.005430200277):0.0008542611059):0.0002118874489):0.002137560078,(((11:0.0…
	TREE *	TREE STATE_145130000 = [&R] ((1:0.01419207646,((43:0.008837279913,(32:0.007998548361,((39:0.003872956835,(((47:0.001166052621,37:0.001166052621):0.001055015676,35:0.002221068297):0.0004557259446,42:0.002676794242):0.001196162593):0.003601300089,((((34:0.001433698396,(31:0.000499430465,45:0.000499430465):0.0009342679315):0.001262850779,(38:0.0005308007953,48:0.0005308007953):0.002165748381):0.0002…
	TREE *	TREE STATE_217740000 = [&R] ((30:0.002244402773,29:0.002244402773):0.01727018221,(1:0.01431210047,((43:0.007009056678,((((40:0.0001559729157,(38:0.0001082239048,48:0.0001082239048):4.774901088e-05):0.001020356429,((34:0.0004804727801,31:0.0004804727801):9.578440862e-05,(45:0.000392395044,32:0.000392395044):0.0001838621447):0.0006000721556):0.002195521067,(36:0.0008045117694,(44:4.885861392e-05,41…
	TREE *	TREE STATE_18990000 = [&R] ((30:0.004629965634,29:0.004629965634):0.02057240378,(((((((18:0.001086979544,4:0.001086979544):0.0002718249942,9:0.001358804538):0.003986553023,(26:0.001897168073,17:0.001897168073):0.003448189489):0.003138013719,((((((5:0.0002672505014,15:0.0002672505014):0.0003284683991,27:0.0005957189004):0.001167998075,3:0.001763716976):0.0006476299339,(25:0.0001165356048,21:0.0001…
	TREE *	TREE STATE_179750000 = [&R] ((((43:0.007480226614,((32:0.002921136153,((40:0.002196717165,(38:0.0002815708242,48:0.0002815708242):0.00191514634):0.0004808299192,(34:0.0003720567943,(45:0.0001379021009,31:0.0001379021009):0.0002341546934):0.002305490289):0.0002435890688):0.002096926434,((39:0.00233905086,((42:0.001664471723,37:0.001664471723):0.0001341034737,(35:0.0008501013812,47:0.0008501013812)…
	TREE *	TREE STATE_139210000 = [&R] (((((((33:0.002871094083,46:0.002871094083):0.003992611339,19:0.006863705422):0.000960299838,7:0.00782400526):0.002782371485,(23:0.009634207154,(8:0.0001279467466,12:0.0001279467466):0.009506260408):0.0009721695907):0.001483795448,(43:0.006200397753,(((((48:0.0001663105709,40:0.0001663105709):8.287118403e-05,38:0.0002491817549):0.002942168025,((44:1.197996712e-05,41:1.…
	TREE *	TREE STATE_188060000 = [&R] (((((8:0.0009964738707,12:0.0009964738707):0.008626263171,(7:0.009290471595,(((46:0.00239839528,33:0.00239839528):0.001014248492,19:0.003412643773):0.003076692021,23:0.006489335794):0.002801135801):0.0003322654468):0.002985956491,(((((((48:0.0004186699327,38:0.0004186699327):0.001091203625,40:0.001509873558):0.001953047357,(32:0.002998809585,(45:0.001647917142,(31:1.94…
	TREE *	TREE STATE_235810000 = [&R] ((30:0.002212293552,29:0.002212293552):0.02384887229,((((13:0.009140664894,(18:0.008818374993,(((4:0.0001013892836,9:0.0001013892836):0.005671970399,26:0.005773359682):0.000897851818,17:0.0066712115):0.002147163492):0.0003222899007):0.0006806267303,(11:0.007579930593,((27:0.003146746235,(21:0.0008338547833,25:0.0008338547833):0.002312891452):0.0004498297052,(3:0.002479…
	TREE *	TREE STATE_160150000 = [&R] (((1:0.0105893113,(((14:0.004244047532,(((((10:0.0004456591357,22:0.0004456591357):0.001506234856,24:0.001951893992):0.0005706714132,(2:0.001250935855,(28:0.0003787109869,20:0.0003787109869):0.0008722248684):0.00127162955):0.0009822901601,(16:0.0001957386888,6:0.0001957386888):0.003309116876):0.0004216480889,18:0.003926503654):0.0003175438776):0.005148356695,((11:0.005…
	TREE *	TREE STATE_186320000 = [&R] (((((((36:0.0005796764524,(41:3.168139035e-05,44:3.168139035e-05):0.0005479950621):0.00445365747,((40:0.002649426765,(48:0.0001054797199,38:0.0001054797199):0.002543947045):0.000301635072,((34:0.0004507054755,31:0.0004507054755):0.001378318897,(45:0.001142718553,32:0.001142718553):0.0006863058197):0.001122037464):0.002082272086):0.0005201388243,(42:0.001694304607,((37:…
	TREE *	TREE STATE_96870000 = [&R] (((((7:0.005870967995,((12:0.0002608089831,8:0.0002608089831):0.00253966123,23:0.002800470213):0.003070497782):0.0008964446341,(19:0.004971922943,(33:0.001605636673,46:0.001605636673):0.003366286271):0.001795489686):0.003063454448,1:0.009830867077):0.0006872710969,((43:0.006928730466,((((42:0.001330906376,39:0.001330906376):0.0001917713056,(37:0.0006827629971,(47:0.0006…
	TREE *	TREE STATE_217180000 = [&R] ((30:0.001040148744,29:0.001040148744):0.02223483949,(1:0.01425543398,((43:0.007876054009,((((48:0.001064710605,(32:0.000735549924,(38:0.0005871210791,40:0.0005871210791):0.0001484288449):0.0003291606808):0.0004861580613,(45:0.0006024618873,(31:0.0003703855732,34:0.0003703855732):0.0002320763141):0.0009484067788):0.002803093203,((44:0.0001186476679,41:0.0001186476679):…
	TREE *	TREE STATE_33520000 = [&R] (1:0.01283567392,((30:0.00317501778,29:0.00317501778):0.008843283291,((((((33:0.003287370309,(19:0.00148643011,46:0.00148643011):0.001800940198):0.005142960245,((12:0.0003707383886,8:0.0003707383886):0.006119322361,23:0.006490060749):0.001940269804):0.0006154587966,7:0.00904578935):0.001147666781,(((6:3.945876159e-05,16:3.945876159e-05):0.004661877009,(((10:0.0008584039…
	TREE *	TREE STATE_21710000 = [&R] ((30:0.001197034656,29:0.001197034656):0.01596578461,((((((13:0.006858066973,(((3:0.001981106781,(27:0.001176787297,(25:8.506820602e-05,21:8.506820602e-05):0.001091719091):0.0008043194838):7.608308716e-05,(15:0.0007341347715,5:0.0007341347715):0.001323055096):0.003044293546,11:0.005101483414):0.001756583559):0.001955943175,(((((10:0.0002046085497,22:0.0002046085497):0.0…
	TREE *	TREE STATE_134510000 = [&R] ((((((11:0.006384234624,((21:0.0002709158652,25:0.0002709158652):0.003818578682,(15:0.003823654555,(3:0.001935500129,(5:0.001040527118,27:0.001040527118):0.0008949730108):0.001888154426):0.0002658399923):0.002294740076):0.002531849511,((((2:0.001956500167,(20:0.0007912487684,28:0.0007912487684):0.001165251398):0.001090890886,(22:0.0007797566595,10:0.0007797566595):0.00…
	TREE *	TREE STATE_135010000 = [&R] (((43:0.007852865214,(((37:0.001188717397,((35:0.0006281370226,47:0.0006281370226):0.0002867885498,39:0.0009149255724):0.0002737918242):4.922917208e-05,42:0.001237946569):0.004493140258,(((40:0.001715767125,(38:0.0002664234124,48:0.0002664234124):0.001449343712):0.001308642842,((31:8.692952067e-06,32:8.692952067e-06):0.0009045284507,(45:0.0003572691443,34:0.00035726914…
	TREE *	TREE STATE_156840000 = [&R] ((((((((9:0.001862955496,4:0.001862955496):0.004764453609,13:0.006627409105):0.0007900041451,(26:0.001304247764,17:0.001304247764):0.006113165487):0.0004235282317,(11:0.005743485375,((25:0.0003680090647,21:0.0003680090647):0.00140098684,(3:0.001373565276,((15:1.676030309e-05,27:1.676030309e-05):0.001052451228,5:0.001069211531):0.0003043537454):0.000395430628):0.0039744…
	TREE *	TREE STATE_141820000 = [&R] ((1:0.01213695497,(((((23:0.002610367687,7:0.002610367687):0.0009281663247,(12:0.0008203678221,8:0.0008203678221):0.00271816619):0.004294863325,(19:0.004257422329,(33:0.001682920767,46:0.001682920767):0.002574501562):0.003575975007):0.0004187469273,((13:0.005955542825,(((9:0.002165038872,(18:0.001191475759,4:0.001191475759):0.0009735631129):0.001964453926,(26:0.0030784…
	TREE *	TREE STATE_179680000 = [&R] ((((43:0.007461823098,((39:0.001967554491,((42:0.001219073736,37:0.001219073736):0.0004434772491,(35:0.0001296153676,47:0.0001296153676):0.001532935618):0.0003050035054):0.003679857388,(((((40:0.001407952164,38:0.001407952164):0.0001328775828,48:0.001540829747):0.001359910737,(45:0.001126688686,(34:0.0004815714542,31:0.0004815714542):0.0006451172314):0.001774051798):0.…
	TREE *	TREE STATE_58930000 = [&R] ((30:0.003041598906,29:0.003041598906):0.02335350187,((((((7:0.004981961995,(12:0.000303311377,8:0.000303311377):0.004678650618):0.0009916794694,23:0.005973641464):0.002234790239,((33:0.002524755298,19:0.002524755298):0.001142555782,46:0.00366731108):0.004541120624):0.002294535452,((13:0.007829282956,(11:0.003506428635,((((27:0.001374554478,5:0.001374554478):0.001129034…
	TREE *	TREE STATE_141600000 = [&R] ((1:0.0151895101,(((((((9:0.0003493067818,4:0.0003493067818):9.056284989e-05,18:0.0004398696317):0.002614169946,(26:0.001192915207,17:0.001192915207):0.00186112437):0.001482656305,13:0.004536695883):0.002617552076,(11:0.004538800372,((21:0.0006894058666,25:0.0006894058666):0.003328795796,(3:0.002415096018,(5:0.0005140768894,(27:0.0003059655297,15:0.0003059655297):0.000…
	TREE *	TREE STATE_190830000 = [&R] ((1:0.01610340585,(((((7:0.003460848613,(8:0.001231204502,12:0.001231204502):0.002229644112):0.00374654044,23:0.007207389053):0.001803790024,((33:0.00178978923,46:0.00178978923):0.003386750979,19:0.005176540209):0.003834638869):0.002352849716,((14:0.008073471832,(((2:0.001547085155,(20:6.511855688e-05,28:6.511855688e-05):0.001481966598):0.002617635871,(24:0.00117068264…
	TREE *	TREE STATE_55920000 = [&R] ((30:0.004172121587,29:0.004172121587):0.01295000722,((((((36:0.0003905040673,(41:1.924836652e-05,44:1.924836652e-05):0.0003712557007):0.003235918077,((40:0.0009901932124,((45:0.0006072160971,34:0.0006072160971):0.0002009015776,(32:0.0001263631164,31:0.0001263631164):0.0006817545583):0.0001820755377):0.0005584312265,(38:0.0001967956595,48:0.0001967956595):0.001351828779…
	TREE *	TREE STATE_223110000 = [&R] ((30:0.00214319613,29:0.00214319613):0.01924717288,(1:0.01287993691,(((((11:0.004102728523,((3:0.001710865986,(27:0.0005975619036,5:0.0005975619036):0.001113304082):0.0008306399166,((25:0.000324497298,21:0.000324497298):0.0004804978011,15:0.0008049950991):0.001736510803):0.001561222621):0.003465049578,((17:0.003648054068,26:0.003648054068):0.001121287531,((13:0.0039579…
	TREE *	TREE STATE_5760000 = [&R] ((30:0.001046757238,29:0.001046757238):0.01728707697,(1:0.01532230772,((((23:0.007997130939,(46:0.005365454974,(19:0.003473353484,33:0.003473353484):0.00189210149):0.002631675966):0.0007913492148,((12:0.0002673437066,8:0.0002673437066):0.00799026285,7:0.008257606556):0.0005308735976):0.002956975281,(((18:0.006527888005,(13:0.004644854619,((9:0.0009684233618,4:0.000968423…
	TREE *	TREE STATE_170700000 = [&R] (((((((32:0.001815431953,((45:0.0009490975337,38:0.0009490975337):0.0003487973614,((31:0.0008987727764,(48:0.0008889506972,34:0.0008889506972):9.822079268e-06):0.000162994839,40:0.001061767615):0.0002361272796):0.0005175370581):0.001232344871,(36:0.000588823718,(44:0.0002012527952,41:0.0002012527952):0.0003875709228):0.002458953106):0.001337446515,((39:0.001120039773,(…
	TREE *	TREE STATE_40720000 = [&R] ((30:0.001163793616,29:0.001163793616):0.01758907335,((1:0.01306230921,((46:0.003030123191,(33:0.001875359604,19:0.001875359604):0.001154763587):0.009062762806,(((8:0.0009561505456,12:0.0009561505456):0.00574924259,7:0.006705393135):0.003183912479,23:0.009889305614):0.002203580383):0.0009694232115):2.847619256e-05,(((43:0.008195580704,(((39:0.001804783666,(37:0.00161187…
	TREE *	TREE STATE_148860000 = [&R] (((((((((16:0.0002200196854,6:0.0002200196854):0.006438870608,24:0.006658890293):0.0001656930966,((22:0.0001035859956,10:0.0001035859956):0.003976777947,(2:0.002516664487,(20:0.0006254589463,28:0.0006254589463):0.001891205541):0.001563699456):0.002744219447):0.001342357234,14:0.008166940624):0.002152207508,((((15:0.003308341926,(27:0.000897751165,5:0.000897751165):0.00…
	TREE *	TREE STATE_9980000 = [&R] ((30:0.001649980953,29:0.001649980953):0.01987217708,(1:0.01299990576,(((((7:0.0004356893801,23:0.0004356893801):0.008050368607,(12:8.988627618e-06,8:8.988627618e-06):0.008477069359):0.001332623775,((33:0.001360436217,19:0.001360436217):0.001910739771,46:0.003271175987):0.006547505774):0.001028963415,(((((10:0.001320850517,(24:0.0008442705505,22:0.0008442705505):0.000476…
	TREE *	TREE STATE_5520000 = [&R] ((30:0.0003470218564,29:0.0003470218564):0.0286668886,(1:0.01272489343,(((((36:0.000369323029,(44:1.906971101e-06,41:1.906971101e-06):0.0003674160579):0.004418776179,((34:0.002115181341,(45:0.0001626139475,31:0.0001626139475):0.001952567393):0.001023985649,(32:0.002812128215,(48:0.001358503675,(40:0.0008372572492,38:0.0008372572492):0.0005212464258):0.00145362454):0.0003…
	TREE *	TREE STATE_91720000 = [&R] ((((((((((22:0.0004298192428,10:0.0004298192428):0.003116775991,(20:0.001806808983,(2:2.17555587e-05,28:2.17555587e-05):0.001785053424):0.001739786251):0.002096476516,(16:8.783359698e-05,6:8.783359698e-05):0.005555238154):0.001946284147,14:0.007589355897):0.001681252381,24:0.009270608278):0.001182499618,((26:0.003949161192,(18:0.003778070251,(17:0.003359591781,(9:0.0001…
	TREE *	TREE STATE_30330000 = [&R] ((30:0.001925339721,29:0.001925339721):0.01609793342,(((((((4:0.001043666377,9:0.001043666377):0.005255569058,18:0.006299235435):0.001411481767,(17:0.00242662806,26:0.00242662806):0.005284089141):0.002716738547,(13:0.007274954259,(11:0.005716398103,((3:0.00200652838,((21:0.001097915247,(15:0.0009073240751,5:0.0009073240751):0.0001905911715):0.0004784253964,25:0.00157634…
	TREE *	TREE STATE_221640000 = [&R] ((30:0.001830800728,29:0.001830800728):0.0156383779,((1:0.01128882218,(((((8:0.001669676043,12:0.001669676043):0.003913022962,(23:0.0004012359446,7:0.0004012359446):0.005181463061):0.00261582559,(14:0.006862012076,(((16:0.0001925199247,6:0.0001925199247):0.002613442593,24:0.002805962517):0.0002797444827,(((2:0.0005097145123,20:0.0005097145123):7.756609245e-05,28:0.0005…
	TREE *	TREE STATE_55170000 = [&R] ((30:0.001303872444,29:0.001303872444):0.01577801137,((((((38:0.001010448169,(48:0.0007895840759,40:0.0007895840759):0.000220864093):0.0003354775594,((45:0.0007909152132,32:0.0007909152132):0.0004608934979,(31:0.001122043061,34:0.001122043061):0.0001297656499):9.411701721e-05):0.002593823653,((41:0.0002868894816,44:0.0002868894816):0.0003545358934,36:0.000641425375):0.0…
	TREE *	TREE STATE_155760000 = [&R] ((((((((44:0.0002517508208,41:0.0002517508208):0.0004819169296,36:0.0007336677504):0.001764146868,(((48:0.0008095602202,38:0.0008095602202):0.0009865489792,40:0.001796109199):0.0001330543733,(32:0.001427773569,((45:0.0004367962366,31:0.0004367962366):0.0009710940627,34:0.001407890299):1.98832698e-05):0.0005013900036):0.0005686510455):0.002166119547,((((47:0.00032354260…
	TREE *	TREE STATE_187270000 = [&R] ((((((((31:0.0007111088861,34:0.0007111088861):0.002723621808,((45:0.002839372435,32:0.002839372435):0.0004682438389,((38:0.0009765370592,48:0.0009765370592):0.001511601428,40:0.002488138487):0.0008194777863):0.0001271144203):0.001389034418,(44:0.0002866950437,(41:6.29070465e-06,36:6.29070465e-06):0.0002804043391):0.004537070068):0.0003030599126,((((47:0.0001763515803,…
	TREE *	TREE STATE_231190000 = [&R] ((30:0.001434951105,29:0.001434951105):0.0202133512,((1:0.01228196485,(((13:0.007874038521,((26:0.002462067086,17:0.002462067086):0.001845994192,(9:0.000149746905,4:0.000149746905):0.004158314373):0.003565977243):0.002614243052,(((27:0.0007290371534,(5:0.0005686336544,15:0.0005686336544):0.000160403499):0.00134470684,((25:0.0008466839689,21:0.0008466839689):0.001127464…
	TREE *	TREE STATE_140560000 = [&R] (((1:0.010330189,(((13:0.004868611475,(9:0.001191145436,4:0.001191145436):0.003677466039):0.002704444976,((((21:0.001841442115,25:0.001841442115):0.0002642533595,(5:0.001844116768,((15:0.0005606133424,27:0.0005606133424):0.0006150276278,3:0.00117564097):0.0006684757979):0.0002615787069):0.003785000915,11:0.00589069639):0.001571423226,(18:0.004243101074,(17:0.0034174939…
	TREE *	TREE STATE_213750000 = [&R] (((((((((6:0.0003260820102,16:0.0003260820102):0.002743479187,(24:0.001731468165,(22:1.291599139e-05,10:1.291599139e-05):0.001718552173):0.001338093032):0.0009953869045,(2:0.001963200341,(28:0.001062665179,20:0.001062665179):0.0009005351622):0.00210174776):0.004057111353,(14:0.005612307061,7:0.005612307061):0.002509752394):0.001449425807,((18:0.005163279949,(4:0.002959…
	TREE *	TREE STATE_53520000 = [&R] ((30:0.01017958916,29:0.01017958916):0.01132667984,((((((14:0.007058448236,((20:0.001769506711,((10:0.0003861620248,24:0.0003861620248):0.0006218059882,(22:0.0009155882397,(28:0.0007112761193,2:0.0007112761193):0.0002043121204):9.237977338e-05):0.0007615386977):0.002773830099,(6:0.0001044545255,16:0.0001044545255):0.004438882284):0.002515111426):0.001725616859,18:0.0087…
	TREE *	TREE STATE_93520000 = [&R] ((1:0.01513708315,((((23:0.004689628566,(12:0.0008842477555,8:0.0008842477555):0.003805380811):0.001054082276,((33:0.002727140774,19:0.002727140774):0.0001501316174,46:0.002877272391):0.002866438451):0.00457628497,((((((((21:0.0005900567431,25:0.0005900567431):0.0008122053758,15:0.001402262119):0.001387702273,(5:0.001741277174,(3:0.001539968057,27:0.001539968057):0.0002…
	TREE *	TREE STATE_133960000 = [&R] (((43:0.007433826053,(((((41:7.156448655e-05,44:7.156448655e-05):0.0003405500065,36:0.000412114493):0.00302568248,((38:0.0005463255183,48:0.0005463255183):0.001198158266,((31:0.0001622566927,45:0.0001622566927):0.001143492608,(40:0.0011170251,34:0.0011170251):0.0001887242008):0.000438734483):0.001693313188):0.0004692014166,32:0.003906998389):0.0008662843292,(37:0.00139…
	TREE *	TREE STATE_201580000 = [&R] ((((8:0.000879004967,12:0.000879004967):0.007113660143,(((33:0.003101867498,19:0.003101867498):0.0004805977374,46:0.003582465235):0.003570086851,(7:0.004952650054,23:0.004952650054):0.002199902032):0.0008401130238):0.007483668376,((((((26:0.001690397309,17:0.001690397309):0.004249945085,(((9:0.0002209940416,18:0.0002209940416):0.000750726503,4:0.0009717205446):0.004704…
	TREE *	TREE STATE_94970000 = [&R] ((1:0.01383330341,(((((42:0.001277413776,39:0.001277413776):0.0004717260367,((35:0.0004909491697,47:0.0004909491697):0.000272101396,37:0.0007630505657):0.0009860892469):0.005443553727,43:0.007192693539):0.0001783113479,((((38:0.0002578969291,48:0.0002578969291):0.0005301023362,40:0.0007879992652):0.002665665389,((45:0.001383797083,32:0.001383797083):0.001752614546,(34:2…
	TREE *	TREE STATE_211140000 = [&R] (((((((24:0.004800517533,((2:0.001442286433,(20:0.00029706361,28:0.00029706361):0.001145222823):0.002488483025,(22:0.0006572100128,10:0.0006572100128):0.003273559445):0.0008697480744):0.002043788383,((6:0.0004638163257,16:0.0004638163257):0.006379461902,14:0.006843278227):1.027688282e-06):0.001345859659,(7:0.007085448652,((8:0.0002993201272,(12:0.000145712345,23:0.0001…
	TREE *	TREE STATE_176210000 = [&R] ((1:0.01601328914,((((14:0.007295610384,((24:0.001470844415,18:0.001470844415):0.005069578557,(((22:0.002150421404,10:0.002150421404):0.002535366812,(2:0.002321972837,(28:0.0003844192975,20:0.0003844192975):0.001937553539):0.00236381538):0.0008495910632,(6:0.0005828057272,16:0.0005828057272):0.004952573552):0.001005043693):0.0007551874112):0.001628048101,(((46:0.002330…
	TREE *	TREE STATE_204590000 = [&R] (((((8:0.0001126166704,12:0.0001126166704):0.004630160262,(7:0.004326313801,23:0.004326313801):0.0004164631315):0.001075729919,((19:0.001133336681,46:0.001133336681):0.001044966261,33:0.002178302941):0.00364020391):0.009003529491,(((((13:0.007719856337,(18:0.005847102317,((4:0.0005511232551,9:0.0005511232551):0.003478200895,(26:0.002150627224,17:0.002150627224):0.00187…
	TREE *	TREE STATE_139190000 = [&R] (((((((33:0.003325496365,46:0.003325496365):0.003474556722,19:0.006800053086):0.002335773829,7:0.009135826916):0.001465615428,(23:0.008543979155,(8:0.0003864571181,12:0.0003864571181):0.008157522037):0.002057463189):0.001280889344,(43:0.007654517272,(((((40:0.0006249279536,48:0.0006249279536):0.0006194671194,38:0.001244395073):0.0019332629,((44:4.456960004e-06,41:4.456…
	TREE *	TREE STATE_219290000 = [&R] (((30:0.0006489249111,29:0.0006489249111):0.01414629673,1:0.01479522164):0.0004482114441,((43:0.006910833115,(((37:0.00118487767,(35:8.869864353e-05,47:8.869864353e-05):0.001096179027):0.0008170732057,(39:0.0007606527264,42:0.0007606527264):0.00124129815):0.003869216172,(((32:0.002328731982,40:0.002328731982):0.001008192986,(((34:0.0008373696219,31:0.0008373696219):0.0…
	TREE *	TREE STATE_188130000 = [&R] (((((8:0.0008382742617,12:0.0008382742617):0.008752169704,((7:0.007926095592,23:0.007926095592):0.001417600537,((33:0.001748344407,46:0.001748344407):0.001186238855,19:0.002934583262):0.006409112867):0.0002467478376):0.002525067519,((((((32:0.002490459465,45:0.002490459465):9.430172968e-05,((31:0.0002669160793,34:0.0002669160793):0.001682473911,(40:0.0003219864464,(48:…
	TREE *	TREE STATE_108900000 = [&R] ((29:0.001701526602,30:0.001701526602):0.01681466118,((1:0.01166773684,((((13:0.00687754518,((26:0.003222498299,(18:0.002417743612,17:0.002417743612):0.0008047546866):0.0001656426962,(4:4.875880854e-05,9:4.875880854e-05):0.003339382187):0.003489404185):6.283453644e-05,((3:0.003901756623,((25:0.001586479788,21:0.001586479788):0.0006122832394,((15:0.0004143929455,5:0.000…
	TREE *	TREE STATE_104480000 = [&R] ((29:0.003098675153,30:0.003098675153):0.02140089801,(1:0.01778793233,((((((8:7.921342646e-05,12:7.921342646e-05):0.006563026987,23:0.006642240413):0.000760127214,7:0.007402367627):0.001123024024,(19:0.008017614332,(46:0.003319010486,33:0.003319010486):0.004698603846):0.0005077773194):0.002298509828,((14:0.007527851015,(((10:0.000605104475,22:0.000605104475):0.00038873…
	TREE *	TREE STATE_183570000 = [&R] (((((((5:0.002378540867,(3:0.001656952012,((15:0.0004673551526,27:0.0004673551526):0.001013140797,(21:0.0007367876669,25:0.0007367876669):0.0007437082829):0.0001764560627):0.0007215888548):0.001286488108,11:0.003665028975):0.003466721683,13:0.007131750659):0.002003288451,((9:0.0020060412,(18:0.001494903956,4:0.001494903956):0.0005111372443):0.002584970882,(26:0.0028274…
	TREE *	TREE STATE_180090000 = [&R] ((((43:0.009005779986,((((35:0.0009856924674,47:0.0009856924674):0.00056279069,37:0.001548483157):0.0008329876656,(39:0.002195235823,42:0.002195235823):0.0001862350002):0.003555820665,(32:0.004819220751,((((34:0.0003941597299,31:0.0003941597299):0.002175305654,40:0.002569465384):7.727506969e-05,((38:5.083433332e-05,48:5.083433332e-05):0.002387419985,45:0.002438254318):…
	TREE *	TREE STATE_146380000 = [&R] (((((((((22:0.0004667966675,24:0.0004667966675):4.485517859e-05,10:0.0005116518461):0.003078284894,(16:1.608004034e-05,6:1.608004034e-05):0.0035738567):0.0006435938619,((2:0.000965434627,28:0.000965434627):0.0002644128202,20:0.001229847447):0.003003683155):0.003486538186,14:0.007720068789):0.003121050921,((13:0.008966791114,((((15:0.0004066658281,27:0.0004066658281):0.…
	TREE *	TREE STATE_32910000 = [&R] ((30:0.004195347742,29:0.004195347742):0.0116570818,((((((8:0.0003417727138,12:0.0003417727138):0.007217292079,(7:0.00729104613,(19:0.005536776258,(46:0.002711879156,33:0.002711879156):0.002824897102):0.001754269872):0.0002680186625):0.0001256546275,23:0.00768471942):0.001438288145,((14:0.006245307421,(6:6.927220248e-05,16:6.927220248e-05):0.006176035219):0.000351855740…
	TREE *	TREE STATE_164490000 = [&R] ((1:0.01358830452,(((((39:0.002441416104,42:0.002441416104):0.0002902511645,(37:0.00101718716,(35:0.0007813520899,47:0.0007813520899):0.00023583507):0.001714480109):0.003435429576,(((41:0.0001863026371,36:0.0001863026371):0.0003796714501,44:0.0005659740873):0.003951480192,((((40:1.861328217e-05,34:1.861328217e-05):0.0007370169872,(31:0.0007199993029,45:0.0007199993029)…
	TREE *	TREE STATE_15310000 = [&R] ((30:0.0002863841366,29:0.0002863841366):0.01820464268,((43:0.008497987674,((42:0.002029295466,((40:0.001601981068,37:0.001601981068):0.0004139562113,(35:0.0008141372192,(39:0.0005424160938,47:0.0005424160938):0.0002717211254):0.00120180006):1.335818633e-05):0.005412336838,(((44:0.000257930116,36:0.000257930116):4.160709214e-05,41:0.0002995372081):0.004177583162,((((31:…
	TREE *	TREE STATE_171530000 = [&R] ((((((45:0.001743891859,((48:0.0003251811903,38:0.0003251811903):0.001320095301,((32:0.0009591000067,31:0.0009591000067):0.0005089752912,(40:0.001244938125,34:0.001244938125):0.0002231371725):0.0001772011932):9.861536801e-05):0.002922686042,((41:0.0002921601474,(44:0.0002420737384,36:0.0002420737384):5.008640904e-05):0.004184276352,((37:0.0006050275792,(47:9.127524678e…
	TREE *	TREE STATE_202540000 = [&R] (((((33:0.002217878701,46:0.002217878701):0.003418136907,19:0.005636015608):0.004627529128,(7:0.007869644639,((8:0.0005896175189,12:0.0005896175189):0.006689477946,23:0.007279095465):0.000590549174):0.002393900097):0.002777845601,(((((42:0.001290738407,(39:0.001236970044,37:0.001236970044):5.376836215e-05):0.0003075905329,(35:0.0004571765054,47:0.0004571765054):0.00114…
	TREE *	TREE STATE_35810000 = [&R] ((30:0.001045337921,29:0.001045337921):0.02972097356,(1:0.01309833429,((((((46:0.003033490225,19:0.003033490225):0.0006781058917,33:0.003711596116):0.00187686217,7:0.005588458286):0.004280593743,(23:0.006549554232,(12:0.0006749800916,8:0.0006749800916):0.00587457414):0.003319497797):0.0009107295842,((((17:0.002768796349,26:0.002768796349):0.001553007426,((18:0.000972202…
	TREE *	TREE STATE_196400000 = [&R] ((((((39:0.002209067953,((35:0.0002279038226,47:0.0002279038226):0.001463911527,(37:0.00164098871,42:0.00164098871):5.082664051e-05):0.0005172526031):0.002272430194,((36:0.0007115919409,(41:6.21754058e-05,44:6.21754058e-05):0.0006494165351):0.003178541638,(32:0.003274303998,((31:0.002008639622,34:0.002008639622):0.0002571867177,(45:0.001598063401,((38:0.0003655886955,4…
	TREE *	TREE STATE_82620000 = [&R] ((1:0.01620974305,(((((19:0.001925936639,33:0.001925936639):0.0001074197667,46:0.002033356406):0.005131338104,((23:0.00466468683,7:0.00466468683):0.001017271959,(12:0.0004219541221,8:0.0004219541221):0.005260004667):0.001482735721):0.00427823916,((24:0.007618493049,(((((20:0.001109288262,28:0.001109288262):0.001128438965,2:0.002237727226):0.0008275566647,(10:0.000192290…
	TREE *	TREE STATE_155290000 = [&R] (((((((36:0.0007363644724,(44:9.501804218e-06,41:9.501804218e-06):0.0007268626682):0.00304373895,((40:0.001665078669,(48:0.0009813335991,38:0.0009813335991):0.0006837450699):0.0008807070971,((31:9.651963965e-05,34:9.651963965e-05):0.0007678195734,(32:0.0005183036396,45:0.0005183036396):0.0003460355735):0.001681446553):0.001234317656):0.001467163131,(39:0.001837204563,(…
	TREE *	TREE STATE_160250000 = [&R] (((1:0.01047003505,(((14:0.005717284319,((((10:4.804971163e-05,22:4.804971163e-05):0.001896054351,(20:0.0004681073368,(2:0.0001903164386,28:0.0001903164386):0.0002777908982):0.001475996725):0.001414136564,24:0.003358240626):0.0006845373561,((16:0.0007442975244,6:0.0007442975244):0.001864966439,18:0.002609263964):0.001433514019):0.001674506337):0.002864994179,((11:0.005…
	TREE *	TREE STATE_30500000 = [&R] ((30:0.001827290816,29:0.001827290816):0.02048800303,(1:0.01144301257,((((((4:0.001427718039,9:0.001427718039):0.005660206651,(18:0.00684645557,(17:0.005279698827,26:0.005279698827):0.001566756743):0.0002414691201):0.002577912278,(13:0.007438308807,(11:0.006346530801,((3:0.001000935094,27:0.001000935094):0.0002542205834,(15:0.000426121812,(25:0.0001355672851,(21:1.04125…
	TREE *	TREE STATE_50700000 = [&R] (1:0.02051631644,((((((((2:0.00195349077,(10:0.0004015867957,22:0.0004015867957):0.001551903974):0.0005398897945,(28:0.0004533410485,20:0.0004533410485):0.002040039516):0.002064869415,24:0.004558249979):0.001803760631,(6:0.0002683694993,16:0.0002683694993):0.00609364111):0.001508917734,14:0.007870928343):0.002764041229,((((18:0.00163475959,11:0.00163475959):0.0046831069…
	TREE *	TREE STATE_62050000 = [&R] ((30:0.002744897576,29:0.002744897576):0.02254270306,(1:0.01552799638,((((12:0.0004434908692,8:0.0004434908692):0.007298379685,(((33:0.002013341243,46:0.002013341243):0.001107336943,19:0.003120678186):0.004598870034,(7:0.005966788843,23:0.005966788843):0.001752759377):2.232233464e-05):0.004159680685,((((11:0.004011619256,(5:0.002908199593,((3:0.001826166213,(27:2.686370…
	TREE *	TREE STATE_201820000 = [&R] ((((19:0.004274112985,(33:0.002639691903,46:0.002639691903):0.001634421083):0.004501196502,((7:0.005513401984,(8:6.726382132e-05,12:6.726382132e-05):0.005446138163):0.0002387757838,23:0.005752177768):0.003023131719):0.00758710837,(((((26:0.00103320524,17:0.00103320524):0.002794752006,(((18:0.0002467295155,4:0.0002467295155):0.0009349676653,9:0.001181697181):0.000808839…
	TREE *	TREE STATE_36100000 = [&R] ((30:0.00321265464,29:0.00321265464):0.01380050214,(1:0.01521671749,((((((33:0.003102967591,19:0.003102967591):0.0003757059441,46:0.003478673535):0.004432668151,(23:0.007739730088,(12:0.0009673987225,8:0.0009673987225):0.006772331366):0.0001716115976):0.002556996142,7:0.01046833783):0.0002773266381,(((18:0.004105162542,((17:0.002951201257,26:0.002951201257):0.0007759824…
	TREE *	TREE STATE_102930000 = [&R] ((29:0.002104887472,30:0.002104887472):0.01922275124,((((((7:0.004795078246,(12:0.0001014597724,8:0.0001014597724):0.004693618473):0.0001321053991,23:0.004927183645):0.004879868411,((33:0.001172926805,19:0.001172926805):0.001029822606,46:0.002202749412):0.007604302644):0.002159089521,((14:0.007174287982,((((24:0.0001293917459,(10:2.596684799e-05,22:2.596684799e-05):0.0…
	TREE *	TREE STATE_103330000 = [&R] (((29:0.00244428136,30:0.00244428136):0.01418630222,1:0.01663058358):8.097014771e-05,(((((33:0.00201568385,46:0.00201568385):0.0005985337301,19:0.00261421758):0.00513620364,((7:0.005065368599,(12:7.526243113e-05,8:7.526243113e-05):0.004990106168):0.0007001885313,23:0.00576555713):0.00198486409):0.004749896822,((14:0.009426682649,((10:0.005014633566,(22:0.00228151894,((…
	TREE *	TREE STATE_130470000 = [&R] ((((((((3:0.00329626115,27:0.00329626115):0.0007533605998,((25:0.0008865583932,21:0.0008865583932):0.001985637023,(15:0.002202398925,5:0.002202398925):0.0006697964911):0.001177426333):0.0001992391578,11:0.004248860908):0.0005184355028,13:0.00476729641):0.004134191929,(((9:2.80596117e-05,4:2.80596117e-05):0.003632115608,(17:0.003188486777,26:0.003188486777):0.0004716884…
[truncated: 4,040 more rows]
