# Supplementary material for: Bioclimatic niches are conserved and unrelated to pollination syndromes in Antillean Gesneriaceae
Source: R Soc Open Sci. 2017 Nov 1;4(11):170293. doi: 10.1098/rsos.170293 (PMC5717624; doi:10.1098/rsos.170293)
Supplement: Script and raw data;supplementary informations [file rsos170293supp1.zip › analysis/results_comparison_broennimann.txt]

espece1	espece2	D	p_eqD	cinq_eqD	quatre_vingt_quinze_eqD	p_sim1D	cinq_sim1D	quatre_vingt_quinze_sim1D	p_sim2D	cinq_sim2D	quatre_vingt_quinze_sim2D	I	p_eqI	cinq_eqI	quatre_vingt_quinze_eqI	p_sim1I	cinq_sim1I	quatre_vingt_quinze_sim1I	p_sim2I	cinq_sim2I	quatre_vingt_quinze_sim2I
anthracothorax_dominicus	chlorostilbon_swainsonii	0.574491592908743	0.0198019801980198	0.86246446994551	0.928115902080296	0.0198019801980198	0.0530451934625597	0.234009832846686	0.0198019801980198	0.183340038637897	0.418096385007662	0.666066133033259	0.0198019801980198	0.91513888041109	0.95169350092759	0.0198019801980198	0.365929294030408	0.478747807013297	0.0198019801980198	0.439822886150088	0.563733848389544
anthracothorax_dominicus	chlorostilbon_maugaeus	0.541630885850666	0.0198019801980198	0.843993920945723	0.918633461739707	0.0198019801980198	0.0590794251173611	0.419583900742594	0.0198019801980198	0	0.457836424496369	0.625070857955	0.0198019801980198	0.899866692511186	0.946091746368305	0.0198019801980198	0.380004274081191	0.566178985427727	0.0198019801980198	0.292893218813452	0.548808195455385
anthracothorax_dominicus	anthracothorax_viridis	0.55520187946306	0.0198019801980198	0.858611714175806	0.923461733577511	0.0198019801980198	0.0656428833357274	0.44651965387371	0.0198019801980198	0	0.458545820297041	0.627058257919642	0.0198019801980198	0.905179332161164	0.94900927905057	0.0198019801980198	0.381770162219498	0.574668217039097	0.0198019801980198	0.292893218813452	0.548718659230588
anthracothorax_dominicus	archilocus_colubris	0.20527460241969	0.0198019801980198	0.844508514080546	0.917519616937392	0.0198019801980198	0.0875839043752711	0.188380081023898	0.0594059405940594	0	0.156159772229904	0.440846522181367	0.0198019801980198	0.900337963869783	0.943505627550941	0.0198019801980198	0.378091137302025	0.424729908235179	0.0594059405940594	0.292893218813452	0.417676895027257
anthracothorax_dominicus	chlorostilbon_ricordii	0.138390990577835	0.0198019801980198	0.873554746770225	0.925785152331375	0.0198019801980198	0.0641534879033965	0.108719366093395	0.633663366336634	0	0.320584126961181	0.415031316981514	0.0198019801980198	0.919040189879541	0.954800476036175	0.0198019801980198	0.368246385347984	0.397469930930803	0.891089108910891	0.292893218813452	0.491619443518418
anthracothorax_dominicus	mellisuga_helenae	0.105123699014123	0.0198019801980198	0.845072473881502	0.923871850590082	0.0198019801980198	0.0504896935648714	0.0981866232671547	0.891089108910891	0	0.183949999263707	0.387507912549862	0.0198019801980198	0.904386855882117	0.950063348027058	0.0198019801980198	0.348298637820319	0.37950011051522	0.732673267326733	0.292893218813452	0.418627165752786
anthracothorax_dominicus	Gesneria_acaulis	0.398680423249251	0.0198019801980198	0.844749966938008	0.924985725048065	0.0792079207920792	0.0943101652235175	0.396065789307923	0.138613861386139	0	0.402301302637557	0.540135690911435	0.0198019801980198	0.899795276034093	0.94759350806881	0.138613861386139	0.391816484859786	0.545249054391308	0.0792079207920792	0.292893218813452	0.524349140650371
anthracothorax_dominicus	Gesneria_bracteosa	0.144283179021034	0.0198019801980198	0.842323527997366	0.917788612050562	0.0198019801980198	0.0125130435755214	0.0578038682538015	0.95049504950495	0	0.232612126165303	0.430389814098942	0.0198019801980198	0.895605826659365	0.944724877489865	0.0198019801980198	0.3303973550767	0.374004472975921	0.455445544554455	0.292893218813452	0.452221973111146
anthracothorax_dominicus	Gesneria_calycosa	0.255780439299397	0.0198019801980198	0.837743476052537	0.918529685928639	0.118811881188119	0.081068373693758	0.248991367908879	0.851485148514851	0	0.34574064553438	0.492174732780063	0.0198019801980198	0.897149394134472	0.943558614456283	0.118811881188119	0.376853974832074	0.48686694048434	0.554455445544555	0.292893218813452	0.537001649487935
anthracothorax_dominicus	Gesneria_christii	0.370167318370102	0.0198019801980198	0.845573936271033	0.916981054190344	0.0198019801980198	0.041032360812171	0.21796804670231	0.811881188118812	0.200116391321098	0.426820934190212	0.544318328315306	0.0198019801980198	0.90272986138613	0.941838666860381	0.0198019801980198	0.353153765533437	0.462349170604671	0.851485148514851	0.446168748489127	0.593609992452907
anthracothorax_dominicus	Gesneria_citrina	0.114546386930173	0.0198019801980198	0.844367371508096	0.91259820427625	0.732673267326733	0.0425385638212398	0.153212282234516	0.633663366336634	0	0.232502974995048	0.409781731569509	0.0198019801980198	0.898943023879202	0.940619103081473	0.693069306930693	0.359385977876851	0.433305512099015	0.495049504950495	0.292893218813452	0.464247479477951
anthracothorax_dominicus	Gesneria_cubensis	0.342041251198723	0.0198019801980198	0.84764876862131	0.915952161009212	0.0198019801980198	0.0249365081532499	0.136940953489912	0.693069306930693	0.227279973873325	0.456737334190923	0.53909955327303	0.0198019801980198	0.899552183967231	0.946091788277639	0.0198019801980198	0.346840485805825	0.423496650513373	0.653465346534653	0.4357484605111	0.568007093102054
anthracothorax_dominicus	Gesneria_cuneifolia	0.296783578227786	0.0198019801980198	0.84204992084617	0.919687368514305	0.158415841584158	0.0347074195211972	0.304486281335807	0.495049504950495	0	0.384701879736794	0.517056485170771	0.0198019801980198	0.899030133398425	0.944654235878049	0.099009900990099	0.358047123769606	0.515907676025921	0.257425742574257	0.292893218813452	0.543771692571156
anthracothorax_dominicus	Gesneria_decapleura	0.417219950350772	0.0198019801980198	0.818596287165463	0.915582158530865	0.0198019801980198	0.116348458689435	0.317057722081865	0.0198019801980198	0.139372331252392	0.377736265552573	0.573716179374778	0.0198019801980198	0.887836659365922	0.941853369113195	0.0198019801980198	0.401886910411128	0.513372033818274	0.0198019801980198	0.417557173573603	0.551446996307422
anthracothorax_dominicus	Gesneria_duchartreoides	0.142836946427193	0.0198019801980198	0.849774741371125	0.921873755320815	0.0198019801980198	0.0176272939709297	0.0587007557366176	0.95049504950495	0	0.268296571839594	0.431227336122182	0.0198019801980198	0.904207823225208	0.942811285926756	0.0198019801980198	0.337766126777447	0.375103483353232	0.534653465346535	0.292893218813452	0.465422645209048
anthracothorax_dominicus	Gesneria_ekmanii	0.38516250789724	0.0198019801980198	0.853130974717445	0.919619521561033	0.0198019801980198	0.0434134310678171	0.220188500683881	0.95049504950495	0.0839790054333534	0.468953253872325	0.550479512773534	0.0198019801980198	0.904899328022475	0.946907527648889	0.0198019801980198	0.360654991750503	0.469599031536672	0.772277227722772	0.37200977496585	0.605466163844451
anthracothorax_dominicus	Gesneria_exserta	0.307175286518928	0.0198019801980198	0.831750346449328	0.916483216842838	0.0396039603960396	0.0308653158570285	0.201238179575527	0.396039603960396	0	0.371650175462829	0.507353133999717	0.0198019801980198	0.892578896212051	0.945625639344628	0.0198019801980198	0.344282195195229	0.462368886215075	0.257425742574257	0.292893218813452	0.533817041001244
anthracothorax_dominicus	Gesneria_fruticosa	0.265802675489726	0.0198019801980198	0.838934301227652	0.923305785109682	0.0198019801980198	0.0229073011314355	0.126094852825834	0.673267326732673	0.104003660061289	0.339018745882812	0.502815587460159	0.0198019801980198	0.895410492268712	0.947424721976255	0.0198019801980198	0.344611492667476	0.414768714874598	0.0792079207920792	0.372359688474432	0.502374032775188
anthracothorax_dominicus	Gesneria_heterochroa	0.0696146780004556	0.0198019801980198	0.844341007306022	0.915637719486918	0.099009900990099	0.0239747589612949	0.0625858587165831	0.297029702970297	0	0.200440438174834	0.368731604344067	0.0198019801980198	0.895668583843331	0.941875100704793	0.198019801980198	0.341941608698045	0.371305396536145	0.297029702970297	0.292893218813452	0.454199142463288
anthracothorax_dominicus	Gesneria_humilis	0.101127891743591	0.0198019801980198	0.855886638738528	0.925994364301064	0.0198019801980198	0.0244040830782661	0.05984963311298	0.376237623762376	0	0.257708991226036	0.391957006678371	0.0198019801980198	0.902537281674808	0.94851891142321	0.0198019801980198	0.342777792756068	0.371648776537132	0.475247524752475	0.292893218813452	0.475540019800487
anthracothorax_dominicus	Gesneria_libanensis	0.091927503382001	0.0198019801980198	0.845422486437627	0.924006944185856	0.0198019801980198	0.0150748812316624	0.0435809709103953	0.297029702970297	0.00132389244682738	0.256890849219575	0.392402686517362	0.0198019801980198	0.903590226448231	0.947016982237603	0.0198019801980198	0.333086538343628	0.362734906513837	0.336633663366337	0.294742865993696	0.46629955974448
anthracothorax_dominicus	Gesneria_nipensis	0.137829376415324	0.0198019801980198	0.841179902226997	0.917444624122809	0.0198019801980198	0.0277997512173445	0.0952585652041371	0.574257425742574	0.000151333660483621	0.258418269323615	0.421843850577718	0.0198019801980198	0.900179995930112	0.94206010650029	0.0198019801980198	0.346860350058505	0.396693979290649	0.910891089108911	0.293297650049188	0.468369543587861
anthracothorax_dominicus	Gesneria_pedicellaris	0.205759472246326	0.0198019801980198	0.832078122791442	0.918714399318011	0.0198019801980198	0.028650186579617	0.143458952965732	0.336633663366337	0	0.249597532721695	0.465262087450121	0.0198019801980198	0.895918840156876	0.943228222364766	0.0198019801980198	0.348001739774714	0.431035019253115	0.0396039603960396	0.292893218813452	0.436680039529563
anthracothorax_dominicus	Gesneria_pedunculosa	0.35432100032958	0.0198019801980198	0.83934088614174	0.916018035083872	0.138613861386139	0.111923817497282	0.356258226730133	0.0396039603960396	0	0.338910265358405	0.540154791349912	0.0198019801980198	0.898331888300009	0.946072223572849	0.099009900990099	0.407523268541272	0.538715048011104	0.0396039603960396	0.292893218813452	0.513581695043901
anthracothorax_dominicus	Gesneria_pulverulenta	0.355961151453653	0.0198019801980198	0.834536916978377	0.917065476819522	0.0198019801980198	0.041827285871403	0.211409968104399	0.613861386138614	0.188139205097876	0.400924013617169	0.532661817911987	0.0198019801980198	0.896355518509347	0.943830953739812	0.0198019801980198	0.352383022204329	0.458987434073914	0.910891089108911	0.444699242637454	0.566190400011422
anthracothorax_dominicus	Gesneria_pumila	0.358819591015273	0.0198019801980198	0.834539812934362	0.916113199208251	0.0198019801980198	0.0251963830151096	0.23843586289953	0.277227722772277	0	0.379626504075943	0.537462729891202	0.0198019801980198	0.889854915021703	0.944795408920631	0.0396039603960396	0.343356597216653	0.485368513412373	0.178217821782178	0.292893218813452	0.554826070727854
anthracothorax_dominicus	Gesneria_purpurascens	0.131623074448516	0.0198019801980198	0.838860177483151	0.911488188641695	0.0198019801980198	0.019982207113174	0.0505761136295203	0.495049504950495	0	0.213845439227032	0.425472507939048	0.0198019801980198	0.894680155443605	0.940744782382938	0.0198019801980198	0.342320439813638	0.371409575094554	0.158415841584158	0.292893218813452	0.432854873754014
anthracothorax_dominicus	Gesneria_reticulata	0.346351622221584	0.0198019801980198	0.848125903632535	0.916960470335816	0.0198019801980198	0.0180051100158312	0.17717639858338	0.554455445544555	0.0409862670054077	0.422369014099168	0.540117799714155	0.0198019801980198	0.901845080155485	0.946364919068757	0.0198019801980198	0.340767859750049	0.449513293453877	0.158415841584158	0.339003971384673	0.544965664118864
anthracothorax_dominicus	Gesneria_salicifolia	0.121100451510167	0.0198019801980198	0.843066156479857	0.916453435869636	0.0198019801980198	0.016889723969577	0.049933525036885	0.772277227722772	5.48998280736901e-05	0.23418052525935	0.420278606145263	0.0198019801980198	0.897326872646202	0.944683932646145	0.0198019801980198	0.338525320143999	0.372264601867777	0.257425742574257	0.293148092574463	0.443069839056477
anthracothorax_dominicus	Gesneria_scabra	0.280527110908148	0.0198019801980198	0.843513858254029	0.916811697822059	0.0792079207920792	0.0872363714475053	0.26862697611084	0.0396039603960396	0	0.27421844917021	0.504969472578945	0.0198019801980198	0.896805227326954	0.941234954791601	0.0594059405940594	0.392187335864036	0.49613884844028	0.0396039603960396	0.292893218813452	0.491287971428518
anthracothorax_dominicus	Gesneria_shaferi	0.139986304001991	0.0198019801980198	0.840339607442626	0.921173949785912	0.0198019801980198	0.0186867064799897	0.0466567278517528	0.851485148514851	0	0.23731609296851	0.429927170857821	0.0198019801980198	0.897494518109795	0.946593043385993	0.0198019801980198	0.340525561394765	0.368320445257431	0.336633663366337	0.292893218813452	0.457781956635852
anthracothorax_dominicus	Gesneria_ventricosa	0.301331257758613	0.0198019801980198	0.844329335527603	0.923466767142069	0.0594059405940594	0.043487582225557	0.237143270943329	0.0594059405940594	0	0.280714169388503	0.48133529006782	0.0198019801980198	0.898467945879987	0.945871897333278	0.099009900990099	0.360625102210123	0.473662366832574	0.0396039603960396	0.292893218813452	0.457345159669504
anthracothorax_dominicus	Gesneria_viridiflora_subsp._acrochordonanthe	0.395611162520501	0.0198019801980198	0.843718340009122	0.912825708518607	0.0198019801980198	0.0724984131426887	0.305303764386914	0.0396039603960396	0.154721470901865	0.390393795855881	0.56526029442916	0.0198019801980198	0.903641559851145	0.941893312399832	0.0198019801980198	0.371162872790736	0.506038891438803	0.0198019801980198	0.421170044704275	0.557601432682184
anthracothorax_dominicus	Gesneria_viridiflora_subsp._quisqueyana	0.266160382802695	0.0198019801980198	0.837305859568632	0.919641656175076	0.0594059405940594	0.0686919334516052	0.226734449927213	0.198019801980198	0	0.301268571951945	0.496803784183988	0.0198019801980198	0.894657134037863	0.94144414009367	0.0594059405940594	0.383319228476186	0.476415876516298	0.138613861386139	0.292893218813452	0.502411157627862
anthracothorax_dominicus	Gesneria_viridiflora_subsp._viridiflora	0.153967142214464	0.0198019801980198	0.850434887542616	0.913827556149208	0.0198019801980198	0.028104953480042	0.0940750237833077	0.693069306930693	0.00273640007275662	0.261012734030161	0.427614161844758	0.0198019801980198	0.904254255088467	0.940035971993459	0.0198019801980198	0.348236486548887	0.393857802447273	0.831683168316832	0.294363152969154	0.471159568100855
anthracothorax_dominicus	Rhytidophyllum_auriculatum	0.572115122977823	0.0198019801980198	0.853890325310794	0.925854575842024	0.0198019801980198	0.0674825847648822	0.277135606592323	0.0396039603960396	0.171998817607	0.564969151013112	0.708988581838423	0.0198019801980198	0.90440296196839	0.949310119528991	0.0198019801980198	0.378772026620018	0.510880759719968	0.0198019801980198	0.433164064981432	0.679536104532315
anthracothorax_dominicus	Rhytidophyllum_berteroanum	0.360054465431158	0.0198019801980198	0.843896538398015	0.925286384131914	0.0198019801980198	0.149278786872311	0.341783243086209	0.772277227722772	0.123931634766415	0.501715410794249	0.552504952197853	0.0198019801980198	0.898434238678013	0.948156622966255	0.0198019801980198	0.422346099422345	0.538991223806657	0.95049504950495	0.381410137755697	0.636441553967532
anthracothorax_dominicus	Rhytidophyllum_bicolor	0.344967608437464	0.0198019801980198	0.838688628532949	0.918450388970017	0.0198019801980198	0.0397688565855827	0.154702753239037	0.0198019801980198	0.00281259211319888	0.326867812919388	0.546476838963628	0.0198019801980198	0.895000361676312	0.946038218316049	0.0198019801980198	0.356099552336896	0.440651559058532	0.0198019801980198	0.301361212453215	0.511501604827912
anthracothorax_dominicus	Rhytidophyllum_bullatum	0.372126462073583	0.0198019801980198	0.834627217358595	0.910603860729564	0.0198019801980198	0.0476414407307457	0.222011502224426	0.831683168316832	0.19865177818652	0.448997561310554	0.537782730913615	0.0198019801980198	0.894029246433703	0.940470449304762	0.0198019801980198	0.36033976881127	0.469068166855739	0.851485148514851	0.450074191697653	0.596530964206777
anthracothorax_dominicus	Rhytidophyllum_caribaeum	0.0309923057859874	0.0198019801980198	0.840964750036164	0.91477588313167	0.95049504950495	0.0140358432885547	0.0752617419156777	0.138613861386139	0	0.039202867495336	0.34430673831107	0.0198019801980198	0.898396499274392	0.939452242003959	0.99009900990099	0.31226796183068	0.380940674180131	0.0594059405940594	0.292893218813452	0.319360193977735
anthracothorax_dominicus	Rhytidophyllum_crenulatum	0.0246788959536015	0.0198019801980198	0.83329804136227	0.916246034046956	0.396039603960396	0.0133636989279992	0.0272495934137258	0.534653465346535	0	0.133357126152537	0.340000167134407	0.0198019801980198	0.891947241924535	0.940644395079609	0.495049504950495	0.328979568392667	0.342842672029018	0.772277227722772	0.292893218813452	0.407982801098475
anthracothorax_dominicus	Rhytidophyllum_exsertum	0.159092393596116	0.0198019801980198	0.857264354139121	0.923686604332929	0.0198019801980198	0.0311189145398861	0.0798040109396323	0.475247524752475	0.00256085554349346	0.271304146823836	0.427927039896116	0.0198019801980198	0.91017494545923	0.946825058147801	0.0198019801980198	0.350536987324486	0.382499411030995	0.811881188118812	0.294473655664995	0.470918483985759
anthracothorax_dominicus	Rhytidophyllum_grande	0.326635964619652	0.0198019801980198	0.845824873276711	0.921950113383161	0.198019801980198	0.11780065272632	0.355563482447978	0.435643564356436	0	0.390979768401383	0.508666123285797	0.0198019801980198	0.901515551276308	0.945917314493273	0.237623762376238	0.406544463713553	0.531938604605688	0.297029702970297	0.292893218813452	0.542543929176875
anthracothorax_dominicus	Rhytidophyllum_grandiflorum	0.32345476427903	0.0198019801980198	0.856379817282596	0.926714730879354	0.118811881188119	0.101395076849229	0.318334627130568	0.673267326732673	0.227313777482416	0.438965916915208	0.518846739552998	0.0198019801980198	0.910406532656068	0.952814013621096	0.0198019801980198	0.392088874316005	0.510636180951349	0.633663366336634	0.442439457011867	0.599806006548427
anthracothorax_dominicus	Rhytidophyllum_lanatum	0.364721740230178	0.0198019801980198	0.836816301165588	0.924906943060527	0.0198019801980198	0.0478334739491096	0.230984149809106	0.594059405940594	0.0807297979523596	0.507083992627019	0.526824716817253	0.0198019801980198	0.897942143752245	0.946975930628274	0.0198019801980198	0.360196634205365	0.477848426915924	0.455445544554455	0.376761451440557	0.622596566032114
anthracothorax_dominicus	Rhytidophyllum_leucomallon	0.491607498750179	0.0198019801980198	0.838097291018985	0.917584017777889	0.0198019801980198	0.0417192656731507	0.279318003709676	0.336633663366337	0.050673765329666	0.51040294288008	0.64201658654277	0.0198019801980198	0.898342990065521	0.946169716152746	0.0198019801980198	0.355311016997221	0.502313131980579	0.0198019801980198	0.358106875336366	0.620114963865214
anthracothorax_dominicus	Rhytidophyllum_lomense	0.0764789804842966	0.0198019801980198	0.837351572198967	0.914048886984778	0.0792079207920792	0.0277187922125444	0.0699928199145392	0.217821782178218	0.016392689619795	0.197153444320578	0.369839994222183	0.0198019801980198	0.894970699245488	0.942732775994389	0.0198019801980198	0.344032229674746	0.363815932334198	0.277227722772277	0.303290964689214	0.452093136295682
anthracothorax_dominicus	Rhytidophyllum_minus	0.0786015247010812	0.0198019801980198	0.823954563840129	0.91436047472853	0.0594059405940594	0.0247870994565432	0.0730530071728416	0.277227722772277	0	0.250519805434973	0.386747840321223	0.0198019801980198	0.88746038769364	0.943240956053892	0.0594059405940594	0.345945749509287	0.3818968450271	0.514851485148515	0.292893218813452	0.472721832826353
anthracothorax_dominicus	Rhytidophyllum_rupincola	0.0151556886205055	0.0198019801980198	0.839616753405532	0.921317959672914	0.712871287128713	0.00970499269609696	0.0175666041979819	0.415841584158416	0	0.0967374100703502	0.327306452922024	0.0198019801980198	0.899411897064694	0.946382457574085	0.792079207920792	0.320681717752108	0.33018273764176	0.554455445544555	0.292893218813452	0.388899907978552
anthracothorax_dominicus	Rhytidophyllum_tomentosum	0.380780868784415	0.0198019801980198	0.846504871080423	0.917015037244464	0.099009900990099	0.122935418779815	0.364314475632254	0.277227722772277	0	0.431446416454304	0.53915966914087	0.0198019801980198	0.899655942185432	0.943192553580954	0.118811881188119	0.410869658871056	0.538855889665797	0.198019801980198	0.292893218813452	0.551431301989383
anthracothorax_dominicus	Rhytidophyllum_vernicosum	0.36642514617387	0.0198019801980198	0.842775558302728	0.917490788934286	0.0198019801980198	0.0547844464832921	0.207741028526167	0.811881188118812	0.212613203557006	0.421404973151977	0.522723357132608	0.0198019801980198	0.899918023105192	0.943862580086539	0.0198019801980198	0.363038486121886	0.459144064436639	0.772277227722772	0.451678524902546	0.58364897049531
anthracothorax_mango	trochilus_polytmus	0.915541483476258	0.0594059405940594	0.817769221092356	0.909261018751224	0.0198019801980198	0.0434931467164854	0.526555914387487	0.0198019801980198	0.0413533579120729	0.496477973585465	0.94460020879567	0.0594059405940594	0.885148473851263	0.940621655542948	0.0198019801980198	0.370182558952219	0.622637401570049	0.0198019801980198	0.368115732318377	0.607009521330649
anthracothorax_mango	anthracothorax_dominicus	0.509905868979453	0.0198019801980198	0.839475585755586	0.918321211126083	0.0198019801980198	0	0.388101423267485	0.0198019801980198	0.0803437357723237	0.429469326689117	0.607958998090439	0.0198019801980198	0.894900434467099	0.941507582429112	0.0198019801980198	0.292893218813452	0.515895903732623	0.0198019801980198	0.38196378569712	0.552042391420605
anthracothorax_mango	chlorostilbon_swainsonii	0.263874717264419	0.0198019801980198	0.817589469922406	0.910352983273572	0.415841584158416	0.0919616650819137	0.358940671552962	0.0198019801980198	0.0609911473271855	0.207375185911817	0.469677751680403	0.0198019801980198	0.880688140079997	0.94410601049268	0.514851485148515	0.361883470603588	0.537104198980254	0.0198019801980198	0.362520791463503	0.432894158891235
anthracothorax_mango	chlorostilbon_maugaeus	0.704487197028145	0.0198019801980198	0.798827446278614	0.913121584966374	0.0198019801980198	0.0273394816270635	0.431759289802154	0.0198019801980198	0.0574747173442671	0.61021615637135	0.717296368717046	0.0198019801980198	0.876225317580863	0.941837241157021	0.0198019801980198	0.353015462802094	0.580798576453775	0.0198019801980198	0.38161786502115	0.653829100196222
anthracothorax_mango	anthracothorax_viridis	0.694895594998921	0.0198019801980198	0.808312237171858	0.907150550337145	0.0198019801980198	0.0269315737853861	0.381101538052767	0.0396039603960396	0.0835938776816304	0.652098219414229	0.71445625233501	0.0198019801980198	0.884120451482059	0.942153823795818	0.0198019801980198	0.352310419282533	0.558269857742701	0.0396039603960396	0.401192467146404	0.669863861330335
anthracothorax_mango	archilocus_colubris	0.206763115902823	0.0198019801980198	0.745024127711217	0.883969752413051	0.811881188118812	0.115829860372444	0.294433856124208	0.0396039603960396	0.00583937303278638	0.183780680590266	0.42933204779748	0.0198019801980198	0.836545625967403	0.923802694617294	0.633663366336634	0.399537462168361	0.492587788707783	0.0396039603960396	0.309357758437278	0.418916779130465
anthracothorax_mango	chlorostilbon_ricordii	0.250227135470022	0.0198019801980198	0.818563715237932	0.910328716406731	0.0198019801980198	0.00467475841621496	0.124261731828408	0.0198019801980198	0	0.141863451013462	0.455432934183791	0.0198019801980198	0.88526687309104	0.941791596357046	0.0198019801980198	0.295502679920267	0.386064645784052	0.0198019801980198	0.292893218813452	0.382886791453077
anthracothorax_mango	mellisuga_helenae	0.214315888456746	0.0198019801980198	0.793583719702592	0.902761903263378	0.0198019801980198	0.0171083095996815	0.107915310714544	0.118811881188119	0	0.208984503236571	0.460240020243334	0.0198019801980198	0.872926178316739	0.936170728183506	0.0198019801980198	0.322125998080393	0.392357016144808	0.0198019801980198	0.292893218813452	0.4048414071269
anthracothorax_mango	Gesneria_acaulis	0.669551467086288	0.0198019801980198	0.785951963994521	0.904460976078749	0.0198019801980198	0.0382531592334644	0.455291508853947	0.0198019801980198	0.0699478649323581	0.581505002174371	0.789806552141876	0.0198019801980198	0.860184316607315	0.937514133433266	0.0198019801980198	0.36309551484715	0.591389615654954	0.0198019801980198	0.386146501343901	0.671286099488568
anthracothorax_mango	Gesneria_bracteosa	0.204259161253333	0.0198019801980198	0.765890167609461	0.88620070301087	0.0198019801980198	0.0122798874197206	0.167179503445843	0.653465346534653	0	0.28808170642869	0.46135762704582	0.0198019801980198	0.85220721911525	0.929356274893127	0.0198019801980198	0.316466308683649	0.42359314326159	0.118811881188119	0.292893218813452	0.451925627621017
anthracothorax_mango	Gesneria_calycosa	0.359037472216978	0.0198019801980198	0.754974297325234	0.887783471986988	0.495049504950495	0.049830170864513	0.408941567334832	0.693069306930693	0.12839968028841	0.628115922531332	0.56371571321855	0.0198019801980198	0.844340715022868	0.92409527841007	0.336633663366337	0.363638029994614	0.585467034709413	0.851485148514851	0.422551282232073	0.710105602029107
anthracothorax_mango	Gesneria_christii	0.0778365228972872	0.0198019801980198	0.734205786709861	0.878073799666075	0.297029702970297	0.0434266993339623	0.328839867096153	0.0198019801980198	0.000153360668811503	0.016750629603572	0.357876919798429	0.0198019801980198	0.821684020994548	0.902949598042503	0.297029702970297	0.331780110267226	0.517110521933832	0.0198019801980198	0.29562715428095	0.323032430382539
anthracothorax_mango	Gesneria_citrina	0.163286795364862	0.0198019801980198	0.757857330402036	0.884915492699602	0.930693069306931	0.117675652908545	0.209340089681094	0.396039603960396	0.000849740638254731	0.442299162171818	0.438722461767026	0.0198019801980198	0.846613662499851	0.929404280254248	0.99009900990099	0.419260202853309	0.469885041894922	0.554455445544555	0.297092472452236	0.592329759565267
anthracothorax_mango	Gesneria_cubensis	0.233669335400983	0.0198019801980198	0.764862421500125	0.88431595913684	0.871287128712871	0.13268848695776	0.321790411110776	0.0396039603960396	0.0525574679819927	0.192081753042777	0.437225921009763	0.0198019801980198	0.842406443219832	0.919945976247227	0.396039603960396	0.415696964461965	0.498126527108968	0.0396039603960396	0.352053932042267	0.418799903622042
anthracothorax_mango	Gesneria_cuneifolia	0.400049659268722	0.0198019801980198	0.800945311001811	0.888830501250374	0.0198019801980198	0.0883676479627081	0.338084863025784	0.693069306930693	0.0830982196102443	0.621424297564068	0.570503990192328	0.0198019801980198	0.874868445619357	0.92712319378707	0.0396039603960396	0.4013790300465	0.53539837437839	0.792079207920792	0.383982966138088	0.696408621521425
anthracothorax_mango	Gesneria_decapleura	0.167702560183075	0.0198019801980198	0.73584332692035	0.871309217528832	0.257425742574257	0.095849139590749	0.371293854173658	0.0198019801980198	0.034736306101382	0.129411738988925	0.403579195717432	0.0198019801980198	0.819305969307887	0.904963432479558	0.217821782178218	0.3721167517414	0.563909604737251	0.0198019801980198	0.340108369887278	0.38607333894696
anthracothorax_mango	Gesneria_duchartreoides	0.225725208392869	0.0198019801980198	0.766629891582967	0.896289666127903	0.0198019801980198	0.0571653979467908	0.172169818173538	0.574257425742574	0	0.319403936206974	0.470376521298947	0.0198019801980198	0.854132749877644	0.931985348620867	0.0198019801980198	0.360086207872449	0.425501369188786	0.158415841584158	0.292893218813452	0.4735782660108
anthracothorax_mango	Gesneria_ekmanii	0.112420771078243	0.0198019801980198	0.732133302463611	0.865071776989564	0.356435643564356	0.0692500510229396	0.350401694386971	0.0198019801980198	0	0.050329078471076	0.372652690673417	0.0198019801980198	0.813369719930367	0.910617975305705	0.277227722772277	0.336142938195696	0.540625745036127	0.0198019801980198	0.292893218813452	0.336359507874711
anthracothorax_mango	Gesneria_exserta	0.430559774548898	0.0198019801980198	0.756988701106489	0.892399542256692	0.0198019801980198	0.0409450324043856	0.288677570267035	0.712871287128713	0.0775651804337158	0.557361890986011	0.604540980376256	0.0198019801980198	0.848680508315266	0.930292585294772	0.0198019801980198	0.358442430275068	0.503235715925675	0.495049504950495	0.385020330041328	0.673339361021997
anthracothorax_mango	Gesneria_fruticosa	0.22394849066819	0.0198019801980198	0.739633307136085	0.877545293233485	0.0198019801980198	0.0496808445083533	0.177278569520573	0.435643564356436	0.126842159120147	0.276196420548323	0.467245380813668	0.0198019801980198	0.838296344653287	0.912865841578725	0.0198019801980198	0.341981246297041	0.432491507385446	0.0594059405940594	0.373036207579943	0.45908943923739
anthracothorax_mango	Gesneria_heterochroa	0.125241922497567	0.0198019801980198	0.759993090847719	0.896372415993788	0.178217821782178	0.11259544446146	0.193489982562529	0.0198019801980198	0	0.0182228281840745	0.379220494854997	0.0198019801980198	0.843900523737964	0.931410078742179	0.118811881188119	0.383344062386592	0.45237648015539	0.0198019801980198	0.292893218813452	0.310677185651748
anthracothorax_mango	Gesneria_humilis	0.162969078591089	0.0198019801980198	0.796537125405925	0.898792097213446	0.633663366336634	0.126637792137571	0.209830561107579	0.0198019801980198	0	0.0926672630815437	0.40747310583848	0.0198019801980198	0.873031224268713	0.937440417153597	0.297029702970297	0.398950623327411	0.458253562172944	0.0198019801980198	0.292893218813452	0.347262618508486
anthracothorax_mango	Gesneria_libanensis	0.130516287253834	0.0198019801980198	0.761303254923528	0.899226679064703	0.495049504950495	0.0181586222153177	0.171787125205323	0.0792079207920792	0	0.0971646004382516	0.409660648546182	0.0198019801980198	0.849845607874754	0.933507193706447	0.376237623762376	0.321717765451213	0.428383030885101	0.0198019801980198	0.292893218813452	0.356778719221757
anthracothorax_mango	Gesneria_nipensis	0.222340241702401	0.0198019801980198	0.766213399359448	0.884427960614773	0.0198019801980198	0.131081872378006	0.216918075112905	0.237623762376238	1.54424077302817e-05	0.240086163377352	0.455599188402884	0.0198019801980198	0.853182627980493	0.929945811955217	0.574257425742574	0.421267730097616	0.467956709834969	0.0198019801980198	0.293004351300755	0.428210801588014
anthracothorax_mango	Gesneria_pedicellaris	0.289402228446966	0.0198019801980198	0.734686622964739	0.881044821066181	0.0396039603960396	0	0.243435650925789	0.514851485148515	0.10467741261899	0.487179503375519	0.512383008685832	0.0198019801980198	0.83542011802358	0.920160832807378	0.0198019801980198	0.292893218813452	0.484284562038384	0.831683168316832	0.370580890826659	0.580526866558506
anthracothorax_mango	Gesneria_pedunculosa	0.500212831370271	0.0198019801980198	0.769629909666202	0.898714054138503	0.0198019801980198	0.105899117951932	0.372769072702167	0.95049504950495	0.0784089814567924	0.574871095346912	0.627913096603935	0.0198019801980198	0.856666391282754	0.932223102597809	0.0198019801980198	0.412379751057721	0.5507995052161	0.613861386138614	0.394805519157077	0.67774605407512
anthracothorax_mango	Gesneria_pulverulenta	0.0463532022655642	0.0198019801980198	0.742298562245751	0.872870478879068	0.257425742574257	0.0170632718499131	0.331749454114621	0.0198019801980198	7.93981093571095e-05	0.0130595671627281	0.337666216523258	0.0198019801980198	0.815481067268622	0.901711368741162	0.336633663366337	0.311616233974745	0.531795906562376	0.0198019801980198	0.295260465106663	0.316706712604936
anthracothorax_mango	Gesneria_pumila	0.486977748387006	0.0198019801980198	0.745762811102341	0.904536526325697	0.0198019801980198	0.0406931411151491	0.333830612042496	0.415841584158416	0.0539145852851021	0.572222245355889	0.649694252163324	0.0198019801980198	0.841789705855696	0.936447775959988	0.0198019801980198	0.363142338978763	0.527368517184323	0.277227722772277	0.357948849172262	0.69860821880427
anthracothorax_mango	Gesneria_purpurascens	0.209621091987587	0.0198019801980198	0.768966550276475	0.891788032705874	0.0198019801980198	0.0412169662895064	0.168376238533793	0.99009900990099	0	0.363415012436138	0.478047379953293	0.0198019801980198	0.850035000341673	0.93113801237136	0.0198019801980198	0.341786656332072	0.42813012275984	0.415841584158416	0.292893218813452	0.513017929999124
anthracothorax_mango	Gesneria_reticulata	0.284562423666803	0.0198019801980198	0.76081412472203	0.887199587043888	0.0198019801980198	0.0451461873117992	0.20338857322636	0.158415841584158	0.0781670095490164	0.28926145621587	0.493059171931176	0.0198019801980198	0.835012041973156	0.918998552626941	0.0198019801980198	0.332276034882664	0.445172506113631	0.0396039603960396	0.34651842311774	0.470897091268876
anthracothorax_mango	Gesneria_salicifolia	0.20703039935738	0.0198019801980198	0.76044749009078	0.895947576955507	0.0198019801980198	0.0360485356629563	0.125334522207971	0.891089108910891	0.000523927247205963	0.355860092326258	0.472784156823697	0.0198019801980198	0.849183989668776	0.936707222550013	0.0198019801980198	0.335402809577304	0.400376491284652	0.435643564356436	0.29313553772759	0.506020582276955
anthracothorax_mango	Gesneria_scabra	0.337893406603949	0.0198019801980198	0.762188235794422	0.898084918831137	0.217821782178218	0.142329686466028	0.349040398739636	0.811881188118812	0.000756336475587632	0.476198130791764	0.541700006717765	0.0198019801980198	0.855332721344587	0.929617351632654	0.257425742574257	0.428820440620454	0.550402485076833	0.712871287128713	0.298192072169101	0.6242703279962
anthracothorax_mango	Gesneria_shaferi	0.207419477200076	0.0198019801980198	0.75503537131874	0.882417970078599	0.0198019801980198	0.0445754770213746	0.160156620011341	0.99009900990099	0	0.342450869260262	0.465149507902156	0.0198019801980198	0.84755580147729	0.922068238485543	0.0198019801980198	0.341100423665578	0.423663654516847	0.475247524752475	0.292893218813452	0.503026674478827
anthracothorax_mango	Gesneria_ventricosa	0.535226947811648	0.0198019801980198	0.784052432783357	0.898661579908204	0.0198019801980198	0.0600456365236224	0.454445243358081	0.0198019801980198	0.00955842092694802	0.340417662007823	0.642287564314289	0.0198019801980198	0.862022679923783	0.930441133100673	0.0198019801980198	0.374578249149375	0.600716531565937	0.0198019801980198	0.324826118121879	0.507617627057665
anthracothorax_mango	Gesneria_viridiflora_subsp._acrochordonanthe	0.108381437637861	0.0198019801980198	0.744305634733967	0.870924468275751	0.138613861386139	0.0620398154813269	0.371206844933729	0.0198019801980198	0.00715065801157691	0.0755508108338665	0.376338729457342	0.0198019801980198	0.817298218947621	0.901901508364304	0.138613861386139	0.355859598277496	0.557544002588947	0.0198019801980198	0.30951075168766	0.357083329491368
anthracothorax_mango	Gesneria_viridiflora_subsp._quisqueyana	0.288607255694724	0.0198019801980198	0.753841370590995	0.884985098333323	0.851485148514851	0.0647827943228513	0.317220444259036	0.673267326732673	0.0522510384367499	0.439860925952159	0.525719199393666	0.0198019801980198	0.8398417195008	0.919746575748826	0.495049504950495	0.328678047849861	0.538231541246534	0.217821782178218	0.354615898344842	0.553350367749097
anthracothorax_mango	Gesneria_viridiflora_subsp._viridiflora	0.230834448295922	0.0198019801980198	0.761295313059079	0.89577798807946	0.0198019801980198	0.0315594917658846	0.172454406696707	0.118811881188119	0	0.229745399496533	0.448420143530833	0.0198019801980198	0.856016489276371	0.934035720058448	0.0198019801980198	0.325465660263022	0.424193626746381	0.0198019801980198	0.292893218813452	0.421759886818801
anthracothorax_mango	Rhytidophyllum_auriculatum	0.238453898522119	0.0198019801980198	0.804892885095139	0.90313276223086	0.851485148514851	0.106432832505718	0.418684136248225	0.0198019801980198	0.00878845171660794	0.150172299047406	0.461031479344094	0.0198019801980198	0.88088929408951	0.937182062916015	1.00990099009901	0.377247189310323	0.564554747154531	0.0198019801980198	0.322747006950943	0.412896234838011
anthracothorax_mango	Rhytidophyllum_berteroanum	0.138797214788163	0.0198019801980198	0.75942468606514	0.882783696350202	0.158415841584158	0.135780094856937	0.462461999529758	0.0198019801980198	0	0.034524573575421	0.398626054818763	0.0198019801980198	0.839175653392117	0.923012949950257	0.158415841584158	0.385762792636146	0.606260618241429	0.0198019801980198	0.292893218813452	0.342763283892782
anthracothorax_mango	Rhytidophyllum_bicolor	0.20978447042818	0.0198019801980198	0.747005618604582	0.862557423653771	0.277227722772277	0.0176323311284388	0.223329291821351	0.336633663366337	0.0673252602222969	0.253747045204059	0.454952454357964	0.0198019801980198	0.836188036761962	0.90909087905926	0.376237623762376	0.30960119151499	0.475793183489379	0.118811881188119	0.35176907558352	0.454526007239793
anthracothorax_mango	Rhytidophyllum_bullatum	0.0523099433471264	0.0198019801980198	0.741515536667958	0.878272308065691	0.158415841584158	0.0473328837990417	0.323488503600857	0.0198019801980198	0	0.00851652042093982	0.336095631304589	0.0198019801980198	0.817085858716587	0.90876478028047	0.178217821782178	0.327928985906571	0.521605169133757	0.0198019801980198	0.292893218813452	0.309438456646256
anthracothorax_mango	Rhytidophyllum_caribaeum	0.0640055812362077	0.0198019801980198	0.766040375594332	0.88080113005812	0.673267326732673	0.0480405649990819	0.0826449797289789	0.237623762376238	0	0.102090926375813	0.373158638073376	0.0198019801980198	0.846036315656723	0.919878107701945	0.673267326732673	0.35997291042625	0.387446419868173	0.158415841584158	0.292893218813452	0.385359882738015
anthracothorax_mango	Rhytidophyllum_crenulatum	0.111784165260338	0.0198019801980198	0.729490353404517	0.892482864381049	0.356435643564356	0.0266997897161393	0.12534100744981	0.0198019801980198	0	0	0.395217694150274	0.0198019801980198	0.830802511836481	0.92954738508057	0.415841584158416	0.30621001581279	0.408026392890329	0.0198019801980198	0.292893218813452	0.292893218813452
anthracothorax_mango	Rhytidophyllum_exsertum	0.252350835187296	0.0198019801980198	0.786891135413991	0.905978786293507	0.0198019801980198	0.121505800814385	0.234632901186861	0.0198019801980198	0.00884245378801922	0.210142983561493	0.45925049370792	0.0198019801980198	0.871969446692377	0.93935206910932	0.534653465346535	0.406092782576974	0.469839178675455	0.0198019801980198	0.296809749263014	0.416207596917374
anthracothorax_mango	Rhytidophyllum_grande	0.494675986900793	0.0198019801980198	0.766486799074513	0.892102166348038	0.0198019801980198	0.0291093587597465	0.37705638508881	0.495049504950495	0.113721146486396	0.574940447121216	0.653210778976371	0.0198019801980198	0.85717066433292	0.929608587503114	0.0198019801980198	0.354496540437826	0.553756980011151	0.336633663366337	0.420317765340637	0.695399258517513
anthracothorax_mango	Rhytidophyllum_grandiflorum	0.0190348727835555	0.0198019801980198	0.787116977411474	0.890901513360501	0.0396039603960396	0.099540332631261	0.390744023534529	0.0198019801980198	1.2318756502e-05	0.00551078019110641	0.32662806174559	0.0198019801980198	0.862129627316198	0.928578840777393	0.0396039603960396	0.375758248468961	0.567578798764029	0.0198019801980198	0.293317389526675	0.310290293667114
anthracothorax_mango	Rhytidophyllum_lanatum	0.0706991188254835	0.0198019801980198	0.720132561105845	0.87388371749432	0.336633663366337	0.0196667292170852	0.365493151295377	0.0198019801980198	0	0.0109246497124004	0.342960734184198	0.0198019801980198	0.806269998006458	0.899685408322646	0.277227722772277	0.311765288940591	0.5358301066297	0.0198019801980198	0.292893218813452	0.310091219536535
anthracothorax_mango	Rhytidophyllum_leucomallon	0.208707794608792	0.0198019801980198	0.752631607509017	0.884992029859429	0.871287128712871	0.068914177419227	0.346396110930039	0.0198019801980198	0.00500947965515772	0.0956270910864339	0.441055958521359	0.0198019801980198	0.835644168800535	0.918195076546364	0.792079207920792	0.361773394066409	0.532463239721232	0.0198019801980198	0.313286171434563	0.379449970628053
anthracothorax_mango	Rhytidophyllum_lomense	0.103975978210015	0.0198019801980198	0.749352087809411	0.897073021245392	0.0594059405940594	0.115876982532177	0.195320125800045	0.0198019801980198	0	0.00979689202558393	0.360196986475669	0.0198019801980198	0.847700190903979	0.934087942958665	0.178217821782178	0.358224257259641	0.443281099543126	0.0198019801980198	0.292893218813452	0.307615507623243
anthracothorax_mango	Rhytidophyllum_minus	0.182617351711809	0.0198019801980198	0.757605962646254	0.886384522859909	0.376237623762376	0.0807490956627159	0.19151232660411	0.0396039603960396	0	0.112406626516711	0.429599373589216	0.0198019801980198	0.851534189860465	0.92775432712968	0.811881188118812	0.393266341563044	0.453037827366196	0.0198019801980198	0.292893218813452	0.351094397982256
anthracothorax_mango	Rhytidophyllum_rupincola	0.0589178583800315	0.0198019801980198	0.779592235072368	0.884279207754421	0.930693069306931	0.0159351368659862	0.103308994812265	0.0198019801980198	0	0	0.365026588421934	0.0198019801980198	0.862636931101908	0.927288016474071	1.00990099009901	0.300853905149643	0.399942602704806	0.0198019801980198	0.292893218813452	0.292893218813452
anthracothorax_mango	Rhytidophyllum_tomentosum	0.642080076866761	0.0198019801980198	0.787901759822593	0.901921531899272	0.0198019801980198	0.0124136187401943	0.310845223443873	0.0594059405940594	0.100062995242082	0.625740549614713	0.763207859320385	0.0198019801980198	0.865917004651205	0.938335950731666	0.0198019801980198	0.332390872734531	0.513443582873713	0.0198019801980198	0.408683456043983	0.686669407779132
anthracothorax_mango	Rhytidophyllum_vernicosum	0.0402992294905522	0.0198019801980198	0.731581745494042	0.87400375395274	0.198019801980198	0.0172182609413516	0.336390225570019	0.0198019801980198	4.64318200005254e-07	0.00667706445492286	0.331771699978717	0.0198019801980198	0.814090888408783	0.906462513902696	0.217821782178218	0.31140639897041	0.526085365535152	0.0198019801980198	0.29293608557474	0.309462438853542
anthracothorax_viridis	archilocus_colubris	0.215501306554878	0.0198019801980198	0.737974102282776	0.87028285633308	0.97029702970297	0.124685672361632	0.256732488660331	0.198019801980198	0.0843653843547744	0.216621752883596	0.441498984653936	0.0198019801980198	0.827522344700697	0.912533246629613	0.534653465346535	0.405408784746469	0.482369578366376	0.831683168316832	0.364885969549268	0.460504886319349
anthracothorax_viridis	chlorostilbon_ricordii	0.331980066580422	0.0198019801980198	0.8358830288006	0.914126175830667	0.0198019801980198	0.0466418923855781	0.228280040533174	0.0198019801980198	0.00122458514176779	0.2425055065579	0.49688038643826	0.0198019801980198	0.888310743900604	0.942289838791271	0.0198019801980198	0.339966007758429	0.45404527437131	0.0198019801980198	0.294748008333453	0.422425270691373
anthracothorax_viridis	mellisuga_helenae	0.287579387601852	0.0198019801980198	0.778098503617108	0.899105412796029	0.0198019801980198	0.0141377856379485	0.14567120204959	0.118811881188119	0.0192698181976533	0.286037634917851	0.501805529312793	0.0198019801980198	0.858396358927354	0.933768585487943	0.0198019801980198	0.33216138023101	0.417510496789375	0.0396039603960396	0.310782980290293	0.478703390287035
anthracothorax_viridis	Gesneria_acaulis	0.62596576444827	0.0198019801980198	0.784032028997751	0.898353290819902	0.0594059405940594	0.0426425101157078	0.522163461482238	0.0198019801980198	0.0720670922996962	0.423074703901701	0.712030308218998	0.0198019801980198	0.859709724320749	0.931829663802312	0.0594059405940594	0.367850429183954	0.616785690349654	0.0198019801980198	0.383187150331266	0.564497408467493
anthracothorax_viridis	Gesneria_bracteosa	0.271872700070237	0.0198019801980198	0.764547144007584	0.886551992163052	0.0198019801980198	0.0177735403177244	0.148846458831018	0.752475247524752	0.0215294556423265	0.39918362408333	0.500427336210193	0.0198019801980198	0.856536630135269	0.924038978620813	0.0198019801980198	0.338784589561333	0.429946558900838	0.316831683168317	0.317107486052125	0.526339790604152
anthracothorax_viridis	Gesneria_calycosa	0.527462948761804	0.0198019801980198	0.769199398422492	0.885764188230473	0.0198019801980198	0.0235044971701822	0.360901532926199	0.217821782178218	0.0319324386293921	0.549075344560603	0.666777531666802	0.0198019801980198	0.855514874398184	0.92276461920881	0.0198019801980198	0.332759910729707	0.524459726481378	0.0396039603960396	0.328238916492353	0.605716953676726
anthracothorax_viridis	Gesneria_christii	0.108604467660352	0.0198019801980198	0.75075391275163	0.876918919409456	0.594059405940594	0.0399595164639652	0.295643104105249	0.0198019801980198	0.000484708585134763	0.0210797205030514	0.377657358286362	0.0198019801980198	0.819701471552362	0.905952115096749	0.396039603960396	0.330127334401929	0.503284926094047	0.0198019801980198	0.298556883187561	0.334931110062706
anthracothorax_viridis	Gesneria_citrina	0.264545719002304	0.0198019801980198	0.764919881900886	0.880975454411355	0.376237623762376	0.117410756313039	0.278113424614626	0.811881188118812	2.96325660372354e-05	0.394003288742627	0.50500587042521	0.0198019801980198	0.85016864025028	0.919990283135801	0.376237623762376	0.415819029690683	0.513506971466882	0.376237623762376	0.293032485607608	0.563962598729529
anthracothorax_viridis	Gesneria_cubensis	0.300595788509116	0.0198019801980198	0.773669614154757	0.873300607921715	0.0792079207920792	0.0337904339096219	0.251079946956362	0.0198019801980198	0.0446074641182614	0.239180968356347	0.469141071904306	0.0198019801980198	0.844874165317707	0.910413153827444	0.099009900990099	0.342881794323812	0.452953942427896	0.0198019801980198	0.350226796531743	0.447429601785202
anthracothorax_viridis	Gesneria_cuneifolia	0.667673815077691	0.0198019801980198	0.763510675734966	0.883644650876272	0.0198019801980198	0.129226650355946	0.628125922413554	0.0198019801980198	0.00306074176686612	0.542385197735229	0.741524407459204	0.0198019801980198	0.856012062684026	0.92547348214117	0.0198019801980198	0.42673925410435	0.705546661301761	0.0198019801980198	0.3047327950433	0.594809470269972
anthracothorax_viridis	Gesneria_decapleura	0.139164229054427	0.0198019801980198	0.709625067493971	0.860434389287438	0.336633663366337	0.0585289853000449	0.377935752295669	0.0198019801980198	0.00908712059807306	0.0796634431820563	0.391970813304398	0.0198019801980198	0.80657417625142	0.901419312050672	0.237623762376238	0.361421772638138	0.564677742472548	0.0198019801980198	0.320492928240419	0.364710300710028
anthracothorax_viridis	Gesneria_duchartreoides	0.293004374529393	0.0198019801980198	0.771898716146912	0.884074349245246	0.0198019801980198	0.0268813115249042	0.184632812362399	0.792079207920792	0.0224584933239339	0.456387096630226	0.509468502576315	0.0198019801980198	0.861492159850254	0.925568877500195	0.0198019801980198	0.348811193621051	0.446249874166413	0.336633663366337	0.321847765476544	0.561046499179392
anthracothorax_viridis	Gesneria_ekmanii	0.175269428575866	0.0198019801980198	0.72953356660306	0.864019667361867	1.00990099009901	0.065937931786305	0.314799401847848	0.0198019801980198	3.01853658249973e-05	0.0307949493280944	0.409092698191013	0.0198019801980198	0.813845917656766	0.901674336658622	0.653465346534653	0.347569924777035	0.516185847609364	0.0198019801980198	0.293890592240284	0.341008335289898
anthracothorax_viridis	Gesneria_exserta	0.518440076798905	0.0198019801980198	0.764589034525003	0.886113752271834	0.0198019801980198	0.0480803041959803	0.39749232484006	0.0198019801980198	0.0620571067013742	0.433331944569827	0.678998489772279	0.0198019801980198	0.853814910679884	0.924625430063435	0.0198019801980198	0.371376934006463	0.564957905254659	0.0198019801980198	0.378377048924332	0.581989131925967
anthracothorax_viridis	Gesneria_fruticosa	0.293910859844402	0.0198019801980198	0.744310607447259	0.869258098940131	0.0198019801980198	0.0248094579715871	0.223444010648028	0.0198019801980198	0.0224067277713913	0.261723689159202	0.500342549301858	0.0198019801980198	0.832777658772908	0.907950417060613	0.0198019801980198	0.337973983229877	0.463884437111204	0.0198019801980198	0.331737279376404	0.473095711390145
anthracothorax_viridis	Gesneria_heterochroa	0.175559098246029	0.0198019801980198	0.769401335864902	0.883240360964041	0.099009900990099	0.107949105734846	0.170820999284144	0.0198019801980198	0	0.0952095342930831	0.418197465750103	0.0198019801980198	0.853370245910137	0.92656073484872	0.297029702970297	0.408167448729483	0.439677511749446	0.0198019801980198	0.292893218813452	0.353356667844547
anthracothorax_viridis	Gesneria_humilis	0.199441871595245	0.0198019801980198	0.794043851908937	0.898923098098678	0.0198019801980198	0.118271669857118	0.186284009025165	0.0396039603960396	0	0.111874973615799	0.432454511696474	0.0198019801980198	0.867653031843288	0.934652435407058	0.633663366336634	0.415544030328788	0.452622270920898	0.0396039603960396	0.292893218813452	0.363364034177375
anthracothorax_viridis	Gesneria_libanensis	0.200862552621081	0.0198019801980198	0.765162525316027	0.890089199979857	0.0198019801980198	0.0236694522463486	0.155845188048716	0.099009900990099	1.0547118733939e-16	0.194962719960753	0.458766415264464	0.0198019801980198	0.85152117279855	0.931064638068089	0.0198019801980198	0.340622832150204	0.437073440042548	0.0198019801980198	0.292893218813453	0.407202980454837
anthracothorax_viridis	Gesneria_nipensis	0.299047192523473	0.0198019801980198	0.759482670336341	0.895694553818784	0.0198019801980198	0.0890847126489161	0.256012964393764	0.633663366336634	0.0417017061293322	0.392205245287507	0.501638257625351	0.0198019801980198	0.850914174366035	0.934142438543665	0.0396039603960396	0.395143795894142	0.486622847860043	0.217821782178218	0.328229141207985	0.518720991115324
anthracothorax_viridis	Gesneria_pedicellaris	0.307835842178127	0.0198019801980198	0.736160461024975	0.865025800633197	0.0396039603960396	0	0.283359295208041	0.277227722772277	0.180024690943728	0.591398121762044	0.527680359693518	0.0198019801980198	0.833098191077021	0.912169848528253	0.0396039603960396	0.292893218813452	0.512635815350683	0.574257425742574	0.429795526244356	0.667497262928544
anthracothorax_viridis	Gesneria_pedunculosa	0.762384512099077	0.118811881188119	0.772154818841568	0.892939069862736	0.0198019801980198	0.0464538028955263	0.470593233263275	0.0198019801980198	0.0217860954127522	0.438864895556539	0.828252744281511	0.0198019801980198	0.843429504798496	0.92562622936089	0.0198019801980198	0.363863546074775	0.600864936716454	0.0198019801980198	0.346168847297362	0.579949067439442
anthracothorax_viridis	Gesneria_pulverulenta	0.0616049395898072	0.0198019801980198	0.727211616562112	0.868484132520841	0.277227722772277	0.0317252457573063	0.299018172512624	0.0198019801980198	0.000190372605287564	0.00681867669456903	0.347313621204228	0.0198019801980198	0.804219954881302	0.896662795336162	0.257425742574257	0.324205023358447	0.506445182403001	0.0198019801980198	0.296219560978786	0.314109234889468
anthracothorax_viridis	Gesneria_pumila	0.578802279108632	0.0198019801980198	0.759503431097035	0.891548818561294	0.0198019801980198	0.0417585791145448	0.435910971812267	0.0198019801980198	0.0171780162164108	0.418098257745845	0.696031606875293	0.0198019801980198	0.848580339965858	0.927655831438143	0.0198019801980198	0.366312441490044	0.58838345478678	0.0198019801980198	0.317027771759898	0.539561686654559
anthracothorax_viridis	Gesneria_purpurascens	0.240786492116609	0.0198019801980198	0.730785397856051	0.887268424355273	0.0198019801980198	0.0653665264007049	0.154385596356248	0.534653465346535	0.0567806168058581	0.500158233671816	0.491176188974023	0.0198019801980198	0.83597057257318	0.924267654229335	0.0198019801980198	0.38509615607789	0.434274256172063	0.97029702970297	0.336381764199955	0.599891821145311
anthracothorax_viridis	Gesneria_reticulata	0.364593923810834	0.0198019801980198	0.772216183206564	0.88063435719435	0.0198019801980198	0.0272412168594783	0.277596982195715	0.118811881188119	0.0629342733321229	0.363846648877187	0.529342018002636	0.0198019801980198	0.847125170689028	0.907875671850574	0.0198019801980198	0.339421869193744	0.491982000522642	0.0396039603960396	0.369129475006501	0.518287363217412
anthracothorax_viridis	Gesneria_salicifolia	0.242607597601931	0.0198019801980198	0.761434779987195	0.890930786786297	0.0198019801980198	0.0253772583796041	0.105634096839271	0.693069306930693	0.0300639686701192	0.504753842294309	0.489794905679002	0.0198019801980198	0.852300881294287	0.928814833904719	0.0198019801980198	0.348817450298115	0.410318209534429	0.910891089108911	0.322653704754356	0.587313701536208
anthracothorax_viridis	Gesneria_scabra	0.434555075579789	0.0198019801980198	0.751183784879369	0.873218260818744	0.0396039603960396	0.127353282914384	0.412367738647319	0.099009900990099	0	0.415255195255971	0.607147791938452	0.0198019801980198	0.846401261603342	0.917327182872924	0.0198019801980198	0.416477891217359	0.586948233252146	0.0594059405940594	0.292893218813452	0.540314388380241
anthracothorax_viridis	Gesneria_shaferi	0.268856441248019	0.0198019801980198	0.76374598461153	0.884146136080127	0.0198019801980198	0.0552793982981205	0.158193475340819	0.792079207920792	0.0282823874778181	0.441706080819717	0.495967447814924	0.0198019801980198	0.852837081949561	0.922504923859973	0.0198019801980198	0.3748879721533	0.434894338122103	0.831683168316832	0.315319432947781	0.559514129499976
anthracothorax_viridis	Gesneria_ventricosa	0.394900473448374	0.0198019801980198	0.773741569949671	0.883171494755775	0.138613861386139	0.0859985161793436	0.396460834400901	0.0198019801980198	0.00944941823766169	0.156010095693751	0.557706699606449	0.0198019801980198	0.864309617347473	0.926242908008831	0.0792079207920792	0.37851168985728	0.547112726433298	0.0198019801980198	0.310641270084884	0.420446209840335
anthracothorax_viridis	Gesneria_viridiflora_subsp._acrochordonanthe	0.138953143948142	0.0198019801980198	0.732358548874892	0.874000435283094	0.316831683168317	0.0964141384447168	0.377340743232531	0.0198019801980198	0.001002600076149	0.0850239728151914	0.392289527888244	0.0198019801980198	0.818993032166345	0.904740018244297	0.158415841584158	0.380467632559248	0.563698229987128	0.0198019801980198	0.302733288329613	0.360599849233939
anthracothorax_viridis	Gesneria_viridiflora_subsp._quisqueyana	0.394685565516033	0.0198019801980198	0.752633745926278	0.875102331507317	0.0198019801980198	0.0743055216036264	0.353537553125652	0.792079207920792	0.0228247606428499	0.560883206035708	0.57871472003559	0.0198019801980198	0.839234332151271	0.910804652999464	0.0198019801980198	0.326778484990782	0.548647930979415	0.613861386138614	0.336119960345953	0.665083610440872
anthracothorax_viridis	Gesneria_viridiflora_subsp._viridiflora	0.305018567873894	0.0198019801980198	0.780765318678634	0.891020191779156	0.0198019801980198	0.0291914289531613	0.161906178408156	0.257425742574257	0.0174840120226278	0.345761231824093	0.492647776494628	0.0198019801980198	0.85425942813627	0.927775305371956	0.0198019801980198	0.350062036721327	0.435963371165898	0.118811881188119	0.317282274262683	0.479659548612929
anthracothorax_viridis	Rhytidophyllum_auriculatum	0.313014446706491	0.0198019801980198	0.795379148715535	0.900923899129823	0.514851485148515	0.0776909683031224	0.426183986250956	0.0198019801980198	0.0109811446899823	0.16809541894297	0.502894194963371	0.0198019801980198	0.867385778225716	0.937117521061493	0.475247524752475	0.373628596515906	0.561160305676703	0.0198019801980198	0.328045587027152	0.434498514179023
anthracothorax_viridis	Rhytidophyllum_berteroanum	0.195652648033015	0.0198019801980198	0.767507491994182	0.866434499807938	0.514851485148515	0.0437747076005754	0.446337484109601	0.0198019801980198	0.00153518469442818	0.080207438900222	0.429407346748325	0.0198019801980198	0.840159680970742	0.912414347438716	0.455445544554455	0.332131571390771	0.572119296148747	0.0198019801980198	0.30448134890782	0.381688297109002
anthracothorax_viridis	Rhytidophyllum_bicolor	0.278896493172782	0.0198019801980198	0.734975915651637	0.869894525056789	0.0594059405940594	0.011186652438722	0.261354973431687	0.0198019801980198	0.00167762378318443	0.231887469616596	0.495174804277635	0.0198019801980198	0.825101211399584	0.907190924054995	0.158415841584158	0.316440900820865	0.501816052748237	0.0198019801980198	0.306751524610346	0.447602383942866
anthracothorax_viridis	Rhytidophyllum_bullatum	0.0755672926853764	0.0198019801980198	0.7165295232457	0.862392778031116	0.316831683168317	0.0302669344999026	0.343404201294693	0.0198019801980198	6.1417678982012e-05	0.0102586523104256	0.35073445259318	0.0198019801980198	0.810707252867352	0.898058781333967	0.297029702970297	0.326676667692736	0.535148598269143	0.0198019801980198	0.294434776761874	0.317866629584066
anthracothorax_viridis	Rhytidophyllum_caribaeum	0.0851458981811332	0.0198019801980198	0.737304101808888	0.875824934008297	0.336633663366337	0.0322695941474643	0.0917189049672914	0.0396039603960396	0	0.00841649109528994	0.388622997326977	0.0198019801980198	0.835162406174634	0.917155562039895	0.396039603960396	0.317721794787482	0.393343245185353	0.0198019801980198	0.292893218813452	0.297964323735436
anthracothorax_viridis	Rhytidophyllum_crenulatum	0.103252427555643	0.0198019801980198	0.764267453264047	0.890805469423257	0.217821782178218	0.0514796467885187	0.105299761092525	0.158415841584158	0	0.110695194604249	0.402169101316698	0.0198019801980198	0.845342695492668	0.928360416612184	0.237623762376238	0.367544425733673	0.403493578309411	0.0792079207920792	0.292893218813452	0.360071712440449
anthracothorax_viridis	Rhytidophyllum_exsertum	0.309236660163293	0.0198019801980198	0.783185001034358	0.911287557402919	0.0198019801980198	0.111707102309478	0.260252803099274	0.158415841584158	0.023483455604368	0.318693399675248	0.493524710882772	0.0198019801980198	0.869953930445571	0.943995047034639	0.099009900990099	0.408996800678377	0.487401896963388	0.0396039603960396	0.316803220285613	0.474118775998559
anthracothorax_viridis	Rhytidophyllum_grande	0.596063733501334	0.0198019801980198	0.758339909987576	0.893055297851146	0.0198019801980198	0.0174441189220591	0.451500288480806	0.0396039603960396	0.0316432898450864	0.490377157807686	0.721511496501339	0.0198019801980198	0.848465576789202	0.928444321765684	0.0198019801980198	0.334631980948276	0.571441126627647	0.0198019801980198	0.343922475706679	0.598925605278344
anthracothorax_viridis	Rhytidophyllum_grandiflorum	0.0243525150690751	0.0198019801980198	0.784916495558686	0.898336282037865	0.0792079207920792	0.053318469916227	0.416428386618692	0.0198019801980198	0.000441504237533458	0.00599399674899956	0.333764746090158	0.0198019801980198	0.866432470112146	0.934081740924391	0.0396039603960396	0.348566061666357	0.575683494620209	0.0198019801980198	0.297865763423922	0.315134834564502
anthracothorax_viridis	Rhytidophyllum_lanatum	0.113234361733431	0.0198019801980198	0.726000804984556	0.862678993852304	0.633663366336634	0.0288199447497124	0.332617143873559	0.0198019801980198	0	0.0187341335521159	0.366072013126293	0.0198019801980198	0.817173824886537	0.894104597359485	0.336633663366337	0.321128725708277	0.519402971825771	0.0198019801980198	0.292893218813452	0.32187405603254
anthracothorax_viridis	Rhytidophyllum_leucomallon	0.269568555402353	0.0198019801980198	0.756757067411199	0.872142336809257	0.336633663366337	0.0601540427615983	0.35846984302289	0.0198019801980198	0.00699377102292188	0.109302871342196	0.468264611044741	0.0198019801980198	0.833950855755263	0.908513838173418	0.574257425742574	0.347613145082792	0.541538402169867	0.0198019801980198	0.319076839963421	0.401717978328908
anthracothorax_viridis	Rhytidophyllum_lomense	0.162789039494305	0.0198019801980198	0.746733602007591	0.896852400623461	0.435643564356436	0.107161936485731	0.175703446833033	0.0198019801980198	0	0.0859282814566933	0.402603477889515	0.0198019801980198	0.844694928919527	0.930504632923077	0.158415841584158	0.399139800712122	0.435794335489084	0.0198019801980198	0.292893218813452	0.354726037904124
anthracothorax_viridis	Rhytidophyllum_minus	0.209499140859312	0.0198019801980198	0.770786272591909	0.895191116062504	0.0594059405940594	0.064527265480013	0.167913589677895	0.277227722772277	0	0.251373331931631	0.455313731903614	0.0198019801980198	0.849072034366297	0.930375107831708	0.0792079207920792	0.380506244344231	0.444616810766757	0.0396039603960396	0.292893218813452	0.431131351552393
anthracothorax_viridis	Rhytidophyllum_rupincola	0.0596051714397552	0.0198019801980198	0.75555294570874	0.889348910068761	0.732673267326733	0.0229811906657604	0.071470264469562	0.158415841584158	0	0.0826485623066734	0.366845863021154	0.0198019801980198	0.84897283126641	0.925656468537216	0.930693069306931	0.339892187430642	0.37742036148135	0.099009900990099	0.292893218813452	0.356266751756495
anthracothorax_viridis	Rhytidophyllum_tomentosum	0.658908320437665	0.0198019801980198	0.780970860360848	0.896693391778259	0.0198019801980198	0.0207935099482085	0.482994984330893	0.0198019801980198	0.022957319522324	0.474038253463753	0.723372688411315	0.0198019801980198	0.859654054471999	0.932171453924391	0.0198019801980198	0.344956770703916	0.609603817769223	0.0198019801980198	0.346410716444544	0.595648478979829
anthracothorax_viridis	Rhytidophyllum_vernicosum	0.0560336999548089	0.0198019801980198	0.740653472264251	0.872013713163326	0.178217821782178	0.0383889834688216	0.317706695256207	0.0198019801980198	7.22678180606562e-05	0.00531697712211485	0.342816412953936	0.0198019801980198	0.815246719731291	0.900037185102285	0.178217821782178	0.323602043453826	0.513760579465964	0.0198019801980198	0.294720902793436	0.31107458898156
archilocus_colubris	chlorostilbon_ricordii	0.126471592507891	0.0198019801980198	0.624617868190968	0.805023344554191	0.0198019801980198	0.0477515321530865	0.0888227386378777	0.633663366336634	0.0303465348298447	0.219623704661337	0.408856851280294	0.0198019801980198	0.727429616442777	0.855667662716885	0.0198019801980198	0.356598907457468	0.384561953723099	0.653465346534653	0.314143330445766	0.458698967320414
archilocus_colubris	mellisuga_helenae	0.119778876240562	0.0198019801980198	0.570994120859222	0.836370264712403	0.0198019801980198	0.0510337513451768	0.0789153719409295	0.772277227722772	0.0261866541228999	0.170714589010378	0.404267752881851	0.0198019801980198	0.694227633577443	0.880357473543983	0.0198019801980198	0.346508868261485	0.369870707152301	0.732673267326733	0.315526881143504	0.428480574294161
archilocus_colubris	Gesneria_acaulis	0.103955180028386	0.0198019801980198	0.565984200626627	0.847663851934293	0.396039603960396	0.0626123277827519	0.17528161602678	0.396039603960396	0.0827216263875201	0.180376915959465	0.360964245725149	0.0198019801980198	0.729780844629238	0.89282139849282	0.237623762376238	0.332373767902589	0.431435935450248	0.198019801980198	0.351798064906243	0.427014985159111
archilocus_colubris	Gesneria_bracteosa	0.0877444318907239	0.0198019801980198	0.532468555625974	0.837199423797779	0.0198019801980198	0.036256254628993	0.070378978244246	0.178217821782178	0.0755255374876893	0.218176826618508	0.383230580903813	0.0198019801980198	0.686798404757625	0.891197360814148	0.0792079207920792	0.350695840445211	0.380323931747988	0.178217821782178	0.337753776218247	0.476640423923561
archilocus_colubris	Gesneria_calycosa	0.0927936149795667	0.0198019801980198	0.456073139005589	0.844184362686374	0.712871287128713	0.00171928787140001	0.145547647371153	0.97029702970297	0.0442492340671162	0.202483620975818	0.370202083076825	0.0198019801980198	0.668699447870444	0.896892276944719	0.95049504950495	0.298500289640912	0.409161315358413	0.910891089108911	0.327960000538083	0.454710985508688
archilocus_colubris	Gesneria_christii	0.0543279529874534	0.0198019801980198	0.417666236640722	0.864056600781665	0.0396039603960396	0.1349203435651	0.247194256071483	0.118811881188119	0.00284623734024888	0.0541569733932581	0.359956894564995	0.0198019801980198	0.597750724081594	0.907603151360303	0.0396039603960396	0.410144312444065	0.488364297198231	0.099009900990099	0.303635122869864	0.348728668885719
archilocus_colubris	Gesneria_citrina	0.0791917884260307	0.0198019801980198	0.473415793667002	0.855100948216508	1.00990099009901	0.0259893287579952	0.142111819415913	0.673267326732673	0.00298041794921103	0.264445378725703	0.384133355214199	0.0198019801980198	0.639962735334997	0.904494095715294	0.99009900990099	0.321976526468065	0.417327804553987	0.574257425742574	0.297306658559811	0.507342951302039
archilocus_colubris	Gesneria_cubensis	0.191810669512694	0.0198019801980198	0.584329479856179	0.846338532650715	0.415841584158416	0.107081509624371	0.311867609479761	0.0396039603960396	0.0895828202017713	0.170929676960949	0.455541208275748	0.0198019801980198	0.720331384201738	0.894602075282938	0.396039603960396	0.380124396182149	0.529293524728561	0.0198019801980198	0.365927211936602	0.432316854313712
archilocus_colubris	Gesneria_cuneifolia	0.12928918508102	0.0198019801980198	0.535601440190112	0.845649559169568	0.732673267326733	0.0146127987823617	0.191557643470613	0.910891089108911	0.0917149311049132	0.235347214262068	0.397311576002549	0.0198019801980198	0.690043419130256	0.896261164350358	0.95049504950495	0.324402442493325	0.440323170836868	0.910891089108911	0.358467573178138	0.478959326896032
archilocus_colubris	Gesneria_decapleura	0.0390759624622244	0.0198019801980198	0.459999643307017	0.842159674763897	0.237623762376238	0.021180442903124	0.159613400927859	0.415841584158416	0.0194705354264201	0.0741165535365135	0.344633934414309	0.0198019801980198	0.629190598864329	0.880076975111262	0.297029702970297	0.323896519007082	0.425961316121847	0.297029702970297	0.316302447785378	0.359896698876292
archilocus_colubris	Gesneria_duchartreoides	0.0950009583865469	0.0198019801980198	0.556124376064459	0.856289768549003	0.0198019801980198	0.0438941198823582	0.0827139431126483	0.0792079207920792	0.104515460595542	0.213911315121924	0.393020208972078	0.0198019801980198	0.693352286691321	0.887078214295258	0.0198019801980198	0.355608742582762	0.384296929724934	0.138613861386139	0.384796542492324	0.48131221884673
archilocus_colubris	Gesneria_ekmanii	0.0648539645831333	0.0198019801980198	0.536081792204688	0.839904526344355	0.316831683168317	0.0221185614020264	0.173927538913147	0.118811881188119	0.00411137325133468	0.063299202437413	0.365698630293048	0.0198019801980198	0.683873858952241	0.89258092601054	0.376237623762376	0.328516979267144	0.439011706801977	0.0198019801980198	0.305867470206148	0.356648434644554
archilocus_colubris	Gesneria_exserta	0.116124034301622	0.0198019801980198	0.50895118746597	0.858158931513466	0.910891089108911	0.0428466331418247	0.160856851879766	0.811881188118812	0.0335945288501689	0.214341375556346	0.373881150848061	0.0198019801980198	0.671610528040652	0.900737680767181	0.554455445544555	0.340769267206349	0.439550055956469	0.653465346534653	0.334336047362847	0.441203023588144
archilocus_colubris	Gesneria_fruticosa	0.148673875431004	0.0198019801980198	0.541618353342566	0.84808998029112	0.217821782178218	0.129852918027613	0.284328701670996	0.336633663366337	0.0695562284194916	0.173798911088825	0.431459051177688	0.0198019801980198	0.683040743364329	0.892718048914176	0.198019801980198	0.414569184321034	0.515839411154222	0.297029702970297	0.365547050228565	0.453373003089958
archilocus_colubris	Gesneria_heterochroa	0.0700469926595804	0.0198019801980198	0.490206504595354	0.813098052879786	0.0198019801980198	0.0298093894738276	0.0577867583739652	0.613861386138614	0	0.232982342497944	0.362362863568791	0.0198019801980198	0.644519026495258	0.873947189143589	0.198019801980198	0.346219783405547	0.364373061885965	0.594059405940594	0.292893218813452	0.467739654630384
archilocus_colubris	Gesneria_humilis	0.0727230967129354	0.0198019801980198	0.539776858904134	0.818513177943867	0.0198019801980198	0.0344405035510698	0.0612428255313655	0.455445544554455	0.00699033716494371	0.240345850569251	0.367055874899585	0.0198019801980198	0.675727616425771	0.855605654149584	0.237623762376238	0.353153638180614	0.370582008215459	0.475247524752475	0.299967518348325	0.458855941688426
archilocus_colubris	Gesneria_libanensis	0.0753586078612521	0.0198019801980198	0.48472112561102	0.844106428168425	0.257425742574257	0.0237022105230445	0.0798597395879455	0.415841584158416	0.0233742982105261	0.209796340244761	0.370894090591268	0.0198019801980198	0.662784971816008	0.892083445330432	0.732673267326733	0.343434877560639	0.382154639902348	0.475247524752475	0.326284572385471	0.460495283607674
archilocus_colubris	Gesneria_nipensis	0.11304714064734	0.0198019801980198	0.402399037944662	0.81927005658059	0.0198019801980198	0.0329364411096266	0.0700381459470589	0.297029702970297	0.0833591522855151	0.217517908289241	0.399899338982824	0.0198019801980198	0.587107735544339	0.873252794494206	0.0198019801980198	0.349781443053658	0.377994397306509	0.376237623762376	0.358412797347276	0.470659846107848
archilocus_colubris	Gesneria_pedicellaris	0.114224381334576	0.0198019801980198	0.51239934812837	0.864585310156077	0.594059405940594	0.000289795542937316	0.226877267200062	0.316831683168317	0.107940711843702	0.242421062526627	0.394090298203658	0.0198019801980198	0.648317862362228	0.915362771108749	0.495049504950495	0.293725044782441	0.489953214922933	0.118811881188119	0.394521118685966	0.502012290722659
archilocus_colubris	Gesneria_pedunculosa	0.186734313556712	0.0198019801980198	0.510954981354876	0.834715804945245	0.0792079207920792	0.0253787300814733	0.17480689410603	0.435643564356436	0.112179543121401	0.294322579597408	0.442834272479868	0.0198019801980198	0.689318480406463	0.882111637863598	0.198019801980198	0.326615568807719	0.445856388269744	0.396039603960396	0.387957927298844	0.52915183548933
archilocus_colubris	Gesneria_pulverulenta	0.0251219002597389	0.0198019801980198	0.389057103481639	0.877213722009124	0.0396039603960396	0.0832717352956387	0.222574779978553	0.198019801980198	0.00129758372451466	0.0328239978331219	0.340213935650909	0.0198019801980198	0.570329970040587	0.916645842536885	0.099009900990099	0.382265037550415	0.473823244614348	0.099009900990099	0.299561777858584	0.332412576146181
archilocus_colubris	Gesneria_pumila	0.0849325767287143	0.0198019801980198	0.539360655386401	0.82331225646065	0.376237623762376	0.0594294171204295	0.171544656007743	0.851485148514851	0.0548259217606759	0.132236192900005	0.347536602414146	0.0198019801980198	0.693276182833426	0.888058826944479	0.0396039603960396	0.356533679884499	0.444413676189241	0.930693069306931	0.327763920271772	0.388373817658098
archilocus_colubris	Gesneria_purpurascens	0.0905433923622675	0.0198019801980198	0.46671356484877	0.872071118908518	0.0198019801980198	0.0458120837402497	0.0754596622571253	0.198019801980198	0.0874113878939464	0.226303529756094	0.392948999403153	0.0198019801980198	0.652480977351951	0.913406394900285	0.0198019801980198	0.359413288639696	0.381981239390597	0.158415841584158	0.367181374202378	0.478217473856651
archilocus_colubris	Gesneria_reticulata	0.179862114698808	0.0198019801980198	0.565456241524986	0.846473149315083	0.316831683168317	0.148144076703429	0.319208282708151	0.435643564356436	0.113742165191209	0.207608750379799	0.452862473816883	0.0198019801980198	0.713925401358862	0.894999125407168	0.217821782178218	0.432232073284773	0.535720084264965	0.396039603960396	0.380740772131134	0.472192339421371
archilocus_colubris	Gesneria_salicifolia	0.0701946470445237	0.0198019801980198	0.538620308453578	0.864110478814116	0.336633663366337	0.0401492706452682	0.0752166262143376	0.0594059405940594	0.0794407682547536	0.22343704046077	0.380097920511473	0.0198019801980198	0.694413050004543	0.908401064642175	0.217821782178218	0.354329178430954	0.38188839804399	0.0594059405940594	0.393790746307451	0.478207064370179
archilocus_colubris	Gesneria_scabra	0.153520315251639	0.0198019801980198	0.464481015974595	0.829432129242364	0.792079207920792	0.0205608616657173	0.194129168000337	0.356435643564356	0.0611952712867112	0.266895663271137	0.43007805919513	0.0198019801980198	0.639750249576356	0.880414376180344	0.653465346534653	0.313451397771471	0.444926250337876	0.336633663366337	0.34896951127688	0.509580873196134
archilocus_colubris	Gesneria_shaferi	0.0785308553943498	0.0198019801980198	0.436147072932872	0.850110874270566	0.0396039603960396	0.0403625677389177	0.0716365123554007	0.099009900990099	0.0910229659320878	0.192614353746092	0.37952310566176	0.0198019801980198	0.62918478655327	0.899616339396615	0.099009900990099	0.35210263479515	0.376909276353145	0.158415841584158	0.366799244938325	0.46862745891726
archilocus_colubris	Gesneria_ventricosa	0.0488888685328656	0.0198019801980198	0.519943136281222	0.865503429342558	0.0198019801980198	0.0718820130115455	0.177176997264387	0.178217821782178	0.0448980168957003	0.0802077979397505	0.330942067257763	0.0198019801980198	0.675994720781604	0.915432781012921	0.0198019801980198	0.362740227536659	0.443327836473695	0.138613861386139	0.329805473194282	0.358650107276364
archilocus_colubris	Gesneria_viridiflora_subsp._acrochordonanthe	0.0346246424753995	0.0198019801980198	0.438828936852738	0.8267777412341	0.217821782178218	0.0114030186650643	0.158747878087809	0.237623762376238	0.00882892528024443	0.0558794133988328	0.339211088087635	0.0198019801980198	0.609783180288519	0.882291406220364	0.277227722772277	0.31406718512837	0.430817004962246	0.198019801980198	0.311752549281325	0.349791433385388
archilocus_colubris	Gesneria_viridiflora_subsp._quisqueyana	0.153292356141507	0.0198019801980198	0.571249803251528	0.865864410603381	0.97029702970297	0.0384157476545696	0.20995423140721	0.534653465346535	0.12701933947773	0.252906230395716	0.44041545740013	0.0198019801980198	0.705794738139743	0.907731602428615	0.95049504950495	0.327073948832141	0.480710800389142	0.475247524752475	0.397215380893654	0.501657334264706
archilocus_colubris	Gesneria_viridiflora_subsp._viridiflora	0.105429582081589	0.0198019801980198	0.605610560975288	0.837873563774466	0.0198019801980198	0.0320606240826683	0.0703966938129633	0.237623762376238	0.08651760957196	0.243355050978079	0.382189197445435	0.0198019801980198	0.744311233175161	0.881582730994211	0.0396039603960396	0.350197449203974	0.375187788976087	0.257425742574257	0.360974990478058	0.475605954098217
archilocus_colubris	Rhytidophyllum_auriculatum	0.125876133179662	0.0198019801980198	0.609872282725894	0.849689760001008	0.0396039603960396	0.157609675636121	0.261694483896464	0.0396039603960396	0.02896396137038	0.10530746448772	0.405833257068485	0.0198019801980198	0.739304859975304	0.886109386814658	0.0396039603960396	0.418290734396028	0.507451988815	0.0396039603960396	0.333130909449545	0.387741529221089
archilocus_colubris	Rhytidophyllum_berteroanum	0.191990108103134	0.0198019801980198	0.546165392972666	0.861306475729316	0.495049504950495	0.0446720507561463	0.230931336267987	0.0396039603960396	0.015573399425998	0.114675398541807	0.448326298626415	0.0198019801980198	0.694785281440899	0.902209712062867	0.475247524752475	0.328780797281722	0.480284031676097	0.0396039603960396	0.324762921094394	0.392828926107703
archilocus_colubris	Rhytidophyllum_bicolor	0.0526288366515233	0.0198019801980198	0.550257101795865	0.858586301197026	0.217821782178218	0.0173259658278534	0.224801677600349	0.732673267326733	0.0269248451849943	0.106112522879387	0.330195178309851	0.0198019801980198	0.695971341128928	0.905955127770619	0.198019801980198	0.313554229727772	0.473872105074538	0.752475247524752	0.316976415411557	0.387887586407365
archilocus_colubris	Rhytidophyllum_bullatum	0.0276847514800073	0.0198019801980198	0.489017742606062	0.842230312134711	0.0792079207920792	0.0323908995314241	0.223902255191845	0.118811881188119	0.000278765860288865	0.0242790892472921	0.340195201302315	0.0198019801980198	0.666830149139666	0.898775873583028	0.178217821782178	0.33259582867337	0.475833668722152	0.0594059405940594	0.295183235451661	0.324991147605363
archilocus_colubris	Rhytidophyllum_caribaeum	0.0115320468018802	0.0198019801980198	0.467595968233518	0.873002601389952	0.495049504950495	0.000994163246972185	0.0822055243525902	0.138613861386139	1.11022302462516e-16	0.111032595214489	0.319034385009681	0.0198019801980198	0.670487691784206	0.913405323276785	0.594059405940594	0.294102722278668	0.381485222426185	0.158415841584158	0.292893218813453	0.399195348871211
archilocus_colubris	Rhytidophyllum_crenulatum	0.025924449578414	0.0198019801980198	0.467915076458993	0.807669626677188	0.277227722772277	0.0157118494755396	0.0526209967856734	0.594059405940594	0	0.320537972659254	0.340424958417661	0.0198019801980198	0.624897124933085	0.864532229732864	0.277227722772277	0.324486660894601	0.360673410683167	0.673267326732673	0.292893218813452	0.506103126666866
archilocus_colubris	Rhytidophyllum_exsertum	0.137396405660409	0.0198019801980198	0.609139757151451	0.827358644137242	0.0198019801980198	0.0376843283780841	0.0758744543556853	0.396039603960396	0.0328134481895886	0.223086764071689	0.40385561601561	0.0198019801980198	0.714719994690505	0.879662692637545	0.0198019801980198	0.355099890098927	0.37740449269623	0.415841584158416	0.32299453388555	0.46701652946744
archilocus_colubris	Rhytidophyllum_grande	0.0850005733848194	0.0198019801980198	0.555773550403474	0.86098267328254	0.316831683168317	0.0210315221816096	0.178562215398563	0.693069306930693	0.0577198754298492	0.145258203626085	0.342433085811594	0.0198019801980198	0.699797929415542	0.899988995845603	0.257425742574257	0.314639901163185	0.427318366976065	0.336633663366337	0.335912229978526	0.405849443319439
archilocus_colubris	Rhytidophyllum_grandiflorum	0.0309693672864928	0.0198019801980198	0.550906999413339	0.867735924423014	0.237623762376238	0.0121125343935118	0.163048783709906	0.099009900990099	0.000478411637769965	0.0262955533551358	0.343478789300245	0.0198019801980198	0.697554408672711	0.908399258416493	0.376237623762376	0.319040021369549	0.429423893156019	0.099009900990099	0.29817941689033	0.326832643445738
archilocus_colubris	Rhytidophyllum_lanatum	0.076712159336204	0.0198019801980198	0.469035501494091	0.846293883358731	0.0396039603960396	0.104369854767883	0.26021767536193	0.158415841584158	5.68317029631227e-05	0.082878116915834	0.372625383510155	0.0198019801980198	0.624997806305069	0.896413609315195	0.0594059405940594	0.390515243926963	0.511120310651565	0.099009900990099	0.293529166812895	0.367334425874771
archilocus_colubris	Rhytidophyllum_leucomallon	0.154013815142101	0.0198019801980198	0.559098140521856	0.839731663730355	0.495049504950495	0.110248257983239	0.252346645817412	0.0198019801980198	0.0206256565165502	0.136464134415957	0.425662491704096	0.0198019801980198	0.709728395297419	0.893885517100253	0.693069306930693	0.379483654662439	0.503024752001704	0.0198019801980198	0.32603804562225	0.416887831509848
archilocus_colubris	Rhytidophyllum_lomense	0.0929088895148752	0.0198019801980198	0.505476826369206	0.822617410772157	0.0198019801980198	0.0335366203738205	0.0579434166972318	0.633663366336634	0	0.170340175926904	0.360699534538171	0.0198019801980198	0.653971826044227	0.882343376326044	0.138613861386139	0.347392938586932	0.360935292967049	0.95049504950495	0.292893218813452	0.419040683347985
archilocus_colubris	Rhytidophyllum_minus	0.0776213309861342	0.0198019801980198	0.397840672250292	0.798762252250561	0.0198019801980198	0.020106451230536	0.0608777553842895	0.633663366336634	0	0.265181478447715	0.380894014437243	0.0198019801980198	0.581618472268756	0.859579952508714	0.0198019801980198	0.340417918687256	0.374610657553234	0.693069306930693	0.292893218813452	0.487674926960911
archilocus_colubris	Rhytidophyllum_rupincola	0.0153882352338576	0.0198019801980198	0.457279317303542	0.835465250262085	0.158415841584158	0.0152190869560028	0.0370007166728076	0.633663366336634	0	0.280362859479339	0.327769681515034	0.0198019801980198	0.613696584453492	0.854928732209917	0.415841584158416	0.32654736430144	0.342435604680015	0.673267326732673	0.292893218813452	0.479521008634664
archilocus_colubris	Rhytidophyllum_tomentosum	0.120972755767825	0.0198019801980198	0.574035177853525	0.832673401891046	0.376237623762376	0.0894605882745352	0.187252454146351	0.554455445544555	0.0562814258726708	0.214197555931023	0.375731920183854	0.0198019801980198	0.698009598783953	0.883148622360396	0.297029702970297	0.347297771180088	0.449415403863615	0.554455445544555	0.353438279357257	0.442617302156791
archilocus_colubris	Rhytidophyllum_vernicosum	0.0306148498324801	0.0198019801980198	0.454554269742031	0.835055628071509	0.158415841584158	0.0252141812778847	0.223622293934959	0.237623762376238	0.000976320320720292	0.0529538486379334	0.34287344029383	0.0198019801980198	0.614095583511427	0.884378650686526	0.217821782178218	0.328433682008812	0.477863688042549	0.118811881188119	0.298342151062663	0.341537880559289
chlorostilbon_maugaeus	anthracothorax_viridis	0.945731773869098	0.0198019801980198	0.814642827642875	0.914620857572492	0.0198019801980198	0.0442005106778684	0.552900659309314	0.0198019801980198	0.0371585361912484	0.542203197039522	0.965967668331635	0.0198019801980198	0.882685094920441	0.945357717884045	0.0198019801980198	0.371068123925485	0.639936678366007	0.0198019801980198	0.364533764152482	0.635835443070196
chlorostilbon_maugaeus	archilocus_colubris	0.233586048675183	0.0198019801980198	0.731315862239723	0.873117077245442	0.772277227722772	0.112140916197216	0.267193638681843	0.0198019801980198	0.0761247714247149	0.217604099993125	0.451603739606594	0.0198019801980198	0.830935900490103	0.917549416431781	0.732673267326733	0.39744364714437	0.488345389998333	0.376237623762376	0.362020396913475	0.461301035326722
chlorostilbon_maugaeus	chlorostilbon_ricordii	0.361160643797909	0.0198019801980198	0.82942891096486	0.911878203712982	0.0198019801980198	0.0488584193175093	0.214180817563407	0.0396039603960396	0.0486765965045946	0.296891236803468	0.510508364629451	0.0198019801980198	0.894127172214613	0.938603826298066	0.0198019801980198	0.337557797450446	0.450705028010179	0.0198019801980198	0.324185943978132	0.448395291520822
chlorostilbon_maugaeus	mellisuga_helenae	0.30032706458709	0.0198019801980198	0.801167011367993	0.89802772943769	0.0198019801980198	0.0115523382461108	0.15762037535346	0.237623762376238	0.114524404152515	0.316060576132967	0.510047286937881	0.0198019801980198	0.869681355068628	0.929698020603426	0.0198019801980198	0.327460339491384	0.42687464623908	0.0594059405940594	0.349500522813411	0.490384882831999
chlorostilbon_maugaeus	Gesneria_acaulis	0.625768222859712	0.0198019801980198	0.770375893459297	0.898743614456156	0.0198019801980198	0.0773904632465618	0.533782895327917	0.0198019801980198	0.0742969172127502	0.414100973014927	0.708164438472385	0.0198019801980198	0.859287925672159	0.935041828459994	0.0198019801980198	0.396072098663909	0.625041594261536	0.0198019801980198	0.390005721671044	0.559056034691815
chlorostilbon_maugaeus	Gesneria_bracteosa	0.277539573213409	0.0198019801980198	0.762487193380785	0.898342081626693	0.0198019801980198	0.0320638101660546	0.196697746408223	0.99009900990099	0.0628681827771905	0.374201994126692	0.504979130891151	0.0198019801980198	0.85306380879629	0.931163488527185	0.0198019801980198	0.354012229254518	0.456053847964602	0.178217821782178	0.337773156677684	0.51800672445219
chlorostilbon_maugaeus	Gesneria_calycosa	0.507530086702609	0.0198019801980198	0.774599897410806	0.898261037800999	0.0198019801980198	0.0450084843711179	0.392230949897305	0.297029702970297	0.0111866486990829	0.558324074595997	0.655580836115663	0.0198019801980198	0.853810070175752	0.930677726519339	0.0198019801980198	0.352550330962564	0.547994604609175	0.0792079207920792	0.309576879850374	0.604350362577875
chlorostilbon_maugaeus	Gesneria_christii	0.107543042584367	0.0198019801980198	0.723451766631238	0.87473464369654	0.376237623762376	0.03289754195085	0.316197830176746	0.0198019801980198	0.000548684542653422	0.0196020118656614	0.378718618587558	0.0198019801980198	0.819938580319375	0.905936139834884	0.376237623762376	0.341801326906682	0.519096318533648	0.0198019801980198	0.298729324158196	0.334151211910844
chlorostilbon_maugaeus	Gesneria_citrina	0.260293231295135	0.0198019801980198	0.742186924459888	0.884927524199874	0.594059405940594	0.151527821932235	0.273075512303593	0.772277227722772	0	0.387734373153545	0.502433038305813	0.0198019801980198	0.843658826030974	0.926215810177972	0.594059405940594	0.436401412428553	0.509676783300724	0.455445544554455	0.292893218813452	0.565619011762393
chlorostilbon_maugaeus	Gesneria_cubensis	0.288315817523382	0.0198019801980198	0.773093412362041	0.887609390115287	0.0594059405940594	0.0512866802939104	0.263040632088205	0.0198019801980198	0.0793732875775023	0.227937006008551	0.469294544038032	0.0198019801980198	0.850215596517246	0.917474706278614	0.0198019801980198	0.357000635369833	0.456895379761844	0.0198019801980198	0.372665315368648	0.439120091707101
chlorostilbon_maugaeus	Gesneria_cuneifolia	0.641731379043313	0.0198019801980198	0.779949308155714	0.898061512233327	0.0198019801980198	0.160219498671493	0.588272717593121	0.0198019801980198	0.00218936349189709	0.590641417999191	0.727302693606475	0.0198019801980198	0.858874934040662	0.934119802995255	0.0198019801980198	0.444285833305466	0.681020531208185	0.0198019801980198	0.303778232815811	0.631166917862742
chlorostilbon_maugaeus	Gesneria_decapleura	0.135461886345687	0.0198019801980198	0.721200963584487	0.876294723950319	0.198019801980198	0.104871753795649	0.367977446333404	0.0198019801980198	0.0073826136154504	0.0735663478974599	0.39002192278434	0.0198019801980198	0.812977680665545	0.90785950331156	0.099009900990099	0.400157714953818	0.56872382947096	0.0198019801980198	0.318684946011233	0.362569753705425
chlorostilbon_maugaeus	Gesneria_duchartreoides	0.303202931976852	0.0198019801980198	0.794911651231086	0.887582787350672	0.0198019801980198	0.0342104723020275	0.181029377377604	1.00990099009901	0.0647953371476336	0.432888321233562	0.515595232085216	0.0198019801980198	0.864405546483794	0.921721291797209	0.0198019801980198	0.357440416808639	0.448871763033409	0.396039603960396	0.345682861347156	0.549333717200807
chlorostilbon_maugaeus	Gesneria_ekmanii	0.168876844456448	0.0198019801980198	0.737072021886491	0.880205342638896	0.851485148514851	0.0468613683841252	0.328909793539246	0.0198019801980198	4.55422655057325e-05	0.0343599956499454	0.40937892050886	0.0198019801980198	0.821824244627241	0.908008114106997	0.574257425742574	0.36140784122073	0.53301658603303	0.0198019801980198	0.29421476651702	0.335550528079658
chlorostilbon_maugaeus	Gesneria_exserta	0.525933883938737	0.0198019801980198	0.761646832237337	0.89217370047392	0.0198019801980198	0.0325657906969312	0.375784425427219	0.0396039603960396	0.0526117632080265	0.459389835940528	0.681830455563153	0.0198019801980198	0.850546783011116	0.930081948907701	0.0198019801980198	0.358264714420442	0.552397894950781	0.0396039603960396	0.369033630328906	0.594084916759988
chlorostilbon_maugaeus	Gesneria_fruticosa	0.280040765138317	0.0198019801980198	0.748072610192602	0.864908461629332	0.0396039603960396	0.0593998130088812	0.247727050072494	0.0198019801980198	0.050075309863453	0.253334818526704	0.496713705507916	0.0198019801980198	0.833766256041187	0.908375767532355	0.0396039603960396	0.360246431681678	0.477427457495406	0.0198019801980198	0.359280753554667	0.471128660744497
chlorostilbon_maugaeus	Gesneria_heterochroa	0.203058831440175	0.0198019801980198	0.757394607644188	0.878940043161398	0.0792079207920792	0.123179741292032	0.198724930365608	0.0198019801980198	0	0.0960039264370239	0.435189780226313	0.0198019801980198	0.847643503231851	0.922217403876838	0.732673267326733	0.41494310463813	0.457293654932935	0.0198019801980198	0.292893218813452	0.358882822113095
chlorostilbon_maugaeus	Gesneria_humilis	0.226209378277351	0.0198019801980198	0.790816531000276	0.909021971870802	0.0792079207920792	0.121193747670472	0.215920660775616	0.0198019801980198	0.0115961677467893	0.183362561300829	0.44764767164015	0.0198019801980198	0.866043672943378	0.939110881678076	0.99009900990099	0.416799593065553	0.470557335314447	0.0198019801980198	0.304981705806421	0.401963221804748
chlorostilbon_maugaeus	Gesneria_libanensis	0.227343747005718	0.0198019801980198	0.77058732739273	0.891992827768359	0.0594059405940594	0.0233692660561111	0.200489695392245	0.0792079207920792	6.89216093632261e-06	0.190175620719528	0.474063235201214	0.0198019801980198	0.855499737140831	0.933770721193543	0.0594059405940594	0.343205905700543	0.46379574643929	0.0396039603960396	0.292944582714514	0.409962152581712
chlorostilbon_maugaeus	Gesneria_nipensis	0.324629518364794	0.0198019801980198	0.758312343076036	0.883455544978977	0.0198019801980198	0.133553360903737	0.265951473535513	0.534653465346535	0.0453216849762803	0.376971656908391	0.513312573728838	0.0198019801980198	0.845643155732723	0.924523607720604	0.0594059405940594	0.42473959506881	0.498688820891882	0.099009900990099	0.330257506545783	0.510205040274732
chlorostilbon_maugaeus	Gesneria_pedicellaris	0.292762317037453	0.0198019801980198	0.753178935874424	0.869666670538619	0.0198019801980198	0	0.270048334925809	0.356435643564356	0.132412983017387	0.561246354435856	0.520595930204474	0.0198019801980198	0.836548662508138	0.914185722034653	0.0198019801980198	0.292893218813452	0.505854994959504	0.534653465346535	0.370208284910948	0.666412607755797
chlorostilbon_maugaeus	Gesneria_pedunculosa	0.73949840351677	0.0396039603960396	0.776111225852621	0.898723516140766	0.0198019801980198	0.0180506375806501	0.504866588763289	0.0198019801980198	0.0178156944525797	0.492323603824118	0.815672669341228	0.0198019801980198	0.866064005580795	0.936600168324781	0.0198019801980198	0.338040501951062	0.615846681352969	0.0198019801980198	0.341051493801845	0.599869574120011
chlorostilbon_maugaeus	Gesneria_pulverulenta	0.0605804145094447	0.0198019801980198	0.743638739986621	0.876002664748373	0.138613861386139	0.0523434606219062	0.324766913128025	0.0198019801980198	0.000380600258194291	0.0073805326895215	0.347523333699475	0.0198019801980198	0.817037738845001	0.909063989430234	0.198019801980198	0.338723540738605	0.524098860509582	0.0198019801980198	0.298091970492894	0.314981887642152
chlorostilbon_maugaeus	Gesneria_pumila	0.565492673175831	0.0198019801980198	0.764710396432823	0.898567514816567	0.0198019801980198	0.0471672190745033	0.438259282453914	0.0198019801980198	0.0137221327237139	0.417518970826727	0.68480674208136	0.0198019801980198	0.854614309547807	0.930804792034748	0.0198019801980198	0.367665682103141	0.580411957835626	0.0198019801980198	0.315628077048826	0.547392172783555
chlorostilbon_maugaeus	Gesneria_purpurascens	0.240544910102041	0.0198019801980198	0.754152536149337	0.893682509612653	0.0198019801980198	0.0633666643114409	0.181475698608344	0.217821782178218	0.172597758104296	0.487972567995788	0.492575817504391	0.0198019801980198	0.843376841692722	0.931457560764531	0.0198019801980198	0.384443160538726	0.451970296655533	0.673267326732673	0.394491322071852	0.604010878479825
chlorostilbon_maugaeus	Gesneria_reticulata	0.35789799441852	0.0198019801980198	0.756095012231961	0.876602053313789	0.0198019801980198	0.0397746637316588	0.277866766888134	0.0792079207920792	0.100164420527193	0.328423967622901	0.529769509651453	0.0198019801980198	0.836394528196254	0.910846761586546	0.0396039603960396	0.352578443132705	0.487474792064273	0.0396039603960396	0.389411749272735	0.502387925199629
chlorostilbon_maugaeus	Gesneria_salicifolia	0.243186382039143	0.0198019801980198	0.770764097749768	0.89036456302887	0.0198019801980198	0.0264717997820204	0.117773538911314	0.277227722772277	0.128700731847916	0.467176343341627	0.491363627936	0.0198019801980198	0.856433079313304	0.931522877708523	0.0198019801980198	0.344350313061289	0.420384640689207	0.831683168316832	0.375404569820767	0.596542700678912
chlorostilbon_maugaeus	Gesneria_scabra	0.417515913197235	0.0198019801980198	0.771480670079118	0.884837458313853	0.0792079207920792	0.136912293978968	0.407118916315155	0.0792079207920792	0	0.39054582058126	0.595648167582238	0.0198019801980198	0.855112597300051	0.92576702862344	0.0594059405940594	0.419680547922423	0.586997028233603	0.0396039603960396	0.292893218813452	0.529930131625223
chlorostilbon_maugaeus	Gesneria_shaferi	0.271888158836417	0.0198019801980198	0.761400362370916	0.880468338801361	0.0198019801980198	0.0609506517121582	0.167908899104456	0.594059405940594	0.0618440469418466	0.393886506738739	0.49837883579858	0.0198019801980198	0.851921125716075	0.920408254558601	0.0198019801980198	0.381891225937891	0.442750842944298	0.712871287128713	0.340296729146056	0.539728321146831
chlorostilbon_maugaeus	Gesneria_ventricosa	0.389119983547776	0.0198019801980198	0.774938435506547	0.897605490309293	0.178217821782178	0.0615891532278773	0.403844263843246	0.0198019801980198	0.00637193947092353	0.156464674499732	0.552699965903772	0.0198019801980198	0.864492865957595	0.931711672837622	0.158415841584158	0.366435273254353	0.556446090524529	0.0198019801980198	0.308045644650341	0.418746084331105
chlorostilbon_maugaeus	Gesneria_viridiflora_subsp._acrochordonanthe	0.134306215740715	0.0198019801980198	0.744132994742075	0.874649182957434	0.297029702970297	0.0573606786347675	0.384127756515015	0.0198019801980198	0.000951252147711762	0.0856101390210739	0.390499246621808	0.0198019801980198	0.827681884119793	0.905683511730265	0.237623762376238	0.373695080597017	0.568844733166618	0.0198019801980198	0.302778882888448	0.364009506218621
chlorostilbon_maugaeus	Gesneria_viridiflora_subsp._quisqueyana	0.384507192257057	0.0198019801980198	0.746639488070435	0.871181973651719	0.0198019801980198	0.0826734220254651	0.34825250966991	0.811881188118812	0.0459445628181229	0.565434065365638	0.577015487159378	0.0198019801980198	0.83968316605117	0.912802899672653	0.0198019801980198	0.331242622208863	0.550003412478176	0.514851485148515	0.361598723452756	0.661929596734523
chlorostilbon_maugaeus	Gesneria_viridiflora_subsp._viridiflora	0.323863694547549	0.0198019801980198	0.793074379738099	0.889324978020595	0.0198019801980198	0.0271249363960413	0.186997517439952	0.297029702970297	0.0761162281511949	0.347882786356907	0.501779164282662	0.0198019801980198	0.86600509277337	0.926927408444826	0.0198019801980198	0.349150341000945	0.444830112560755	0.0396039603960396	0.356839852692817	0.487722765015824
chlorostilbon_maugaeus	Rhytidophyllum_auriculatum	0.305543117608144	0.0198019801980198	0.810617268631385	0.905301485923589	0.772277227722772	0.0945883112020962	0.421665541644779	0.0198019801980198	0.0124991810913182	0.172965439148703	0.500794151537102	0.0198019801980198	0.878206370878061	0.938293893347069	0.633663366336634	0.379516378149847	0.565587560249129	0.0198019801980198	0.330566395985492	0.432250183435214
chlorostilbon_maugaeus	Rhytidophyllum_berteroanum	0.197716492701383	0.0198019801980198	0.779023288383303	0.870674210502885	0.574257425742574	0.0177486689120206	0.453213843283406	0.0198019801980198	0.00177723198716994	0.0780303234416668	0.434372723844574	0.0198019801980198	0.846555926061836	0.91463551355547	0.594059405940594	0.300421524106432	0.569309545923332	0.0198019801980198	0.306104486881161	0.385106779757905
chlorostilbon_maugaeus	Rhytidophyllum_bicolor	0.260961609718353	0.0198019801980198	0.752531622238881	0.876063397015304	0.118811881188119	0.0228825780704603	0.259361763804604	0.0198019801980198	0.00167614705186582	0.216783661876931	0.486947789787824	0.0198019801980198	0.841284179514637	0.914563832406561	0.336633663366337	0.312523891235915	0.498527631388111	0.0198019801980198	0.304735718211127	0.440973801484402
chlorostilbon_maugaeus	Rhytidophyllum_bullatum	0.0739620842002124	0.0198019801980198	0.756265334001833	0.875545925675846	0.277227722772277	0.0245624488536607	0.356150832965542	0.0198019801980198	7.64758204074012e-05	0.00955970229213889	0.350963863951237	0.0198019801980198	0.818154719470429	0.900938413264956	0.277227722772277	0.316913887019942	0.551100056295998	0.0198019801980198	0.294578584871273	0.316292351609627
chlorostilbon_maugaeus	Rhytidophyllum_caribaeum	0.0831453204148733	0.0198019801980198	0.752403173049331	0.882938465138865	0.277227722772277	0.0497080105501076	0.0886147240486895	0.0396039603960396	0	0.00148698560410597	0.387405053855146	0.0198019801980198	0.842727088693176	0.919290772569607	0.277227722772277	0.341315947035583	0.391410609502975	0.0198019801980198	0.292893218813452	0.294120316307709
chlorostilbon_maugaeus	Rhytidophyllum_crenulatum	0.109683814524318	0.0198019801980198	0.736112222118794	0.885525928723168	0.0792079207920792	0.0511085179125983	0.108464560183702	0.158415841584158	0	0.149125341377866	0.405850742923553	0.0198019801980198	0.835620284806355	0.925469513354795	0.0792079207920792	0.360540756632326	0.404945816923303	0.099009900990099	0.292893218813452	0.38147412226736
chlorostilbon_maugaeus	Rhytidophyllum_exsertum	0.340919416459224	0.0198019801980198	0.787240969875704	0.900105006245592	0.0198019801980198	0.143733080029419	0.28992897637634	0.178217821782178	0.0617494077735575	0.351341857010736	0.50756425030819	0.0198019801980198	0.873644759813913	0.935683508072602	0.138613861386139	0.425637194430506	0.508308864840364	0.0396039603960396	0.333223125375511	0.491890258852151
chlorostilbon_maugaeus	Rhytidophyllum_grande	0.591563221738891	0.0198019801980198	0.769271228054542	0.884720554812039	0.0198019801980198	0.0135289750927962	0.413120446468145	0.0396039603960396	0.0384892784733971	0.490264018732276	0.714088640945014	0.0198019801980198	0.861023469630518	0.925485265401461	0.0198019801980198	0.330529976946049	0.560096082891606	0.0396039603960396	0.350340913986819	0.604812489377734
chlorostilbon_maugaeus	Rhytidophyllum_grandiflorum	0.0244531225983653	0.0198019801980198	0.790568984919399	0.890906582378058	0.0792079207920792	0.0535896251932448	0.427266367577227	0.0198019801980198	0.000494843408041357	0.0052338601523178	0.334632627750505	0.0198019801980198	0.861203239655903	0.929333100290569	0.0792079207920792	0.353358850013473	0.586365771986347	0.0198019801980198	0.299093027256461	0.314123875154454
chlorostilbon_maugaeus	Rhytidophyllum_lanatum	0.110365977355691	0.0198019801980198	0.746661098491543	0.86820693663203	0.356435643564356	0.0307959604578824	0.370083774865385	0.0198019801980198	0	0.0129622463132299	0.367525963843145	0.0198019801980198	0.825829068337449	0.90330086781215	0.277227722772277	0.321845261989103	0.537557336539212	0.0198019801980198	0.292893218813452	0.320273421779573
chlorostilbon_maugaeus	Rhytidophyllum_leucomallon	0.263180937726831	0.0198019801980198	0.759808517423693	0.873893054249786	0.712871287128713	0.0584773256532505	0.37723056351764	0.0198019801980198	0.00815061603733447	0.120183946434722	0.469705402462755	0.0198019801980198	0.83953440114737	0.90993135500266	0.792079207920792	0.359064582799702	0.547364430882707	0.0198019801980198	0.32222253179224	0.404166435225272
chlorostilbon_maugaeus	Rhytidophyllum_lomense	0.186308730433847	0.0198019801980198	0.757071094803678	0.891024445750049	0.376237623762376	0.134700869919185	0.197035451716905	0.0198019801980198	0	0.086563573217171	0.414193583092602	0.0198019801980198	0.85074164844348	0.929691318556725	0.178217821782178	0.411546392149943	0.45195234925356	0.0198019801980198	0.292893218813452	0.360697878205393
chlorostilbon_maugaeus	Rhytidophyllum_minus	0.247130484050096	0.0198019801980198	0.776066864966054	0.886970068194733	0.0198019801980198	0.0725065665803	0.185037139871006	0.178217821782178	0	0.257882033934616	0.475722983502865	0.0198019801980198	0.85888105732998	0.925108761161023	0.0594059405940594	0.387836653549174	0.455523566219943	0.0396039603960396	0.292893218813452	0.433698990460276
chlorostilbon_maugaeus	Rhytidophyllum_rupincola	0.0649633412261239	0.0198019801980198	0.757297242520069	0.912145902446126	0.455445544554455	0.0287415787218805	0.0689000567089799	0.158415841584158	0	0.0751626280724814	0.372316388812168	0.0198019801980198	0.854028543612702	0.942694186887704	0.613861386138614	0.345226001778813	0.375147930196753	0.099009900990099	0.292893218813452	0.358135970791924
chlorostilbon_maugaeus	Rhytidophyllum_tomentosum	0.660219385285514	0.0198019801980198	0.792816707791264	0.888955305551469	0.0198019801980198	0.0223462170955844	0.39377928204991	0.0198019801980198	0.0443916615962339	0.536105724681026	0.722072184957323	0.0198019801980198	0.865310071027245	0.928760664388152	0.0198019801980198	0.347065867135807	0.560325838850196	0.0198019801980198	0.366084633916326	0.626242128880318
chlorostilbon_maugaeus	Rhytidophyllum_vernicosum	0.0555857434358603	0.0198019801980198	0.740523541952738	0.881379706498586	0.257425742574257	0.0186848047370867	0.347556924245312	0.0198019801980198	0.000142146775943214	0.00571895563928724	0.343330630724092	0.0198019801980198	0.818302554296841	0.908365562360094	0.277227722772277	0.32410938883898	0.533786537588974	0.0198019801980198	0.295575394459621	0.312050240652378
chlorostilbon_ricordii	mellisuga_helenae	0.505150634289859	0.0198019801980198	0.847648561255171	0.925935299605975	0.0198019801980198	0.0234178383293028	0.166263840248096	0.0198019801980198	0.0296066602676234	0.238186188049239	0.650073620873393	0.0198019801980198	0.902286262626024	0.947796154634938	0.0198019801980198	0.339130614770078	0.428049251543893	0.0198019801980198	0.323602411333229	0.459089721097361
chlorostilbon_ricordii	Gesneria_acaulis	0.214445955975727	0.0198019801980198	0.836903597407907	0.918345829131029	0.217821782178218	0	0.282797050347617	0.0198019801980198	0.0130639874887908	0.136868067418481	0.430323682416554	0.0198019801980198	0.892333946267552	0.943910645889148	0.178217821782178	0.292893218813452	0.444409863927219	0.0198019801980198	0.30348418741441	0.382271064501313
chlorostilbon_ricordii	Gesneria_bracteosa	0.404018418654357	0.0198019801980198	0.828808008625791	0.910185242462431	0.0198019801980198	0.0430115900267481	0.264014641703628	0.0396039603960396	0.0762337936929707	0.289097042243296	0.598932122914697	0.0198019801980198	0.884654835431731	0.940762115031245	0.0198019801980198	0.358329651060413	0.475626326179744	0.0198019801980198	0.377855106651693	0.482066140647773
chlorostilbon_ricordii	Gesneria_calycosa	0.163973884529756	0.0198019801980198	0.822222041492306	0.917611575554469	0.0396039603960396	0	0.161828114584403	0.099009900990099	0.00782646523337232	0.156355671817324	0.380623338938007	0.0198019801980198	0.882510103780705	0.94015843387471	0.198019801980198	0.292893218813452	0.382213937471654	0.0792079207920792	0.297028690097331	0.375706397709516
chlorostilbon_ricordii	Gesneria_christii	0.0493343461251615	0.0198019801980198	0.804430942325228	0.891432404555087	0.0792079207920792	0.0568391924256315	0.288384089807826	0.0198019801980198	0.00404793819106409	0.0277593635891158	0.359926494612557	0.0198019801980198	0.852181163729192	0.915050736430504	0.356435643564356	0.344103536711033	0.498704512725338	0.0198019801980198	0.312035000890552	0.345949424494457
chlorostilbon_ricordii	Gesneria_citrina	0.0980350562151909	0.0198019801980198	0.809643480353446	0.904948193702711	0.792079207920792	0.0525667452862966	0.350060291906344	0.97029702970297	4.31816845999467e-05	0.238971828189417	0.380069561481073	0.0198019801980198	0.878722187964908	0.934703017998201	0.871287128712871	0.324411729880499	0.540667973174128	0.613861386138614	0.292929509953019	0.416786813381723
chlorostilbon_ricordii	Gesneria_cubensis	0.148076624320113	0.0198019801980198	0.806454613174359	0.899302661505168	0.099009900990099	0.154557117833058	0.317360190549801	0.0198019801980198	0.0489460250672526	0.0978781463494471	0.4116137622349	0.0198019801980198	0.864927885890121	0.924584513668744	0.257425742574257	0.389218208547902	0.493556726504607	0.0198019801980198	0.356398067312303	0.379766541696526
chlorostilbon_ricordii	Gesneria_cuneifolia	0.172615710914276	0.0198019801980198	0.81166300450291	0.906705575704162	0.198019801980198	0.00997830346423866	0.181537491325651	0.0396039603960396	0.0196455409537251	0.1278669097633	0.402127473721903	0.0198019801980198	0.879772224721009	0.933912805766425	0.138613861386139	0.303161058321682	0.403766287567512	0.0396039603960396	0.302403096445016	0.378861575335661
chlorostilbon_ricordii	Gesneria_decapleura	0.0268267109387531	0.0198019801980198	0.790486773308346	0.89060393220729	0.0594059405940594	0.0429507599248317	0.238689802498582	0.0198019801980198	0.00372065801703149	0.011656649211804	0.336229007736328	0.0198019801980198	0.846895826067813	0.910285909747419	0.574257425742574	0.321194787552255	0.452363254789731	0.0198019801980198	0.310755358657572	0.320432963873174
chlorostilbon_ricordii	Gesneria_duchartreoides	0.411241254926851	0.0198019801980198	0.808989573401442	0.917106035447229	0.0198019801980198	0.105282564715712	0.300791152532099	0.0396039603960396	0.0600771061783267	0.273922503437192	0.602441628080649	0.0198019801980198	0.882159622937629	0.945141167207898	0.0198019801980198	0.404370802735089	0.506667617901299	0.0198019801980198	0.370081687665407	0.480610026734369
chlorostilbon_ricordii	Gesneria_ekmanii	0.0716604858776783	0.0198019801980198	0.79416097817994	0.8970844788067	0.534653465346535	0.0461924294742672	0.272512163824872	0.0198019801980198	0.0034777023184889	0.041067406229819	0.37288672979128	0.0198019801980198	0.848105034778372	0.914524289856815	0.871287128712871	0.329427214567591	0.470741089178997	0.0198019801980198	0.31019683132999	0.352099809662062
chlorostilbon_ricordii	Gesneria_exserta	0.254902832275858	0.0198019801980198	0.822585040465998	0.914356702465598	0.435643564356436	0.0730571807522942	0.274894825300979	0.0792079207920792	0.0115005803403129	0.234247579568872	0.461861963531153	0.0198019801980198	0.883977025152127	0.93709051117123	0.475247524752475	0.349085208354061	0.475272281366038	0.0396039603960396	0.304672910937217	0.429554395741265
chlorostilbon_ricordii	Gesneria_fruticosa	0.170119315926442	0.0198019801980198	0.807405761711604	0.895708121386162	0.811881188118812	0.149059052843378	0.278531947583561	0.0198019801980198	0.0553632129650607	0.117376969165165	0.40941978762973	0.0198019801980198	0.870712959599203	0.929162294749205	0.118811881188119	0.409538577447396	0.483313433368185	0.0198019801980198	0.354671885519055	0.382524702436392
chlorostilbon_ricordii	Gesneria_heterochroa	0.484058670462959	0.0198019801980198	0.822907720066269	0.909915872223527	0.0198019801980198	0.15165946258759	0.37752323229865	0.198019801980198	0.261078592722565	0.510774044184066	0.652655314654614	0.0198019801980198	0.888077382708758	0.941801501219044	0.0198019801980198	0.419503800248237	0.546693519470173	0.138613861386139	0.475484294391896	0.654533256580576
chlorostilbon_ricordii	Gesneria_humilis	0.656294092479624	0.0198019801980198	0.829571893250017	0.922419640397299	0.0198019801980198	0.145687696111867	0.397383740977741	0.0198019801980198	0.159659461849357	0.44535247013606	0.741581411830157	0.0198019801980198	0.889924026821776	0.947989335690672	0.0198019801980198	0.402529940819317	0.563860521434115	0.0198019801980198	0.425857856565855	0.603187472241533
chlorostilbon_ricordii	Gesneria_libanensis	0.459309224947322	0.0198019801980198	0.830076762380204	0.912896644662914	0.0198019801980198	0.0231164345881802	0.30700663088877	0.099009900990099	0.249132841682109	0.451741415633336	0.629894784541566	0.0198019801980198	0.886040702533266	0.938998517237667	0.0198019801980198	0.339984589173558	0.517077348375119	0.0594059405940594	0.470433466916828	0.597368759114486
chlorostilbon_ricordii	Gesneria_nipensis	0.509921014884612	0.0198019801980198	0.818385052979696	0.913297380482442	0.0198019801980198	0.153553298636391	0.365498248401698	0.0198019801980198	0.173832971644506	0.361228221090548	0.632362104266518	0.0198019801980198	0.888596787580493	0.940266105234642	0.0198019801980198	0.412144581010325	0.523184888807574	0.0198019801980198	0.4376719312365	0.534145492652818
chlorostilbon_ricordii	Gesneria_pedicellaris	0.129872404287437	0.0198019801980198	0.817670869218352	0.901060246187577	0.158415841584158	0.0375987624801203	0.335022662556139	0.178217821782178	0.115746630058066	0.294600001176432	0.389011459412348	0.0198019801980198	0.873023721320717	0.931484091810251	0.316831683168317	0.309758232252822	0.527818026127841	0.356435643564356	0.364989205583821	0.469399102213358
chlorostilbon_ricordii	Gesneria_pedunculosa	0.394112275409984	0.0198019801980198	0.826182113836646	0.916232328951796	0.0198019801980198	0.00562151468300349	0.239721358891956	0.0198019801980198	0.0909712906603616	0.305443892646618	0.53103749482717	0.0198019801980198	0.876681006723177	0.93994337046393	0.0198019801980198	0.295850203637564	0.423755057006645	0.0198019801980198	0.361312735917798	0.492131879868385
chlorostilbon_ricordii	Gesneria_pulverulenta	0.0175788743004602	0.0198019801980198	0.809385405920535	0.893274504787294	0.0396039603960396	0.0963395053252132	0.260018103371473	0.0198019801980198	0.000914034286131343	0.00713314809912746	0.330237384021625	0.0198019801980198	0.857892166843939	0.912587414686578	0.0594059405940594	0.362110083740788	0.482422926169276	0.0198019801980198	0.302472486052107	0.318598559016009
chlorostilbon_ricordii	Gesneria_pumila	0.129790806660621	0.0198019801980198	0.812010580508623	0.911089040573496	0.217821782178218	0.0829099780388188	0.331553288024151	0.0198019801980198	0.00362583321910469	0.097623861592004	0.372889881808368	0.0198019801980198	0.874878431720751	0.937418230586914	0.138613861386139	0.372226511808366	0.500966489958089	0.0396039603960396	0.295748061289022	0.359556122610782
chlorostilbon_ricordii	Gesneria_purpurascens	0.278918078577952	0.0198019801980198	0.825839474036782	0.90958247778227	0.198019801980198	0.0998754525087292	0.301660775549577	0.0396039603960396	0.00230823061176454	0.171797971017896	0.503384569965656	0.0198019801980198	0.886579801188107	0.937639969674681	0.118811881188119	0.407071388541883	0.502627384712417	0.0396039603960396	0.30273968538416	0.407930591702542
chlorostilbon_ricordii	Gesneria_reticulata	0.198934728985299	0.0198019801980198	0.815859891615787	0.904925847183056	0.930693069306931	0.17746284013486	0.29965436295108	0.0198019801980198	0.0764954945073803	0.173370549525276	0.431076170323823	0.0198019801980198	0.871806872075784	0.928194657828167	0.237623762376238	0.404597206254765	0.488816757006283	0.0198019801980198	0.37036622991012	0.411272481622249
chlorostilbon_ricordii	Gesneria_salicifolia	0.281821154948916	0.0198019801980198	0.825145305670127	0.921767505445801	0.0198019801980198	0.0285579164810837	0.157142141265098	0.0792079207920792	0.00376441360252821	0.195853316736321	0.501441286649337	0.0198019801980198	0.888466819045891	0.943485072832898	0.0198019801980198	0.350276864122873	0.438019110272199	0.0594059405940594	0.302876057480212	0.40408507580753
chlorostilbon_ricordii	Gesneria_scabra	0.103798166551875	0.0198019801980198	0.822003368632952	0.908539024156294	0.415841584158416	0.0678498744937936	0.309097222255323	0.198019801980198	1.52401510318145e-05	0.124984979691498	0.351294706348518	0.0198019801980198	0.881020871298587	0.936038141497334	0.277227722772277	0.338497104393673	0.492148910139583	0.178217821782178	0.292903137146252	0.356080643381494
chlorostilbon_ricordii	Gesneria_shaferi	0.373475303756433	0.0198019801980198	0.836062189139416	0.913718983106817	0.0198019801980198	0.101622663978993	0.316151071278497	0.0198019801980198	0.0606257551835863	0.215795621030561	0.57038410805048	0.0198019801980198	0.894970274439728	0.943195596094125	0.0198019801980198	0.405669858793894	0.512386674822433	0.0198019801980198	0.369711114133595	0.431480240542124
chlorostilbon_ricordii	Gesneria_ventricosa	0.0811721630829219	0.0198019801980198	0.828564386961188	0.912953093256064	0.732673267326733	0	0.135043317629172	0.0198019801980198	0	0.00112101950479561	0.354319163261633	0.0198019801980198	0.88292210303988	0.942281520279138	0.574257425742574	0.292893218813452	0.38322989303172	0.0198019801980198	0.292893218813452	0.299606024802879
chlorostilbon_ricordii	Gesneria_viridiflora_subsp._acrochordonanthe	0.0235028981901835	0.0198019801980198	0.801090045137006	0.891200073369142	0.0396039603960396	0.0478973910116048	0.239221070747322	0.0198019801980198	0.00266775423601309	0.00959574646657568	0.33559849402887	0.0198019801980198	0.857589418621263	0.916679444719198	0.574257425742574	0.323734280243824	0.461422524255682	0.0198019801980198	0.308297417291392	0.322555087302252
chlorostilbon_ricordii	Gesneria_viridiflora_subsp._quisqueyana	0.209255119484207	0.0198019801980198	0.806551001673777	0.895481356106802	0.752475247524752	0.0401050644510663	0.3215112400684	0.099009900990099	0.222164959239762	0.339892469167509	0.439847972618964	0.0198019801980198	0.867125938739931	0.926410736858347	0.712871287128713	0.319223957655122	0.530090630646184	0.138613861386139	0.435252374745329	0.530611269392736
chlorostilbon_ricordii	Gesneria_viridiflora_subsp._viridiflora	0.581140192961902	0.0198019801980198	0.833419187526162	0.914079868033231	0.0198019801980198	0.036317129361644	0.286322284638162	0.0198019801980198	0.245750294547746	0.373088177322007	0.692751326596062	0.0198019801980198	0.888682859282695	0.940667460084117	0.0198019801980198	0.358431533345591	0.494773636702238	0.0198019801980198	0.464963941223996	0.553085977047642
chlorostilbon_ricordii	Rhytidophyllum_auriculatum	0.0954966684159624	0.0198019801980198	0.835420308072755	0.911060125205735	0.0792079207920792	0.114583181646527	0.30633749162748	0.0198019801980198	0.0176537665006974	0.0532721139044416	0.395175898218733	0.0198019801980198	0.887753634790981	0.937261519192968	0.257425742574257	0.365831961786636	0.497948545837747	0.0198019801980198	0.333283271388767	0.366642846590931
chlorostilbon_ricordii	Rhytidophyllum_berteroanum	0.182056933030957	0.0198019801980198	0.808282532511457	0.894916348421064	0.97029702970297	0.0671344102292438	0.354850370877673	0.0198019801980198	0.00709288530338436	0.105233804302803	0.438502485349497	0.0198019801980198	0.857111846057157	0.92021239711079	0.633663366336634	0.338235659859174	0.510713005807248	0.0198019801980198	0.318632897032489	0.400421227963574
chlorostilbon_ricordii	Rhytidophyllum_bicolor	0.0496721628363622	0.0198019801980198	0.796859016848425	0.896438135369904	0.0594059405940594	0.0845222721458274	0.270088389198644	0.0198019801980198	0.00905356750205587	0.0310291229165084	0.337931735511765	0.0198019801980198	0.860666368698631	0.921329966889458	0.0792079207920792	0.352502575814792	0.470867133309633	0.0198019801980198	0.31409361855541	0.327922964783205
chlorostilbon_ricordii	Rhytidophyllum_bullatum	0.0254121067260705	0.0198019801980198	0.802531939485713	0.889234445456951	0.0198019801980198	0.112211312625953	0.28484966237123	0.0198019801980198	0.00110784797330709	0.00747681147249366	0.336341273126209	0.0198019801980198	0.856944261249517	0.913154806864133	0.0198019801980198	0.369407025234455	0.49610021223255	0.0198019801980198	0.302927340066017	0.31964608453205
chlorostilbon_ricordii	Rhytidophyllum_caribaeum	0.0654880956716751	0.0198019801980198	0.822970284921925	0.907625105717507	0.118811881188119	0	0.065046885077684	0.0198019801980198	0	0	0.361431580223181	0.0198019801980198	0.884194335500028	0.938086864013107	0.158415841584158	0.292893218813452	0.365419912208139	0.0198019801980198	0.292893218813452	0.292893218813452
chlorostilbon_ricordii	Rhytidophyllum_crenulatum	0.202922545987936	0.0198019801980198	0.818902846723041	0.911336063922146	0.237623762376238	0.0638947744594979	0.223732525653014	0.613861386138614	0.0124348954241228	0.276729847307889	0.462692380252932	0.0198019801980198	0.880132599457212	0.939977797093152	0.257425742574257	0.37678687027425	0.476498610109972	0.257425742574257	0.303582050069532	0.486696222210512
chlorostilbon_ricordii	Rhytidophyllum_exsertum	0.626455513625122	0.0198019801980198	0.843298344879399	0.920760532584607	0.0198019801980198	0.113994915771753	0.365135894091927	0.0198019801980198	0.20413253569943	0.391065368532698	0.72436383401163	0.0198019801980198	0.898237008297951	0.947561995944939	0.0198019801980198	0.391858973492516	0.548657434512161	0.0198019801980198	0.450602649314548	0.573401157447308
chlorostilbon_ricordii	Rhytidophyllum_grande	0.180567797844209	0.0198019801980198	0.826767233878355	0.91690302732379	0.297029702970297	0	0.280577231231762	0.0198019801980198	0.00833433769712281	0.126073011686095	0.408417386854779	0.0198019801980198	0.88711808957742	0.940372991611835	0.257425742574257	0.292893218813452	0.44921709229762	0.0396039603960396	0.2977151355703	0.380911179699246
chlorostilbon_ricordii	Rhytidophyllum_grandiflorum	0.0222004821328879	0.0198019801980198	0.826705502122156	0.902852198833319	0.0198019801980198	0.0550456835083245	0.299236157439177	0.0198019801980198	0.00152178904560457	0.0103517791742018	0.335333948910346	0.0198019801980198	0.876382468043152	0.928288485116013	0.415841584158416	0.325990811217178	0.493491401051235	0.0198019801980198	0.304582695303458	0.324147157190732
chlorostilbon_ricordii	Rhytidophyllum_lanatum	0.0727281801891713	0.0198019801980198	0.803987800772113	0.895498148444488	0.099009900990099	0.0771903933583377	0.326938182634486	0.0198019801980198	0.00248762434291773	0.0284804084211419	0.371923792868629	0.0198019801980198	0.856670081384921	0.912856938722924	0.415841584158416	0.343195033165755	0.514154217525925	0.0198019801980198	0.307550343024576	0.345037736639474
chlorostilbon_ricordii	Rhytidophyllum_leucomallon	0.124397077181275	0.0198019801980198	0.804911950154999	0.900487967706607	0.495049504950495	0.0715117777494774	0.320416750975831	0.0198019801980198	0.025049653139129	0.0755328902871399	0.412357965104796	0.0198019801980198	0.863635124805455	0.918417244293025	0.99009900990099	0.341009492746613	0.512337507303968	0.0198019801980198	0.342142584159143	0.382892671766313
chlorostilbon_ricordii	Rhytidophyllum_lomense	0.477463806438305	0.0198019801980198	0.825201071161689	0.911042638369966	0.0198019801980198	0.117075598084421	0.327873401939092	0.297029702970297	0.264677688042869	0.509688341165254	0.665012309300853	0.0198019801980198	0.888204958124567	0.939509143448948	0.0198019801980198	0.385860067174305	0.535509778153346	0.099009900990099	0.474844722239038	0.658345286518698
chlorostilbon_ricordii	Rhytidophyllum_minus	0.552050236385397	0.0198019801980198	0.823946509781666	0.907219310562722	0.0198019801980198	0.11825008342277	0.422858814203275	0.0594059405940594	0.155181511661605	0.387459839259795	0.671246454796264	0.0198019801980198	0.889860240050868	0.9358813218584	0.0198019801980198	0.404182000781993	0.586319996790485	0.0198019801980198	0.423427317535919	0.560702641591208
chlorostilbon_ricordii	Rhytidophyllum_rupincola	0.171561124397337	0.0198019801980198	0.838137454137924	0.913297805300691	0.0198019801980198	0.0347085474565691	0.128389280691058	0.277227722772277	0.000176070145021456	0.211266635850746	0.44593844968462	0.0198019801980198	0.891749974207108	0.939151601247865	0.0198019801980198	0.349557033923549	0.415994922757723	0.257425742574257	0.293777384691349	0.468428632764311
chlorostilbon_ricordii	Rhytidophyllum_tomentosum	0.262502610173529	0.0198019801980198	0.833927882870779	0.9236653525293	0.178217821782178	0	0.287321141186059	0.0396039603960396	0.0153035236658932	0.176047417706364	0.457168321787284	0.0198019801980198	0.893676009685719	0.945637936913813	0.099009900990099	0.292893218813452	0.451949693927345	0.0396039603960396	0.30265945822533	0.403197052116454
chlorostilbon_ricordii	Rhytidophyllum_vernicosum	0.023114490715569	0.0198019801980198	0.816780876466658	0.892213761133559	0.0396039603960396	0.128407611475889	0.298049693846777	0.0198019801980198	0.000323154997011943	0.00698151824438451	0.335424948434877	0.0198019801980198	0.860349587840395	0.91280546433436	0.0396039603960396	0.373953878044302	0.495945530711253	0.0198019801980198	0.298440080141586	0.318201571869493
chlorostilbon_swainsonii	chlorostilbon_maugaeus	0.227838211864298	0.0198019801980198	0.826887738373085	0.914623132569757	0.0198019801980198	0.0263874793929372	0.184244953681931	0.891089108910891	0.0684855210388347	0.383837949635339	0.454696147512401	0.0198019801980198	0.88813007501672	0.942465754171189	0.0198019801980198	0.344910690649422	0.426944366852485	0.792079207920792	0.363462226779389	0.558911262410088
chlorostilbon_swainsonii	anthracothorax_viridis	0.235814256084711	0.0198019801980198	0.814125041221079	0.915699538662274	0.0198019801980198	0.0260204293175424	0.190157794335352	0.633663366336634	0.0429922788690779	0.355044407021797	0.456574141672684	0.0198019801980198	0.885655010235633	0.945088116240411	0.0198019801980198	0.343791920434647	0.431336986834813	0.574257425742574	0.348492984510447	0.530456946079606
chlorostilbon_swainsonii	archilocus_colubris	0.0886881334633598	0.0198019801980198	0.777258793162342	0.908087503079233	0.0594059405940594	0.0343274214314453	0.0803545541779142	0.0198019801980198	0.111065457182948	0.245919242091434	0.382411810169237	0.0198019801980198	0.857713136478819	0.941260717475612	0.0198019801980198	0.335510129301775	0.367613725507818	0.0198019801980198	0.397048584353977	0.48246724804477
chlorostilbon_swainsonii	chlorostilbon_ricordii	0.0516076661587455	0.0198019801980198	0.828996065129429	0.915252863493665	0.0198019801980198	0.0163179992231205	0.0332574947683404	0.0198019801980198	0.127147769877899	0.28066738541822	0.362255191798974	0.0198019801980198	0.886353118777845	0.939864539203007	0.0198019801980198	0.330308343219733	0.34578805556793	0.0594059405940594	0.373386938777456	0.493902148263547
chlorostilbon_swainsonii	mellisuga_helenae	0.0305106877334862	0.0198019801980198	0.775502606928158	0.906832673042567	0.158415841584158	0.012654372397329	0.0309271944134704	0.0198019801980198	0.0990020484647613	0.242776750742995	0.341911127410009	0.0198019801980198	0.865799108394739	0.940564527425745	0.0198019801980198	0.318297392558753	0.335370705174188	0.0198019801980198	0.375628299369177	0.463271746216437
chlorostilbon_swainsonii	Gesneria_acaulis	0.216466848351614	0.0198019801980198	0.782896216503087	0.902068233212155	0.178217821782178	0.0592512136527751	0.217459520292618	0.0594059405940594	0.00070408902925943	0.190531936450752	0.429909722039929	0.0198019801980198	0.862049152990731	0.936297610735221	0.356435643564356	0.366154241327529	0.449561381795205	0.198019801980198	0.296515428182056	0.441101176818581
chlorostilbon_swainsonii	Gesneria_bracteosa	0.0525438376806385	0.0198019801980198	0.774161110854195	0.898122700167175	0.0198019801980198	0.00219743641874314	0.0145938642946918	0.792079207920792	0.0116015232438666	0.338572038689216	0.364118153656107	0.0198019801980198	0.863378403223108	0.935256906812627	0.0198019801980198	0.307730537510275	0.331893654998113	0.99009900990099	0.310688540106394	0.51468505828717
chlorostilbon_swainsonii	Gesneria_calycosa	0.177786097574526	0.0198019801980198	0.764524927344078	0.897120004763137	0.217821782178218	0.0270268367910074	0.189624936237038	0.475247524752475	0	0.285686951603146	0.439835632379788	0.0198019801980198	0.849507474765894	0.931871413786889	0.0396039603960396	0.343202062540881	0.429810746167686	0.257425742574257	0.292893218813452	0.480876144515998
chlorostilbon_swainsonii	Gesneria_christii	0.621241003252273	0.0198019801980198	0.774818395763445	0.89145281726095	0.0198019801980198	0.0315513503926466	0.179130142013278	0.0198019801980198	0.0154408979764252	0.19431366359149	0.730643631449397	0.0198019801980198	0.855310507553788	0.931521006941013	0.0198019801980198	0.336663881897918	0.446234116056466	0.0198019801980198	0.326901542544607	0.458233473485914
chlorostilbon_swainsonii	Gesneria_citrina	0.0471786509957999	0.0198019801980198	0.783826712926671	0.901954069791164	0.495049504950495	0.00975264352414119	0.107901111989433	0.930693069306931	0	0.282855223536744	0.355736580995412	0.0198019801980198	0.860512059459348	0.93193327873126	0.475247524752475	0.32190226882401	0.394716408115448	0.851485148514851	0.292893218813452	0.471577238531906
chlorostilbon_swainsonii	Gesneria_cubensis	0.232336797413296	0.0198019801980198	0.798737382986804	0.909288896171313	0.0198019801980198	0.00940206068023984	0.0755229667198934	0.099009900990099	0.0212183933010863	0.222857637984678	0.481422354134195	0.0198019801980198	0.869245199611979	0.936528279198769	0.0198019801980198	0.323772638476885	0.382958138641349	0.099009900990099	0.327258435994733	0.47289202524481
chlorostilbon_swainsonii	Gesneria_cuneifolia	0.190458414591689	0.0198019801980198	0.764565123661507	0.904095956181419	0.0594059405940594	0.00939796082542088	0.168260115057206	0.594059405940594	0	0.312502207713996	0.445048940444719	0.0198019801980198	0.854852308607142	0.936808614711932	0.0198019801980198	0.319811575983132	0.425762703431026	0.356435643564356	0.292893218813452	0.50181716352795
chlorostilbon_swainsonii	Gesneria_decapleura	0.73312740803068	0.0396039603960396	0.764416725678987	0.892208842139154	0.0198019801980198	0.0671600962703191	0.261568861725877	0.0198019801980198	0.017953467127117	0.129105780381479	0.82797086849009	0.0198019801980198	0.856122067951103	0.925869410226926	0.0198019801980198	0.359354809120325	0.474366218260942	0.0198019801980198	0.319836659382237	0.413153320107051
chlorostilbon_swainsonii	Gesneria_duchartreoides	0.0476601731970606	0.0198019801980198	0.79029351904384	0.900704011432191	0.0198019801980198	0.00363473908563223	0.013342423944714	0.633663366336634	0.0105010764184654	0.348374847671923	0.362102098905628	0.0198019801980198	0.858787045492412	0.932174070063665	0.0198019801980198	0.312555447462098	0.330544781044628	0.811881188118812	0.310631494198231	0.516184095185919
chlorostilbon_swainsonii	Gesneria_ekmanii	0.611556698804377	0.0198019801980198	0.760205138471712	0.896293882918628	0.0198019801980198	0.025434211098385	0.143126656661638	0.0198019801980198	0.0169620719025474	0.195783689528507	0.715079515163127	0.0198019801980198	0.853759745443476	0.932107118347422	0.0198019801980198	0.334067492502849	0.430230754768426	0.0198019801980198	0.324689890395082	0.450357780673959
chlorostilbon_swainsonii	Gesneria_exserta	0.136442930026731	0.0198019801980198	0.771368227410177	0.909373720869626	0.138613861386139	0.0115519498535526	0.157077126230065	0.99009900990099	0.0296472632910648	0.174382255766817	0.385717966168349	0.0198019801980198	0.85601719880096	0.941064328215243	0.297029702970297	0.32205527261567	0.427952293156714	0.99009900990099	0.329954517762732	0.429155273081691
chlorostilbon_swainsonii	Gesneria_fruticosa	0.160831819524491	0.0198019801980198	0.750362216638728	0.903249617130194	0.0198019801980198	0.00888427338671203	0.0584032347276301	0.435643564356436	0.0164187363428728	0.241682155418761	0.441942399467993	0.0198019801980198	0.849053607480246	0.935156943149167	0.0198019801980198	0.322204990417015	0.370922356739513	0.217821782178218	0.318455339705377	0.458714639257773
chlorostilbon_swainsonii	Gesneria_heterochroa	0.0251189250804853	0.0198019801980198	0.778577768906132	0.900552150952835	0.0198019801980198	0.00484833598382236	0.0166231483644377	0.198019801980198	0.00813628071234026	0.283262453020361	0.337400600526488	0.0198019801980198	0.855704033480941	0.934960115851453	0.0198019801980198	0.31367681372055	0.329115102551271	0.316831683168317	0.307103935223648	0.489223641848731
chlorostilbon_swainsonii	Gesneria_humilis	0.0445300750157741	0.0198019801980198	0.798221379774465	0.90930243193933	0.0198019801980198	0.00564085395390133	0.0186223840140168	0.257425742574257	0.0334016785376563	0.332656890099268	0.353364358134901	0.0198019801980198	0.87078641397122	0.938623872101893	0.0198019801980198	0.316184982780403	0.334355762549614	0.396039603960396	0.326817698344817	0.505074761905047
chlorostilbon_swainsonii	Gesneria_libanensis	0.0325306077261788	0.0198019801980198	0.763603131243678	0.89913271153106	0.0198019801980198	0.003127799797206	0.0143502009730807	0.277227722772277	0.0141641347117382	0.330784030795849	0.347972310629436	0.0198019801980198	0.854391420435299	0.934932461972984	0.0198019801980198	0.308922663342057	0.330884682307055	0.435643564356436	0.316064151282501	0.524995866357115
chlorostilbon_swainsonii	Gesneria_nipensis	0.0430387993212917	0.0198019801980198	0.764889871317424	0.891945161525913	0.0198019801980198	0.00660872031935045	0.0182975382414151	0.297029702970297	0.0251858406289608	0.360162988368273	0.359025710480826	0.0198019801980198	0.856332942705392	0.928036367929278	0.0198019801980198	0.317726486867436	0.335364911446619	0.415841584158416	0.321541576336856	0.527301446688161
chlorostilbon_swainsonii	Gesneria_pedicellaris	0.0805042319099649	0.0198019801980198	0.789311709919234	0.911222459996981	0.376237623762376	0.0278781361102315	0.144636088814035	0.871287128712871	0	0.424648775384102	0.378679297379834	0.0198019801980198	0.864692250969515	0.93939304551646	0.435643564356436	0.343914377108519	0.415305754286109	0.693069306930693	0.292893218813452	0.567439369951618
chlorostilbon_swainsonii	Gesneria_pedunculosa	0.164179592457731	0.0198019801980198	0.768164409494485	0.905106783636285	0.257425742574257	0.0225404695518174	0.174140881576012	0.792079207920792	0.0315895745328234	0.404745062563801	0.434444661847404	0.0198019801980198	0.857402181857793	0.937900025912902	0.0198019801980198	0.33320149943172	0.4214234029644	0.891089108910891	0.335323152453647	0.5669766472622
chlorostilbon_swainsonii	Gesneria_pulverulenta	0.680630902878071	0.0198019801980198	0.783057196377416	0.892615218529127	0.0198019801980198	0.0379344298271019	0.169355288577278	0.0198019801980198	0.00585855043865733	0.124619391884464	0.747243038164382	0.0198019801980198	0.865426134670649	0.926458375378036	0.0198019801980198	0.338843364250161	0.446249600465016	0.0198019801980198	0.311959524620959	0.414570819218643
chlorostilbon_swainsonii	Gesneria_pumila	0.207774425771849	0.0198019801980198	0.784697885306298	0.907516791715548	0.0198019801980198	0.00756711737146928	0.131351305215551	0.0594059405940594	0	0.160373419459204	0.42624173584556	0.0198019801980198	0.854979801958202	0.937486574788863	0.099009900990099	0.317813884823187	0.416849643854496	0.0792079207920792	0.292893218813452	0.411850805521831
chlorostilbon_swainsonii	Gesneria_purpurascens	0.0420730440781182	0.0198019801980198	0.76594324669916	0.899214797499924	0.0198019801980198	0.00488764319074209	0.0118245041764583	0.554455445544555	0.0232991944599797	0.348293884043682	0.355957061900365	0.0198019801980198	0.856705770945536	0.931100819643458	0.0198019801980198	0.316759152352404	0.329175324403919	0.752475247524752	0.318730645304148	0.510945600310787
chlorostilbon_swainsonii	Gesneria_reticulata	0.20026197792681	0.0198019801980198	0.798310252991516	0.902921030508814	0.0198019801980198	0.00843220410901032	0.0711344136105835	0.514851485148515	0.0214429506144763	0.336726596918677	0.461504590293041	0.0198019801980198	0.872691908996543	0.936166159413908	0.0198019801980198	0.32317917616972	0.382862379087294	0.297029702970297	0.329809578407938	0.509812848834938
chlorostilbon_swainsonii	Gesneria_salicifolia	0.0385711517724201	0.0198019801980198	0.786431562722411	0.892756913855949	0.0198019801980198	0.00474908656409112	0.0123896018637861	0.653465346534653	0.000106006489125848	0.328906785623581	0.353914645256808	0.0198019801980198	0.862558393482233	0.929847890733155	0.0198019801980198	0.316240520070354	0.329503317828457	0.792079207920792	0.293810743034783	0.495112698040004
chlorostilbon_swainsonii	Gesneria_scabra	0.162083813076919	0.0198019801980198	0.777186468082778	0.898059636703914	0.178217821782178	0.03872371271253	0.163889044150652	0.732673267326733	0	0.37185640184597	0.42470149049911	0.0198019801980198	0.860361787539238	0.934123082513917	0.158415841584158	0.348811714851628	0.424727134707682	0.435643564356436	0.292893218813452	0.511800505872554
chlorostilbon_swainsonii	Gesneria_shaferi	0.0510615510951373	0.0198019801980198	0.787328663179862	0.89755752443035	0.0198019801980198	0.0051730471320346	0.0135954569926544	0.633663366336634	0.00261559052313023	0.33512735717266	0.363339479708704	0.0198019801980198	0.870880516296826	0.934389610547466	0.0198019801980198	0.317116012912913	0.330977094082503	0.851485148514851	0.301306044126089	0.496980227279066
chlorostilbon_swainsonii	Gesneria_ventricosa	0.178821300666235	0.0198019801980198	0.791852129975166	0.898998430036753	0.0396039603960396	0.0138945125930511	0.11457747418067	0.0198019801980198	0.000685371845477267	0.103433006757384	0.399886701703293	0.0198019801980198	0.861114958988133	0.932194011798711	0.099009900990099	0.328143837696474	0.392862233221172	0.0396039603960396	0.295512458590191	0.377392694951702
chlorostilbon_swainsonii	Gesneria_viridiflora_subsp._acrochordonanthe	0.701941828636274	0.0198019801980198	0.764420115658679	0.889949301380615	0.0198019801980198	0.0646400834147449	0.246068926224171	0.0198019801980198	0.00886726568478802	0.147891114872796	0.796114779827952	0.0198019801980198	0.841066153068953	0.926143995159851	0.0198019801980198	0.359119795689594	0.466788572487539	0.0198019801980198	0.31975324276316	0.441291175434084
chlorostilbon_swainsonii	Gesneria_viridiflora_subsp._quisqueyana	0.1176818488341	0.0198019801980198	0.791415383085301	0.904097896006853	0.237623762376238	0.0313857286928702	0.195372464044571	0.851485148514851	0.0336256551757145	0.395919502308719	0.403376483447236	0.0198019801980198	0.86635974979435	0.931253218953916	0.257425742574257	0.344853915502029	0.454578772956377	0.891089108910891	0.333541198327058	0.555256240389146
chlorostilbon_swainsonii	Gesneria_viridiflora_subsp._viridiflora	0.0554917710079165	0.0198019801980198	0.799367076158463	0.910369301312727	0.0198019801980198	0.00572019767038567	0.0263858311844638	0.415841584158416	0.0188332006612287	0.331851406179581	0.368260723212121	0.0198019801980198	0.871998519130872	0.940497959086916	0.0198019801980198	0.317534958429006	0.344012654719463	0.693069306930693	0.318824766269656	0.517081373211198
chlorostilbon_swainsonii	Rhytidophyllum_auriculatum	0.629362397410989	0.0198019801980198	0.807694108873195	0.911772651976725	0.0198019801980198	0.0532385295596146	0.147211204196849	0.0198019801980198	0.0432198981541587	0.227406097954892	0.694560377893942	0.0198019801980198	0.873123129797551	0.93950495459617	0.0198019801980198	0.354721335862163	0.427141772257438	0.0198019801980198	0.35360188633203	0.468017612912734
chlorostilbon_swainsonii	Rhytidophyllum_berteroanum	0.371749737757977	0.0198019801980198	0.781631883079986	0.902641678910716	0.099009900990099	0.142390631087203	0.358418059348857	0.0396039603960396	0.0801354492323278	0.346087098890045	0.605215499757897	0.0198019801980198	0.858988859647448	0.93815874087441	0.0198019801980198	0.408257802491037	0.542778217585161	0.0198019801980198	0.37276022772303	0.536865805229219
chlorostilbon_swainsonii	Rhytidophyllum_bicolor	0.447587913010727	0.0198019801980198	0.763611538778608	0.901808995740981	0.0198019801980198	0.0314889508814032	0.118510064350093	0.0198019801980198	1.33498492142337e-05	0.113753934910055	0.610581475645287	0.0198019801980198	0.847544861768598	0.928924834150084	0.0198019801980198	0.339408586646605	0.404397962560678	0.0198019801980198	0.293237724332508	0.386705762923174
chlorostilbon_swainsonii	Rhytidophyllum_bullatum	0.690060103885857	0.0198019801980198	0.750494584156205	0.898241975225025	0.0198019801980198	0.0382885596412311	0.120250893965828	0.0198019801980198	0.00420333066353353	0.136478630454478	0.738567418469282	0.0198019801980198	0.838461220599679	0.933905872096032	0.0198019801980198	0.341998257369011	0.403280020908283	0.0198019801980198	0.308713657197088	0.413495359383257
chlorostilbon_swainsonii	Rhytidophyllum_caribaeum	0.00725543620528657	0.0198019801980198	0.76158189801737	0.900721821342266	0.752475247524752	0.00364058597879475	0.0594104629649389	0.653465346534653	0	0.124627245049587	0.315742824380648	0.0198019801980198	0.848251903895665	0.936317068128109	0.811881188118812	0.302145002317464	0.36430685662311	0.534653465346535	0.292893218813452	0.395743214467717
chlorostilbon_swainsonii	Rhytidophyllum_crenulatum	0.0065679856979024	0.0198019801980198	0.774351297789049	0.898627571886328	0.633663366336634	0.00416439263860825	0.00714978450746892	0.178217821782178	0.00190947403142306	0.302967406779161	0.316490873527818	0.0198019801980198	0.862566720524113	0.934091854281425	0.277227722772277	0.312496110207509	0.318666947715946	0.217821782178218	0.297524380540447	0.501115578512341
chlorostilbon_swainsonii	Rhytidophyllum_exsertum	0.0582657456844948	0.0198019801980198	0.814161805204328	0.914238150193371	0.0198019801980198	0.00625611730109274	0.0179850989634129	0.0792079207920792	0.074325924735501	0.344552833786593	0.36749332757032	0.0198019801980198	0.882492099358983	0.940587809236976	0.0198019801980198	0.318431303448318	0.334578874870894	0.217821782178218	0.352993084086332	0.52927839225582
chlorostilbon_swainsonii	Rhytidophyllum_grande	0.169644929982142	0.0198019801980198	0.774764885307041	0.910586015488969	0.376237623762376	0.0652776159293891	0.209467242068108	0.0594059405940594	0	0.156285970925771	0.405825747494905	0.0198019801980198	0.851455345481753	0.938335396098967	0.495049504950495	0.364519549081491	0.444871165474994	0.138613861386139	0.292893218813452	0.409018908208963
chlorostilbon_swainsonii	Rhytidophyllum_grandiflorum	0.597523492678228	0.0198019801980198	0.785676709959425	0.902674728804699	0.0198019801980198	0.0727949763313357	0.267140306321382	0.0198019801980198	0.00675164548536784	0.161579638812162	0.706086689713225	0.0198019801980198	0.858038984550071	0.938546958711806	0.0198019801980198	0.368762531975949	0.4761090886477	0.0198019801980198	0.313877879800861	0.444131799886908
chlorostilbon_swainsonii	Rhytidophyllum_lanatum	0.572768095450131	0.0198019801980198	0.7810541517444	0.890837983852265	0.0198019801980198	0.0270537233067771	0.132802351669986	0.0198019801980198	0.00696816185469897	0.243021716344642	0.67607233364838	0.0198019801980198	0.851984149296971	0.927195291766005	0.0198019801980198	0.330331011865005	0.415638290102738	0.0198019801980198	0.310132149250363	0.470747639517394
chlorostilbon_swainsonii	Rhytidophyllum_leucomallon	0.634724930368319	0.0198019801980198	0.785205589291119	0.899118375876852	0.0198019801980198	0.0213014885011844	0.12797303358856	0.0198019801980198	0.0648322119697429	0.288150019629798	0.762874532419137	0.0198019801980198	0.862382670564804	0.935951954403202	0.0198019801980198	0.32727053830259	0.419513530382087	0.0198019801980198	0.367352484842105	0.499179078825964
chlorostilbon_swainsonii	Rhytidophyllum_lomense	0.0345352187809854	0.0198019801980198	0.79397422373037	0.901301066685855	0.0198019801980198	0.00627699905570645	0.0178703524814899	0.099009900990099	0.0466048973237352	0.217193668324239	0.34352333296619	0.0198019801980198	0.86230723154984	0.933053768550238	0.0198019801980198	0.316197737559336	0.328515629378303	0.316831683168317	0.326061135654389	0.458723080917863
chlorostilbon_swainsonii	Rhytidophyllum_minus	0.0258712426710347	0.0198019801980198	0.783318646130596	0.894511371841489	0.0198019801980198	0.00482323629636546	0.0139015217967556	0.0594059405940594	0.0658411171769712	0.34092823984227	0.342388390037987	0.0198019801980198	0.85736469664872	0.933871434932109	0.0198019801980198	0.314903775970355	0.329176556266038	0.118811881188119	0.349320822266984	0.518022254661572
chlorostilbon_swainsonii	Rhytidophyllum_rupincola	0.0044775791610584	0.0198019801980198	0.755484765433437	0.89720875754708	0.198019801980198	0.00253043504799264	0.0059326907713921	0.336633663366337	1.0547118733939e-16	0.186247385331273	0.31142841155596	0.0198019801980198	0.850574057833361	0.933567503557103	0.198019801980198	0.306781258760376	0.314235380411499	0.475247524752475	0.292893218813452	0.441746167726054
chlorostilbon_swainsonii	Rhytidophyllum_tomentosum	0.198909667720287	0.0198019801980198	0.782290734493841	0.907461875900457	0.277227722772277	0.066820692704857	0.220995941453449	0.198019801980198	0.0141193770642808	0.211939291233659	0.424126303162973	0.0198019801980198	0.858215585803515	0.936427697895811	0.415841584158416	0.366416187155711	0.449484768618602	0.415841584158416	0.318218116372256	0.445352197415903
chlorostilbon_swainsonii	Rhytidophyllum_vernicosum	0.677092069634102	0.0198019801980198	0.784149570603571	0.904042616553391	0.0198019801980198	0.0402441247334593	0.160455898422754	0.0198019801980198	0.00418738177009781	0.13821153364058	0.728521172049241	0.0198019801980198	0.851928414458018	0.936311476869151	0.0198019801980198	0.345586530655274	0.43639309327518	0.0198019801980198	0.308030559095574	0.420293906401404
cyanophaia_bicolor	mellisuga_minima	0.308138538343721	0.0198019801980198	0.748737664683332	0.873603234453464	0.0198019801980198	0.0331931305028769	0.240100297349779	0.0594059405940594	0.0501414243744323	0.250032082154973	0.501419565720428	0.0198019801980198	0.818673229697273	0.906254366577047	0.0198019801980198	0.329104316267258	0.448139928244043	0.099009900990099	0.364151440316239	0.498366083809594
cyanophaia_bicolor	anthracothorax_mango	0.289569629642158	0.0198019801980198	0.704032964775205	0.871624242692906	0.673267326732673	0.193507342446515	0.321160319439023	0.0792079207920792	0	0.285425057502319	0.477526514967741	0.0198019801980198	0.812346890186019	0.907275106418114	1.00990099009901	0.432236446036169	0.501553143841402	0.356435643564356	0.292893218813452	0.517809899111946
cyanophaia_bicolor	trochilus_polytmus	0.296261341779522	0.0198019801980198	0.721437629438867	0.870917545270598	0.0198019801980198	0.000152330810411322	0.107142795819926	0.316831683168317	0	0.342498845442937	0.488305352330061	0.0198019801980198	0.809756855319052	0.900726266068875	0.0198019801980198	0.295614503909793	0.376036462719318	0.396039603960396	0.292893218813452	0.545472481406127
cyanophaia_bicolor	anthracothorax_dominicus	0.25626239556665	0.0198019801980198	0.740228705128629	0.874333463412277	0.0198019801980198	0.0171451304426147	0.20966211426585	0.158415841584158	0.0417310059666558	0.28069189618289	0.464437885909824	0.0198019801980198	0.824290879315455	0.913948234430087	0.0198019801980198	0.315648260719706	0.425517687147504	0.277227722772277	0.358070785283598	0.504619695347963
cyanophaia_bicolor	chlorostilbon_swainsonii	0.195712484587129	0.0198019801980198	0.731239541952245	0.89495226079228	0.0198019801980198	5.06763260836873e-06	0.0371780816340413	0.257425742574257	0.039298422870172	0.225907678603562	0.428158620422102	0.0198019801980198	0.833383867409827	0.925919570737907	0.0198019801980198	0.293043194181282	0.345042191086685	0.594059405940594	0.352745066488593	0.45826291632102
cyanophaia_bicolor	chlorostilbon_maugaeus	0.193543418467727	0.0198019801980198	0.712607312535288	0.858078634904787	0.316831683168317	0.0116248271108149	0.250952357786422	0.930693069306931	0	0.338757380407402	0.420741534315715	0.0198019801980198	0.806327343944143	0.901352834354633	0.336633663366337	0.322779940870947	0.449581817435735	0.871287128712871	0.292893218813452	0.54490895586277
cyanophaia_bicolor	anthracothorax_viridis	0.203619503203853	0.0198019801980198	0.704031513277903	0.857243102075585	0.316831683168317	0.00857737973169946	0.256114249880162	0.99009900990099	0	0.353231621544412	0.426644324184797	0.0198019801980198	0.795647454999808	0.891702495951181	0.336633663366337	0.319019558240253	0.452449220868258	0.95049504950495	0.292893218813452	0.546063944532164
cyanophaia_bicolor	archilocus_colubris	0.0350739739347761	0.0198019801980198	0.588491802776228	0.872977436852834	0.297029702970297	0.0289087346697984	0.0544684375835505	0.138613861386139	0.0322045258323696	0.18112914364274	0.318606250582288	0.0198019801980198	0.730848614363072	0.904462235206892	0.158415841584158	0.317200248428772	0.33985943344064	0.138613861386139	0.317128996229503	0.456035338596774
cyanophaia_bicolor	chlorostilbon_ricordii	0.0294402390797968	0.0198019801980198	0.708256543248336	0.854055036440336	0.0396039603960396	0.00252946192186125	0.0248449204245299	0.198019801980198	0	0.344913961706648	0.316475492631454	0.0198019801980198	0.801970789000178	0.884487712056535	0.217821782178218	0.301723354324751	0.322338273404917	0.198019801980198	0.292893218813452	0.512089274248
cyanophaia_bicolor	mellisuga_helenae	0.00917525636921435	0.0198019801980198	0.684743076009366	0.888070714624981	0.633663366336634	0.00364887526076583	0.0272241538676264	0.178217821782178	0	0.254652860418384	0.307073035066124	0.0198019801980198	0.789318956191161	0.912883854143356	0.673267326732673	0.301278605289596	0.319613740997918	0.178217821782178	0.292893218813452	0.470760998971434
cyanophaia_bicolor	Gesneria_acaulis	0.29723725567354	0.0198019801980198	0.642929762309454	0.833164224585903	0.099009900990099	0.00783356029756093	0.25948264584362	0.118811881188119	0	0.293380387571965	0.474678721167478	0.0198019801980198	0.751879536071745	0.877666241138342	0.138613861386139	0.316713273401505	0.477603902366584	0.297029702970297	0.292893218813452	0.497060452374286
cyanophaia_bicolor	Gesneria_bracteosa	0.0314091243024102	0.0198019801980198	0.624804057613919	0.828008098962619	0.0198019801980198	1.22575283631465e-06	0.000606562365543045	0.336633663366337	0	0.330999579971612	0.331955592694277	0.0198019801980198	0.735915444314146	0.868729599509639	0.0198019801980198	0.293034135115653	0.29761893459451	0.415841584158416	0.292893218813452	0.490758724939224
cyanophaia_bicolor	Gesneria_calycosa	0.105063707013128	0.0198019801980198	0.55444348424713	0.829058611593607	0.732673267326733	0.00776549479892699	0.274432554225959	0.910891089108911	0	0.497377603553179	0.374129998445104	0.0198019801980198	0.700484558195118	0.88457405235669	0.831683168316832	0.311436224531925	0.494139420757635	0.831683168316832	0.292893218813452	0.590032772747477
cyanophaia_bicolor	Gesneria_christii	0.0614133560684538	0.0198019801980198	0.538043037577748	0.866145510893673	0.0198019801980198	2.26851494305458e-05	0.0232226267463474	0.495049504950495	0.0392348131810415	0.286940219072027	0.362329481979496	0.0198019801980198	0.707486931595714	0.907392342926343	0.0198019801980198	0.293491918984053	0.333429821103279	0.455445544554455	0.347937352106191	0.515661780907219
cyanophaia_bicolor	Gesneria_citrina	0.0268731600086944	0.0198019801980198	0.486682232582357	0.822515493745576	0.673267326732673	3.98309110492101e-05	0.0755098128397618	0.891089108910891	0	0.387970295586059	0.330900894050133	0.0198019801980198	0.666886088557804	0.870937235007981	0.693069306930693	0.293606586799315	0.368385146529333	0.99009900990099	0.292893218813452	0.562228521417778
cyanophaia_bicolor	Gesneria_cubensis	0.0621929808619671	0.0198019801980198	0.715823714871867	0.887133100583108	0.0198019801980198	0.0011900825937694	0.0543504688835731	0.0198019801980198	0.0781210228671021	0.299403697840847	0.357794007998334	0.0198019801980198	0.805225187322132	0.923194269642459	0.118811881188119	0.300371970940005	0.356906205248082	0.0396039603960396	0.376808594904156	0.490880558116476
cyanophaia_bicolor	Gesneria_cuneifolia	0.0770077863908356	0.0198019801980198	0.599271548549085	0.83462983984463	0.435643564356436	0.00136955625807524	0.137057393307098	0.851485148514851	0	0.506310160621891	0.361980399244493	0.0198019801980198	0.720641492608448	0.882144375426201	0.554455445544555	0.300970737933006	0.417790120039092	0.871287128712871	0.292893218813452	0.595873448394998
cyanophaia_bicolor	Gesneria_decapleura	0.148976749397028	0.0198019801980198	0.552987736553749	0.842504656056993	0.0198019801980198	0.0222625254816642	0.132279001828604	0.376237623762376	0.0163006994817529	0.192796500167416	0.403469850927623	0.0198019801980198	0.674462867169122	0.886835893095723	0.0198019801980198	0.327553470556107	0.389230288156112	0.594059405940594	0.330686532647169	0.454163686195083
cyanophaia_bicolor	Gesneria_duchartreoides	0.0274362583260725	0.0198019801980198	0.631283939396595	0.8488532011057	0.0198019801980198	2.10845096154599e-05	0.000966912613714797	0.198019801980198	0	0.347708559115748	0.329606012744277	0.0198019801980198	0.745592221380227	0.888715482607211	0.0198019801980198	0.293364048250415	0.29864513317633	0.297029702970297	0.292893218813452	0.509625919309299
cyanophaia_bicolor	Gesneria_ekmanii	0.0721911192855029	0.0198019801980198	0.603842042192725	0.8390844727075	0.376237623762376	0.0340119649270674	0.145490945617278	0.336633663366337	0.0484317573855431	0.349635107023166	0.360122257621301	0.0198019801980198	0.7335996093255	0.885807054999018	0.415841584158416	0.340858282529765	0.402802544907231	0.198019801980198	0.352776210488175	0.521923666524282
cyanophaia_bicolor	Gesneria_exserta	0.192597257576464	0.0198019801980198	0.550583038384584	0.832757511427553	0.0198019801980198	0.000189244757792839	0.0687076661852714	0.415841584158416	0	0.227006449582418	0.405864096946572	0.0198019801980198	0.67757983397233	0.876293239759682	0.0396039603960396	0.295662268468007	0.370211632164597	0.99009900990099	0.292893218813452	0.467769480822264
cyanophaia_bicolor	Gesneria_fruticosa	0.0717810910590878	0.0198019801980198	0.571751715933799	0.825334565900902	0.0198019801980198	1.33701231551653e-06	0.00527842430493668	0.277227722772277	0.0353370206058265	0.33055589683349	0.362171916655648	0.0198019801980198	0.697750908667758	0.867039448499662	0.0198019801980198	0.292965539015776	0.311958246706175	0.237623762376238	0.337520519534957	0.503293345776999
cyanophaia_bicolor	Gesneria_heterochroa	0.000424421919265283	0.0198019801980198	0.535524840576303	0.851775584143686	0.514851485148515	3.83596659146668e-05	0.00207671223684364	0.237623762376238	0	0.372155589942639	0.295014146010987	0.0198019801980198	0.71419924000142	0.893295674529146	0.97029702970297	0.293520984593421	0.301155263946741	0.257425742574257	0.292893218813452	0.559485685268118
cyanophaia_bicolor	Gesneria_humilis	0.025129290488566	0.0198019801980198	0.691339716827683	0.872278920985333	0.0396039603960396	0.000114866502936017	0.00380902707926497	0.257425742574257	0	0.370510720681542	0.312136849533728	0.0198019801980198	0.794074640733093	0.910809073786906	0.0594059405940594	0.29426072617067	0.306162742597877	0.198019801980198	0.292893218813452	0.542770040036852
cyanophaia_bicolor	Gesneria_libanensis	0.00377091800311213	0.0198019801980198	0.585585038026968	0.849008380881346	0.138613861386139	9.83224079969647e-05	0.00411518227605324	0.297029702970297	0	0.404294614875454	0.302079894296988	0.0198019801980198	0.735484274210211	0.900247813710553	0.415841584158416	0.294836238415618	0.30738588100991	0.297029702970297	0.292893218813452	0.549401347721389
cyanophaia_bicolor	Gesneria_nipensis	0.0112698915593727	0.0198019801980198	0.534127026762831	0.820079158573717	0.118811881188119	0.00039182569120455	0.006924959619164	0.158415841584158	0	0.375175013862355	0.31476842156023	0.0198019801980198	0.660136847276349	0.868047638322245	0.118811881188119	0.296377620939043	0.313207212790117	0.158415841584158	0.292893218813452	0.516382961856824
cyanophaia_bicolor	Gesneria_pedicellaris	0.0640326470107796	0.0198019801980198	0.58041788870574	0.815141580020371	0.0594059405940594	1.91295144419401e-06	0.0404210460069102	0.831683168316832	0	0.27158418294934	0.366173292852988	0.0198019801980198	0.714829954709114	0.868638467847897	0.0594059405940594	0.292977949081298	0.348560762234188	0.693069306930693	0.292893218813452	0.462178034721089
cyanophaia_bicolor	Gesneria_pedunculosa	0.0840420331272022	0.0198019801980198	0.597698320941704	0.85430823119373	0.415841584158416	0.0438699444370612	0.316784012053358	0.396039603960396	0	0.478390831370192	0.364808230123717	0.0198019801980198	0.721317552433785	0.888938685872633	0.297029702970297	0.347946878386189	0.476306840030392	0.455445544554455	0.292893218813452	0.603099218855979
cyanophaia_bicolor	Gesneria_pulverulenta	0.0575672205077932	0.0198019801980198	0.506737764696222	0.847458521188663	0.0396039603960396	4.71887869427812e-05	0.0242809208877912	0.95049504950495	0.0158145812683294	0.23913776532663	0.366589353866465	0.0198019801980198	0.65130662053469	0.881446823679939	0.0198019801980198	0.293776033524753	0.337734119246881	0.811881188118812	0.3277900099172	0.476844742846671
cyanophaia_bicolor	Gesneria_pumila	0.240497254575414	0.0198019801980198	0.589966966321748	0.832589898022887	0.0198019801980198	4.91270221309015e-05	0.0522333359138768	0.415841584158416	0	0.42629135425743	0.444206615206409	0.0198019801980198	0.706342047363406	0.863441685474888	0.0198019801980198	0.294408584670213	0.357670671338696	0.435643564356436	0.292893218813452	0.548368131530691
cyanophaia_bicolor	Gesneria_purpurascens	0.0325625873857546	0.0198019801980198	0.531039507428722	0.832400840502647	0.0198019801980198	1.7883027867821e-05	0.000543021167519014	0.792079207920792	0	0.274125932665514	0.340538313978667	0.0198019801980198	0.662799395853118	0.88258930327574	0.0198019801980198	0.293570442394449	0.29738675054397	0.792079207920792	0.292893218813452	0.463695776364354
cyanophaia_bicolor	Gesneria_reticulata	0.074136861088705	0.0198019801980198	0.690639513647645	0.852585974694343	0.0198019801980198	6.86427143348212e-07	0.00831648363443216	0.336633663366337	0.0296829051396417	0.37093468342226	0.36366792389388	0.0198019801980198	0.787772523801966	0.898549412887754	0.0198019801980198	0.292941771333631	0.319368334398405	0.237623762376238	0.335457933855794	0.517360162710069
cyanophaia_bicolor	Gesneria_salicifolia	0.0325625873857546	0.0198019801980198	0.577383708378941	0.836076813569269	0.0198019801980198	2.05337612436629e-05	0.00069741373066034	0.910891089108911	0	0.30383715231303	0.33948907049023	0.0198019801980198	0.709092031202242	0.887025128086365	0.0198019801980198	0.293550757092411	0.297977354480425	0.99009900990099	0.292893218813452	0.492688724415281
cyanophaia_bicolor	Gesneria_scabra	0.114737456242312	0.0198019801980198	0.608620727161821	0.836272509672186	0.396039603960396	0.000618105134933006	0.205814671778886	0.554455445544555	0	0.437375353845213	0.400490606966643	0.0198019801980198	0.704100209742544	0.877271131227498	0.356435643564356	0.298097327538813	0.443074562411811	0.514851485148515	0.292893218813452	0.574450937207968
cyanophaia_bicolor	Gesneria_shaferi	0.0326468778096357	0.0198019801980198	0.570473071120329	0.829145124868695	0.0198019801980198	2.92306148439836e-05	0.00065159911766578	0.376237623762376	0	0.309850682987097	0.339232592725998	0.0198019801980198	0.700872080767186	0.867576317492119	0.0198019801980198	0.293713847156173	0.298061146799489	0.633663366336634	0.292893218813452	0.477802878659834
cyanophaia_bicolor	Gesneria_ventricosa	0.622269781448966	0.198019801980198	0.600374843911576	0.832769853099735	0.0198019801980198	0.000214449152735419	0.105400223329561	0.0198019801980198	0	0.194181454955978	0.688962291691782	0.0792079207920792	0.703977229517695	0.865411872896991	0.0198019801980198	0.296609366264586	0.392192933268402	0.0198019801980198	0.292893218813452	0.441690318853624
cyanophaia_bicolor	Gesneria_viridiflora_subsp._acrochordonanthe	0.11742882811772	0.0198019801980198	0.601042388028806	0.874257639798491	0.396039603960396	0.0137106443897846	0.132379575446529	0.99009900990099	0.0149937189797208	0.317107920941002	0.394865536138734	0.0198019801980198	0.722191909492291	0.908609549177423	0.0198019801980198	0.321820812026126	0.391203542145683	0.95049504950495	0.327856931942718	0.505056859732375
cyanophaia_bicolor	Gesneria_viridiflora_subsp._quisqueyana	0.0645009148719484	0.0198019801980198	0.58220666372536	0.833743267558281	0.138613861386139	0.000401409347856263	0.0660096111815766	0.752475247524752	0	0.393175417487554	0.358478258763752	0.0198019801980198	0.710713854023241	0.882375943086269	0.158415841584158	0.294925539657941	0.360068293496517	0.772277227722772	0.292893218813452	0.568206623526325
cyanophaia_bicolor	Gesneria_viridiflora_subsp._viridiflora	0.0283872344897578	0.0198019801980198	0.676683323577184	0.860292298878611	0.0198019801980198	8.53797594576267e-05	0.00350380781612523	0.217821782178218	0	0.330358956835557	0.322464707241328	0.0198019801980198	0.788517392771981	0.901073873751929	0.0594059405940594	0.294371906263536	0.309115144513493	0.237623762376238	0.292893218813452	0.490720747264139
cyanophaia_bicolor	Rhytidophyllum_auriculatum	0.133166826810833	0.0198019801980198	0.696908483321652	0.874253756758128	0.0396039603960396	1.05695127324668e-05	0.0464288322293538	0.811881188118812	0.0728474577126803	0.266136597666265	0.39751606114727	0.0198019801980198	0.802110912256877	0.912846196319066	0.0396039603960396	0.293206050903308	0.351885554536698	0.316831683168317	0.38555465488057	0.498931644160805
cyanophaia_bicolor	Rhytidophyllum_berteroanum	0.0580243944598662	0.0198019801980198	0.701334282954317	0.871725033600124	0.257425742574257	0.0425059148353712	0.12872684210777	0.0792079207920792	0.0701678230906886	0.355472289991103	0.340528602187555	0.0198019801980198	0.811596994349919	0.915346370612536	0.198019801980198	0.330478508470408	0.40201153791725	0.0792079207920792	0.362599992374717	0.561725365466584
cyanophaia_bicolor	Rhytidophyllum_bicolor	0.144525043203806	0.0198019801980198	0.604701622972848	0.852139732666571	0.0198019801980198	6.50129478135253e-06	0.019877254735537	0.95049504950495	0.000514442119883973	0.34100927645468	0.403617414641495	0.0198019801980198	0.718871186285112	0.893877870382244	0.0198019801980198	0.293059018146236	0.328015518303893	0.930693069306931	0.297325169863261	0.506259672582488
cyanophaia_bicolor	Rhytidophyllum_bullatum	0.0554625241792345	0.0198019801980198	0.575716770979355	0.879019810976669	0.0198019801980198	8.35948600924619e-07	0.0233929173451751	0.891089108910891	0.0166209832528081	0.216702675981308	0.362191424325514	0.0198019801980198	0.706854562563477	0.915827515622886	0.0198019801980198	0.292952499284738	0.335685610112881	0.910891089108911	0.325874448140875	0.473122826577254
cyanophaia_bicolor	Rhytidophyllum_caribaeum	0.00745093316380552	0.0198019801980198	0.582253473923411	0.838356698847178	0.851485148514851	0.000292172480532915	0.0590919661077147	0.237623762376238	0	0.111360405319562	0.316096406824883	0.0198019801980198	0.698342852739401	0.875297657153841	0.851485148514851	0.297519659424332	0.367565331395366	0.198019801980198	0.292893218813452	0.380670844357184
cyanophaia_bicolor	Rhytidophyllum_crenulatum	3.10494202940825e-05	0.0198019801980198	0.54497917688274	0.839646359327942	0.356435643564356	0	0.000303674474049519	0.198019801980198	0	0.240901770860077	0.294010047823058	0.0198019801980198	0.702081671256949	0.888543465935883	0.356435643564356	0.292893218813452	0.297159197648613	0.217821782178218	0.292893218813452	0.474195493037514
cyanophaia_bicolor	Rhytidophyllum_exsertum	0.0319366743849463	0.0198019801980198	0.718343958215377	0.864973606049291	0.0198019801980198	0.000343451756614815	0.0109987810627869	0.297029702970297	0	0.343663176069976	0.322005267557929	0.0198019801980198	0.812165303294356	0.903457443497731	0.099009900990099	0.295459451372917	0.315050040276841	0.297029702970297	0.292893218813452	0.509605254565619
cyanophaia_bicolor	Rhytidophyllum_grande	0.201961621874749	0.0198019801980198	0.649946467687138	0.844946226610791	0.376237623762376	0.0076119583604022	0.263286520580262	0.495049504950495	0	0.304488429510333	0.405269671155723	0.0198019801980198	0.75262517441581	0.881613342237483	0.613861386138614	0.319016359959137	0.483285073751906	0.554455445544555	0.292893218813452	0.485557887994721
cyanophaia_bicolor	Rhytidophyllum_grandiflorum	0.0504947552972211	0.0198019801980198	0.677205576067802	0.893873553101249	0.673267326732673	0.0130174394898889	0.124961827586462	0.871287128712871	0.0207076775733972	0.266096374018851	0.364250875785274	0.0198019801980198	0.804752030213338	0.930410925667823	1.00990099009901	0.314595168898422	0.388924499354393	0.99009900990099	0.33443531557249	0.506244432946235
cyanophaia_bicolor	Rhytidophyllum_lanatum	0.0520997598637432	0.0198019801980198	0.543970420428881	0.854585915510921	0.0396039603960396	1.89959967747955e-06	0.0283801036402991	0.514851485148515	0.0320158349814155	0.318005448952493	0.347132694899987	0.0198019801980198	0.686118272222587	0.902143663949809	0.0792079207920792	0.292935054439174	0.342234310257318	0.336633663366337	0.331492671481415	0.517331097787983
cyanophaia_bicolor	Rhytidophyllum_leucomallon	0.123149191353027	0.0198019801980198	0.639853302611508	0.867148998404744	0.0198019801980198	1.88687177610947e-05	0.0334359213376506	0.396039603960396	0.091148040333516	0.335102465614666	0.380958408131509	0.0198019801980198	0.775765950853973	0.90842823710612	0.0198019801980198	0.293228514580436	0.346066552246569	0.099009900990099	0.398392890337111	0.522039780697106
cyanophaia_bicolor	Rhytidophyllum_lomense	0.000893011646180608	0.0198019801980198	0.590181209128167	0.866579445768593	0.910891089108911	0.000120970452972413	0.00416137206626005	0.0792079207920792	0.0289569566576347	0.271235875035481	0.295429974780331	0.0198019801980198	0.750722136930523	0.909508562992048	0.732673267326733	0.293590167463922	0.307735399995305	0.0792079207920792	0.309619583132851	0.487571519895772
cyanophaia_bicolor	Rhytidophyllum_minus	0.000766259157694793	0.0198019801980198	0.586753952909096	0.837444728855203	0.495049504950495	5.60461178518157e-05	0.00211044112775427	0.257425742574257	0	0.478514560597338	0.297094592302252	0.0198019801980198	0.714558277856764	0.883776216867602	0.831683168316832	0.293915526965716	0.303806816834178	0.316831683168317	0.292893218813452	0.608554696685767
cyanophaia_bicolor	Rhytidophyllum_rupincola	3.45040400563379e-05	0.0198019801980198	0.643973213535269	0.884090247887552	0.099009900990099	0	3.39426545079124e-05	0.257425742574257	0	0.154998236396864	0.294301030849598	0.0198019801980198	0.771017574817072	0.919910496977416	0.158415841584158	0.292893218813452	0.294450294928263	0.297029702970297	0.292893218813452	0.435368208893488
cyanophaia_bicolor	Rhytidophyllum_tomentosum	0.299179006386085	0.0198019801980198	0.658377065561337	0.855206227698622	0.0396039603960396	0.00430210258602958	0.186592042574786	0.237623762376238	0	0.313271032949607	0.466769972678141	0.0198019801980198	0.752038828272001	0.888012585412148	0.0396039603960396	0.310052024698316	0.418836297243632	0.435643564356436	0.292893218813452	0.51049452053874
cyanophaia_bicolor	Rhytidophyllum_vernicosum	0.0530248602301157	0.0198019801980198	0.54706159327994	0.872237097810975	0.099009900990099	5.92544578528365e-05	0.0407974736252305	0.831683168316832	0.0229995520705862	0.215711427814699	0.361527963612802	0.0198019801980198	0.703008843771188	0.904763977112023	0.099009900990099	0.293746000254042	0.346449742559641	0.99009900990099	0.333219373271325	0.472865158362632
erophylla_bombifrons	erophylla_sezerkoni	0.380832983352933	0.0198019801980198	0.608056120443442	0.827928138969212	0.0792079207920792	0.000462802256796896	0.306659254454008	0.0198019801980198	0.0122585117419423	0.245994852886856	0.564484300135829	0.0198019801980198	0.729428036733684	0.866473054545981	0.0792079207920792	0.294532592009484	0.486951833767845	0.0198019801980198	0.310518479491206	0.473521471718976
erophylla_bombifrons	glossophaga_longirostris	0.140239253244446	0.0198019801980198	0.458938312643901	0.79522751434462	0.574257425742574	0	0.376715161797749	0.0396039603960396	1.0547118733939e-16	0.0724385808611157	0.420025010204936	0.0198019801980198	0.626218233196881	0.85509522380852	0.534653465346535	0.292893218813452	0.567598474920622	0.0396039603960396	0.292893218813453	0.371836160015169
erophylla_bombifrons	glossophaga_soricina	0.24788562181811	0.0198019801980198	0.556362789934004	0.842177387019851	0.336633663366337	0.0769288249813152	0.374953580516302	0.871287128712871	0	0.29693345372765	0.489514876261998	0.0198019801980198	0.698284332469409	0.892109183587257	0.396039603960396	0.359789088455951	0.573331063196184	0.613861386138614	0.292893218813452	0.525529845469507
erophylla_bombifrons	monophyllus_plethodon	0.235256188052763	0.0198019801980198	0.468458673579061	0.781201678787767	0.455445544554455	0.0114018355840176	0.355337594247042	0.0198019801980198	0	0.117200097218811	0.479911500843162	0.0198019801980198	0.62978712096248	0.855148147779093	0.217821782178218	0.310699825520608	0.508339137620552	0.0198019801980198	0.292893218813452	0.379695391600053
erophylla_bombifrons	monophyllus_redmani	0.365403653566405	0.0198019801980198	0.592546638365739	0.829787439695613	0.0792079207920792	7.98707180065306e-05	0.293617836689405	0.0198019801980198	0.0174087153086723	0.226102637829202	0.555600730251402	0.0198019801980198	0.717127234553915	0.860718337906504	0.0594059405940594	0.293604527395849	0.466260429578428	0.0198019801980198	0.325396233026653	0.476417250245035
erophylla_bombifrons	phyllonecteris_aphylla	0.374502596159395	0.0594059405940594	0.449876226296734	0.779207677912976	0.910891089108911	0.0420652565396539	0.446795112545096	0.514851485148515	0	0.43722663848619	0.550618543319663	0.0396039603960396	0.626888766808777	0.844808830715546	0.693069306930693	0.329857022842294	0.624946323296975	0.495049504950495	0.292893218813452	0.610954999132182
erophylla_bombifrons	phyllonycteris_poeyi	0.469360805203347	0.0792079207920792	0.526537903568314	0.835634612858292	0.0198019801980198	0	0.2139198759793	0.0198019801980198	0.00802228071275871	0.337161918101246	0.56233618820467	0.0198019801980198	0.667018582786377	0.886106469876552	0.0198019801980198	0.292893218813452	0.431826434734194	0.0396039603960396	0.298032375315448	0.528483465571681
erophylla_bombifrons	orthorhyncus_cristatus	0.275445480841118	0.0198019801980198	0.562821647621034	0.827337336584709	0.198019801980198	0	0.341785793077305	0.0198019801980198	0	0.173705874210463	0.500486723714302	0.0198019801980198	0.695912206775729	0.875196149116855	0.118811881188119	0.292893218813452	0.499425315230053	0.0198019801980198	0.292893218813452	0.440331285916033
erophylla_bombifrons	eulampis_holosericeus	0.306310010538816	0.0198019801980198	0.618565148245175	0.856042117713652	0.396039603960396	0.00128507250677334	0.469868397994788	0.0594059405940594	0.00052077992079459	0.298323757207289	0.514908763523667	0.0198019801980198	0.754923464161195	0.888774488094868	0.336633663366337	0.297684326771376	0.595228706916823	0.0594059405940594	0.293353549461967	0.509299127920883
erophylla_bombifrons	eulampis_jugularis	0.251531457708569	0.0198019801980198	0.60109249796779	0.834833032655926	0.198019801980198	0	0.279642477338067	0.0396039603960396	1.62495141176611e-06	0.123751900541907	0.482764270166456	0.0198019801980198	0.702937091033064	0.87940184374058	0.099009900990099	0.292893218813452	0.473806249606927	0.0396039603960396	0.292919783130198	0.412488693429246
erophylla_bombifrons	cyanophaia_bicolor	0.0994335557954023	0.0198019801980198	0.503728515456322	0.822981687342079	0.811881188118812	0	0.410244540407562	0.0198019801980198	7.80103111414077e-07	0.0269866421008147	0.395702878907013	0.0198019801980198	0.658470400143316	0.863404726993259	0.752475247524752	0.292893218813452	0.569777145132557	0.0198019801980198	0.29294376522671	0.338023633125743
erophylla_bombifrons	mellisuga_minima	0.25925803731301	0.0198019801980198	0.610808497182567	0.81893621741099	0.673267326732673	0	0.347517334164805	0.0198019801980198	0.0312594779835851	0.199918630475325	0.495554759443645	0.0198019801980198	0.74370090248799	0.877990456864271	0.376237623762376	0.292893218813452	0.513121175373977	0.0198019801980198	0.347310652493515	0.455723457721514
erophylla_bombifrons	anthracothorax_mango	0.29860481667092	0.0198019801980198	0.573309482825604	0.83428241419989	0.693069306930693	0.017319172304664	0.389330073913632	0.0396039603960396	0	0.291627336535254	0.518858364869591	0.0198019801980198	0.715986659554647	0.881034280366281	0.891089108910891	0.319679710377049	0.553740004275343	0.0198019801980198	0.292893218813452	0.509900473395496
erophylla_bombifrons	trochilus_polytmus	0.361989373068347	0.0396039603960396	0.603997209326911	0.858580992888817	0.514851485148515	0.00911213009687478	0.478829603161354	0.0198019801980198	0	0.298962500202146	0.552574873482693	0.0396039603960396	0.712414299447624	0.889847039070986	0.257425742574257	0.314736399082406	0.598687878827289	0.0198019801980198	0.292893218813452	0.511050489328808
erophylla_bombifrons	anthracothorax_dominicus	0.299858950863452	0.0198019801980198	0.624668975746252	0.841733963734268	0.118811881188119	0	0.298999575626644	0.0396039603960396	0.0353872955018484	0.198053007646577	0.518482971772443	0.0198019801980198	0.752842948698619	0.886429479484464	0.0198019801980198	0.292893218813452	0.482361324344604	0.0396039603960396	0.351433780033132	0.454293799478817
erophylla_bombifrons	chlorostilbon_swainsonii	0.158250610130188	0.0198019801980198	0.638522041408921	0.860172898222429	0.851485148514851	1.0547118733939e-16	0.296408658881154	0.0198019801980198	0.018301928364484	0.0938732176166243	0.431801884717928	0.0198019801980198	0.742603057708561	0.899311928366432	0.514851485148515	0.292893218813453	0.483444144408803	0.0198019801980198	0.32782364548564	0.390848008177193
erophylla_bombifrons	chlorostilbon_maugaeus	0.371821077174126	0.0198019801980198	0.595098527017552	0.828220156645205	1.00990099009901	0.102345905446514	0.602482247676246	0.0198019801980198	0	0.323659744729317	0.557385406776242	0.0198019801980198	0.706086764907053	0.878993320989514	0.97029702970297	0.401910324450591	0.702527597427344	0.0198019801980198	0.292893218813452	0.520925663371836
erophylla_bombifrons	anthracothorax_viridis	0.392312991577965	0.0396039603960396	0.603147159561653	0.837500682098509	0.930693069306931	0.0859182487382181	0.609877115754408	0.0396039603960396	0	0.301875553179504	0.566755089524021	0.0198019801980198	0.737017206560353	0.886973857358679	1.00990099009901	0.400963844031726	0.705547307616395	0.0396039603960396	0.292893218813452	0.514948454652734
erophylla_bombifrons	archilocus_colubris	0.159747185411228	0.0198019801980198	0.503568895222822	0.860803449269146	0.554455445544555	0.09941992668052	0.221264607185121	0.95049504950495	0.0240110710084329	0.219443620444778	0.430372353240355	0.0198019801980198	0.639909714366561	0.901557140275828	0.475247524752475	0.375208696535559	0.486970760285782	0.732673267326733	0.311832218100535	0.476121276909754
erophylla_bombifrons	chlorostilbon_ricordii	0.0921604739618879	0.0198019801980198	0.599970885557165	0.813794664762203	0.237623762376238	0.0785757548293119	0.233572684225696	0.336633663366337	0	0.362470778543067	0.34973851004314	0.0198019801980198	0.721601272765601	0.862267773826906	0.158415841584158	0.346503221876875	0.440230901130322	0.336633663366337	0.292893218813452	0.551486899502947
erophylla_bombifrons	mellisuga_helenae	0.103460262035777	0.0198019801980198	0.583016884844585	0.851168391002568	0.277227722772277	0.0697293258313997	0.172548265828136	0.336633663366337	0.015475169837687	0.26787979766012	0.365877407345437	0.0198019801980198	0.697529451168684	0.892564428441324	0.376237623762376	0.347178542889446	0.388943784539636	0.297029702970297	0.318629808390579	0.498164520638278
erophylla_bombifrons	Gesneria_acaulis	0.237531210745725	0.0198019801980198	0.569244638933874	0.813614339693769	0.772277227722772	0.0643601756040996	0.488346659082489	0.0792079207920792	0	0.178379216696118	0.485813360859857	0.0198019801980198	0.698902547860147	0.86325199712019	0.891089108910891	0.361058615643561	0.63416931678199	0.0396039603960396	0.292893218813452	0.432588942478099
erophylla_bombifrons	Gesneria_bracteosa	0.25692093180257	0.0198019801980198	0.546822176538396	0.817023132793618	0.0198019801980198	0	0.0751980142435435	0.435643564356436	0.00606523969014668	0.418853337642075	0.469666704246369	0.0198019801980198	0.675952143663711	0.868439043781275	0.0198019801980198	0.292893218813452	0.357191774962292	0.435643564356436	0.299776953259116	0.571948511080635
erophylla_bombifrons	Gesneria_calycosa	0.378659690812835	0.0792079207920792	0.412020244884862	0.791902530432057	0.653465346534653	0.01676340394809	0.469064996740042	0.0198019801980198	0	0.24368352091835	0.54502456884329	0.0396039603960396	0.599893063525756	0.859995030732654	0.594059405940594	0.316844883945215	0.584526590273678	0.0198019801980198	0.292893218813452	0.449515386641133
erophylla_bombifrons	Gesneria_christii	0.019871047754081	0.0198019801980198	0.45349411432078	0.863382954896423	0.752475247524752	2.45462629072657e-06	0.300065250696666	0.435643564356436	0.0123923735572069	0.191168511603572	0.322645981054871	0.0198019801980198	0.644830782797657	0.90849737499941	0.772277227722772	0.292933042090638	0.475351365868835	0.178217821782178	0.321049011901255	0.453156383468947
erophylla_bombifrons	Gesneria_citrina	0.283029024115961	0.0198019801980198	0.412234689082448	0.78435996256065	0.712871287128713	0.000829049051671238	0.485326800381202	0.237623762376238	0	0.464367815682407	0.509832430521234	0.0198019801980198	0.593658469411413	0.853410183659416	0.712871287128713	0.295035755378216	0.623221470849399	0.198019801980198	0.292893218813452	0.591976525785693
erophylla_bombifrons	Gesneria_cubensis	0.235681090679586	0.0396039603960396	0.588488642854256	0.860230357766695	0.0396039603960396	1.0547118733939e-16	0.159221689744163	0.118811881188119	0.011667075144574	0.233736931059807	0.44845531018237	0.0198019801980198	0.734475177301572	0.896617622818634	0.0396039603960396	0.292893218813453	0.395563254678953	0.237623762376238	0.318781311169805	0.464410762418015
erophylla_bombifrons	Gesneria_cuneifolia	0.415763112761742	0.0792079207920792	0.503669630509421	0.801091099316065	0.792079207920792	0.0906364275432143	0.572803815850465	0.0594059405940594	0	0.290504939419378	0.56026807313996	0.0396039603960396	0.670396906659846	0.864905695125891	0.891089108910891	0.38169994650523	0.694127222736302	0.0594059405940594	0.292893218813452	0.489196471669486
erophylla_bombifrons	Gesneria_decapleura	0.0668506221801589	0.0198019801980198	0.223977308102814	0.872007334093858	0.217821782178218	0.0250567772721997	0.384653220757675	0.356435643564356	0.00416749170392007	0.169964187679573	0.367423695519809	0.0198019801980198	0.476727742646388	0.913351522849168	0.237623762376238	0.334573511342395	0.581048805015834	0.297029702970297	0.306782707977583	0.424174367920024
erophylla_bombifrons	Gesneria_duchartreoides	0.272366426758399	0.0396039603960396	0.50451791618855	0.818147696508713	0.0198019801980198	0.000211203082309813	0.0800544128891498	0.633663366336634	0.00509140113260202	0.495200896226065	0.479461074512892	0.0198019801980198	0.646186735765213	0.862330281681741	0.0198019801980198	0.294176113771983	0.349769613269717	0.653465346534653	0.299695329854807	0.614960936706018
erophylla_bombifrons	Gesneria_ekmanii	0.0293787919766979	0.0198019801980198	0.490317658172409	0.847995262130227	0.871287128712871	0	0.323972806055977	0.594059405940594	0.00912783942679178	0.185911984619838	0.324107889391458	0.0198019801980198	0.6573392591116	0.892508299062924	0.851485148514851	0.292893218813452	0.488204566295806	0.356435643564356	0.312822803848785	0.440835857608912
erophylla_bombifrons	Gesneria_exserta	0.148952110558055	0.0198019801980198	0.508277361832887	0.814683897017061	0.95049504950495	0.000162730422565405	0.350539667510411	0.831683168316832	0.00130164864973643	0.238326652741142	0.427540580386159	0.0198019801980198	0.668121744873978	0.877769914217467	0.95049504950495	0.295662815464127	0.5307010451188	0.673267326732673	0.293603633143024	0.466252310214844
erophylla_bombifrons	Gesneria_fruticosa	0.309263585772242	0.0594059405940594	0.446487851926371	0.796952809638694	0.0396039603960396	0	0.207211481125992	0.0792079207920792	0.00416716595171236	0.246925883539601	0.493555983534398	0.0396039603960396	0.609232595899276	0.84928675059802	0.0396039603960396	0.292893218813452	0.438316927562433	0.0792079207920792	0.305522829178537	0.482022085554285
erophylla_bombifrons	Gesneria_heterochroa	0.0182349280191287	0.0198019801980198	0.385598305750477	0.845492653274659	0.97029702970297	0.00187061765215947	0.123018005537574	0.118811881188119	0.0188624776986351	0.428448403775134	0.30793364421391	0.0198019801980198	0.590920025816806	0.888165241545118	0.831683168316832	0.29510004817733	0.394141727636732	0.099009900990099	0.315571076354721	0.597349629086797
erophylla_bombifrons	Gesneria_humilis	0.0353879512265031	0.0198019801980198	0.508176815756158	0.825198733882053	0.871287128712871	0.00339007177766656	0.152122710371369	0.198019801980198	0.0303495735421515	0.365407031984808	0.324200136340957	0.0198019801980198	0.668242988480222	0.868711401693814	0.95049504950495	0.296720675438205	0.41165604995638	0.178217821782178	0.319420598591515	0.555074397852954
erophylla_bombifrons	Gesneria_libanensis	0.0996906445287357	0.0198019801980198	0.379788406438481	0.798203361659338	0.0792079207920792	1.26484482843026e-06	0.0428167398322115	0.95049504950495	0	0.418014388372285	0.366768639370934	0.0198019801980198	0.571290248526258	0.865458992607466	0.0792079207920792	0.292906049258701	0.328027455953812	0.930693069306931	0.292893218813452	0.568577231635444
erophylla_bombifrons	Gesneria_nipensis	0.251056507764591	0.0396039603960396	0.396209783247807	0.770424127997502	0.0198019801980198	0.00597811252650818	0.186030820629177	0.554455445544555	0	0.382374566832503	0.440793683784534	0.0198019801980198	0.579635608374496	0.831828543400558	0.0792079207920792	0.30230799263938	0.427073082685142	0.732673267326733	0.292893218813452	0.544468601746142
erophylla_bombifrons	Gesneria_pedicellaris	0.453280321314396	0.217821782178218	0.374575332352458	0.778728040637304	0.099009900990099	0	0.296557949196042	0.0396039603960396	0	0.399306403687097	0.63978339370896	0.257425742574257	0.574692354012304	0.848407863825908	0.0792079207920792	0.292893218813452	0.487057059999998	0.0198019801980198	0.292893218813452	0.526567739420341
erophylla_bombifrons	Gesneria_pedunculosa	0.40758564967993	0.0792079207920792	0.462659902024283	0.799873499697281	0.930693069306931	0.178102846922452	0.591118201613895	0.0792079207920792	0	0.388316777068682	0.558568983324679	0.0396039603960396	0.664236713697526	0.864285642380223	1.00990099009901	0.427800135575622	0.704470386094873	0.138613861386139	0.292893218813452	0.561459435897272
erophylla_bombifrons	Gesneria_pulverulenta	0.00716393392387482	0.0198019801980198	0.397725041569527	0.87659824535584	0.534653465346535	4.58049445955511e-06	0.263572993337193	0.574257425742574	0.00457139855340664	0.110214613307607	0.30958717890897	0.0198019801980198	0.621132836811661	0.913347977423342	0.732673267326733	0.29296420731221	0.472641042085582	0.257425742574257	0.30812664228351	0.400439883336001
erophylla_bombifrons	Gesneria_pumila	0.256941047884661	0.0198019801980198	0.54170299713517	0.794479769209551	0.514851485148515	0.00288490224429293	0.410052666505986	0.0396039603960396	0	0.166118114823402	0.491040419992715	0.0198019801980198	0.680936531908568	0.856421866800284	0.415841584158416	0.306717918980949	0.569053198296186	0.0396039603960396	0.292893218813452	0.422386523102723
erophylla_bombifrons	Gesneria_purpurascens	0.308490209619	0.0198019801980198	0.449691661544935	0.776856857048499	0.0198019801980198	0.00131579816871902	0.0586465899218906	0.396039603960396	0	0.524453398728696	0.503444154341168	0.0198019801980198	0.620965226856256	0.838404539375763	0.0198019801980198	0.297090177199719	0.342379510185038	0.396039603960396	0.292893218813452	0.615060826839641
erophylla_bombifrons	Gesneria_reticulata	0.348388243873279	0.0396039603960396	0.5609389472573	0.834530159586591	0.0198019801980198	0	0.239553125057284	0.0792079207920792	0.0131542371007253	0.319462856168354	0.51338636497311	0.0198019801980198	0.700769722002888	0.881482332959304	0.0198019801980198	0.292893218813452	0.449762836507594	0.158415841584158	0.320287132537091	0.518313142294658
erophylla_bombifrons	Gesneria_salicifolia	0.311320896198353	0.0396039603960396	0.508362779418142	0.773846291378455	0.0198019801980198	0.00117202737925723	0.0591523395760428	0.475247524752475	0	0.496169175134657	0.507126325399139	0.0396039603960396	0.661497571970466	0.838106449640877	0.0198019801980198	0.296558300504336	0.343052798324749	0.455445544554455	0.292893218813452	0.600390564252321
erophylla_bombifrons	Gesneria_scabra	0.588461700651609	0.495049504950495	0.491814651974254	0.793432800606912	0.0792079207920792	0.0633811063577892	0.574875767118476	0.0198019801980198	0	0.351600780945316	0.720924267411258	0.613861386138614	0.648413423728747	0.85682102540484	0.0594059405940594	0.34323470943001	0.705415520933469	0.0198019801980198	0.292893218813452	0.514545150748038
erophylla_bombifrons	Gesneria_shaferi	0.282436536564303	0.0396039603960396	0.459137243042517	0.778550244326254	0.0198019801980198	0.00204999656039305	0.0583997580776679	0.396039603960396	0.000673439717940399	0.445317315986217	0.486548325015842	0.0396039603960396	0.629252340119284	0.843537285364409	0.0198019801980198	0.297832831556734	0.343805316445503	0.396039603960396	0.296581035783696	0.578950551755184
erophylla_bombifrons	Gesneria_ventricosa	0.144856396934761	0.0198019801980198	0.484136363136271	0.81935029502982	0.811881188118812	0.00865897090862524	0.474911797962365	0.0198019801980198	0	0.0655220768581534	0.428265156474696	0.0198019801980198	0.640386245397138	0.876508959746053	0.891089108910891	0.312578674209684	0.614092126572474	0.0198019801980198	0.292893218813452	0.371398393949727
erophylla_bombifrons	Gesneria_viridiflora_subsp._acrochordonanthe	0.0577829681449298	0.0198019801980198	0.426519600610071	0.860512704810464	0.237623762376238	0.0280826132422567	0.418261075797697	0.396039603960396	0.00541560366751953	0.178310490188314	0.357963101706727	0.0198019801980198	0.642772138393831	0.910069351082661	0.198019801980198	0.342251610215586	0.620139412037147	0.396039603960396	0.31265727972552	0.439118501211997
erophylla_bombifrons	Gesneria_viridiflora_subsp._quisqueyana	0.524995065778096	0.297029702970297	0.463682385588922	0.784310288795795	0.0198019801980198	1.0547118733939e-16	0.464952832697364	0.0198019801980198	1.11022302462516e-16	0.384628725253566	0.678660727563634	0.316831683168317	0.630768162030639	0.847651755012775	0.0198019801980198	0.292893218813453	0.634089604491408	0.0198019801980198	0.292893218813453	0.561395287103141
erophylla_bombifrons	Gesneria_viridiflora_subsp._viridiflora	0.232065702598986	0.0198019801980198	0.55879807032823	0.834761294133836	0.0396039603960396	0.0124627496266107	0.170320754930681	0.554455445544555	0.0108576968338955	0.324411677512921	0.42290885295585	0.0198019801980198	0.688040504009789	0.88508107643228	0.118811881188119	0.30638348257258	0.422458984025089	0.752475247524752	0.311509431481889	0.513370407510089
erophylla_bombifrons	Rhytidophyllum_auriculatum	0.0955106300561611	0.0198019801980198	0.62266305910601	0.851230513334408	0.811881188118812	0.000884513704588669	0.341300099695942	0.613861386138614	0.0292660223041234	0.163268060512176	0.394674559709825	0.0198019801980198	0.738705386003438	0.895780043756436	0.930693069306931	0.296251957374846	0.511171737620954	0.554455445544555	0.344319320167722	0.439524629693304
erophylla_bombifrons	Rhytidophyllum_berteroanum	0.0599849534742281	0.0198019801980198	0.563559222817248	0.849304333091241	0.277227722772277	1.11022302462516e-16	0.369729428227968	0.178217821782178	0.0524440270168705	0.289040580577778	0.359861589570027	0.0198019801980198	0.707628493538602	0.896477860532177	0.415841584158416	0.292893218813453	0.545060892602731	0.138613861386139	0.356980102427049	0.495716426892969
erophylla_bombifrons	Rhytidophyllum_bicolor	0.194653564191306	0.0198019801980198	0.432316975498359	0.843699027008192	0.297029702970297	0	0.252123698219174	0.0396039603960396	5.72261622704962e-06	0.131026283436772	0.449195995618694	0.0198019801980198	0.602733393834555	0.875760780950388	0.198019801980198	0.292893218813452	0.472828689414861	0.0396039603960396	0.293045340227282	0.409401188756857
erophylla_bombifrons	Rhytidophyllum_bullatum	0.00664695330447096	0.0198019801980198	0.432253170433061	0.854796414406715	0.752475247524752	1.50261527647355e-05	0.289302156971875	0.554455445544555	0.00322469932885955	0.136783181556082	0.305295563107845	0.0198019801980198	0.643583685528868	0.905232849581353	0.811881188118812	0.293060203052173	0.486133855879407	0.178217821782178	0.304685791171068	0.416787868190838
erophylla_bombifrons	Rhytidophyllum_caribaeum	0.0682923024524285	0.0198019801980198	0.375767329659461	0.772570380501932	0.613861386138614	0.00314168434134232	0.216405407096357	0.198019801980198	0	0.150264370186116	0.370858721400679	0.0198019801980198	0.579441550358731	0.83423210237336	0.633663366336634	0.296141573154167	0.461872109223401	0.198019801980198	0.292893218813452	0.429486218830043
erophylla_bombifrons	Rhytidophyllum_crenulatum	0.00298915221211937	0.0198019801980198	0.395042682752114	0.825262048926992	0.217821782178218	0	0.012528344728728	0.217821782178218	0.000946750209232222	0.471985924074327	0.300216992844385	0.0198019801980198	0.626481506604601	0.879261657479317	0.217821782178218	0.292893218813452	0.314655530886657	0.336633663366337	0.294022211910281	0.613669704570789
erophylla_bombifrons	Rhytidophyllum_exsertum	0.186346332897199	0.0198019801980198	0.600770885005835	0.829430241500276	0.118811881188119	0.00679386862295491	0.18708928807409	0.99009900990099	0.00470811821371697	0.338865495953702	0.400803632628287	0.0198019801980198	0.716114617880561	0.871817766317496	0.158415841584158	0.300247770554052	0.407068580048277	0.792079207920792	0.29764909550241	0.5344578829374
erophylla_bombifrons	Rhytidophyllum_grande	0.176081318693567	0.0198019801980198	0.529856217413292	0.821437207491174	0.653465346534653	0.0436051672333735	0.514550860632893	0.099009900990099	0	0.149317358792638	0.442549233455507	0.0198019801980198	0.675345962314628	0.875265447872044	0.811881188118812	0.343590415837833	0.656103045990121	0.0594059405940594	0.292893218813452	0.419665394356254
erophylla_bombifrons	Rhytidophyllum_grandiflorum	0.00611792579803616	0.0198019801980198	0.524183730760863	0.849281867713679	0.0198019801980198	0.0271566681202073	0.473444827515242	0.099009900990099	0.00626685993927306	0.174299330248206	0.309376710022917	0.0198019801980198	0.671193901269471	0.89676993637309	0.0198019801980198	0.337925451945539	0.634273174359053	0.0198019801980198	0.31243229294436	0.432264769163884
erophylla_bombifrons	Rhytidophyllum_lanatum	0.00768808553688727	0.0198019801980198	0.379402579491357	0.863455876091995	0.732673267326733	5.76833820778722e-05	0.319566229391616	0.138613861386139	0.00754293841646461	0.231680706799205	0.302992672786555	0.0198019801980198	0.594759701547861	0.906850321344695	0.673267326732673	0.293195027141785	0.494548869590139	0.0396039603960396	0.307237777970398	0.470418497078008
erophylla_bombifrons	Rhytidophyllum_leucomallon	0.0931218742222989	0.0198019801980198	0.513256723625553	0.850941948972731	0.97029702970297	0	0.370440474885397	0.792079207920792	0.0486762981358817	0.174969593986393	0.392222786685761	0.0198019801980198	0.682063576594338	0.896933430114783	0.831683168316832	0.292893218813452	0.51423971198794	0.693069306930693	0.358061809849981	0.44442094863386
erophylla_bombifrons	Rhytidophyllum_lomense	0.0192094549623171	0.0198019801980198	0.546808548485905	0.832596175685805	0.792079207920792	0.00304016332485122	0.0770694481115481	0.217821782178218	0.000688423682779221	0.269443101096719	0.306753685531752	0.0198019801980198	0.68592416136469	0.888281344460606	1.00990099009901	0.295553603827406	0.36230922673848	0.217821782178218	0.294664772766693	0.492585902178877
erophylla_bombifrons	Rhytidophyllum_minus	0.0433831344445113	0.0198019801980198	0.44455480907272	0.809408979858562	0.851485148514851	0.00344647723849814	0.143965099350061	0.217821782178218	0	0.404627910508392	0.330440102245407	0.0198019801980198	0.63470127706086	0.876744779882819	0.930693069306931	0.298829245008335	0.415051404450931	0.217821782178218	0.292893218813452	0.570624276089385
erophylla_bombifrons	Rhytidophyllum_rupincola	0.00258903353263351	0.0198019801980198	0.377869111918876	0.849945308471853	0.118811881188119	0	0.00186966465274814	0.475247524752475	0	0.317364713745199	0.300897125138352	0.0198019801980198	0.571717050821102	0.887290924369197	0.118811881188119	0.292893218813452	0.299873799941161	0.633663366336634	0.292893218813452	0.533699498016131
erophylla_bombifrons	Rhytidophyllum_tomentosum	0.241671441433816	0.0198019801980198	0.582855008300899	0.815204100703993	0.752475247524752	0.0603553105709138	0.511266794628405	0.138613861386139	0	0.250409372481843	0.484469076124086	0.0198019801980198	0.703586577609731	0.874559561659177	0.95049504950495	0.361812451286675	0.646048818522588	0.0792079207920792	0.292893218813452	0.474060492825459
erophylla_bombifrons	Rhytidophyllum_vernicosum	0.00521162316111601	0.0198019801980198	0.467916926099331	0.859367575461235	0.653465346534653	2.47554081495793e-05	0.279345601691339	0.336633663366337	0.00382613024306077	0.186757090111381	0.304385219096344	0.0198019801980198	0.642527013024665	0.911313036169196	0.712871287128713	0.293143363996556	0.479124319725672	0.0396039603960396	0.305660426565303	0.435426200892321
erophylla_sezerkoni	glossophaga_longirostris	0.185021306461497	0.0198019801980198	0.70541875040926	0.869395326967351	0.514851485148515	0.00735300277489008	0.310406083710242	0.0594059405940594	0.00894645906617294	0.0714829750598823	0.423720413550881	0.0198019801980198	0.796233411209928	0.903716138850191	0.792079207920792	0.309531051675156	0.534604301062782	0.0594059405940594	0.311601147039606	0.369034789683435
erophylla_sezerkoni	glossophaga_soricina	0.328548147336083	0.0198019801980198	0.723357850934003	0.868135938948647	0.099009900990099	0.0816015320826862	0.325823408054353	0.0198019801980198	0.125463709938099	0.285622476983715	0.531424774053361	0.0198019801980198	0.801949674029996	0.900848077426402	0.099009900990099	0.376105095749448	0.516006455616567	0.0198019801980198	0.404993301676642	0.500491485747371
erophylla_sezerkoni	monophyllus_plethodon	0.287494545901456	0.0198019801980198	0.69077953491206	0.861783349088163	0.0198019801980198	0.021345804916355	0.203358058234269	0.0198019801980198	0.00297207682547694	0.0972148158984882	0.478800953925778	0.0198019801980198	0.798055933793832	0.887876164963511	0.0198019801980198	0.319453422110032	0.437147190801649	0.0198019801980198	0.300880515158425	0.387921907686568
erophylla_sezerkoni	monophyllus_redmani	0.875001417567668	0.415841584158416	0.762232962590353	0.889310250773999	0.0198019801980198	0.0308962707340871	0.246671376169896	0.0198019801980198	0.0238784283413754	0.197935022413633	0.873202535298003	0.772277227722772	0.83741043615729	0.916466061301682	0.0198019801980198	0.347422449607836	0.485315283771138	0.0198019801980198	0.340570018899378	0.458853183212508
erophylla_sezerkoni	phyllonecteris_aphylla	0.332626966016989	0.0198019801980198	0.698945094763158	0.840757016591494	0.574257425742574	0.060136936300057	0.428935253581727	0.138613861386139	9.55059403005887e-05	0.364157270686356	0.552743680984032	0.0198019801980198	0.786388968316579	0.888563022994806	0.277227722772277	0.359954718448572	0.56443814275496	0.0594059405940594	0.293393480577266	0.52203134541141
erophylla_sezerkoni	phyllonycteris_poeyi	0.358078617301795	0.0198019801980198	0.735551784610233	0.865505116026381	0.0198019801980198	0.0148333342515445	0.176615431302392	0.138613861386139	0.0425032044216365	0.359069675255784	0.539877795346065	0.0198019801980198	0.809359948600195	0.899034809550068	0.0198019801980198	0.329383207964985	0.44376843810911	0.198019801980198	0.360205589442729	0.550792792717872
erophylla_sezerkoni	orthorhyncus_cristatus	0.393452485224217	0.0198019801980198	0.783589101776306	0.889874355311901	0.099009900990099	0.00566036542360691	0.261067425696379	0.0198019801980198	0.00384717440067995	0.100437867071951	0.537744479317798	0.0198019801980198	0.85171819925707	0.916687087775401	0.099009900990099	0.307080549518501	0.473988650951052	0.0198019801980198	0.311032403144662	0.400791943398744
erophylla_sezerkoni	eulampis_holosericeus	0.389777366630733	0.0198019801980198	0.810624426569207	0.892140853668016	0.0594059405940594	0.0211135192598773	0.277105459646055	0.0198019801980198	0.0874670370549852	0.250038249986007	0.559657938450567	0.0198019801980198	0.869343046972891	0.923173845683632	0.0396039603960396	0.341329373460392	0.484308571099953	0.0198019801980198	0.392264338863951	0.481320823995713
erophylla_sezerkoni	eulampis_jugularis	0.32367562195247	0.0198019801980198	0.776666190150256	0.891091699836446	0.0198019801980198	0.0179590212525785	0.188845374599218	0.0396039603960396	0.00112774350394878	0.102427403270733	0.46705727252823	0.0198019801980198	0.840160593331976	0.912725017793978	0.0396039603960396	0.324215617486888	0.451256383909245	0.0396039603960396	0.297551930450674	0.385210044723448
erophylla_sezerkoni	cyanophaia_bicolor	0.192672085778574	0.0198019801980198	0.723563204558275	0.861928103277118	0.851485148514851	0.00701230262972766	0.443363937682422	0.0198019801980198	2.29098299872721e-05	0.0205296707207128	0.423242140556698	0.0198019801980198	0.804617879196679	0.890606699177136	0.97029702970297	0.312294491044418	0.568556473301844	0.0198019801980198	0.293765864388181	0.334842484338002
erophylla_sezerkoni	mellisuga_minima	0.463917457455609	0.0198019801980198	0.812449640526507	0.901642403752626	0.0396039603960396	0.0177415119022019	0.412926264463902	0.0198019801980198	0.0345559945773034	0.148150523899272	0.60383614385538	0.0198019801980198	0.87779860083464	0.930723550585781	0.0396039603960396	0.323425439718027	0.567930049490429	0.0198019801980198	0.357385028051336	0.431580538099918
erophylla_sezerkoni	anthracothorax_mango	0.469910539333486	0.0198019801980198	0.795372134326652	0.894416873926651	0.0396039603960396	0.0812004083598048	0.426805446522035	0.0198019801980198	0.0898125893251637	0.245047415995511	0.612663075424023	0.0198019801980198	0.86321886049534	0.930718491934286	0.0198019801980198	0.378131213168683	0.560370218165061	0.0198019801980198	0.37074512390353	0.480962596245864
erophylla_sezerkoni	trochilus_polytmus	0.546768924575739	0.0198019801980198	0.772756619878711	0.889128673298491	0.0396039603960396	0.0291887008753927	0.396997453636702	0.0198019801980198	0.0453330637287469	0.276026599649995	0.646946948821674	0.0198019801980198	0.846221481685677	0.925096917567155	0.0396039603960396	0.346748086022998	0.549113692658355	0.0198019801980198	0.354506580132127	0.513187779398127
erophylla_sezerkoni	anthracothorax_dominicus	0.483109918101392	0.0198019801980198	0.823881091572739	0.906792275406602	0.0792079207920792	0.0157057024746795	0.431017688501111	0.0198019801980198	0.0288661831020517	0.177488992998022	0.609662414362383	0.0198019801980198	0.882166981634223	0.935685251387897	0.0198019801980198	0.313948273304472	0.562125425072563	0.0198019801980198	0.350696566228353	0.452598971858101
erophylla_sezerkoni	chlorostilbon_swainsonii	0.296005235881986	0.0198019801980198	0.803261819929599	0.906433288132805	0.0792079207920792	0.0435844206822592	0.263054634479735	0.0198019801980198	0.0071733914539075	0.064867310294708	0.488467438670972	0.0198019801980198	0.871998673016978	0.936396768343001	0.099009900990099	0.346196632558071	0.477357076989941	0.0198019801980198	0.321584328832416	0.377129647334808
erophylla_sezerkoni	chlorostilbon_maugaeus	0.54359366186276	0.0198019801980198	0.776409928087209	0.890830594555557	0.118811881188119	0.147405839169736	0.535151281706731	0.0198019801980198	0.073394708096895	0.254511004094527	0.652816885053823	0.0198019801980198	0.85463370645267	0.918423651803677	0.0198019801980198	0.427314752553493	0.617281799817391	0.0198019801980198	0.365085699865555	0.487965265268159
erophylla_sezerkoni	anthracothorax_viridis	0.567010721750906	0.0198019801980198	0.774240897998696	0.886437461531402	0.099009900990099	0.0947209627784708	0.539418094630659	0.0198019801980198	0.0440628329552693	0.285256186309772	0.656904648901281	0.0198019801980198	0.856475905383489	0.91532929052629	0.0198019801980198	0.389120364171117	0.614331951608203	0.0198019801980198	0.362463187090471	0.498860025056634
erophylla_sezerkoni	archilocus_colubris	0.218832453481253	0.0198019801980198	0.732615257890863	0.859606626059077	0.0594059405940594	0.113191263692261	0.203166577937955	0.574257425742574	0.138616459508798	0.258640775388543	0.465391371969658	0.0198019801980198	0.79224981528599	0.896274774396147	0.0198019801980198	0.391641386445833	0.440133084486823	0.673267326732673	0.419472261603042	0.500208529280498
erophylla_sezerkoni	chlorostilbon_ricordii	0.122431377490438	0.0198019801980198	0.788402167787194	0.897141333788631	0.97029702970297	0.0736952434999836	0.140147156356394	0.178217821782178	0.117032975530943	0.301430970571812	0.398857956213586	0.0198019801980198	0.860887952757813	0.927705661110735	0.851485148514851	0.373285759640434	0.414012588026234	0.574257425742574	0.367388856931384	0.491107005136849
erophylla_sezerkoni	mellisuga_helenae	0.113506068167488	0.0198019801980198	0.773058922494375	0.888943317247665	0.0396039603960396	0.0605084394508064	0.111766497453036	0.653465346534653	0.0667438961511423	0.27592781700657	0.39285740872589	0.0198019801980198	0.848604021409193	0.922846368187041	0.0198019801980198	0.357747123821558	0.385332097697461	0.772277227722772	0.352595793606612	0.491514382591672
erophylla_sezerkoni	Gesneria_acaulis	0.479821796917735	0.0198019801980198	0.738387577178526	0.873259244517869	0.0792079207920792	0.0687416253567072	0.454602332229169	0.0198019801980198	0.000994903656878698	0.157966872725044	0.594148536879874	0.0198019801980198	0.81881707779892	0.900319717813438	0.0396039603960396	0.359601340989244	0.567197202680704	0.0198019801980198	0.298673211425148	0.418246329102482
erophylla_sezerkoni	Gesneria_bracteosa	0.174157462263311	0.0198019801980198	0.708802667772743	0.860489794429839	0.0198019801980198	0.00427333824473253	0.057298888125032	0.376237623762376	0.0124526569354209	0.284433180452831	0.446653033311563	0.0198019801980198	0.80193036357619	0.89574335644768	0.0198019801980198	0.313591270978276	0.369670822773657	0.237623762376238	0.314338816174423	0.47599698482909
erophylla_sezerkoni	Gesneria_calycosa	0.463718997358511	0.0198019801980198	0.717478391953044	0.854826791993851	0.0198019801980198	0.0638189590587262	0.375117101613735	0.0198019801980198	0	0.233648827391087	0.623710611134789	0.0198019801980198	0.799000544150979	0.891726872714933	0.0198019801980198	0.354393100089834	0.550112740734047	0.0198019801980198	0.292893218813452	0.43184803731048
erophylla_sezerkoni	Gesneria_christii	0.144163287938334	0.0198019801980198	0.729840518472313	0.846949053287589	0.673267326732673	0.0293620580706288	0.246902462979869	0.0792079207920792	0.00653067276718536	0.118448611168511	0.402950762212786	0.0198019801980198	0.795388027004612	0.882001253304567	0.792079207920792	0.339381722350151	0.471968102973248	0.138613861386139	0.314882596055719	0.41270613999516
erophylla_sezerkoni	Gesneria_citrina	0.175839936922659	0.0198019801980198	0.681948405138609	0.843724056099933	0.613861386138614	0.046192503427855	0.289652624244701	0.336633663366337	0	0.330488910353819	0.449201012939787	0.0198019801980198	0.783767249551063	0.887651386722624	0.574257425742574	0.357318303979396	0.517439408914425	0.237623762376238	0.292893218813452	0.497685478779268
erophylla_sezerkoni	Gesneria_cubensis	0.382160740569079	0.0198019801980198	0.748372271544413	0.872609165717855	0.0198019801980198	0.0788129869732114	0.31702776857907	0.0198019801980198	0.00961641564110784	0.216153583923733	0.53455767290843	0.0198019801980198	0.824137265801717	0.912300776358016	0.0396039603960396	0.3822956085722	0.513385035315169	0.0198019801980198	0.3209355582861	0.471094874082133
erophylla_sezerkoni	Gesneria_cuneifolia	0.501778439745352	0.0198019801980198	0.715313798723659	0.859971001655728	0.0396039603960396	0.0666551021275947	0.429853027686689	0.0198019801980198	0.000709881045121508	0.271603775972351	0.622291782923317	0.0198019801980198	0.794571086707414	0.900068998249174	0.0792079207920792	0.373619179618774	0.582404242821563	0.0198019801980198	0.295204472065011	0.474087084652038
erophylla_sezerkoni	Gesneria_decapleura	0.172373456518947	0.0198019801980198	0.655901945266671	0.848368947314887	0.396039603960396	0.0897684521594273	0.347127497206664	0.0198019801980198	0.00191259906075231	0.0367377898054396	0.425134189285929	0.0198019801980198	0.769315829539637	0.883764780380738	0.376237623762376	0.392904703560023	0.531033426011025	0.0198019801980198	0.30469657096051	0.347622087376086
erophylla_sezerkoni	Gesneria_duchartreoides	0.179469501436812	0.0198019801980198	0.72322049055823	0.866820858407838	0.0198019801980198	0.0120236772512108	0.0477128347123398	0.475247524752475	0.0104393083976794	0.426372180717576	0.449282030251602	0.0198019801980198	0.811364446556332	0.896490342584576	0.0198019801980198	0.326158884446051	0.363498512437371	0.336633663366337	0.313821868663709	0.567891749879112
erophylla_sezerkoni	Gesneria_ekmanii	0.239510669502982	0.0198019801980198	0.698785149750014	0.860922928836226	0.178217821782178	0.0264841908476869	0.245324277313233	0.0594059405940594	0.0133390454282629	0.0575841230522982	0.440245954611467	0.0198019801980198	0.796551915572289	0.892039056073061	0.257425742574257	0.336397265341496	0.464786571347816	0.0792079207920792	0.313134626519527	0.354042410879501
erophylla_sezerkoni	Gesneria_exserta	0.340418860718069	0.0198019801980198	0.736770159072567	0.869356294060144	0.198019801980198	0.0340906931545093	0.380861753971004	0.0198019801980198	0.0276608810148432	0.225554421739039	0.529529663088584	0.0198019801980198	0.805964978900263	0.905256252609389	0.198019801980198	0.345629126063217	0.548580414903131	0.0198019801980198	0.336273960284645	0.447607774736314
erophylla_sezerkoni	Gesneria_fruticosa	0.343672523097935	0.0198019801980198	0.706337415100056	0.859756903768437	0.0198019801980198	0.0226504070601849	0.150144061534223	0.0792079207920792	0.00221552119495914	0.2427225079789	0.540867164146271	0.0198019801980198	0.799793843486781	0.88575855321408	0.0198019801980198	0.337291193961225	0.428493282858878	0.0594059405940594	0.30600096090143	0.462532922140062
erophylla_sezerkoni	Gesneria_heterochroa	0.0546809476917952	0.0198019801980198	0.700098052963258	0.856989178852969	0.930693069306931	0.0280083487859034	0.0940456481507912	0.851485148514851	0.0153829456360117	0.297114353637916	0.349328629579172	0.0198019801980198	0.788580735422611	0.89547540477389	0.693069306930693	0.335723645958074	0.388229522852427	0.871287128712871	0.313714446449593	0.481962278682661
erophylla_sezerkoni	Gesneria_humilis	0.0745304332749424	0.0198019801980198	0.724772395517626	0.879583325046956	0.693069306930693	0.033470681974932	0.102256591055142	0.95049504950495	0.0240594192420581	0.273946376726388	0.36950240828177	0.0198019801980198	0.826445570595052	0.914312631269994	0.871287128712871	0.343884436240952	0.397776296914704	0.772277227722772	0.325040859473193	0.462443201458624
erophylla_sezerkoni	Gesneria_libanensis	0.103860911768519	0.0198019801980198	0.698204610537565	0.855894896899574	0.0198019801980198	0.00691886607175701	0.0573333516110565	0.514851485148515	0.00501839918000022	0.300742981892705	0.390300704496249	0.0198019801980198	0.785480477531601	0.894732486299732	0.0396039603960396	0.319064248304816	0.364872678246189	0.455445544554455	0.305402673923728	0.496795731282757
erophylla_sezerkoni	Gesneria_nipensis	0.169901906102485	0.0198019801980198	0.701086622126591	0.845676383699067	0.0198019801980198	0.046158750379537	0.14122938226818	0.435643564356436	0.0168669625050127	0.331748977553309	0.427046565648554	0.0198019801980198	0.795956779403912	0.890083634038736	0.0198019801980198	0.357362247726676	0.417949447198726	0.396039603960396	0.318329445816236	0.501650665267056
erophylla_sezerkoni	Gesneria_pedicellaris	0.285588143238148	0.0198019801980198	0.710432566272363	0.856941943422929	0.198019801980198	0.00809547836790476	0.305147826288188	0.138613861386139	0	0.356468499245685	0.500966398954002	0.0198019801980198	0.796032863184258	0.893641934442301	0.217821782178218	0.311448158523981	0.524042792655965	0.138613861386139	0.292893218813452	0.512724069758242
erophylla_sezerkoni	Gesneria_pedunculosa	0.457082190694742	0.0198019801980198	0.716160262759007	0.867758748451087	0.178217821782178	0.189170176756447	0.482429733455734	0.0594059405940594	0.0164136668847049	0.381066880718908	0.599398811338114	0.0198019801980198	0.809165869132856	0.899835340039663	0.0396039603960396	0.434064265850462	0.576827156478374	0.0594059405940594	0.330168210898701	0.543291429403508
erophylla_sezerkoni	Gesneria_pulverulenta	0.0990908784928082	0.0198019801980198	0.687672502174051	0.854663745250218	0.831683168316832	0.0234036592520917	0.272732266881409	0.0396039603960396	0.00445321170564392	0.0242916327108537	0.371806171154373	0.0198019801980198	0.770852527925175	0.88629565573104	0.95049504950495	0.328809350560169	0.492264428402164	0.0396039603960396	0.305781534712068	0.332008103562498
erophylla_sezerkoni	Gesneria_pumila	0.560570829300442	0.0198019801980198	0.707833205769648	0.86669283632115	0.0198019801980198	0.0230864493060081	0.339043440926543	0.0198019801980198	0	0.143217972322849	0.625074975886627	0.0198019801980198	0.794371918499091	0.90374723209931	0.0396039603960396	0.343213670609826	0.545912714462126	0.0198019801980198	0.292893218813452	0.430103226390197
erophylla_sezerkoni	Gesneria_purpurascens	0.169952832320442	0.0198019801980198	0.713662751729348	0.862577688184305	0.0198019801980198	0.00926800001024538	0.0426764752140614	0.396039603960396	0.0192840368424632	0.419179328017175	0.446364960010669	0.0198019801980198	0.793921066850469	0.886731762882826	0.0198019801980198	0.323940726094574	0.363859217560602	0.257425742574257	0.32210427925203	0.534049167154226
erophylla_sezerkoni	Gesneria_reticulata	0.435075906342136	0.0198019801980198	0.759988729796759	0.867422737675614	0.0198019801980198	0.0221757932533458	0.158591233109667	0.0198019801980198	0.0127415851685737	0.245721753275376	0.584022455993328	0.0198019801980198	0.826246500840414	0.901500675473626	0.0198019801980198	0.33925042712351	0.431602288991945	0.0198019801980198	0.327081992256396	0.478218916534683
erophylla_sezerkoni	Gesneria_salicifolia	0.163933215236627	0.0198019801980198	0.703556215991386	0.852813100441476	0.0198019801980198	0.00568962799562759	0.0341143470007063	0.415841584158416	0.000600691158102951	0.3916919721902	0.445354695494314	0.0198019801980198	0.801615413645704	0.900363885640164	0.0198019801980198	0.317509191750723	0.353081249385043	0.257425742574257	0.295856083849854	0.531995021437389
erophylla_sezerkoni	Gesneria_scabra	0.351654942326109	0.0198019801980198	0.704407666822149	0.871294594118076	0.257425742574257	0.0995635352466135	0.396801545694535	0.138613861386139	0	0.361643714669111	0.552834820361168	0.0198019801980198	0.796327150297829	0.902721165557154	0.217821782178218	0.385376842105837	0.574564548445309	0.0396039603960396	0.292893218813452	0.497998271025697
erophylla_sezerkoni	Gesneria_shaferi	0.170295943444044	0.0198019801980198	0.704531071522676	0.861650383187788	0.0198019801980198	0.00715339962311588	0.0315629371251232	0.336633663366337	0.00135160954643143	0.366733584747404	0.446490921343114	0.0198019801980198	0.799095526855145	0.891046289823563	0.0198019801980198	0.319897233715971	0.350948992364847	0.178217821782178	0.298799988066465	0.513905192125251
erophylla_sezerkoni	Gesneria_ventricosa	0.266048626460207	0.0198019801980198	0.732294325258641	0.860567548316107	0.178217821782178	0.0367091937193303	0.299345307508999	0.0198019801980198	0.000404913102740834	0.0571504641061542	0.476105685952964	0.0198019801980198	0.810509023233387	0.89301494191117	0.198019801980198	0.352568573779885	0.486106852073587	0.0198019801980198	0.295830852986704	0.370176261483283
erophylla_sezerkoni	Gesneria_viridiflora_subsp._acrochordonanthe	0.202304800732443	0.0198019801980198	0.6982155973906	0.853821814207097	0.594059405940594	0.0995260040989138	0.377821639303364	0.0198019801980198	0.0026184256851658	0.0192192885955727	0.431013843922633	0.0198019801980198	0.778534438486901	0.903626701528516	0.396039603960396	0.402204190095347	0.535685007476131	0.0198019801980198	0.308229279256786	0.329195506415522
erophylla_sezerkoni	Gesneria_viridiflora_subsp._quisqueyana	0.333896112529455	0.0198019801980198	0.71599756437367	0.852393963363362	0.0594059405940594	0.0531406050627352	0.285210955664324	0.158415841584158	0.0276569233951609	0.35229876494245	0.543403083188217	0.0198019801980198	0.800733714233985	0.893449104573393	0.0594059405940594	0.358691006709164	0.509443541682579	0.138613861386139	0.344558174484836	0.557082891421721
erophylla_sezerkoni	Gesneria_viridiflora_subsp._viridiflora	0.18322795656449	0.0198019801980198	0.732978855298294	0.869713789937307	0.0198019801980198	0.0141919074090595	0.106790411440084	0.495049504950495	0.0129841097696514	0.3744674246657	0.427320200203813	0.0198019801980198	0.821776646345228	0.914278787810633	0.0198019801980198	0.328108178919015	0.393528923126499	0.495049504950495	0.316369279240028	0.526010806453366
erophylla_sezerkoni	Rhytidophyllum_auriculatum	0.313219929883026	0.0198019801980198	0.768052673288643	0.89615335752515	0.118811881188119	0.0444217955625776	0.290105020021843	0.0198019801980198	0.0173255128344122	0.120004954290262	0.526418481987073	0.0198019801980198	0.857924779363612	0.931150206296992	0.099009900990099	0.347276121119176	0.489745839700198	0.0198019801980198	0.329737712591758	0.416445198552387
erophylla_sezerkoni	Rhytidophyllum_berteroanum	0.194933019278036	0.0198019801980198	0.733096184160658	0.884069933446819	0.138613861386139	0.192527679838649	0.422723003954996	0.118811881188119	0.0483586883375201	0.186494375141445	0.451012776193863	0.0198019801980198	0.824700161884394	0.923539025365811	0.158415841584158	0.44419211214704	0.576886051400614	0.158415841584158	0.355322014060814	0.45527175828647
erophylla_sezerkoni	Rhytidophyllum_bicolor	0.38732973089612	0.0198019801980198	0.71244078442848	0.847530282842647	0.0198019801980198	0.0232866689278414	0.177659558777828	0.0198019801980198	3.06066193456189e-06	0.0375195961685568	0.535852501640222	0.0198019801980198	0.798628270366912	0.883726501492653	0.0198019801980198	0.331487733126111	0.442382132543448	0.0198019801980198	0.29306464000291	0.347132617828069
erophylla_sezerkoni	Rhytidophyllum_bullatum	0.118111348075499	0.0198019801980198	0.713973155446576	0.855718546716545	0.732673267326733	0.0230656935580734	0.257190664486763	0.0198019801980198	0.00648569669284771	0.0296899058439112	0.379029118892329	0.0198019801980198	0.779888609143333	0.889651478826265	0.930693069306931	0.328704617278608	0.476352278705597	0.0792079207920792	0.307095155632335	0.336862266807849
erophylla_sezerkoni	Rhytidophyllum_caribaeum	0.0553571464978094	0.0198019801980198	0.678945373765496	0.867481670569135	0.554455445544555	0	0.0813464092732865	0.277227722772277	0	0.158907593568468	0.363484961879891	0.0198019801980198	0.772203594900085	0.893970357809922	0.534653465346535	0.292893218813452	0.387109750436854	0.257425742574257	0.292893218813452	0.434897389633942
erophylla_sezerkoni	Rhytidophyllum_crenulatum	0.0135379137051018	0.0198019801980198	0.699276168691893	0.861135291943774	0.415841584158416	0.0039757544216022	0.0344229057030565	0.356435643564356	0.000459390484045719	0.300392563140302	0.327429549111898	0.0198019801980198	0.795406944684449	0.903233406724617	0.396039603960396	0.311362135467071	0.35073582711046	0.633663366336634	0.293202916508303	0.515596301965196
erophylla_sezerkoni	Rhytidophyllum_exsertum	0.154312097316706	0.0198019801980198	0.756503157717739	0.873447608024817	0.0396039603960396	0.0442693951089429	0.13729633364385	0.891089108910891	0.0633772200874107	0.357193206579942	0.415830525855158	0.0198019801980198	0.851255099753563	0.917771073603021	0.0396039603960396	0.35003634173313	0.409436727491377	0.851485148514851	0.35025518848938	0.532853543701787
erophylla_sezerkoni	Rhytidophyllum_grande	0.475864139546538	0.0198019801980198	0.753627187329247	0.875134691325058	0.138613861386139	0.0764052928385283	0.478347019977897	0.0198019801980198	9.74947558312067e-06	0.0905880499811218	0.578478657696359	0.0198019801980198	0.819761248733092	0.909916380955632	0.198019801980198	0.376624665323491	0.591885722596739	0.0198019801980198	0.293078850049061	0.384303186587914
erophylla_sezerkoni	Rhytidophyllum_grandiflorum	0.0782819794554581	0.0198019801980198	0.774300932501639	0.892656439663285	0.0396039603960396	0.14716853530332	0.389955914558621	0.099009900990099	0.00520733673988061	0.0495580142274863	0.358524766941885	0.0198019801980198	0.857952109094541	0.928875492177531	0.0198019801980198	0.422409870896748	0.549980687458694	0.118811881188119	0.31063211927521	0.355811437319934
erophylla_sezerkoni	Rhytidophyllum_lanatum	0.146614826792799	0.0198019801980198	0.710756596761557	0.854657031926722	0.574257425742574	0.0366750580450555	0.273009924159641	0.0396039603960396	0.0165118572520365	0.0676112698234143	0.397521799415036	0.0198019801980198	0.793742041075773	0.890354345076425	0.772277227722772	0.342137428003332	0.491077654249875	0.0396039603960396	0.313963770325449	0.367927055737956
erophylla_sezerkoni	Rhytidophyllum_leucomallon	0.296475066973118	0.0198019801980198	0.732048049275058	0.867946114716455	0.0198019801980198	0.0370700117612094	0.241329807377946	0.0396039603960396	0.0419584392625813	0.136775230231389	0.501353897255571	0.0198019801980198	0.814299774708465	0.905004045155026	0.0396039603960396	0.345280749918313	0.465518540329107	0.0396039603960396	0.352510148196113	0.425713376966774
erophylla_sezerkoni	Rhytidophyllum_lomense	0.0582875253203242	0.0198019801980198	0.700587886376281	0.849035547407564	0.752475247524752	0.0293371830889708	0.0906083230583781	0.693069306930693	0.033262851936535	0.101187750658788	0.348005170486595	0.0198019801980198	0.809362122789223	0.896907132694817	0.95049504950495	0.330816416437616	0.375241559814478	1.00990099009901	0.322654073916339	0.383437994365796
erophylla_sezerkoni	Rhytidophyllum_minus	0.0723275828154453	0.0198019801980198	0.702196708089019	0.860527648777278	0.118811881188119	0.0185078342107874	0.0694281603680677	0.0396039603960396	0.118602980722707	0.314997582145952	0.374966291925579	0.0198019801980198	0.794058742061675	0.896407844459267	0.217821782178218	0.334782194745558	0.378978004269027	0.118811881188119	0.375886941335999	0.497445334896506
erophylla_sezerkoni	Rhytidophyllum_rupincola	0.0109264053854856	0.0198019801980198	0.701976802061835	0.854864790092398	0.198019801980198	0.00270971542819235	0.0182755050367124	0.752475247524752	0	0.168776748861175	0.322641998823194	0.0198019801980198	0.796191764799859	0.894003751734068	0.198019801980198	0.307110674636291	0.333177206347503	0.732673267326733	0.292893218813452	0.415423558063009
erophylla_sezerkoni	Rhytidophyllum_tomentosum	0.478316468751169	0.0198019801980198	0.751219950036444	0.87307466993876	0.158415841584158	0.0557272957039221	0.493393250199355	0.0198019801980198	0.0074724816017594	0.13266543705737	0.601840044121538	0.0198019801980198	0.832074451076228	0.906217150048578	0.0594059405940594	0.348440074501318	0.591132859783723	0.0198019801980198	0.315484999308054	0.414603691498221
erophylla_sezerkoni	Rhytidophyllum_vernicosum	0.0988953209901795	0.0198019801980198	0.692679946574631	0.852042190047522	0.95049504950495	0.0301280634208584	0.250176246655998	0.0396039603960396	0.008070191300558	0.0295498697531577	0.368844999062817	0.0198019801980198	0.780821104980041	0.891119262248348	0.831683168316832	0.332955865480435	0.470511729190545	0.0396039603960396	0.310760058349215	0.33499434555172
eulampis_holosericeus	eulampis_jugularis	0.577724727720334	0.0198019801980198	0.831603039219807	0.913726708559425	0.0198019801980198	0.0205998777244151	0.265954889368199	0.0792079207920792	0.000693695570380959	0.238276491522016	0.680668954492356	0.0198019801980198	0.883669974341645	0.937881423049852	0.0198019801980198	0.30337188084515	0.503441407042859	0.0594059405940594	0.29841969418763	0.468725003016576
eulampis_holosericeus	cyanophaia_bicolor	0.413806856578342	0.0198019801980198	0.802261214280727	0.904626876750089	0.0198019801980198	0	0.276455221719698	0.0198019801980198	1.60601938825444e-05	0.100828483954501	0.578524505930199	0.0198019801980198	0.863852176147558	0.928694255390464	0.0198019801980198	0.292893218813452	0.50511582667484	0.0198019801980198	0.293618132430151	0.380301358765015
eulampis_holosericeus	mellisuga_minima	0.513228376763421	0.0198019801980198	0.848446769908379	0.918823397187421	0.0198019801980198	0	0.426417729103863	0.0198019801980198	0.0268199553742177	0.394523860028566	0.605694911965874	0.0198019801980198	0.901678732009221	0.945010085992188	0.0198019801980198	0.292893218813452	0.525510729547581	0.0198019801980198	0.352068393223064	0.566606727821567
eulampis_holosericeus	anthracothorax_mango	0.675176949158499	0.0198019801980198	0.830731799013115	0.907893311880626	0.0198019801980198	0.057305385957674	0.497714173488174	0.0198019801980198	0.0758921520138463	0.461029281224402	0.732987898913211	0.0198019801980198	0.889740320487334	0.941492658158395	0.0198019801980198	0.374256687803436	0.601345536817482	0.0198019801980198	0.378909684879679	0.59806920312182
eulampis_holosericeus	trochilus_polytmus	0.690032114201778	0.0198019801980198	0.832885320721555	0.910368377667082	0.0198019801980198	0.0556451095878896	0.469838773807304	0.0198019801980198	0.0511925310734072	0.45958096245867	0.737862696936282	0.0198019801980198	0.896780507338822	0.943836797348212	0.0198019801980198	0.380036422032042	0.579843627667173	0.0198019801980198	0.367039559520169	0.589063614472256
eulampis_holosericeus	anthracothorax_dominicus	0.491887359086556	0.0198019801980198	0.854555818696815	0.924464917781766	0.0198019801980198	0	0.325653590347896	0.0198019801980198	0.038206445036999	0.337094129093302	0.588521140848109	0.0198019801980198	0.905261188501089	0.949023391474797	0.0198019801980198	0.292893218813452	0.481787629331666	0.0198019801980198	0.363292952704577	0.534624698733584
eulampis_holosericeus	chlorostilbon_swainsonii	0.222611503011571	0.0198019801980198	0.819089615983491	0.920719630953051	0.792079207920792	0.0951276972867846	0.263193323847129	0.0792079207920792	0.0125518977211828	0.169518048543577	0.445498123087139	0.0198019801980198	0.881273560922758	0.947170378353517	0.792079207920792	0.384911956325939	0.489104870902865	0.099009900990099	0.331019019161239	0.431928885637035
eulampis_holosericeus	chlorostilbon_maugaeus	0.666408114490607	0.0198019801980198	0.835161190049035	0.9128179264664	0.0198019801980198	0.00750263787165489	0.364172718209356	0.0198019801980198	0.0325836588456116	0.564479232417159	0.704773022841089	0.0198019801980198	0.894724954923774	0.943208699100862	0.0198019801980198	0.323253439982294	0.532136287876907	0.0396039603960396	0.34461152832712	0.63872025689777
eulampis_holosericeus	anthracothorax_viridis	0.659515261068358	0.0198019801980198	0.823143064083033	0.911049519845948	0.0198019801980198	0.00958718111800265	0.402655386211028	0.0198019801980198	0.0265880651439235	0.482195377980391	0.703493262441657	0.0198019801980198	0.888891625103655	0.941632545061825	0.0198019801980198	0.32617182200278	0.548789309737294	0.0198019801980198	0.340745845091991	0.59658865310645
eulampis_holosericeus	archilocus_colubris	0.224080862798563	0.0198019801980198	0.801333485594228	0.905976597203046	0.356435643564356	0.0907448361021112	0.245550855851765	0.257425742574257	0.0872166552818506	0.229622711085102	0.432197275555785	0.0198019801980198	0.867386135717695	0.929884536850322	0.930693069306931	0.360656994947362	0.467270633112914	0.653465346534653	0.389835013326943	0.46495254412104
eulampis_holosericeus	chlorostilbon_ricordii	0.214249968851295	0.0198019801980198	0.837023642905516	0.92465364148219	0.0198019801980198	0.00439629690142779	0.0509317008537971	0.455445544554455	0.0286020496530814	0.299162886776206	0.432561035967279	0.0198019801980198	0.903118480018403	0.950835200350873	0.0198019801980198	0.31642689497399	0.366387919725687	0.435643564356436	0.311476230977115	0.477780383958837
eulampis_holosericeus	mellisuga_helenae	0.200470693969071	0.0198019801980198	0.828522912954372	0.91485878333015	0.0198019801980198	0.0139734330799585	0.0961035324325034	0.435643564356436	0.00462635859946281	0.254848552633864	0.446334977750142	0.0198019801980198	0.891554965857551	0.943340147731225	0.0198019801980198	0.32964289142135	0.388604330343442	0.138613861386139	0.300817291056873	0.458118209132578
eulampis_holosericeus	Gesneria_acaulis	0.537521333838203	0.0198019801980198	0.819959782098977	0.903212655032378	0.0198019801980198	0.0478345573252858	0.437621086539963	0.0198019801980198	0.00370682622439681	0.243872586628348	0.664339936659459	0.0198019801980198	0.886731609785917	0.937729642781675	0.0198019801980198	0.369548793143499	0.575427585421406	0.0198019801980198	0.310820768731873	0.484874537353994
eulampis_holosericeus	Gesneria_bracteosa	0.185554658104636	0.0198019801980198	0.781020809357567	0.901764851151407	0.0198019801980198	0.0283787141028293	0.164403218481196	0.534653465346535	0.00271950534210859	0.395587149538481	0.442466968523127	0.0198019801980198	0.864747970958461	0.935119853557477	0.0198019801980198	0.34907925186004	0.429500355642456	0.316831683168317	0.300209183339615	0.53364773429836
eulampis_holosericeus	Gesneria_calycosa	0.310202241761008	0.0198019801980198	0.798505406882567	0.89673525958069	0.495049504950495	0.0402253561125519	0.354314429234905	0.118811881188119	0	0.288531622718932	0.521711790865883	0.0198019801980198	0.87061546187225	0.933860740343187	0.396039603960396	0.364047531310664	0.537544763433551	0.0792079207920792	0.292893218813452	0.463761508826773
eulampis_holosericeus	Gesneria_christii	0.0670908646796134	0.0198019801980198	0.784189853094423	0.898411097290323	0.297029702970297	0.0282559046817874	0.287774876255443	0.0594059405940594	0.0062832361846024	0.0352353105427025	0.350649519756267	0.0198019801980198	0.847190198512576	0.924736411981683	0.277227722772277	0.321139208137201	0.505517596514256	0.178217821782178	0.319622858675902	0.353868603000016
eulampis_holosericeus	Gesneria_citrina	0.155108889173466	0.0198019801980198	0.790219355156135	0.900999440348642	0.97029702970297	0.0740842536935621	0.257384382202284	0.297029702970297	0.000559825563071947	0.262848897555991	0.422563702416104	0.0198019801980198	0.85880715590364	0.929680299343285	0.831683168316832	0.385333901354941	0.496520878749673	0.198019801980198	0.293734356013679	0.471213135123592
eulampis_holosericeus	Gesneria_cubensis	0.158073306604584	0.0198019801980198	0.796681407342291	0.897941994726612	0.277227722772277	0.122692631707056	0.256385297741201	0.277227722772277	0.00497892635603503	0.262131494339582	0.406915651114072	0.0198019801980198	0.867599376209295	0.928371855650623	0.099009900990099	0.416567705796892	0.465177601601675	0.376237623762376	0.315390941855863	0.448581475580545
eulampis_holosericeus	Gesneria_cuneifolia	0.369902879327834	0.0198019801980198	0.793559363850815	0.904342574143337	0.118811881188119	0.056648532783331	0.360822630526793	0.198019801980198	0.0204682519787268	0.423096536108234	0.539464703819171	0.0198019801980198	0.872026746624133	0.93734159505829	0.118811881188119	0.37085785949924	0.539847154675877	0.138613861386139	0.321578705113418	0.545733649492268
eulampis_holosericeus	Gesneria_decapleura	0.144241300763309	0.0198019801980198	0.796775888773644	0.891264465821239	0.316831683168317	0.0921106451539457	0.292828549017747	0.0198019801980198	0.00191595870410644	0.0849846668483095	0.387917961581939	0.0198019801980198	0.857968921099939	0.915599678313038	0.257425742574257	0.361621271636208	0.508297841079678	0.0594059405940594	0.307295061542685	0.375259432662193
eulampis_holosericeus	Gesneria_duchartreoides	0.210880459877731	0.0198019801980198	0.796356562848075	0.903571517349042	0.0198019801980198	0.0410014615590624	0.150856014958379	0.594059405940594	0.0060800153928804	0.462867147098694	0.456576601471163	0.0198019801980198	0.877538546057469	0.934994901278404	0.0198019801980198	0.360661967585408	0.427985639045565	0.396039603960396	0.304686220386546	0.571238399096753
eulampis_holosericeus	Gesneria_ekmanii	0.0687379854976794	0.0198019801980198	0.785653889617389	0.892155106593275	0.099009900990099	0.0977241931233717	0.337033490547001	0.138613861386139	0.005042934349508	0.0708087963719277	0.359043170653316	0.0198019801980198	0.85152632386377	0.920765246494528	0.099009900990099	0.37532458966248	0.528717623461325	0.158415841584158	0.313716886317124	0.367204829670524
eulampis_holosericeus	Gesneria_exserta	0.390446340460567	0.0198019801980198	0.807559357917022	0.902952847441047	0.0198019801980198	0.0411360203949797	0.307784909561418	0.0396039603960396	0.00443334867286014	0.208020558074818	0.59163194398663	0.0198019801980198	0.876044916535451	0.936041950929341	0.0198019801980198	0.364891879613169	0.516036300269316	0.0198019801980198	0.305998605303569	0.45597103000722
eulampis_holosericeus	Gesneria_fruticosa	0.142371688236991	0.0198019801980198	0.800196699336996	0.901476423285882	0.851485148514851	0.0499990259614641	0.223502573725809	0.316831683168317	0.00216773530863981	0.310781674708372	0.424935553854818	0.0198019801980198	0.864067467806654	0.927695409818169	0.435643564356436	0.360275628232375	0.455182202691626	0.257425742574257	0.304768451340668	0.48811107601633
eulampis_holosericeus	Gesneria_heterochroa	0.0793204895401983	0.0198019801980198	0.800203434022024	0.909717713611437	0.0198019801980198	0.10942937175561	0.137345310898396	0.554455445544555	0.00253686384561351	0.13595896542359	0.3511245246589	0.0198019801980198	0.875003146845855	0.938211991096452	0.0198019801980198	0.384322505312528	0.41546828232942	0.356435643564356	0.297853580639371	0.384656203869166
eulampis_holosericeus	Gesneria_humilis	0.1062419351867	0.0198019801980198	0.823424709891111	0.911437536449774	0.158415841584158	0.101507666436756	0.139936660905405	0.693069306930693	0.00390626515481144	0.176767557715422	0.378261615998155	0.0198019801980198	0.89012491935874	0.943104229013615	0.099009900990099	0.384177283422534	0.419452147640194	0.475247524752475	0.299257159742498	0.414794185636263
eulampis_holosericeus	Gesneria_libanensis	0.0952310175875846	0.0198019801980198	0.812127395683782	0.90786097084882	0.712871287128713	0.0219389260003427	0.142035251117727	0.514851485148515	0.000640672259631742	0.196969169719216	0.375658641217251	0.0198019801980198	0.880591109392924	0.938965499109206	0.732673267326733	0.337931867811714	0.420081090303984	0.356435643564356	0.296332059568318	0.41995274234636
eulampis_holosericeus	Gesneria_nipensis	0.212648628025675	0.0198019801980198	0.808372104532277	0.898276165589119	0.0198019801980198	0.130899332587057	0.194400281364585	0.673267326732673	0.00981500413017771	0.36926337939339	0.442952081120425	0.0198019801980198	0.880729607493109	0.935105516509061	0.0198019801980198	0.416363576165905	0.440700985931349	0.475247524752475	0.30891478847123	0.503271663686382
eulampis_holosericeus	Gesneria_pedicellaris	0.207653837803831	0.0198019801980198	0.810350024134099	0.904433280958987	0.316831683168317	0	0.25059258452603	0.792079207920792	0.000179090642901314	0.412488680478203	0.46573732501756	0.0198019801980198	0.877999350239085	0.935242810100322	0.336633663366337	0.292893218813452	0.494429338586214	0.356435643564356	0.293654730223151	0.563196296566326
eulampis_holosericeus	Gesneria_pedunculosa	0.420969304618776	0.0198019801980198	0.804900454501717	0.911555150342702	0.0396039603960396	0.0693990410775993	0.370137246575206	0.316831683168317	0.0446200455790798	0.557688994312729	0.566809739759467	0.0198019801980198	0.878568581211789	0.94335127724555	0.0594059405940594	0.379667086581606	0.544728887189826	0.237623762376238	0.35615882596197	0.629441675304282
eulampis_holosericeus	Gesneria_pulverulenta	0.0444895231755685	0.0198019801980198	0.801201543509778	0.898820739797724	0.217821782178218	0.027496064128133	0.240919447279005	0.0198019801980198	0.00309610628531337	0.0182518039834922	0.335339500055479	0.0198019801980198	0.857795120905578	0.922473602343579	0.178217821782178	0.325446594096419	0.470685273894173	0.099009900990099	0.311395434684932	0.33054585853319
eulampis_holosericeus	Gesneria_pumila	0.419868377638548	0.0198019801980198	0.796754419969296	0.897917572439065	0.0198019801980198	0.0697372201595087	0.343497223276186	0.0594059405940594	0.000456690747302957	0.220886786309323	0.597993788305225	0.0198019801980198	0.877282046434662	0.932823347128321	0.0198019801980198	0.384027264267625	0.528540996750455	0.0594059405940594	0.297225045323097	0.448392965726367
eulampis_holosericeus	Gesneria_purpurascens	0.227978302918928	0.0198019801980198	0.787068238490238	0.900511229673052	0.0198019801980198	0.0583014473197608	0.155102193984848	0.930693069306931	0.00790508994221912	0.413832670213355	0.481963245298572	0.0198019801980198	0.862439269133404	0.93586542404735	0.0198019801980198	0.367777640731608	0.439075413986574	0.574257425742574	0.303886685948941	0.568843448348601
eulampis_holosericeus	Gesneria_reticulata	0.202326928278394	0.0198019801980198	0.803218984345868	0.89665159109804	0.297029702970297	0.0481350538704624	0.215322374122661	0.297029702970297	0.0129090492326418	0.369761399140752	0.450574555254287	0.0198019801980198	0.868939959451191	0.926160230621932	0.099009900990099	0.347232911712777	0.450199451903241	0.277227722772277	0.323427361807929	0.500690773883895
eulampis_holosericeus	Gesneria_salicifolia	0.215956343456507	0.0198019801980198	0.801645943244795	0.907563361050347	0.0198019801980198	0.0232660916996442	0.11233998370621	0.851485148514851	0.00781959584587499	0.428527755526226	0.472617605116279	0.0198019801980198	0.874368542497704	0.938404233373402	0.0198019801980198	0.327159858118653	0.414270721999187	0.316831683168317	0.302240845938252	0.565360607575477
eulampis_holosericeus	Gesneria_scabra	0.368821506981988	0.0198019801980198	0.812597888147144	0.902558947527276	0.0792079207920792	0.127982683988682	0.36332119300742	0.158415841584158	0.0676364587401285	0.429822436905497	0.553545155061191	0.0198019801980198	0.879866243280624	0.934472392893527	0.158415841584158	0.419715298776484	0.558022554793279	0.0594059405940594	0.357060141073889	0.528990305300551
eulampis_holosericeus	Gesneria_shaferi	0.194759617899581	0.0198019801980198	0.807888380033435	0.897861502900425	0.0198019801980198	0.0428228300546273	0.14901397406904	0.712871287128713	0.00611977120917416	0.382175576955085	0.455688348752042	0.0198019801980198	0.873433144717672	0.934593889963243	0.0198019801980198	0.342795964442727	0.426979231977702	0.396039603960396	0.30365652996327	0.522661842440766
eulampis_holosericeus	Gesneria_ventricosa	0.598240596095338	0.0198019801980198	0.793830317167938	0.902894144527969	0.0198019801980198	0.0800021210044998	0.397594140143911	0.0198019801980198	0.0126326043601762	0.258750148108523	0.714698399743182	0.0198019801980198	0.867206298330133	0.935485181379942	0.0198019801980198	0.391101956625357	0.570254967394408	0.0198019801980198	0.327061591262449	0.490766620288463
eulampis_holosericeus	Gesneria_viridiflora_subsp._acrochordonanthe	0.0877561530370873	0.0198019801980198	0.796742019670828	0.888630741975475	0.099009900990099	0.108288523410222	0.296204155783871	0.0594059405940594	0.00522954535153183	0.0426816082416145	0.365063862578079	0.0198019801980198	0.854198543057047	0.92066176352148	0.0792079207920792	0.3820871314364	0.507655186232226	0.0792079207920792	0.315070310979324	0.355819165022076
eulampis_holosericeus	Gesneria_viridiflora_subsp._quisqueyana	0.268320707626749	0.0198019801980198	0.786452207654817	0.893748189751091	0.396039603960396	0.00389603517899875	0.28700504029347	0.514851485148515	0.0350501068239997	0.471173148556415	0.494085537497792	0.0198019801980198	0.865697218195018	0.927738909917488	0.574257425742574	0.295739344625731	0.513849868959035	0.435643564356436	0.344094844500695	0.59373557495311
eulampis_holosericeus	Gesneria_viridiflora_subsp._viridiflora	0.212392958094834	0.0198019801980198	0.811192183957586	0.911654491845264	0.0198019801980198	0.034761441280998	0.168967382838209	0.633663366336634	0.00617313194521359	0.388208898206527	0.430101872921952	0.0198019801980198	0.880482012217586	0.937664608777573	0.0198019801980198	0.35424936644692	0.412621229904397	0.356435643564356	0.305706809360692	0.516211721238461
eulampis_holosericeus	Rhytidophyllum_auriculatum	0.196987277666165	0.0198019801980198	0.821741490196318	0.918912544400913	0.633663366336634	0.0892510287870448	0.348795023681716	0.0198019801980198	0.00945237262716227	0.120745783418984	0.445625898317282	0.0198019801980198	0.887671494367893	0.947531208435917	0.693069306930693	0.367317735257328	0.517493246643901	0.0198019801980198	0.325573539380671	0.411378019529712
eulampis_holosericeus	Rhytidophyllum_berteroanum	0.14424277681699	0.0198019801980198	0.785820410005904	0.910464076629192	0.178217821782178	0.126186079055284	0.415324682588763	0.0594059405940594	0.0312647446543134	0.123640369019534	0.389653180978984	0.0198019801980198	0.856905784144708	0.929172940054418	0.178217821782178	0.367071694486934	0.559375016021142	0.475247524752475	0.344932937146412	0.411716957487373
eulampis_holosericeus	Rhytidophyllum_bicolor	0.143618650027172	0.0198019801980198	0.80347129338449	0.897714040284552	0.871287128712871	0.019119185421983	0.189510808322795	0.138613861386139	1.14180702368016e-06	0.168505858723411	0.419476330347356	0.0198019801980198	0.866783410896934	0.927898406837783	0.673267326732673	0.314500489006427	0.443598459487776	0.099009900990099	0.292991693088053	0.405987312919504
eulampis_holosericeus	Rhytidophyllum_bullatum	0.0429594587977855	0.0198019801980198	0.78318454466728	0.887743379704648	0.178217821782178	0.0280032948698726	0.255560028064827	0.0792079207920792	0.00257167992417152	0.0128382684659955	0.332888108545895	0.0198019801980198	0.844602899623253	0.916464017415771	0.178217821782178	0.323856792715947	0.48396102095143	0.099009900990099	0.30831083229717	0.327248036462893
eulampis_holosericeus	Rhytidophyllum_caribaeum	0.0644746364052804	0.0198019801980198	0.800056732832502	0.89812038012298	0.415841584158416	0.0497098880540829	0.0935289383199928	0.95049504950495	0	0.194711712385241	0.372225365661352	0.0198019801980198	0.875080960164235	0.934001465394182	0.396039603960396	0.359805116682522	0.394039077215663	0.851485148514851	0.292893218813452	0.450747478522993
eulampis_holosericeus	Rhytidophyllum_crenulatum	0.0641277657619109	0.0198019801980198	0.800363665699886	0.906659227851574	0.772277227722772	0.0185639537463581	0.0853537958534394	0.574257425742574	0	0.127253071712591	0.36688689208335	0.0198019801980198	0.872553959709505	0.93980227727163	0.495049504950495	0.320637475001575	0.389990615652612	0.396039603960396	0.292893218813452	0.402210191435874
eulampis_holosericeus	Rhytidophyllum_exsertum	0.234560251822689	0.0198019801980198	0.819791983031363	0.910665700262783	0.0198019801980198	0.130557998072774	0.198537378297861	0.277227722772277	0.044318270419283	0.328165504702366	0.444290053178005	0.0198019801980198	0.889313886016893	0.940856357277642	0.0198019801980198	0.411973829178306	0.433245371528135	0.217821782178218	0.329533424694072	0.480735092564527
eulampis_holosericeus	Rhytidophyllum_grande	0.41308520265879	0.0198019801980198	0.810625432053822	0.902411139489942	0.0792079207920792	0.0266720785298105	0.401106761344698	0.0198019801980198	5.88553868723196e-05	0.200024519543314	0.596081134592834	0.0198019801980198	0.876553234431389	0.934501026186773	0.0198019801980198	0.348434747811278	0.561638099296783	0.0198019801980198	0.293891144794755	0.44684255239543
eulampis_holosericeus	Rhytidophyllum_grandiflorum	0.0295446774236944	0.0198019801980198	0.813376696289064	0.913774399992226	0.099009900990099	0.0504386064628595	0.319493168224751	0.0198019801980198	0.00289698424220327	0.0122171308526986	0.324927172199313	0.0198019801980198	0.875731310794084	0.939123286019865	0.118811881188119	0.333074759537962	0.513141267770116	0.0792079207920792	0.311201059659722	0.323154685968517
eulampis_holosericeus	Rhytidophyllum_lanatum	0.0536523005583838	0.0198019801980198	0.789921176393135	0.896283016411851	0.178217821782178	0.0330379504681733	0.321709434633966	0.0594059405940594	0.00552915648903543	0.0422733541610452	0.337881683713317	0.0198019801980198	0.857207928459138	0.91936663929749	0.178217821782178	0.321857122786164	0.512619778794978	0.277227722772277	0.308824049487677	0.355253464931234
eulampis_holosericeus	Rhytidophyllum_leucomallon	0.177648417191844	0.0198019801980198	0.792112641240451	0.894961405982057	0.693069306930693	0.0775660595497249	0.32977032759795	0.0396039603960396	0.0255003176798868	0.123374616133986	0.423790379637101	0.0198019801980198	0.856790990162148	0.928344742691112	0.574257425742574	0.366678859513968	0.515315305992358	0.0594059405940594	0.346804713832579	0.413980844031282
eulampis_holosericeus	Rhytidophyllum_lomense	0.0742466148929379	0.0198019801980198	0.794805340557348	0.914885936578018	0.0198019801980198	0.0969482306302566	0.126764668059399	0.336633663366337	0.0020448012301151	0.115543746742144	0.344980327611972	0.0198019801980198	0.870319757126702	0.939798432208575	0.0198019801980198	0.366641449069496	0.396734419381726	0.356435643564356	0.29778551569103	0.373838665818228
eulampis_holosericeus	Rhytidophyllum_minus	0.133712461436416	0.0198019801980198	0.80564661709778	0.898517025947356	0.297029702970297	0.0766543162104218	0.14668639312332	0.792079207920792	0.00531731196721245	0.282510229757041	0.397015812574202	0.0198019801980198	0.872376106362745	0.932497125668573	0.277227722772277	0.391817424770478	0.42251485051633	0.475247524752475	0.296799714118646	0.463406177702522
eulampis_holosericeus	Rhytidophyllum_rupincola	0.0296656437198637	0.0198019801980198	0.818153778587561	0.902555676086084	0.237623762376238	0.018026661834347	0.0604015372512405	0.613861386138614	0	0.0788858964614216	0.337810731934753	0.0198019801980198	0.882756454994455	0.936940800574639	0.178217821782178	0.319917845304386	0.370288117774055	0.396039603960396	0.292893218813452	0.378339622165927
eulampis_holosericeus	Rhytidophyllum_tomentosum	0.521693491742735	0.0198019801980198	0.814187279041144	0.904707545196226	0.0594059405940594	0.0526766796119403	0.472779264152104	0.0198019801980198	0.00396118028304245	0.283749305109582	0.655276180355486	0.0198019801980198	0.883532407207181	0.937405718050578	0.0198019801980198	0.376429508406942	0.581959958075253	0.0198019801980198	0.30922266431024	0.479905775288553
eulampis_holosericeus	Rhytidophyllum_vernicosum	0.0400757240693639	0.0198019801980198	0.788368855621506	0.896139285885227	0.178217821782178	0.0223607689985454	0.260191829631181	0.0396039603960396	0.0031705196825246	0.014131667217072	0.329537664902018	0.0198019801980198	0.852594609339558	0.912073242050097	0.138613861386139	0.317075089453001	0.482344453353512	0.0792079207920792	0.311100071539222	0.326189949881519
eulampis_jugularis	cyanophaia_bicolor	0.686158353053344	0.0198019801980198	0.755184094599316	0.896392106284176	0.0198019801980198	0	0.299852463405221	0.0198019801980198	9.77433980897669e-07	0.0306339140490861	0.775560485555479	0.0198019801980198	0.824756358807599	0.916493998593816	0.0198019801980198	0.292893218813452	0.474876160136836	0.0198019801980198	0.292956269089435	0.345838402814969
eulampis_jugularis	mellisuga_minima	0.433671751607915	0.0198019801980198	0.833374809126358	0.91310008344053	0.0198019801980198	0.00393820457810557	0.284531666060321	0.0198019801980198	0.0191687357829581	0.212539676206524	0.544563459607704	0.0198019801980198	0.887337588051797	0.938668548888088	0.0198019801980198	0.303123210914915	0.477764996122018	0.0198019801980198	0.334633477957991	0.454409568098751
eulampis_jugularis	anthracothorax_mango	0.435788466669364	0.0198019801980198	0.797505028063534	0.905552593691494	0.277227722772277	0.236518911732521	0.472338171902875	0.0198019801980198	0	0.294502825840001	0.548626127208249	0.0198019801980198	0.861474848950143	0.929230409794599	0.633663366336634	0.469288263270223	0.59728347654541	0.0396039603960396	0.292893218813452	0.510401977809053
eulampis_jugularis	trochilus_polytmus	0.470877971461885	0.0198019801980198	0.799348811237263	0.897350347456214	0.0396039603960396	0.00579743974535276	0.292343747465768	0.0198019801980198	0	0.250380917750713	0.564072982807313	0.0198019801980198	0.863487616102925	0.927949736053839	0.0198019801980198	0.310204683489261	0.471694080747084	0.0198019801980198	0.292893218813452	0.491796476027452
eulampis_jugularis	anthracothorax_dominicus	0.40202551961453	0.0198019801980198	0.836972184379328	0.912528166562887	0.0198019801980198	0.00994287621623512	0.290432610675821	0.0198019801980198	0.0197303537330356	0.211327305955335	0.513579380440554	0.0198019801980198	0.894377322154811	0.939790688044168	0.0198019801980198	0.304857506154507	0.45617324044032	0.0594059405940594	0.339420004185227	0.455536044343584
eulampis_jugularis	chlorostilbon_swainsonii	0.228444342440035	0.0198019801980198	0.813514713864724	0.91729310082032	0.0198019801980198	0.00157131286844284	0.126161096250698	0.0198019801980198	0.00735744470890039	0.110884420515249	0.423642186227212	0.0198019801980198	0.879545815818625	0.94316783695724	0.0792079207920792	0.29765870637961	0.397275187974329	0.0594059405940594	0.321526816425194	0.399227306493756
eulampis_jugularis	chlorostilbon_maugaeus	0.324761519123723	0.0198019801980198	0.796130741398267	0.893390942253736	0.514851485148515	0.0617804489560032	0.421377944746788	0.0594059405940594	0	0.24011793316363	0.479957521708662	0.0198019801980198	0.864146315522519	0.921814608377915	0.653465346534653	0.383364247503609	0.537731519797642	0.118811881188119	0.292893218813452	0.477826838182292
eulampis_jugularis	anthracothorax_viridis	0.341033517333233	0.0198019801980198	0.799197008605565	0.890384561528493	0.415841584158416	0.0782926555811062	0.419452065936934	0.0396039603960396	0.0058919418468229	0.247024047215894	0.485721107985414	0.0198019801980198	0.858640410874773	0.921668547265673	0.673267326732673	0.393792729118642	0.527776349836982	0.138613861386139	0.301320947303607	0.487060072902214
eulampis_jugularis	archilocus_colubris	0.0903040448600226	0.0198019801980198	0.761258582316994	0.902623073354674	0.514851485148515	0.0588608103730702	0.131034363552754	0.0792079207920792	0.111174942885391	0.241985041539032	0.358238797479733	0.0198019801980198	0.812691361414686	0.914044624214041	0.792079207920792	0.338262879995835	0.382319927450609	0.0396039603960396	0.377572269751983	0.491655887547931
eulampis_jugularis	chlorostilbon_ricordii	0.0611401184457503	0.0198019801980198	0.83811150408717	0.913980965836022	0.099009900990099	0.0196742391050775	0.0604101546546841	0.475247524752475	0	0.32141886308228	0.330376908964049	0.0198019801980198	0.889834279837283	0.93804802170126	0.97029702970297	0.314521419647226	0.348416124447068	0.415841584158416	0.292893218813452	0.516741863726318
eulampis_jugularis	mellisuga_helenae	0.0464718238530684	0.0198019801980198	0.77911856845862	0.903293121050237	0.792079207920792	0.0204572005186924	0.0576748160535147	0.613861386138614	0	0.278583790043396	0.328556643151757	0.0198019801980198	0.856336021426418	0.930797210031946	0.97029702970297	0.316414669346917	0.340505130002449	0.594059405940594	0.292893218813452	0.502947476017577
eulampis_jugularis	Gesneria_acaulis	0.386319196516169	0.0198019801980198	0.77411635406642	0.892168402659728	0.237623762376238	0.06293159139736	0.490876124825607	0.0198019801980198	0	0.110081179898469	0.500807217669544	0.0198019801980198	0.836379163613648	0.90770824003673	0.396039603960396	0.37724255262498	0.561371974097041	0.0198019801980198	0.292893218813452	0.393754096958405
eulampis_jugularis	Gesneria_bracteosa	0.0883909154992212	0.0198019801980198	0.74650855345901	0.884291249812619	0.0198019801980198	5.67641123995821e-05	0.0133864827930815	0.554455445544555	0	0.315473685739886	0.368133313107573	0.0198019801980198	0.809040876669242	0.907626016383995	0.0198019801980198	0.293909987040066	0.31918858782945	0.435643564356436	0.292893218813452	0.471215344744841
eulampis_jugularis	Gesneria_calycosa	0.159399866303251	0.0198019801980198	0.754518257815173	0.868512873063323	0.97029702970297	0.0669376700177171	0.353033068613563	0.0792079207920792	0	0.10933887195945	0.395392619042361	0.0198019801980198	0.82205417733214	0.895246354633499	0.396039603960396	0.368826561685497	0.53814365680905	0.0792079207920792	0.292893218813452	0.372997013829548
eulampis_jugularis	Gesneria_christii	0.0308215442096379	0.0198019801980198	0.745954281485877	0.876556419035285	0.772277227722772	0.000941458541850537	0.112631070612699	0.415841584158416	0.00392760204508343	0.201816167874983	0.322983974675102	0.0198019801980198	0.791513444774573	0.900443635991743	0.811881188118812	0.29684529298019	0.394354827775021	0.613861386138614	0.312512142687966	0.44923504028577
eulampis_jugularis	Gesneria_citrina	0.0430945300582422	0.0198019801980198	0.755530644970445	0.882223785063919	0.851485148514851	0.000332175192354078	0.14023233346226	0.851485148514851	0	0.229466474459706	0.34246747498048	0.0198019801980198	0.819291781824268	0.901904178855543	0.851485148514851	0.294227646144086	0.422869582602387	0.633663366336634	0.292893218813452	0.417177505961962
eulampis_jugularis	Gesneria_cubensis	0.141097373301134	0.0198019801980198	0.768232081017898	0.891452089523469	0.178217821782178	0.0289973180086035	0.1483865787447	0.178217821782178	0.00466840177678395	0.173923723209553	0.377584615400153	0.0198019801980198	0.831541279882154	0.916538368223399	0.475247524752475	0.330997379049541	0.417105040634833	0.396039603960396	0.312699283100092	0.420985108640662
eulampis_jugularis	Gesneria_cuneifolia	0.13885514896451	0.0198019801980198	0.743789232442536	0.874483787720113	0.811881188118812	0.0352537962718246	0.308628741897387	0.297029702970297	0	0.210560061676812	0.384205717582646	0.0198019801980198	0.814958362738265	0.902947939269586	0.534653465346535	0.342093082291069	0.501419966254809	0.336633663366337	0.292893218813452	0.426107252574322
eulampis_jugularis	Gesneria_decapleura	0.14121107249955	0.0198019801980198	0.729777000013015	0.872251087575667	0.633663366336634	0.0545214642635678	0.264492673466469	0.0792079207920792	0.00102601536173642	0.124346838023234	0.380448015518387	0.0198019801980198	0.789310516314615	0.890869031392208	0.415841584158416	0.342944588895738	0.467901962224492	0.217821782178218	0.301861463072038	0.399506775294855
eulampis_jugularis	Gesneria_duchartreoides	0.0845369370544675	0.0198019801980198	0.766537786807669	0.885594510177094	0.0198019801980198	0.000930489545593399	0.0124620350992765	0.811881188118812	0.000725252867241322	0.323976428266328	0.367808004484323	0.0198019801980198	0.839577308381648	0.911892627236073	0.0198019801980198	0.296374917367155	0.313229014319632	0.752475247524752	0.294110195829777	0.478346267555659
eulampis_jugularis	Gesneria_ekmanii	0.029693390007595	0.0198019801980198	0.740004133975051	0.868316850470964	0.0792079207920792	0.0452031110322563	0.310124168759235	0.673267326732673	0.00239488800909823	0.12264383312305	0.318059523685495	0.0198019801980198	0.797390545117295	0.899351236448621	0.0594059405940594	0.33438788507597	0.482556354110738	0.811881188118812	0.307776918969647	0.4152196977785
eulampis_jugularis	Gesneria_exserta	0.229647701370503	0.0198019801980198	0.760038289104103	0.872136231335198	0.0594059405940594	0.00465197299215221	0.139951284267336	0.0396039603960396	0	0.203563169297801	0.434090984219437	0.0198019801980198	0.817258935210439	0.898389041337331	0.0594059405940594	0.300820361708682	0.397013632171883	0.118811881188119	0.292893218813452	0.432724365219235
eulampis_jugularis	Gesneria_fruticosa	0.138208785161697	0.0198019801980198	0.736466286759311	0.876095660971863	0.0198019801980198	7.09158197161219e-05	0.054426919728548	0.099009900990099	0.000617089450380276	0.119925328230434	0.387261787045548	0.0198019801980198	0.789161180080621	0.895940222473231	0.0396039603960396	0.29393358586994	0.357873603479528	0.158415841584158	0.300355690913571	0.397501536414841
eulampis_jugularis	Gesneria_heterochroa	0.00384408108822765	0.0198019801980198	0.757490723062623	0.881615410570257	0.653465346534653	0.00194705203111911	0.0227631208086264	0.316831683168317	0	0.301297713640773	0.296893868751628	0.0198019801980198	0.822472891976344	0.901472926986299	0.158415841584158	0.296818229015919	0.323815671587195	0.277227722772277	0.292893218813452	0.484610193346958
eulampis_jugularis	Gesneria_humilis	0.0380357273668279	0.0198019801980198	0.796994322571934	0.900108343855611	0.0396039603960396	0.00262095578905429	0.0239613686948371	0.891089108910891	0	0.272827870749349	0.318532105031886	0.0198019801980198	0.863512740790795	0.929002135467004	0.336633663366337	0.29895833684077	0.329124666741501	0.534653465346535	0.292893218813452	0.454974128257444
eulampis_jugularis	Gesneria_libanensis	0.0157098368363763	0.0198019801980198	0.733998552207799	0.880200891133268	0.534653465346535	0.00357385938142205	0.0366892012928403	0.752475247524752	0	0.224096428105851	0.308085445829693	0.0198019801980198	0.809029510883269	0.907017366337567	0.435643564356436	0.303036040957541	0.344901029554119	0.811881188118812	0.292893218813452	0.419864249744784
eulampis_jugularis	Gesneria_nipensis	0.0582948282983916	0.0198019801980198	0.744028470542316	0.872465383454942	0.178217821782178	0.00850698937523559	0.0692511495858459	0.910891089108911	0.00542110330258298	0.328395457350252	0.347308615206939	0.0198019801980198	0.808547112273342	0.897547154710955	0.198019801980198	0.309211831564264	0.356947056629308	0.930693069306931	0.303862923353321	0.486996013672772
eulampis_jugularis	Gesneria_pedicellaris	0.170653355347318	0.0198019801980198	0.760730279727113	0.884480224470586	0.0198019801980198	7.48528707692486e-06	0.09177902241398	0.237623762376238	0	0.28423532020119	0.436741484957785	0.0198019801980198	0.830115178598297	0.903673239276902	0.0198019801980198	0.29298867942666	0.379098517059121	0.138613861386139	0.292893218813452	0.439559101175397
eulampis_jugularis	Gesneria_pedunculosa	0.171961272018102	0.0198019801980198	0.760676586601966	0.874883189815993	0.316831683168317	0.142698048374516	0.415685672768532	0.475247524752475	0.00915931001553465	0.29644378971056	0.399652528989008	0.0198019801980198	0.82128546194752	0.90291285192359	0.0594059405940594	0.411907820081488	0.541503763391685	0.732673267326733	0.31199609351232	0.469653905969038
eulampis_jugularis	Gesneria_pulverulenta	0.0242861192871318	0.0198019801980198	0.737782154928353	0.883521036265606	0.732673267326733	0.00271007087988537	0.104923168431113	0.594059405940594	0.00164863435815104	0.0783541202067439	0.320697662275592	0.0198019801980198	0.795973681461653	0.894628012403855	0.772277227722772	0.300951765529015	0.380629129390137	0.772277227722772	0.306196093658107	0.369342185755496
eulampis_jugularis	Gesneria_pumila	0.334075528877051	0.0198019801980198	0.745769526160695	0.880525809862926	0.0198019801980198	0.00428935059119762	0.194004942589462	0.0198019801980198	0	0.0654296552094926	0.478319426382133	0.0198019801980198	0.808436157673129	0.905803771002446	0.0198019801980198	0.30502023196807	0.451258120529184	0.0198019801980198	0.292893218813452	0.346491329507765
eulampis_jugularis	Gesneria_purpurascens	0.090235809174155	0.0198019801980198	0.747792882400813	0.880051908418431	0.0198019801980198	4.74117797099383e-05	0.0108558641030939	0.752475247524752	0.00303538123528361	0.344781226745387	0.391169773110088	0.0198019801980198	0.823908739471025	0.906205094012031	0.0198019801980198	0.293771194732244	0.31682517792851	0.435643564356436	0.295861646143157	0.484483410636911
eulampis_jugularis	Gesneria_reticulata	0.176558195147157	0.0198019801980198	0.780629189988588	0.89296810838876	0.0198019801980198	0.000499977126623991	0.0526178661509019	0.217821782178218	0.00387761859676525	0.251875530235852	0.396125665531212	0.0198019801980198	0.837738065784015	0.916085010447068	0.0198019801980198	0.295299363060494	0.347715172580488	0.396039603960396	0.3116569548561	0.464447415703452
eulampis_jugularis	Gesneria_salicifolia	0.0901192326732194	0.0198019801980198	0.769772684574008	0.886319894618007	0.0198019801980198	0.000108641757735017	0.00811002172163754	0.693069306930693	0	0.3737158024211	0.388749291643473	0.0198019801980198	0.825510805199143	0.911501429108597	0.0198019801980198	0.294221794699742	0.311454663854194	0.514851485148515	0.292893218813452	0.490728645635226
eulampis_jugularis	Gesneria_scabra	0.238222722314148	0.0198019801980198	0.758655320503988	0.882263500057704	0.198019801980198	0.0171659247239883	0.252560195963935	0.217821782178218	0	0.318011553478215	0.477625639150833	0.0198019801980198	0.823836237593038	0.909496840365635	0.237623762376238	0.314741144952005	0.491013190563379	0.099009900990099	0.292893218813452	0.474915959549762
eulampis_jugularis	Gesneria_shaferi	0.0899609746282118	0.0198019801980198	0.735101564459023	0.878187512925264	0.0198019801980198	0.000157860707284851	0.0073642363078988	0.613861386138614	0	0.328189156837333	0.382840052081293	0.0198019801980198	0.809646500187346	0.898697890877357	0.0198019801980198	0.294715553731	0.312351994749152	0.435643564356436	0.292893218813452	0.478394308624017
eulampis_jugularis	Gesneria_ventricosa	0.647314492467709	0.0198019801980198	0.755644571842578	0.892642209957469	0.0198019801980198	0.0103410988387411	0.243645112699632	0.0198019801980198	0	0.0472609583109676	0.71851595708273	0.0198019801980198	0.82571455722252	0.902483103275086	0.0198019801980198	0.319143877818384	0.470377651919322	0.0198019801980198	0.292893218813452	0.364857994127331
eulampis_jugularis	Gesneria_viridiflora_subsp._acrochordonanthe	0.0735219293813391	0.0198019801980198	0.742780597855066	0.892236434285827	0.217821782178218	0.0402124439130126	0.264344606862795	0.178217821782178	0.00169579474445584	0.126214077893048	0.351518302072141	0.0198019801980198	0.80783928909556	0.904694326230723	0.257425742574257	0.337764004297236	0.466942642491327	0.237623762376238	0.306152036394673	0.406950001450558
eulampis_jugularis	Gesneria_viridiflora_subsp._quisqueyana	0.162620870464807	0.0198019801980198	0.755673080295466	0.874343531916279	0.277227722772277	0.000982126072735173	0.216535657453685	0.396039603960396	0	0.389215961501758	0.407230985974754	0.0198019801980198	0.82650642092012	0.907254975442069	0.415841584158416	0.294185968305844	0.466622416001814	0.435643564356436	0.292893218813452	0.520719983203301
eulampis_jugularis	Gesneria_viridiflora_subsp._viridiflora	0.0846659876244255	0.0198019801980198	0.74706232698889	0.89982456387742	0.0198019801980198	0.00424131149196471	0.058770241280608	0.594059405940594	0.00262959140273364	0.249709471427866	0.350606790607573	0.0198019801980198	0.834169257974805	0.924723906732466	0.118811881188119	0.301414776165907	0.347859024948312	0.752475247524752	0.296520643243035	0.4286938677418
eulampis_jugularis	Rhytidophyllum_auriculatum	0.111301883200377	0.0198019801980198	0.815938382206597	0.910524327743767	0.316831683168317	0.00360757122961043	0.152600029523872	0.277227722772277	0.00768804614815831	0.165443427519547	0.381886097125162	0.0198019801980198	0.881564392470734	0.940043000877176	0.415841584158416	0.302309080477163	0.406869751169859	0.495049504950495	0.32340164917706	0.440156228581376
eulampis_jugularis	Rhytidophyllum_berteroanum	0.0514332922443343	0.0198019801980198	0.761514328581334	0.892953339907624	0.0792079207920792	0.0827932216684439	0.301673509860563	0.752475247524752	0.0201087956534073	0.335109686027754	0.332467009952944	0.0198019801980198	0.838091402831717	0.923679252171375	0.0594059405940594	0.351147660184944	0.482494407395837	0.0594059405940594	0.337350652880734	0.533226467788941
eulampis_jugularis	Rhytidophyllum_bicolor	0.161117554955665	0.0198019801980198	0.748341771053473	0.882063261892312	0.0198019801980198	8.87772186253078e-05	0.0866770706291748	0.0198019801980198	0	0.0207283561842028	0.393091387557882	0.0198019801980198	0.810199484384686	0.908607546332411	0.0198019801980198	0.293399402928893	0.376852984942227	0.0198019801980198	0.292893218813452	0.32877426858738
eulampis_jugularis	Rhytidophyllum_bullatum	0.0197232050504864	0.0198019801980198	0.727710042468463	0.868216539659332	0.831683168316832	0.00221787387837106	0.103956458893733	0.514851485148515	0.00186992242518133	0.113115815439457	0.314998148391471	0.0198019801980198	0.789951546555372	0.894641061632421	0.792079207920792	0.299071937023075	0.380062826783136	0.851485148514851	0.306516702602026	0.39764633227871
eulampis_jugularis	Rhytidophyllum_caribaeum	0.0418438584935552	0.0198019801980198	0.751765008855049	0.879644655101207	0.752475247524752	0.00643233634636233	0.114852004149953	0.297029702970297	0	0.123946347908945	0.35461422170991	0.0198019801980198	0.81859478728077	0.905163985813783	0.772277227722772	0.314401907224209	0.408611047624389	0.237623762376238	0.292893218813452	0.4053620944327
eulampis_jugularis	Rhytidophyllum_crenulatum	0.000321976827922343	0.0198019801980198	0.731444711961527	0.885680269431771	0.415841584158416	0	0.00435411798926419	0.574257425742574	0	0.297384626596132	0.295488908605411	0.0198019801980198	0.804015386762824	0.910528189315037	0.415841584158416	0.292893218813452	0.309717151973462	0.633663366336634	0.292893218813452	0.517673516479186
eulampis_jugularis	Rhytidophyllum_exsertum	0.0738097636812485	0.0198019801980198	0.785483779760242	0.905332641816603	0.0198019801980198	0.0103919103103477	0.0463767943523283	0.693069306930693	0	0.291666195601019	0.348030247060307	0.0198019801980198	0.860564681207393	0.934455160939219	0.0396039603960396	0.307406693905796	0.336683163383784	0.633663366336634	0.292893218813452	0.479306078926524
eulampis_jugularis	Rhytidophyllum_grande	0.241956326728611	0.0198019801980198	0.773773140734229	0.874875479922196	0.415841584158416	0.0465841931238842	0.338442382044041	0.0198019801980198	0	0.0837759987380085	0.425576144336942	0.0198019801980198	0.833074283128979	0.911030213511368	0.930693069306931	0.37002572596574	0.522156488395305	0.0198019801980198	0.292893218813452	0.370182204324604
eulampis_jugularis	Rhytidophyllum_grandiflorum	0.0203818368601542	0.0198019801980198	0.782479500485587	0.909303752618814	0.158415841584158	0.0194509686782583	0.280549436667795	0.633663366336634	0.00256753182661464	0.253181046550996	0.320415029338947	0.0198019801980198	0.853140118275132	0.935381083773445	0.099009900990099	0.320787258228733	0.476695126039612	0.851485148514851	0.308935332199832	0.478092521213044
eulampis_jugularis	Rhytidophyllum_lanatum	0.0169880877169859	0.0198019801980198	0.75012090336531	0.878288267907394	0.653465346534653	0.00214110186138088	0.128974601854255	0.910891089108911	0.00139499817479211	0.268121006802717	0.308726411556717	0.0198019801980198	0.793454506561219	0.893370470186374	0.594059405940594	0.29712525324294	0.399427447572102	0.514851485148515	0.30325612787408	0.488010871027887
eulampis_jugularis	Rhytidophyllum_leucomallon	0.10970369942887	0.0198019801980198	0.750927656798819	0.883732555628799	0.356435643564356	0.00265531877491839	0.155569287153331	0.653465346534653	0.0119191556969481	0.166082309363403	0.367772592982919	0.0198019801980198	0.825505862270012	0.909367032545082	0.514851485148515	0.300669167775486	0.422309482487256	0.910891089108911	0.330321435885264	0.444549642664852
eulampis_jugularis	Rhytidophyllum_lomense	0.00558921518375122	0.0198019801980198	0.756367562685667	0.88706927013276	0.693069306930693	0.00305173733004518	0.0178634716450545	0.415841584158416	0	0.189482537923811	0.297112554309726	0.0198019801980198	0.827058883912371	0.904113182015389	0.297029702970297	0.296408138226341	0.314919134501535	0.297029702970297	0.292893218813452	0.434620017856751
eulampis_jugularis	Rhytidophyllum_minus	0.00818184984222547	0.0198019801980198	0.741445347369798	0.875628129775091	0.851485148514851	0.0025821463520765	0.0252307374822242	0.198019801980198	0	0.377520206879785	0.306232128238881	0.0198019801980198	0.80221254706744	0.904987117948289	0.712871287128713	0.299910759460266	0.330311567574766	0.178217821782178	0.292893218813452	0.522953204112488
eulampis_jugularis	Rhytidophyllum_rupincola	0.000182327589156706	0.0198019801980198	0.744813864406168	0.898735053578502	0.336633663366337	0	0.000937346660561588	0.811881188118812	0	0.186752305530888	0.294553393805894	0.0198019801980198	0.829459099215198	0.920870295918338	0.356435643564356	0.292893218813452	0.299360147334754	0.851485148514851	0.292893218813452	0.451069719545641
eulampis_jugularis	Rhytidophyllum_tomentosum	0.343783764411456	0.0198019801980198	0.785003212261114	0.883678180312799	0.178217821782178	0.0486082668875626	0.408338243724929	0.0198019801980198	0	0.126304570113782	0.484469754498261	0.0198019801980198	0.847115908481603	0.912352210492179	0.376237623762376	0.373650957063366	0.531801185581599	0.0198019801980198	0.292893218813452	0.403282220405345
eulampis_jugularis	Rhytidophyllum_vernicosum	0.019043870888301	0.0198019801980198	0.730881359573258	0.887098348153773	0.653465346534653	0.00592346537930015	0.120991554743452	0.673267326732673	0.00282138254832975	0.197773909376665	0.315433361815124	0.0198019801980198	0.790694066740914	0.898041160047396	0.732673267326733	0.303409167344726	0.391086295195436	0.97029702970297	0.308782504478249	0.450674265296825
Gesneria_acaulis	Gesneria_bracteosa	0.199767583039743	0.0198019801980198	0.683614033133069	0.853992040779363	0.0198019801980198	2.24235476270096e-05	0.127385324400956	0.95049504950495	0	0.390857146585646	0.454960324516853	0.0198019801980198	0.799120692945819	0.907955369319416	0.0198019801980198	0.293301251936666	0.400119446054176	0.732673267326733	0.292893218813452	0.532934000493798
Gesneria_acaulis	Gesneria_calycosa	0.422394258302288	0.0198019801980198	0.670594239583706	0.869231167637136	0.0594059405940594	0.00954191344705245	0.352250850590218	0.475247524752475	0.000277229539080293	0.542114839301349	0.599650105862137	0.0198019801980198	0.783787205168928	0.903208780391395	0.0792079207920792	0.321989216640664	0.551210626664865	0.217821782178218	0.295448528370104	0.621599818999776
Gesneria_acaulis	Gesneria_christii	0.0758286599650753	0.0198019801980198	0.634622278348964	0.829239981635722	0.693069306930693	6.03449713770632e-05	0.194978735057976	0.0198019801980198	0.00288573908219092	0.018845987992463	0.35599797538066	0.0198019801980198	0.750618636301368	0.881931406417516	0.792079207920792	0.293738395484446	0.421387514685652	0.0198019801980198	0.304348606572962	0.328775317143104
Gesneria_acaulis	Gesneria_citrina	0.14956649813246	0.0198019801980198	0.667070348017793	0.85156380633454	0.673267326732673	0.0447895804354415	0.229950625259631	0.495049504950495	0.0114740308014794	0.467963364734958	0.434906241226972	0.0198019801980198	0.784376655193589	0.90307963765215	0.673267326732673	0.349408663077133	0.481777779804118	0.910891089108911	0.314563444068956	0.618118517368563
Gesneria_acaulis	Gesneria_cubensis	0.238028694405361	0.0198019801980198	0.673003894836995	0.868439974962591	0.118811881188119	0.0545127654585891	0.236813299195004	0.0594059405940594	0.0175944322498613	0.231269938151422	0.429563942995078	0.0198019801980198	0.777171106000805	0.905434101596469	0.297029702970297	0.346650759865232	0.458597503615097	0.237623762376238	0.329625442779068	0.440772390850167
Gesneria_acaulis	Gesneria_cuneifolia	0.430563884071669	0.0198019801980198	0.696438261204205	0.863729933881574	0.0594059405940594	0.025525051627257	0.40048316340306	0.475247524752475	0.00113817785839684	0.626387498383651	0.59064423487433	0.0198019801980198	0.786684201383476	0.905298144335172	0.0396039603960396	0.334863966664233	0.572308444635916	0.297029702970297	0.299506746694212	0.695763884646778
Gesneria_acaulis	Gesneria_decapleura	0.147089612672161	0.0198019801980198	0.637195054372907	0.837075654988577	0.732673267326733	0.0562678638052559	0.310070506180307	0.0198019801980198	0.0415244462200829	0.111195414739232	0.386708290381197	0.0198019801980198	0.748863629047471	0.873243558048882	0.396039603960396	0.353527368648643	0.504550580899998	0.118811881188119	0.338780457086366	0.386303293984369
Gesneria_acaulis	Gesneria_duchartreoides	0.202258633602523	0.0198019801980198	0.706616321036702	0.867614390780629	0.0198019801980198	0.00070942607749056	0.0911465751218019	0.910891089108911	1.11022302462516e-16	0.409907216034234	0.456646908492999	0.0198019801980198	0.807590402910218	0.907780197584795	0.0198019801980198	0.297377998961447	0.375115475690813	0.673267326732673	0.292893218813453	0.545857537762944
Gesneria_acaulis	Gesneria_ekmanii	0.160090003824502	0.0198019801980198	0.6132977354282	0.834352596372027	0.0396039603960396	7.68937185479601e-05	0.151386279346361	0.0198019801980198	0.000299161955861899	0.0373887217486728	0.386070857257964	0.0198019801980198	0.742106544277944	0.867509519419772	0.297029702970297	0.293235111840371	0.412944334252957	0.0198019801980198	0.296299463990491	0.342935088336319
Gesneria_acaulis	Gesneria_exserta	0.590161670558622	0.0198019801980198	0.694414513706832	0.86661514419852	0.0198019801980198	0.0054578879737015	0.248514925555179	0.0198019801980198	0.0190609684872981	0.27355696930761	0.705641541394402	0.0198019801980198	0.781726688928652	0.912257233303301	0.0198019801980198	0.319006880375964	0.486052041450087	0.0198019801980198	0.334722716518585	0.489992397180963
Gesneria_acaulis	Gesneria_fruticosa	0.260592489936157	0.0198019801980198	0.650091959037733	0.841154080529574	0.0198019801980198	0	0.0935834551572204	0.277227722772277	0.0112191704686051	0.278403805702861	0.473193882947112	0.0198019801980198	0.761781857311145	0.889248349556136	0.0198019801980198	0.292893218813452	0.371795840176569	0.099009900990099	0.319270590750543	0.463441346398804
Gesneria_acaulis	Gesneria_heterochroa	0.153259314293436	0.0198019801980198	0.661633766891865	0.868445458905343	0.138613861386139	0.060880077085899	0.161415040592596	0.0594059405940594	0	0.0782389924806901	0.381437811612014	0.0198019801980198	0.77887737651474	0.911138575480182	0.831683168316832	0.352803717720408	0.424447159059164	0.0198019801980198	0.292893218813452	0.346525963788702
Gesneria_acaulis	Gesneria_humilis	0.16295553414946	0.0198019801980198	0.737417159470896	0.899674267603231	0.316831683168317	0.0551435390945828	0.182355921984943	0.277227722772277	0	0.223216761950795	0.403219892127953	0.0198019801980198	0.83060291463493	0.930428822452986	0.673267326732673	0.35405733696743	0.43451309719336	0.198019801980198	0.292893218813452	0.41845730590849
Gesneria_acaulis	Gesneria_libanensis	0.177146068316853	0.0198019801980198	0.686456396774502	0.848594243419893	0.0198019801980198	2.55552355199029e-05	0.0629735102402392	0.336633663366337	0	0.273664322193967	0.42441487609962	0.0198019801980198	0.799336170598779	0.900077748263424	0.0198019801980198	0.293612165322623	0.364162177736477	0.198019801980198	0.292893218813452	0.441145782036988
Gesneria_acaulis	Gesneria_nipensis	0.206444268391983	0.0198019801980198	0.679085905464944	0.862479978573251	0.099009900990099	0.0602053638168469	0.205324500769899	0.910891089108911	0.000359150583242823	0.348042134770623	0.437803960959622	0.0198019801980198	0.789191759400266	0.911876265703306	0.237623762376238	0.3656983143177	0.447265758771285	0.792079207920792	0.293248981279811	0.511607879745805
Gesneria_acaulis	Gesneria_pedicellaris	0.173579367269576	0.0198019801980198	0.650758543763734	0.840493084565778	0.237623762376238	0	0.2044369515879	0.316831683168317	0.0199383466199334	0.508801346841302	0.451916303246568	0.0198019801980198	0.782527657657557	0.893001228713332	0.099009900990099	0.292893218813452	0.438562352599167	0.475247524752475	0.319840181924066	0.624087100128319
Gesneria_acaulis	Gesneria_pedunculosa	0.430679805014422	0.0198019801980198	0.714149314607444	0.866319523796522	0.0198019801980198	0.0170041591485579	0.31915968763989	0.811881188118812	0.0377284181806881	0.653781717650846	0.599254879560727	0.0198019801980198	0.819869448841111	0.907817324209297	0.0198019801980198	0.326093007574351	0.524259548503504	0.653465346534653	0.363883715354149	0.699989943942921
Gesneria_acaulis	Gesneria_pulverulenta	0.0480299619079	0.0198019801980198	0.638409175474282	0.830771812996147	0.95049504950495	0.000123542004991317	0.166018796166975	0.0198019801980198	0.00183475963125703	0.0104531498155353	0.337065407183361	0.0198019801980198	0.744902188528346	0.879119740093043	0.930693069306931	0.294059142701882	0.432704314400307	0.0396039603960396	0.300585275316999	0.317183690503716
Gesneria_acaulis	Gesneria_pumila	0.689159447134883	0.099009900990099	0.702493180251226	0.871208315847266	0.0198019801980198	0.00345261215925789	0.182247157003126	0.0198019801980198	0.000138544250346107	0.289310796775367	0.756895044954581	0.0198019801980198	0.794001171915586	0.90803169696895	0.0198019801980198	0.313268364686759	0.454894454082088	0.0198019801980198	0.29493968385832	0.499247645894588
Gesneria_acaulis	Gesneria_purpurascens	0.148160483831938	0.0198019801980198	0.683272826877319	0.857621079889129	0.0198019801980198	0.00699497634042782	0.0796102294394894	0.910891089108911	0	0.44804493812119	0.439902817597492	0.0198019801980198	0.789542909615437	0.89970840577908	0.0198019801980198	0.312785217871571	0.371369149541309	0.910891089108911	0.292893218813452	0.596197033644858
Gesneria_acaulis	Gesneria_reticulata	0.290493302974649	0.0198019801980198	0.709247114843114	0.856130689539836	0.0198019801980198	0	0.105550668918102	0.376237623762376	0.0425207448898057	0.360980925996652	0.480217109440515	0.0198019801980198	0.792725027370073	0.893161725051849	0.0198019801980198	0.292893218813452	0.380387957408048	0.237623762376238	0.343968841735516	0.504433241955114
Gesneria_acaulis	Gesneria_salicifolia	0.156627446579482	0.0198019801980198	0.657207570502174	0.874065444837512	0.0198019801980198	0.00114495518394233	0.038981824947649	0.613861386138614	0.00101920398628214	0.458453381536871	0.445150640845384	0.0198019801980198	0.789532910126033	0.9110509131113	0.0198019801980198	0.29886221372521	0.338649679920904	0.831683168316832	0.294611189983917	0.595563980613624
Gesneria_acaulis	Gesneria_scabra	0.264089610073415	0.0198019801980198	0.672175067767224	0.848447367014327	0.435643564356436	0.0404471609145471	0.318947258097042	0.930693069306931	0.0085826725713166	0.521354323894027	0.508128586721998	0.0198019801980198	0.771491828530382	0.897871608860069	0.376237623762376	0.350994490755863	0.543151912010561	0.594059405940594	0.316852188462443	0.638116760501743
Gesneria_acaulis	Gesneria_shaferi	0.181738414976819	0.0198019801980198	0.662236640125036	0.847753492058847	0.0198019801980198	0.00950735739646267	0.0742727084524585	0.851485148514851	0.000723603851549948	0.403404731507446	0.450255100677255	0.0198019801980198	0.785984007542646	0.900639089036467	0.0198019801980198	0.315719149122971	0.371499014652404	0.891089108910891	0.29449917155227	0.550099338808795
Gesneria_acaulis	Gesneria_ventricosa	0.593838968776503	0.0198019801980198	0.717075932137398	0.87145703501453	0.0198019801980198	0.00711445894666624	0.281585127276505	0.0198019801980198	0.00123690709865608	0.171271802261088	0.66728488337174	0.0198019801980198	0.804295513685128	0.911544808978198	0.0198019801980198	0.319946628569486	0.501837108311037	0.0198019801980198	0.305045091744212	0.441751638584619
Gesneria_acaulis	Gesneria_viridiflora_subsp._acrochordonanthe	0.125962936568833	0.0198019801980198	0.654593164495453	0.846723493169996	0.376237623762376	0.0871406979324753	0.33772738663066	0.0198019801980198	0.00318287342741422	0.0754251700091566	0.378817230059393	0.0198019801980198	0.748434372652061	0.882569283334671	0.118811881188119	0.379948713059802	0.517201942536163	0.0396039603960396	0.307893896013316	0.36162909981898
Gesneria_acaulis	Gesneria_viridiflora_subsp._quisqueyana	0.239516369027007	0.0198019801980198	0.658730835359204	0.84203375071418	0.118811881188119	0	0.214417664939925	0.851485148514851	0.00557130317985272	0.480396330850545	0.484006824338171	0.0198019801980198	0.782400702456439	0.886597843000966	0.099009900990099	0.292893218813452	0.471356281369726	0.554455445544555	0.309887707106922	0.588242504053985
Gesneria_acaulis	Gesneria_viridiflora_subsp._viridiflora	0.219475292619931	0.0198019801980198	0.728502074026969	0.866106917359608	0.0198019801980198	2.27995779262358e-05	0.0929081080186369	0.811881188118812	0.00178792745755694	0.339057365045201	0.437227721767367	0.0198019801980198	0.816157300341481	0.915278354700392	0.0198019801980198	0.293266610935584	0.372630986443446	0.633663366336634	0.296880374395161	0.489229663676593
Gesneria_acaulis	Rhytidophyllum_auriculatum	0.265965911301571	0.0198019801980198	0.765256013274256	0.889763642934609	0.0396039603960396	0.000808227325995703	0.195276381778912	0.0198019801980198	0.0153573948521921	0.136272008903443	0.466738998102956	0.0198019801980198	0.840755270786559	0.920546429898191	0.0396039603960396	0.297537597839631	0.433347274527368	0.0198019801980198	0.331524726110437	0.414749562369408
Gesneria_acaulis	Rhytidophyllum_berteroanum	0.106533637004849	0.0198019801980198	0.663284734190264	0.865296708283872	0.118811881188119	0.116264819862555	0.343409618488262	0.0198019801980198	0.00327138558628068	0.0683804833654383	0.373742478903493	0.0198019801980198	0.797413686907388	0.901895307145626	0.0792079207920792	0.392878487629621	0.518178087691062	0.099009900990099	0.307466048923701	0.364467642063614
Gesneria_acaulis	Rhytidophyllum_bicolor	0.284993969690218	0.0198019801980198	0.669267963842883	0.836708836801601	0.0198019801980198	0	0.178033919497921	0.0396039603960396	0.000979153422626727	0.254280334492489	0.489590329244052	0.0198019801980198	0.773640780613448	0.877459086139287	0.0396039603960396	0.292893218813452	0.449465763690695	0.0198019801980198	0.30047037041288	0.453285821568996
Gesneria_acaulis	Rhytidophyllum_bullatum	0.0584074961480811	0.0198019801980198	0.621115558230104	0.839614051566292	0.99009900990099	0.000279287784353838	0.164712959547786	0.0198019801980198	0.000636620699273943	0.00676645978735832	0.340206493102743	0.0198019801980198	0.743529953819001	0.868975928964413	0.851485148514851	0.295522046922328	0.427092196627291	0.0198019801980198	0.297363412331646	0.312546676334811
Gesneria_acaulis	Rhytidophyllum_caribaeum	0.0496491043468951	0.0198019801980198	0.658705235397309	0.842510832693902	0.653465346534653	0.00813096114404377	0.106230589021627	0.95049504950495	0	0.171802985969503	0.361914877764751	0.0198019801980198	0.780228016198363	0.902254571717256	0.613861386138614	0.317911436694544	0.397268169032756	0.97029702970297	0.292893218813452	0.428676122277447
Gesneria_acaulis	Rhytidophyllum_crenulatum	0.0644485929279379	0.0198019801980198	0.643373431231159	0.855785362923068	0.217821782178218	0.000184959249282635	0.073788690950718	0.158415841584158	0	0.130065780578348	0.36582272516371	0.0198019801980198	0.77419220324315	0.906192044375153	0.138613861386139	0.293188613909317	0.371808323676547	0.138613861386139	0.292893218813452	0.371052210680449
Gesneria_acaulis	Rhytidophyllum_exsertum	0.204542769564378	0.0198019801980198	0.742820429787898	0.892442430820017	0.118811881188119	0.0630417033547812	0.204332479664511	0.633663366336634	0.00324263370254183	0.317158401446102	0.429020892561693	0.0198019801980198	0.838476687397829	0.927544883964321	0.277227722772277	0.352067480784272	0.442326442626982	0.455445544554455	0.296018787379137	0.47954337088283
Gesneria_acaulis	Rhytidophyllum_grande	0.709830815244967	0.198019801980198	0.681585853395673	0.870007089281002	0.0198019801980198	0.00662943800653971	0.247236881971496	0.0198019801980198	0.000700460231665367	0.31687829289684	0.766945741711381	0.099009900990099	0.798794942526143	0.907827432736024	0.0198019801980198	0.321870842855902	0.493641348083425	0.0198019801980198	0.299961015407599	0.506355065338181
Gesneria_acaulis	Rhytidophyllum_grandiflorum	0.0164264282269668	0.0198019801980198	0.717947271053527	0.877056929283611	0.0198019801980198	0.0817801772191074	0.346840754484187	0.0198019801980198	0.00163156534881307	0.00680692147241496	0.321321264840799	0.0198019801980198	0.826400392576093	0.918644640969305	0.0198019801980198	0.359049750947175	0.515950812533693	0.0198019801980198	0.300394895596695	0.313141258172954
Gesneria_acaulis	Rhytidophyllum_lanatum	0.0727897369862638	0.0198019801980198	0.640304678828912	0.835921248600606	0.653465346534653	1.90948681238701e-05	0.150675695135871	0.0198019801980198	1.23585897854328e-05	0.00721769885398901	0.347946205895355	0.0198019801980198	0.748474818357216	0.877099099746674	0.891089108910891	0.293145862250347	0.407407722520906	0.0198019801980198	0.293314234482803	0.31356568942209
Gesneria_acaulis	Rhytidophyllum_leucomallon	0.20942696290173	0.0198019801980198	0.658054588161425	0.850493999198797	0.0594059405940594	1.57225115502424e-05	0.132943198460197	0.0396039603960396	0.0188790845040785	0.114468257772426	0.419128836515477	0.0198019801980198	0.776321779541188	0.893523756113213	0.0792079207920792	0.293113968763965	0.398013117319071	0.0396039603960396	0.333763525019965	0.404515143630045
Gesneria_acaulis	Rhytidophyllum_lomense	0.127375969531642	0.0198019801980198	0.663522760631452	0.869837937736444	0.811881188118812	0.0655470107462022	0.173800458586196	0.0792079207920792	0	0.0959527647267379	0.359604291240951	0.0198019801980198	0.790716519318317	0.911695943446319	0.475247524752475	0.336231208897732	0.428959321506821	0.099009900990099	0.292893218813452	0.355259843140868
Gesneria_acaulis	Rhytidophyllum_minus	0.16607224414585	0.0198019801980198	0.684750855324142	0.863731834253899	0.0396039603960396	0.0141167181932868	0.126920599430478	0.376237623762376	0	0.251937920320832	0.404550989604348	0.0198019801980198	0.807879025307421	0.908370500176019	0.178217821782178	0.323099046504543	0.410484955382448	0.376237623762376	0.292893218813452	0.442140015934923
Gesneria_acaulis	Rhytidophyllum_rupincola	0.0648319550479902	0.0198019801980198	0.687832014373296	0.880874694632644	0.0792079207920792	0.000225834310823952	0.0488029781720068	0.198019801980198	0	0.0940631274114085	0.374922544432166	0.0198019801980198	0.80041584824966	0.920293889385732	0.0792079207920792	0.293088619037999	0.364593889770929	0.118811881188119	0.292893218813452	0.36243150226097
Gesneria_acaulis	Rhytidophyllum_tomentosum	0.829602052206622	0.851485148514851	0.749835164264157	0.875937849459634	0.0198019801980198	0.0021098240070233	0.225687634839213	0.0198019801980198	0.00850864987476475	0.452705298635949	0.882838904394707	1.00990099009901	0.839636015262233	0.917092336537304	0.0198019801980198	0.309175862486293	0.480584422479427	0.0198019801980198	0.324193495111742	0.584704502487412
Gesneria_acaulis	Rhytidophyllum_vernicosum	0.0394546500628032	0.0198019801980198	0.609122680693134	0.84031729340034	0.811881188118812	0.00193067825532738	0.173194938253499	0.0198019801980198	0.000399275711646002	0.0046639119290613	0.332759177067334	0.0198019801980198	0.728021499921719	0.8768479731041	0.811881188118812	0.29836506374498	0.426597393838953	0.0198019801980198	0.296400310423105	0.30907721587723
Gesneria_bracteosa	Gesneria_calycosa	0.30101410218121	0.0198019801980198	0.517126586288933	0.837220555350927	0.534653465346535	0	0.381599728713617	0.0198019801980198	0	0.123922422759632	0.489027337491344	0.0198019801980198	0.679039973042727	0.883013980383078	0.217821782178218	0.292893218813452	0.50959338720456	0.0198019801980198	0.292893218813452	0.389112719142496
Gesneria_bracteosa	Gesneria_christii	0.0401057769490666	0.0198019801980198	0.534956382102373	0.837011923652162	0.871287128712871	0.0158834076490195	0.34685212492153	0.0198019801980198	0.00329984921902479	0.0125849737299061	0.340350975206892	0.0198019801980198	0.678075649355151	0.890141618266984	0.891089108910891	0.312866570307148	0.516477591153763	0.0198019801980198	0.310350291920269	0.326144596570097
Gesneria_bracteosa	Gesneria_citrina	0.328445291443377	0.0198019801980198	0.490100463938647	0.796867376815941	0.534653465346535	0.0271954340079866	0.354394161552517	0.0396039603960396	0	0.129262022781021	0.509473028108506	0.0198019801980198	0.63435272906913	0.855836244356743	0.475247524752475	0.327004605833441	0.525401475465806	0.0198019801980198	0.292893218813452	0.372030377041911
Gesneria_bracteosa	Gesneria_cubensis	0.15882484307015	0.0198019801980198	0.620428953323407	0.860825689100964	0.336633663366337	0.0154037485408651	0.33689154234367	0.0198019801980198	0.00116378537851081	0.017410425151806	0.435259302977863	0.0198019801980198	0.736134134669679	0.901722535666344	0.297029702970297	0.314101090399723	0.477472992890975	0.0198019801980198	0.303597937274889	0.330735493950513
Gesneria_bracteosa	Gesneria_cuneifolia	0.337044877836386	0.0198019801980198	0.527118328707846	0.834719131878982	0.356435643564356	0.0130817233932893	0.441668075720226	0.0198019801980198	0	0.0785299062545351	0.516513642881522	0.0198019801980198	0.694995290298636	0.885641237531089	0.237623762376238	0.317377903369022	0.54324853666501	0.0198019801980198	0.292893218813452	0.362406320865143
Gesneria_bracteosa	Gesneria_decapleura	0.0269058338558046	0.0198019801980198	0.496623110863232	0.850938681749192	0.0396039603960396	0.0668451948728136	0.30504395756728	0.0198019801980198	0.000409232591998765	0.00267992692633092	0.335419854078866	0.0198019801980198	0.641448665741589	0.887155586540428	0.0396039603960396	0.356455629875864	0.501951569640609	0.0198019801980198	0.298794996867674	0.308021728255743
Gesneria_bracteosa	Gesneria_duchartreoides	0.830993749046582	0.178217821782178	0.66299338883783	0.839831889904552	0.0198019801980198	0.00225155277820754	0.14743306853816	0.0198019801980198	0.000419822223235383	0.0924019925753676	0.88677412887399	0.099009900990099	0.761682809890267	0.886150561815541	0.0198019801980198	0.303195117630316	0.408874679139714	0.0198019801980198	0.29857179633373	0.387901934305961
Gesneria_bracteosa	Gesneria_ekmanii	0.0540237321463689	0.0198019801980198	0.539205074440276	0.839465790622425	0.0198019801980198	0.0756806106153565	0.360331744240079	0.0198019801980198	0.00383323997955273	0.0182224881597603	0.347543367325408	0.0198019801980198	0.684055693221326	0.886338690754167	0.0792079207920792	0.366499087812182	0.515426782334704	0.0594059405940594	0.312114338785924	0.330980844048598
Gesneria_bracteosa	Gesneria_exserta	0.16936042939867	0.0198019801980198	0.605808243680796	0.83612858082992	1.00990099009901	0.00223188792037035	0.406970119810635	0.0792079207920792	0.0105536786604302	0.149101469323996	0.438396825939363	0.0198019801980198	0.736410974184481	0.888581659304009	0.95049504950495	0.30534887650799	0.544893325168434	0.0792079207920792	0.31726603498234	0.402897219287643
Gesneria_bracteosa	Gesneria_fruticosa	0.194153070583841	0.0198019801980198	0.518352902550299	0.807638900795634	0.316831683168317	0.0127763588409988	0.382883668682576	0.0198019801980198	0.000159490960802483	0.006772360990821	0.450042320410867	0.0198019801980198	0.666491441505875	0.865512146652365	0.198019801980198	0.31260921179386	0.532989877008629	0.0198019801980198	0.296709635981298	0.315948809392528
Gesneria_bracteosa	Gesneria_heterochroa	0.214202575926382	0.0198019801980198	0.534767028276181	0.849404316875283	0.316831683168317	0.029231756885457	0.310266824529289	0.198019801980198	0.0051478039005166	0.318000046833381	0.466908683916876	0.0198019801980198	0.690903115433872	0.897110583635995	0.257425742574257	0.326385288110115	0.511614791978938	0.178217821782178	0.31551661523974	0.508980487298898
Gesneria_bracteosa	Gesneria_humilis	0.266201200352824	0.0198019801980198	0.680234769165532	0.861319200318566	0.237623762376238	0.0308365838726889	0.342448018905072	0.138613861386139	0.00215187461148338	0.323598084533281	0.497715834077129	0.0198019801980198	0.771505946676702	0.906651579107559	0.217821782178218	0.32995103560172	0.538433335461912	0.138613861386139	0.307264703767519	0.510831970704454
Gesneria_bracteosa	Gesneria_libanensis	0.495727670141548	0.0396039603960396	0.556724210213485	0.825060044803988	0.0198019801980198	0.000284700142393485	0.0400909776126292	0.0792079207920792	0.0011862255262374	0.450020975136627	0.631198841647615	0.0198019801980198	0.707369337224928	0.885767735133147	0.0198019801980198	0.298244016936653	0.353662367011003	0.0594059405940594	0.304045244801678	0.591963852158319
Gesneria_bracteosa	Gesneria_nipensis	0.583374308274011	0.178217821782178	0.531289801923508	0.828131851786032	0.0792079207920792	0.0765581318142914	0.552997450786005	0.0198019801980198	0.00202601051978459	0.350254267812879	0.725732926747811	0.257425742574257	0.695976551991275	0.874914930666848	0.0198019801980198	0.36990877290466	0.678615998444043	0.0198019801980198	0.303778582830648	0.538979537189443
Gesneria_bracteosa	Gesneria_pedicellaris	0.443428704867055	0.0198019801980198	0.548636292535497	0.823262437019859	0.237623762376238	1.11022302462516e-16	0.486391181199562	0.0198019801980198	0	0.00098232854964515	0.552377033315277	0.0198019801980198	0.677735123206557	0.88992702364463	0.316831683168317	0.292893218813453	0.609774433971057	0.0198019801980198	0.292893218813452	0.298146254527487
Gesneria_bracteosa	Gesneria_pedunculosa	0.355396173798635	0.0198019801980198	0.570037506424494	0.833557715247427	0.237623762376238	0.0292207462222295	0.403858640338425	0.0198019801980198	0.0272009927660672	0.17650767398311	0.542149260120944	0.0198019801980198	0.719875928238053	0.896942967169025	0.0792079207920792	0.311889265061954	0.530188655806715	0.0198019801980198	0.34649530737847	0.439182928544877
Gesneria_bracteosa	Gesneria_pulverulenta	0.0152913135639819	0.0198019801980198	0.54089944212177	0.823584260517655	0.217821782178218	0.0134720677932069	0.369017844643692	0.0198019801980198	0.00193627849121294	0.00507613902594434	0.31693684575829	0.0198019801980198	0.67558425607774	0.876248849362292	0.396039603960396	0.310731013641068	0.532136492270771	0.0396039603960396	0.305705392396129	0.311357384710965
Gesneria_bracteosa	Gesneria_pumila	0.17321463738803	0.0198019801980198	0.583298790961282	0.831304643271496	0.871287128712871	0.00603585439664119	0.43305982809159	0.0198019801980198	0	0.0105933677647879	0.437577719925255	0.0198019801980198	0.744048555751184	0.886070565401586	0.930693069306931	0.313567107750708	0.558343710166164	0.0198019801980198	0.292893218813452	0.312331895374661
Gesneria_bracteosa	Gesneria_purpurascens	0.648824911551014	0.415841584158416	0.509989922763181	0.827673786545701	0.0198019801980198	0.00145187770170136	0.148592240976872	0.0198019801980198	0.00127500649584798	0.302596419564871	0.737631388157282	0.336633663366337	0.67486154934941	0.880776351022112	0.0198019801980198	0.303498413254368	0.409701812905423	0.0198019801980198	0.301683526616044	0.477956992716164
Gesneria_bracteosa	Gesneria_reticulata	0.261801454538625	0.0198019801980198	0.662849261998967	0.854051960843226	0.178217821782178	0.00869310141180329	0.446348290258318	0.0198019801980198	0.00140573391763441	0.0191699131970689	0.488616495015046	0.0198019801980198	0.749800001976347	0.892207322584316	0.178217821782178	0.308958819793982	0.561257505135122	0.0198019801980198	0.304535401479463	0.338829924532171
Gesneria_bracteosa	Gesneria_salicifolia	0.661889642162518	0.594059405940594	0.564189240436678	0.833676675738749	0.0198019801980198	0.000186283177267099	0.0500850346784656	0.0198019801980198	1.70032108672447e-05	0.204096230657565	0.759892741538784	0.495049504950495	0.697172087187647	0.891259403687382	0.0198019801980198	0.297043303887093	0.356147322323879	0.0198019801980198	0.293446022353277	0.430413890162844
Gesneria_bracteosa	Gesneria_scabra	0.324408342371369	0.0396039603960396	0.526218932597234	0.788751770303338	0.792079207920792	0.0764961503359524	0.392571044712118	0.0198019801980198	0	0.211346204057666	0.475027312997364	0.0198019801980198	0.660169385604855	0.855854903189531	0.95049504950495	0.349688665565156	0.544804026597127	0.0396039603960396	0.292893218813452	0.429053769711787
Gesneria_bracteosa	Gesneria_shaferi	0.811583360238454	0.316831683168317	0.557775333784553	0.838770304581704	0.0198019801980198	0.00206061979597894	0.122273889012361	0.0198019801980198	0.00010848688389648	0.15810157550344	0.887498682099178	0.138613861386139	0.68636116923622	0.887932441410519	0.0198019801980198	0.304700205607276	0.39339185950794	0.0198019801980198	0.294441698585378	0.418665301505426
Gesneria_bracteosa	Gesneria_ventricosa	0.0967878568913424	0.0198019801980198	0.618920449779811	0.841706663456482	0.930693069306931	0	0.236606828956637	0.0198019801980198	4.75259250794502e-06	0.00763503140297138	0.385618079073098	0.0198019801980198	0.755425234288117	0.895957673197232	0.594059405940594	0.292893218813452	0.442759268378447	0.0198019801980198	0.292980920006511	0.314208378521919
Gesneria_bracteosa	Gesneria_viridiflora_subsp._acrochordonanthe	0.0224099512902284	0.0198019801980198	0.587494016958572	0.859273818736364	0.0198019801980198	0.0539950574352085	0.307850965804648	0.0198019801980198	0.000958165148467077	0.0036234127737591	0.331736622728281	0.0198019801980198	0.717785958733635	0.903920040582698	0.0198019801980198	0.347325575121899	0.503064824244016	0.0198019801980198	0.30244428869591	0.310337898757191
Gesneria_bracteosa	Gesneria_viridiflora_subsp._quisqueyana	0.466485797608261	0.0396039603960396	0.57315849961644	0.803188892910959	0.099009900990099	0.0182840999382176	0.442926838863334	0.0198019801980198	0.00804511331703273	0.153018416139952	0.585971939291484	0.0198019801980198	0.702786820910217	0.863234674107531	0.138613861386139	0.318919522807776	0.589064864191101	0.0198019801980198	0.31706219581951	0.420808741407647
Gesneria_bracteosa	Gesneria_viridiflora_subsp._viridiflora	0.649870371202113	0.158415841584158	0.636141060803408	0.846336317367994	0.0198019801980198	0.000549368919974746	0.105533172005292	0.0198019801980198	0.00160175529788165	0.138711643298895	0.783042211323344	0.198019801980198	0.766724865636033	0.899053115336042	0.0198019801980198	0.299728032682479	0.387451564228979	0.0198019801980198	0.302180212715561	0.427295880404063
Gesneria_bracteosa	Rhytidophyllum_auriculatum	0.0805249089693382	0.0198019801980198	0.691870155528454	0.86663132528089	0.97029702970297	0.0178594047419854	0.378499056415166	0.0198019801980198	0.00605763844599258	0.0297905887324495	0.383056275435331	0.0198019801980198	0.772172424455429	0.901995661738999	1.00990099009901	0.315240873333593	0.526623558603036	0.0198019801980198	0.31688737613248	0.34384057329098
Gesneria_bracteosa	Rhytidophyllum_berteroanum	0.11331663210375	0.0198019801980198	0.632279408665563	0.847344579049911	0.138613861386139	0.093945011806713	0.337818893232631	0.0198019801980198	0.0157834952535827	0.0571522578445993	0.391121483488339	0.0198019801980198	0.749693334876746	0.900514827971572	0.217821782178218	0.353172267570715	0.530821712728234	0.0198019801980198	0.335181387356545	0.3694706013396
Gesneria_bracteosa	Rhytidophyllum_bicolor	0.0482976634100417	0.0198019801980198	0.512266178893978	0.820454592892684	0.99009900990099	0.0128631716036506	0.447675536217588	0.0198019801980198	0	0.00231790360936574	0.359044362890653	0.0198019801980198	0.678628870539743	0.872242985650143	0.910891089108911	0.310552219452884	0.560073704228734	0.0198019801980198	0.292893218813452	0.307798226636043
Gesneria_bracteosa	Rhytidophyllum_bullatum	0.0210755647799433	0.0198019801980198	0.527961824226624	0.853789634001586	0.495049504950495	0.0147044258697355	0.356479255297447	0.0198019801980198	0.00185045019988618	0.00593494987471869	0.320255207702131	0.0198019801980198	0.671305610297313	0.896416181061579	0.514851485148515	0.312919599683041	0.516082359162391	0.0198019801980198	0.30555160742231	0.312514279905217
Gesneria_bracteosa	Rhytidophyllum_caribaeum	0.131215338242095	0.0198019801980198	0.507310760007493	0.849869388462227	0.495049504950495	0	0.190920928002034	0.0594059405940594	0	0.0386190935794592	0.400421059201929	0.0198019801980198	0.675961549606779	0.895112303354818	0.574257425742574	0.292893218813452	0.450221347412647	0.0594059405940594	0.292893218813452	0.325994768236898
Gesneria_bracteosa	Rhytidophyllum_crenulatum	0.00878236146286815	0.0198019801980198	0.499951794862019	0.82924988702096	0.495049504950495	0.000561997856317659	0.0773719022448256	0.336633663366337	0.00195399739495456	0.371518042724258	0.313454657325746	0.0198019801980198	0.656629496718171	0.879724596755012	0.495049504950495	0.299162743852956	0.375846673974554	0.277227722772277	0.304742263950937	0.53049067889167
Gesneria_bracteosa	Rhytidophyllum_exsertum	0.45018898531195	0.0198019801980198	0.682161990264198	0.868316759123771	0.118811881188119	0.0575293588379891	0.447821851661258	0.0198019801980198	0.00965266490644387	0.216052356378494	0.645286072041291	0.0198019801980198	0.793672831862598	0.912992453369749	0.0594059405940594	0.349479135626508	0.610057946951795	0.0198019801980198	0.319445142430653	0.467981623483363
Gesneria_bracteosa	Rhytidophyllum_grande	0.184240151411445	0.0198019801980198	0.630031312683914	0.832754619435914	0.99009900990099	0.000453073547367333	0.40619196159289	0.0198019801980198	0	0.0475594825052241	0.444978840191597	0.0198019801980198	0.748664956035201	0.890770689974818	0.811881188118812	0.293885326054564	0.545856064021859	0.0198019801980198	0.292893218813452	0.349455644171262
Gesneria_bracteosa	Rhytidophyllum_grandiflorum	0.0197590878430101	0.0198019801980198	0.662335411194092	0.872473898276221	0.0198019801980198	0.0995628244267776	0.298167479033786	0.0198019801980198	0.00140864176767706	0.00575113572111743	0.321187797350179	0.0198019801980198	0.781637841949471	0.914003035583872	0.0198019801980198	0.385378726897861	0.499005368301371	0.0396039603960396	0.304039112904034	0.313470498349292
Gesneria_bracteosa	Rhytidophyllum_lanatum	0.0477596308967285	0.0198019801980198	0.534834483094103	0.834751718018838	0.851485148514851	0.0159900446244723	0.354767293191261	0.0396039603960396	0.00570318680180345	0.0217825687790575	0.336427112940739	0.0198019801980198	0.675684502690589	0.885726992500081	0.752475247524752	0.311209354344286	0.513755805146244	0.0396039603960396	0.315340235480242	0.330249567794803
Gesneria_bracteosa	Rhytidophyllum_leucomallon	0.0815963386871302	0.0198019801980198	0.648175418679067	0.837481591443229	0.811881188118812	0.0135479380114577	0.316137933761926	0.0198019801980198	0.0138879242137694	0.0449083862758533	0.381145407711951	0.0198019801980198	0.757215719175821	0.888095003215752	0.712871287128713	0.310197898403565	0.485032658098375	0.0198019801980198	0.33010041350106	0.357899215076997
Gesneria_bracteosa	Rhytidophyllum_lomense	0.226513806378587	0.0198019801980198	0.59295298146648	0.84197666652482	0.594059405940594	0.0378556172568253	0.333995299827602	0.0792079207920792	0.00715479379236622	0.177537695154383	0.481749538672242	0.0198019801980198	0.735088813845243	0.894775824078582	0.376237623762376	0.33692813426039	0.519393987183453	0.0594059405940594	0.317958467677108	0.430572726185577
Gesneria_bracteosa	Rhytidophyllum_minus	0.245016877317267	0.0198019801980198	0.523047093469213	0.851367924375646	0.099009900990099	0.0120520767718149	0.195971348907398	0.396039603960396	0.00961542126114002	0.352210769396433	0.485802122183377	0.0198019801980198	0.678771640783575	0.893870079777335	0.0792079207920792	0.307869534119186	0.447937021084947	0.336633663366337	0.320002519146603	0.52826509421299
Gesneria_bracteosa	Rhytidophyllum_rupincola	0.0157065392848674	0.0198019801980198	0.528975174209652	0.844123102078387	0.198019801980198	0.000313810377934109	0.0698394206447527	0.613861386138614	0	0.197173013528424	0.320719420898364	0.0198019801980198	0.672974317194684	0.887112641217284	0.217821782178218	0.297018610025285	0.374467226119428	0.554455445544555	0.292893218813452	0.45415894993846
Gesneria_bracteosa	Rhytidophyllum_tomentosum	0.257506017112999	0.0198019801980198	0.669136576314051	0.849468078811961	0.910891089108911	0	0.359925186468239	0.0198019801980198	0.00218354823088244	0.0651188437831636	0.485809759042051	0.0198019801980198	0.783719844689732	0.895950603606609	0.514851485148515	0.292893218813452	0.525704398592381	0.0198019801980198	0.304219005873612	0.365605584904292
Gesneria_bracteosa	Rhytidophyllum_vernicosum	0.0195567741274575	0.0198019801980198	0.535073643432192	0.840181708210697	0.356435643564356	0.0107041290107431	0.298464643182584	0.0198019801980198	0.00178198601033422	0.00639520310324842	0.31903035219356	0.0198019801980198	0.686539529468765	0.887088878618497	0.396039603960396	0.310170014194497	0.477809112291073	0.0396039603960396	0.305350421866633	0.313000154568349
Gesneria_calycosa	Gesneria_christii	0.0684173961347601	0.0198019801980198	0.451740711816187	0.826807414043823	0.376237623762376	0	0.177607106988065	0.0198019801980198	5.46055602555273e-05	0.00891722413198012	0.374129733816715	0.0198019801980198	0.613514891510824	0.87769978826725	0.217821782178218	0.292893218813452	0.426228338773895	0.0198019801980198	0.293481216934983	0.321515370014889
Gesneria_calycosa	Gesneria_citrina	0.307782184513267	0.0594059405940594	0.440525753068534	0.798712203763488	0.574257425742574	0.00480571556754306	0.378481189471679	0.415841584158416	0	0.426512709626955	0.522680652087595	0.0396039603960396	0.618446129460726	0.858078201716791	0.594059405940594	0.297880876835886	0.570692152725378	0.237623762376238	0.292893218813452	0.571419693377974
Gesneria_calycosa	Gesneria_cubensis	0.274358269744931	0.0198019801980198	0.594881573537536	0.858715323706151	0.257425742574257	0.00151808738750686	0.344224252011327	0.0198019801980198	0.0198428926695365	0.221051386087032	0.46992092675946	0.0198019801980198	0.724721228524952	0.904320630043366	0.316831683168317	0.296082733154911	0.501511045251506	0.0198019801980198	0.324981045849525	0.434618066926826
Gesneria_calycosa	Gesneria_cuneifolia	0.666994729229308	0.495049504950495	0.564215916164143	0.82263546006848	0.0198019801980198	0.000716533498996191	0.576295092225629	0.0198019801980198	0.00174280294338826	0.490336555500853	0.755984241400397	0.396039603960396	0.686720331293464	0.871534638716697	0.0396039603960396	0.294221900663604	0.646387132549221	0.0198019801980198	0.299853711600739	0.583033516464445
Gesneria_calycosa	Gesneria_decapleura	0.106654314140712	0.0198019801980198	0.319151343149274	0.793742700462344	0.198019801980198	0.0643759519920521	0.320681239091281	0.0198019801980198	0.0241940373772739	0.0956879438797357	0.392989727695321	0.0198019801980198	0.534980967703663	0.852939590646636	0.237623762376238	0.376421872102652	0.519587741697231	0.0198019801980198	0.329413504021495	0.380638349664385
Gesneria_calycosa	Gesneria_duchartreoides	0.294606499495287	0.0198019801980198	0.575937384757313	0.836725038424277	0.0198019801980198	0	0.0607425058803212	0.554455445544555	0.00900833750172078	0.413235392839856	0.486457604263895	0.0198019801980198	0.732919287138189	0.881592458741063	0.0198019801980198	0.292893218813452	0.338421959518215	0.376237623762376	0.306134720486162	0.523985902323804
Gesneria_calycosa	Gesneria_ekmanii	0.168105821484757	0.0198019801980198	0.462017244716783	0.818227114400622	0.316831683168317	0	0.216579749854003	0.0198019801980198	0	0.03301813709968	0.419970791133299	0.0198019801980198	0.635584074539425	0.86990652418948	0.178217821782178	0.292893218813452	0.431222812371625	0.0198019801980198	0.292893218813452	0.330803264878277
Gesneria_calycosa	Gesneria_exserta	0.396202699130446	0.0594059405940594	0.518517830405904	0.837266401570996	0.138613861386139	0	0.417176424343225	0.0198019801980198	0.000565051764362595	0.289302312396795	0.600306942351388	0.0594059405940594	0.673987302588459	0.884979588433582	0.0198019801980198	0.292893218813452	0.566495808366172	0.0198019801980198	0.297956457978704	0.508940808173558
Gesneria_calycosa	Gesneria_fruticosa	0.367682218929811	0.0396039603960396	0.479998143761917	0.824380689713638	0.0198019801980198	0	0.161549038181941	0.0198019801980198	0.0104472912129604	0.32548627791139	0.530143130755144	0.0396039603960396	0.640726314106569	0.876819059858814	0.0198019801980198	0.292893218813452	0.399352537453362	0.0198019801980198	0.31030207783904	0.498648197588548
Gesneria_calycosa	Gesneria_heterochroa	0.0744435110380036	0.0198019801980198	0.512774473607337	0.820345023163919	0.297029702970297	0.000753988492995433	0.105497014807591	0.0594059405940594	0	0.0286698992043662	0.338976805976365	0.0198019801980198	0.670047128824802	0.865949214136077	0.534653465346535	0.294146622547431	0.372216690665193	0.0792079207920792	0.292893218813452	0.31994008148457
Gesneria_calycosa	Gesneria_humilis	0.0618650511942372	0.0198019801980198	0.538601488369648	0.853528978700298	0.930693069306931	0.00217561434868621	0.147448504268971	0.435643564356436	0	0.0790673025908005	0.334880462772377	0.0198019801980198	0.66560803362933	0.890307555332994	0.95049504950495	0.294647180852539	0.411785256573919	0.158415841584158	0.292893218813452	0.338931795775384
Gesneria_calycosa	Gesneria_libanensis	0.177700916140156	0.0198019801980198	0.46135100361241	0.796652146298512	0.0396039603960396	0	0.00315003487919783	0.099009900990099	0	0.117348943441325	0.420618700659334	0.0198019801980198	0.62995830742001	0.863265010292699	0.0396039603960396	0.292893218813452	0.297903749828716	0.0792079207920792	0.292893218813452	0.376692234623576
Gesneria_calycosa	Gesneria_nipensis	0.262260091143294	0.0198019801980198	0.500651786859045	0.820830631102454	0.0792079207920792	0.00430009843855569	0.231373763102073	0.376237623762376	0.000840839746556282	0.313520765011927	0.448641677129706	0.0198019801980198	0.658805488260323	0.876450706037395	0.0792079207920792	0.299698015945899	0.443507805657847	0.356435643564356	0.295081202453217	0.478136044912213
Gesneria_calycosa	Gesneria_pedicellaris	0.307482872788142	0.0198019801980198	0.515252956779716	0.852671746839531	0.198019801980198	0	0.402109136778663	0.831683168316832	0.0334007198426528	0.564314531555856	0.490480163433649	0.0198019801980198	0.671079639055718	0.892798652596057	0.217821782178218	0.292893218813452	0.525455329431756	0.831683168316832	0.321136228450793	0.67573864916856
Gesneria_calycosa	Gesneria_pedunculosa	0.588150125032008	0.257425742574257	0.494659823035172	0.836059441781256	0.0792079207920792	0.00191669091621733	0.539997562581175	0.0198019801980198	0.0108134411103214	0.472967449493167	0.682427126719401	0.138613861386139	0.643612828855469	0.89145437959818	0.0792079207920792	0.296258749176879	0.64181621067917	0.0198019801980198	0.314455185557374	0.577111382625127
Gesneria_calycosa	Gesneria_pulverulenta	0.0453961157294352	0.0198019801980198	0.457978325443367	0.813329625358737	0.594059405940594	0	0.285581805314112	0.0198019801980198	0.00018217229072538	0.00595224287894969	0.350760396301818	0.0198019801980198	0.614576368103602	0.871074997022145	0.574257425742574	0.292893218813452	0.495721817121653	0.0198019801980198	0.295069939429093	0.311566755196619
Gesneria_calycosa	Gesneria_pumila	0.509091220857129	0.0594059405940594	0.546591293016273	0.822048890127634	0.099009900990099	0	0.48449398595831	0.0198019801980198	0.00298178277603404	0.291744327033067	0.657314472839132	0.0594059405940594	0.693702605233471	0.877179033700221	0.0396039603960396	0.292893218813452	0.602924599824938	0.0198019801980198	0.304943819572088	0.51109376053179
Gesneria_calycosa	Gesneria_purpurascens	0.230653677792889	0.0198019801980198	0.500542947547766	0.804890862491914	0.0198019801980198	3.90177998421115e-06	0.0422329607427933	0.99009900990099	0.00712102003507643	0.394012056000414	0.458935843406042	0.0198019801980198	0.672871064172166	0.874154151984265	0.0198019801980198	0.292953284754634	0.32804030097442	0.811881188118812	0.299397773810681	0.553323317874931
Gesneria_calycosa	Gesneria_reticulata	0.405994307063345	0.0198019801980198	0.518750169101438	0.816773543536112	0.0198019801980198	0	0.188784331217684	0.0198019801980198	0.0356243630576782	0.340541603662797	0.538719089716876	0.0198019801980198	0.675004583732158	0.866640229671503	0.0198019801980198	0.292893218813452	0.406830273701768	0.0396039603960396	0.335666493133771	0.507034149984185
Gesneria_calycosa	Gesneria_salicifolia	0.243856055857381	0.0198019801980198	0.514350095129242	0.819328134030527	0.0198019801980198	0	0.0149161922277444	0.99009900990099	0	0.397724317473208	0.466000514140334	0.0198019801980198	0.678284184171092	0.872606724262561	0.0198019801980198	0.292893218813452	0.310601900074878	0.693069306930693	0.292893218813452	0.540425671894927
Gesneria_calycosa	Gesneria_scabra	0.646696840496955	0.752475247524752	0.465526022615645	0.795128696466217	0.118811881188119	0.0273304553839345	0.642244297886777	0.0396039603960396	0.00127228678426631	0.551051197926473	0.70908693455383	0.376237623762376	0.632345278565701	0.859814130302344	0.178217821782178	0.321227226921042	0.725506474035254	0.0792079207920792	0.296926678427018	0.665810302456239
Gesneria_calycosa	Gesneria_shaferi	0.281881234887387	0.0198019801980198	0.481969891244308	0.820770630023545	0.0198019801980198	2.31645542381198e-05	0.0465045101015474	0.594059405940594	0.00702025888712204	0.364151271857066	0.478595846801882	0.0198019801980198	0.662145812701814	0.875171591933147	0.0198019801980198	0.293175265166336	0.331720142812428	0.356435643564356	0.301955490238059	0.506920754074895
Gesneria_calycosa	Gesneria_ventricosa	0.200012814261959	0.0198019801980198	0.605788833014183	0.855576159605694	0.554455445544555	0	0.504310819914281	0.099009900990099	0.00823916880653885	0.194991383319132	0.456537550436614	0.0198019801980198	0.729285808399678	0.902434607616654	0.475247524752475	0.292893218813452	0.602961923215173	0.118811881188119	0.320235527129187	0.455169282332043
Gesneria_calycosa	Gesneria_viridiflora_subsp._acrochordonanthe	0.12770255554544	0.0198019801980198	0.507476448908223	0.845566340685166	0.336633663366337	0.0575782650309062	0.343900647632316	0.0198019801980198	0.0012713759640375	0.0714538880961631	0.403630753024488	0.0198019801980198	0.643580199188343	0.890146084489412	0.415841584158416	0.354961566781703	0.519284502245519	0.0198019801980198	0.302381137206574	0.362430048275265
Gesneria_calycosa	Gesneria_viridiflora_subsp._quisqueyana	0.452580898121923	0.0792079207920792	0.471772631593643	0.788270680370416	0.0396039603960396	0	0.403813459562705	0.178217821782178	0.00337224543638636	0.481007126182595	0.573738729189774	0.0594059405940594	0.638993884872466	0.842654551573586	0.0396039603960396	0.292893218813452	0.542065998264035	0.158415841584158	0.305509068869229	0.582404865542953
Gesneria_calycosa	Gesneria_viridiflora_subsp._viridiflora	0.27125404843694	0.0198019801980198	0.559942561867049	0.847164158681149	0.0198019801980198	0	0.0515963155522869	0.257425742574257	1.0547118733939e-16	0.303409766256095	0.441461609594502	0.0198019801980198	0.687250088089775	0.899784020435703	0.0198019801980198	0.292893218813452	0.341630057082722	0.277227722772277	0.292893218813453	0.461684424342015
Gesneria_calycosa	Rhytidophyllum_auriculatum	0.185464556012315	0.0198019801980198	0.63457915001702	0.836188033111162	0.475247524752475	0	0.304679522153926	0.0198019801980198	0.0141594294173327	0.0834369480275566	0.458472887038117	0.0198019801980198	0.760023440930691	0.8811194808251	0.237623762376238	0.292893218813452	0.479042362977988	0.0198019801980198	0.327222464311026	0.390066739496974
Gesneria_calycosa	Rhytidophyllum_berteroanum	0.0791670196584043	0.0198019801980198	0.552431732977958	0.853961903501772	0.099009900990099	0.107348844978001	0.456495859046744	0.0198019801980198	0.000224429918915342	0.0311409652501226	0.39041437562269	0.0198019801980198	0.702623315778973	0.894474560146127	0.138613861386139	0.388928231019251	0.575348285563987	0.0198019801980198	0.295343810703508	0.346618657933191
Gesneria_calycosa	Rhytidophyllum_bicolor	0.340123809849218	0.0396039603960396	0.482202124334571	0.798653590856564	0.0594059405940594	0	0.246339822147757	0.0396039603960396	0.00159856926506697	0.252808538673412	0.542112774803063	0.0396039603960396	0.642624282237178	0.842589832396695	0.0396039603960396	0.292893218813452	0.429992690194621	0.0198019801980198	0.299290101142413	0.468807022164761
Gesneria_calycosa	Rhytidophyllum_bullatum	0.056413938103398	0.0198019801980198	0.486687604198027	0.800554647810745	0.673267326732673	0	0.24805338854576	0.0198019801980198	1.01822608301327e-05	0.00268896413569616	0.356621573318637	0.0198019801980198	0.651599648858149	0.86376782336681	0.554455445544555	0.292893218813452	0.463474184896491	0.0198019801980198	0.293238569490743	0.307835679326389
Gesneria_calycosa	Rhytidophyllum_caribaeum	0.0825895565078639	0.0198019801980198	0.48638063535363	0.816519707941367	0.653465346534653	0.00185947672873943	0.16379728120894	0.891089108910891	0	0.23263816742632	0.386592731976012	0.0198019801980198	0.666793111664779	0.86899618977164	0.613861386138614	0.297122480379166	0.43913886613888	0.97029702970297	0.292893218813452	0.482977126392716
Gesneria_calycosa	Rhytidophyllum_crenulatum	5.56151079608158e-05	0.0198019801980198	0.481619863419681	0.824393035275971	0.336633663366337	0	0.00699939031282965	0.178217821782178	0	0.00269637138518369	0.292944021300769	0.0198019801980198	0.663301225508291	0.888359720625476	0.336633663366337	0.292893218813452	0.300730029202324	0.178217821782178	0.292893218813452	0.29464758691703
Gesneria_calycosa	Rhytidophyllum_exsertum	0.15097880012535	0.0198019801980198	0.616168130673179	0.851284709723815	0.356435643564356	0.00934757567258337	0.211227635339865	0.514851485148515	0.00016657934990571	0.213497984456815	0.390317368995367	0.0198019801980198	0.756153959222727	0.900959191176423	0.435643564356436	0.300816204663335	0.432854789986735	0.673267326732673	0.293159427710524	0.430336154009392
Gesneria_calycosa	Rhytidophyllum_grande	0.521192587953626	0.0792079207920792	0.561827738181256	0.840123246271027	0.118811881188119	0.000167513322830842	0.496900402074065	0.0198019801980198	0.000204992399977577	0.283509185529982	0.671988398484916	0.0792079207920792	0.707364442270037	0.889864939071309	0.0792079207920792	0.294634276450624	0.609128735363019	0.0198019801980198	0.296365352167581	0.507852037300394
Gesneria_calycosa	Rhytidophyllum_grandiflorum	0.0132651380475248	0.0198019801980198	0.577206751106412	0.861602035541195	0.0594059405940594	0.0654814263454669	0.348142836152492	0.0198019801980198	4.29447604738953e-06	0.00393801580912999	0.32867134337067	0.0198019801980198	0.708277332757592	0.899590120493406	0.0792079207920792	0.35522795821742	0.528452338186114	0.0198019801980198	0.292973768787611	0.310291447063232
Gesneria_calycosa	Rhytidophyllum_lanatum	0.0683682526591786	0.0198019801980198	0.435212590203572	0.806182492626994	0.435643564356436	0	0.181542227730041	0.0198019801980198	0	0.00312173495977718	0.364651510428931	0.0198019801980198	0.629869342966633	0.867079993465238	0.356435643564356	0.292893218813452	0.41883549999727	0.0198019801980198	0.292893218813452	0.308754961075852
Gesneria_calycosa	Rhytidophyllum_leucomallon	0.186672178327249	0.0198019801980198	0.538790105286505	0.828102740848478	0.0792079207920792	0	0.12393369348545	0.0198019801980198	0.00675237564177336	0.0653355188424408	0.446162770139689	0.0198019801980198	0.679616522300573	0.882438670772827	0.0792079207920792	0.292893218813452	0.381885883626695	0.0198019801980198	0.312375388260538	0.373014394213371
Gesneria_calycosa	Rhytidophyllum_lomense	0.0679945535966147	0.0198019801980198	0.531158626253355	0.835829187067729	0.851485148514851	0.00417053751210139	0.155100339953264	0.0198019801980198	0	0.0206066156222669	0.331697276487052	0.0198019801980198	0.674951529344379	0.882067379116266	0.752475247524752	0.296930196697529	0.404988742332135	0.0792079207920792	0.292893218813452	0.324746461690449
Gesneria_calycosa	Rhytidophyllum_minus	0.0939550697845168	0.0198019801980198	0.435681083093592	0.796104587017367	0.158415841584158	0	0.095153899606866	0.198019801980198	0	0.127784698941666	0.348973122064767	0.0198019801980198	0.635220414061733	0.867889731218446	0.217821782178218	0.292893218813452	0.369082886453551	0.217821782178218	0.292893218813452	0.404512291455104
Gesneria_calycosa	Rhytidophyllum_rupincola	0.00125149511632916	0.0198019801980198	0.522832334211473	0.839654194819822	0.118811881188119	0	0.000901941171530982	0.138613861386139	0	0.00282009847118304	0.295334349937586	0.0198019801980198	0.658547976904812	0.885323800952678	0.158415841584158	0.292893218813452	0.296385473626741	0.138613861386139	0.292893218813452	0.295943059065794
Gesneria_calycosa	Rhytidophyllum_tomentosum	0.513390745144788	0.0198019801980198	0.606393365019203	0.859416906456554	0.118811881188119	0	0.491065896802007	0.0198019801980198	0.00375250960117381	0.260641615999243	0.649016840333903	0.0198019801980198	0.738860205269142	0.909814023512911	0.0396039603960396	0.292893218813452	0.5949121815026	0.0198019801980198	0.310880593185636	0.486849712117038
Gesneria_calycosa	Rhytidophyllum_vernicosum	0.0372943529593762	0.0198019801980198	0.422491935392237	0.808714062860811	0.693069306930693	0	0.253320052484904	0.0198019801980198	2.14767848619013e-05	0.00235604965088235	0.345517484227795	0.0198019801980198	0.602489855937485	0.863865777613941	0.554455445544555	0.292893218813452	0.464143026525898	0.0198019801980198	0.293573820856126	0.306154459898825
Gesneria_christii	Gesneria_citrina	0.0113460234730718	0.0198019801980198	0.438403122322069	0.847326052298452	0.831683168316832	0.00182539262912817	0.0360906359818946	0.831683168316832	0	0.277637000929659	0.320958705090618	0.0198019801980198	0.611432666433051	0.891415985259971	0.891089108910891	0.301227494736731	0.350568053402662	0.95049504950495	0.292893218813452	0.454457410617941
Gesneria_christii	Gesneria_cubensis	0.248908938720914	0.0198019801980198	0.494548702294572	0.84797245093708	0.0198019801980198	0.0101163674581745	0.11147978997273	0.237623762376238	0.016373249976109	0.303883629774058	0.467967462960026	0.0198019801980198	0.646564109102856	0.895692264276337	0.0198019801980198	0.324050594456467	0.395501678311017	0.257425742574257	0.32031099230347	0.517088883797973
Gesneria_christii	Gesneria_cuneifolia	0.0917337043957296	0.0198019801980198	0.376396845428485	0.823295398631105	0.0198019801980198	0.000409074902558565	0.0132636682015991	0.693069306930693	0	0.239078702260864	0.377917280874968	0.0198019801980198	0.596805123652063	0.879677430628153	0.0198019801980198	0.297594079742769	0.323511885536658	0.613861386138614	0.292893218813452	0.454262988638464
Gesneria_christii	Gesneria_decapleura	0.805766529271123	0.138613861386139	0.402827541689673	0.810205019111506	0.0198019801980198	0.00172467768301385	0.206944914385249	0.0198019801980198	0.0110036666979548	0.107413212897667	0.841353044638554	0.237623762376238	0.591137923105204	0.857383676681707	0.0198019801980198	0.302838996853975	0.471632474773659	0.0198019801980198	0.310459710079292	0.40331843215262
Gesneria_christii	Gesneria_duchartreoides	0.0349078516721647	0.0198019801980198	0.463722120511338	0.83020805587689	0.0198019801980198	0.00436914704856146	0.0184462721249743	0.534653465346535	0.00734122204320413	0.339914375530588	0.338736623403558	0.0198019801980198	0.620680111802701	0.860221621673558	0.099009900990099	0.314038035201382	0.336593019249958	0.673267326732673	0.308758014115977	0.501181117642394
Gesneria_christii	Gesneria_ekmanii	0.798858242211267	0.237623762376238	0.45863294630581	0.826744182083657	0.0198019801980198	0.014181865044222	0.177953668370123	0.0198019801980198	0.0138166779456948	0.204700149008802	0.8738755684976	0.138613861386139	0.624399063863374	0.875597164705011	0.0198019801980198	0.318979542039744	0.461369956902698	0.0198019801980198	0.31427774498988	0.471712569805346
Gesneria_christii	Gesneria_exserta	0.0644748800303163	0.0198019801980198	0.426336205688549	0.824575940533331	0.198019801980198	0.00809247108709318	0.0728252275414924	0.554455445544555	0.0235623671110849	0.178527976239133	0.343885463900398	0.0198019801980198	0.612134932470823	0.880688205999079	0.594059405940594	0.319741558942737	0.372706989520593	0.376237623762376	0.318924457015563	0.419925033422227
Gesneria_christii	Gesneria_fruticosa	0.152302300970914	0.0198019801980198	0.493284860457475	0.828444526055345	0.0198019801980198	0.00978586258991918	0.0769293909485318	0.118811881188119	0.00952666520016355	0.146226561763203	0.408176868694124	0.0198019801980198	0.644990299514538	0.875540234104933	0.0198019801980198	0.32340331485363	0.371372196157375	0.178217821782178	0.311149775722948	0.414218681866668
Gesneria_christii	Gesneria_heterochroa	0.035323341943916	0.0198019801980198	0.38779845031408	0.809660760282434	0.0198019801980198	0.00272455268968151	0.0136515453120177	0.376237623762376	0.0226207550753559	0.33951542930897	0.350295835995988	0.0198019801980198	0.578350201416672	0.867022580341997	0.0198019801980198	0.307787791391815	0.32974931799714	0.653465346534653	0.321828077874732	0.520127476365821
Gesneria_christii	Gesneria_humilis	0.0466971591181398	0.0198019801980198	0.543232262169794	0.815049941885951	0.0198019801980198	0.00286409240868095	0.0181090519864712	0.316831683168317	0.0276441735720755	0.346736239247105	0.356945266006326	0.0198019801980198	0.674683279274358	0.840081612292236	0.0198019801980198	0.309972824885306	0.335330871496858	0.831683168316832	0.326967066000212	0.516608602012379
Gesneria_christii	Gesneria_libanensis	0.0359761664821364	0.0198019801980198	0.436941768922703	0.796948993555614	0.0198019801980198	0.00331807458311663	0.0186079946170392	0.455445544554455	0.0114547545318886	0.313113330176311	0.352267289868488	0.0198019801980198	0.614887258930107	0.850597323245579	0.0198019801980198	0.309642617767068	0.33566434269999	0.732673267326733	0.312081399444259	0.511572924599472
Gesneria_christii	Gesneria_nipensis	0.040665640767734	0.0198019801980198	0.360148935119437	0.821207648941594	0.0198019801980198	0.00244733728258021	0.0172273919330157	0.376237623762376	0.018726228246208	0.362083975249232	0.350145814077204	0.0198019801980198	0.577775145375465	0.884220499162163	0.0198019801980198	0.307271003518846	0.332772274543907	0.495049504950495	0.319780523989135	0.532118305948867
Gesneria_christii	Gesneria_pedicellaris	0.0138027888497539	0.0198019801980198	0.436007693537847	0.867928457773092	0.0396039603960396	0.022019411086412	0.174285444721729	0.930693069306931	0	0.40546501834299	0.317647446311729	0.0198019801980198	0.653261570673338	0.902395653676029	0.0396039603960396	0.335762725745581	0.445211200438777	0.97029702970297	0.292893218813452	0.559900921048149
Gesneria_christii	Gesneria_pedunculosa	0.058360527966244	0.0198019801980198	0.51379864701231	0.843952756425742	0.0396039603960396	0.000139134088833065	0.0202594506759684	0.217821782178218	0.0335411784054427	0.364850634343908	0.367265700701265	0.0198019801980198	0.653624870840132	0.895186959559708	0.0198019801980198	0.295489671983626	0.328799574696083	0.376237623762376	0.334062619768425	0.539339125882263
Gesneria_christii	Gesneria_pulverulenta	0.751878466683229	0.336633663366337	0.3464167165924	0.781782844508689	0.0198019801980198	0.0174466338776817	0.153464480911183	0.0198019801980198	0.00644083469201926	0.0896781675040301	0.82614722742393	0.237623762376238	0.563485536532773	0.845555250356459	0.0198019801980198	0.325456260604163	0.43965793474401	0.0198019801980198	0.309348145914431	0.368670053055866
Gesneria_christii	Gesneria_pumila	0.0690773250269733	0.0198019801980198	0.513253680242219	0.841693462884257	0.0396039603960396	0.00644049679018903	0.0397010945663991	0.356435643564356	0	0.127304414580151	0.357754984855966	0.0198019801980198	0.658462848208363	0.895597231201924	0.099009900990099	0.313333594442268	0.351464498142221	0.316831683168317	0.292893218813452	0.394824937924054
Gesneria_christii	Gesneria_purpurascens	0.0183461457442287	0.0198019801980198	0.407722694891591	0.851539149021394	0.099009900990099	0.00626781829257854	0.0174177555657453	0.118811881188119	0.0188554373365888	0.354368192045388	0.319702641040122	0.0198019801980198	0.61682511307546	0.905190900137594	0.138613861386139	0.319383148444374	0.334324223312093	0.217821782178218	0.31591471622228	0.52336534841575
Gesneria_christii	Gesneria_reticulata	0.20718687571057	0.0198019801980198	0.537930037539706	0.813063601898944	0.0198019801980198	0.00751045160215595	0.0829933378914894	0.178217821782178	0.0129433632888118	0.228273783934195	0.430199629294093	0.0198019801980198	0.673822225262462	0.871190285945174	0.0198019801980198	0.320250764113097	0.377560003592243	0.336633663366337	0.320596494294673	0.464929758447321
Gesneria_christii	Gesneria_salicifolia	0.0151676734478313	0.0198019801980198	0.383615761436598	0.850835260315979	0.257425742574257	0.00706582602597398	0.0195204969828735	0.732673267326733	2.07123592558756e-05	0.36210521800646	0.318382345964904	0.0198019801980198	0.577754552874354	0.8852281390008	0.118811881188119	0.320905058924852	0.335655051254317	0.772277227722772	0.293164273979886	0.509766275651475
Gesneria_christii	Gesneria_scabra	0.0168666541337152	0.0198019801980198	0.331583339445079	0.822304044527808	0.930693069306931	0.00534037266223499	0.0567380753236446	0.891089108910891	0	0.316358609615246	0.323845067099298	0.0198019801980198	0.544098035732795	0.877730005992702	0.891089108910891	0.307443022349533	0.362813822668023	0.97029702970297	0.292893218813452	0.484462160308709
Gesneria_christii	Gesneria_shaferi	0.037344128899074	0.0198019801980198	0.470860353097474	0.837660113671373	0.0198019801980198	0.00694247370790424	0.016959406656504	0.772277227722772	0.00108973379946049	0.355865043607495	0.333268300430628	0.0198019801980198	0.654328493224061	0.895567094872716	0.099009900990099	0.320255888575745	0.331940286325953	0.811881188118812	0.297178808680523	0.51134837016002
Gesneria_christii	Gesneria_ventricosa	0.0571833810082217	0.0198019801980198	0.492292967321921	0.85999401376807	0.0198019801980198	0.00550571136981852	0.0264850148369994	0.118811881188119	0.00132921627499267	0.0444727531960512	0.326168336073883	0.0198019801980198	0.629296879892843	0.893826427532552	0.435643564356436	0.314483545953857	0.337554155033045	0.514851485148515	0.295412081777141	0.350901328802828
Gesneria_christii	Gesneria_viridiflora_subsp._acrochordonanthe	0.818127532566147	0.0198019801980198	0.357600408943889	0.780734311126482	0.0198019801980198	0.000143191597263048	0.199911876029992	0.0198019801980198	0.00806690363454951	0.157603158666435	0.851410986827657	0.0792079207920792	0.560076065028074	0.841334565385429	0.0198019801980198	0.295640119653791	0.447397164972896	0.0198019801980198	0.310699044882305	0.447214741712057
Gesneria_christii	Gesneria_viridiflora_subsp._quisqueyana	0.0283549347242993	0.0198019801980198	0.42668866557351	0.840390861798827	0.851485148514851	0.0088202879537876	0.304423585250222	0.277227722772277	0.00854299041119538	0.393191761527594	0.335706958134652	0.0198019801980198	0.599312454748898	0.898132047127162	0.99009900990099	0.311232406677167	0.525300822712231	0.277227722772277	0.311297001882901	0.556172098297823
Gesneria_christii	Gesneria_viridiflora_subsp._viridiflora	0.0518692243115656	0.0198019801980198	0.417586488019851	0.828966989321506	0.0198019801980198	0.00307106317456899	0.0163365638545744	0.831683168316832	0.0142939363950436	0.290777092395101	0.359528767688567	0.0198019801980198	0.592614159261306	0.869479668354095	0.0198019801980198	0.310942089077941	0.333719715712675	0.97029702970297	0.313630092428279	0.493321826914535
Gesneria_christii	Rhytidophyllum_auriculatum	0.643822453256329	0.217821782178218	0.608074559500657	0.824103647008875	0.0198019801980198	0.0169863046521112	0.197335397829572	0.0198019801980198	0.031290193749378	0.222073138893144	0.691738581909172	0.0594059405940594	0.726714737929634	0.881225664986977	0.0198019801980198	0.32868405229806	0.467733707178687	0.0198019801980198	0.336094635055064	0.478115573025773
Gesneria_christii	Rhytidophyllum_berteroanum	0.522435101919045	0.0594059405940594	0.54141377275661	0.835417171708186	0.0198019801980198	0.0163920898770192	0.378159422328732	0.0198019801980198	0.0500632272475401	0.332314294256967	0.703759451985493	0.178217821782178	0.698436025205311	0.876733787430327	0.0198019801980198	0.327683661866145	0.548307770785833	0.0198019801980198	0.351243916272121	0.538982324094142
Gesneria_christii	Rhytidophyllum_bicolor	0.321329141722165	0.0396039603960396	0.41606402673715	0.825936151150246	0.0198019801980198	0.0268328658346189	0.190586156150924	0.0198019801980198	3.16951496604545e-05	0.0390185932315566	0.518276902810319	0.0396039603960396	0.611101698586122	0.880640889990266	0.0198019801980198	0.335397930988367	0.450008649987415	0.0198019801980198	0.293138324126896	0.345699502995489
Gesneria_christii	Rhytidophyllum_bullatum	0.808051908360816	0.099009900990099	0.365496373593939	0.792822502602373	0.0198019801980198	0.0198404906357667	0.157799823683501	0.0198019801980198	0.00473991951431163	0.16211064316811	0.855992169333195	0.138613861386139	0.57958210504273	0.866464679133457	0.0198019801980198	0.327110356662025	0.439060402642765	0.0198019801980198	0.306468545236928	0.437671643095007
Gesneria_christii	Rhytidophyllum_caribaeum	0.00016282117641242	0.0198019801980198	0.341577226159318	0.870030218402033	0.396039603960396	0	0.00234712642586739	0.495049504950495	0	0.109367105843236	0.296131260917225	0.0198019801980198	0.595005058073052	0.912132697778042	0.475247524752475	0.292893218813452	0.306177985013445	0.396039603960396	0.292893218813452	0.39177622517892
Gesneria_christii	Rhytidophyllum_crenulatum	0.00995781312920618	0.0198019801980198	0.37681194124909	0.862446475396903	0.633663366336634	0.00614720940951753	0.0115882261954822	0.138613861386139	0.00603957195444708	0.392220393575393	0.321957498310505	0.0198019801980198	0.612607397422571	0.903803860112737	0.673267326732673	0.315366371620416	0.324459415036286	0.297029702970297	0.310218560803764	0.550250114121658
Gesneria_christii	Rhytidophyllum_exsertum	0.0515315924632577	0.0198019801980198	0.485980370982951	0.818789528087969	0.0198019801980198	0.00207026728780349	0.0161229200319005	0.0792079207920792	0.0608148192990382	0.38157311433526	0.359340689381956	0.0198019801980198	0.646549319701473	0.862758628218941	0.0198019801980198	0.307450357246227	0.334037814099506	0.237623762376238	0.350629352473395	0.539588134679882
Gesneria_christii	Rhytidophyllum_grande	0.0722645808001365	0.0198019801980198	0.495261682644518	0.81751851754528	0.0198019801980198	0.00208943489465055	0.0261522234400457	0.316831683168317	0	0.140885517563065	0.354835100865855	0.0198019801980198	0.652538170090541	0.865705578160874	0.0396039603960396	0.300730704001729	0.338155078661451	0.356435643564356	0.292893218813452	0.397522824429114
Gesneria_christii	Rhytidophyllum_grandiflorum	0.706414907564025	0.99009900990099	0.498397199195303	0.826535913509847	0.0198019801980198	0.000814186936241829	0.269295404978512	0.0198019801980198	0.0074193552316519	0.19569093386007	0.790611112268912	0.97029702970297	0.659558506012377	0.881603933216991	0.0198019801980198	0.300208657966295	0.498717111647856	0.0198019801980198	0.312752039908137	0.476643727198465
Gesneria_christii	Rhytidophyllum_lanatum	0.7949096258573	0.217821782178218	0.401428979061471	0.807066338943863	0.0198019801980198	0.0139931478362276	0.135748050080118	0.0198019801980198	0.00530888112700267	0.20801007670271	0.867364170487621	0.138613861386139	0.604931628782109	0.87089880405102	0.0198019801980198	0.319893262048482	0.418162340503024	0.0198019801980198	0.305373829526286	0.475657005968055
Gesneria_christii	Rhytidophyllum_leucomallon	0.654906063755488	0.514851485148515	0.559610116158313	0.812096531842524	0.0198019801980198	0.0124006598503325	0.200951457903239	0.0198019801980198	0.0531797550341235	0.259037810397848	0.777147644940606	0.594059405940594	0.685212652045978	0.876868512186927	0.0198019801980198	0.318288224411382	0.466286401569819	0.0198019801980198	0.356453793374615	0.493328944640277
Gesneria_christii	Rhytidophyllum_lomense	0.0539588642593015	0.0198019801980198	0.413366369966571	0.810603464772092	0.0198019801980198	0.00403023655559975	0.0155593218684523	0.891089108910891	0.0245404154201866	0.257718538044097	0.360584203822855	0.0198019801980198	0.595409723153104	0.854944631814882	0.0198019801980198	0.312689117525407	0.331331050747564	0.851485148514851	0.311332918785882	0.472512425744404
Gesneria_christii	Rhytidophyllum_minus	0.0329943263453927	0.0198019801980198	0.419536708377893	0.819649207439193	0.0198019801980198	0.00245693237898481	0.0147836787451397	0.0792079207920792	0.0721461808128232	0.391937091402492	0.349501426324162	0.0198019801980198	0.590067883637531	0.873480927914406	0.0198019801980198	0.308493306917805	0.331601168007515	0.138613861386139	0.347891347574705	0.555233818308915
Gesneria_christii	Rhytidophyllum_rupincola	0.00668170043342864	0.0198019801980198	0.193220679742367	0.858141939140125	0.594059405940594	0.00286507135883189	0.00743385787825435	0.356435643564356	0.00118558552954927	0.258443574191512	0.315557562025998	0.0198019801980198	0.463308585433665	0.89407520740387	0.673267326732673	0.30702627474091	0.31661541859381	0.514851485148515	0.294355542988858	0.458633806906849
Gesneria_christii	Rhytidophyllum_tomentosum	0.0779219072048105	0.0198019801980198	0.580067310576225	0.81371721701455	0.0198019801980198	0.00265027643962433	0.0197822617544293	0.732673267326733	0.00573829415796332	0.209588893527013	0.358299198240272	0.0198019801980198	0.700864071934814	0.866517974923183	0.0198019801980198	0.30352403269739	0.336099541046282	0.792079207920792	0.306496338143943	0.444155567945507
Gesneria_christii	Rhytidophyllum_vernicosum	0.815962227779997	0.0396039603960396	0.381345659411375	0.803849384171644	0.0198019801980198	0.0154431321237296	0.211742397343804	0.0198019801980198	0.00596864171412699	0.176332769461308	0.858951611975236	0.138613861386139	0.578716479626901	0.861397504133352	0.0198019801980198	0.324355436986694	0.456777468490705	0.0198019801980198	0.308785350833774	0.456730927253849
Gesneria_citrina	Gesneria_cubensis	0.138027709783959	0.0198019801980198	0.602676096173567	0.836707280488116	0.217821782178218	0	0.169514116220646	0.356435643564356	0.0137226353280731	0.155234463239144	0.413724543335227	0.0198019801980198	0.726620570421061	0.891531823006448	0.099009900990099	0.292893218813452	0.409375066277936	0.277227722772277	0.322173443106621	0.42276667836218
Gesneria_citrina	Gesneria_cuneifolia	0.467046706887216	0.158415841584158	0.423680122968866	0.811505714561641	0.475247524752475	0.0195967857652197	0.509210356640569	0.158415841584158	0.0093783369374734	0.483927863968583	0.621887951037142	0.118811881188119	0.629539552162291	0.862546872756033	0.495049504950495	0.306472302452775	0.650771379493137	0.158415841584158	0.303421284661649	0.63377879689222
Gesneria_citrina	Gesneria_decapleura	0.0137319133465166	0.0198019801980198	0.225791208689029	0.844556427678135	0.376237623762376	0.000481238045217247	0.330582446713926	0.772277227722772	0.00164415853149271	0.0499761543584071	0.321484089931542	0.0198019801980198	0.47992528308398	0.877771928456447	0.396039603960396	0.295299405367176	0.525769594607376	0.811881188118812	0.303318430049785	0.352842404454102
Gesneria_citrina	Gesneria_duchartreoides	0.389595501958045	0.0198019801980198	0.49246924973085	0.798262018857499	0.0198019801980198	0.00101012705503408	0.11319474031737	0.376237623762376	0.0466118409465226	0.409014880310089	0.538321618349877	0.0198019801980198	0.648230736329028	0.863812658646454	0.0198019801980198	0.294599183924926	0.36305660536424	0.455445544554455	0.33994189017278	0.553502979742044
Gesneria_citrina	Gesneria_ekmanii	0.018519718551256	0.0198019801980198	0.433961881305017	0.847351878039621	0.752475247524752	0	0.243875443609581	0.792079207920792	0.00143316088923301	0.10341991723458	0.325053763921032	0.0198019801980198	0.619292908985142	0.897686892237468	0.930693069306931	0.292893218813452	0.450306541722017	0.930693069306931	0.298232259033573	0.394737199659267
Gesneria_citrina	Gesneria_exserta	0.177506949104316	0.0198019801980198	0.48854905209793	0.844063950894402	0.851485148514851	7.93712218146614e-05	0.49727608340967	0.95049504950495	0.0397582087742611	0.271752126572614	0.453066320277947	0.0198019801980198	0.661270234031268	0.888816361110773	0.910891089108911	0.293481187379552	0.61305189788363	0.851485148514851	0.345520548044498	0.50042638013449
Gesneria_citrina	Gesneria_fruticosa	0.19659033011068	0.0396039603960396	0.318482450967394	0.789138404059909	0.178217821782178	0	0.242214435065226	0.396039603960396	0.00583957905820985	0.243600429667921	0.446402722204128	0.0396039603960396	0.540235333116372	0.84758773742335	0.138613861386139	0.292893218813452	0.453518979776202	0.277227722772277	0.309543767094755	0.467523793030609
Gesneria_citrina	Gesneria_heterochroa	0.0354412381903375	0.0198019801980198	0.462244728879682	0.77317111195126	0.514851485148515	0.0099017451076133	0.351101908577483	0.752475247524752	0.00044569760235329	0.265987604646615	0.321504290935995	0.0198019801980198	0.633425960271301	0.853490555658551	0.534653465346535	0.29965656606731	0.505757838010798	0.772277227722772	0.293122959189571	0.475541889191953
Gesneria_citrina	Gesneria_humilis	0.0460210339153979	0.0198019801980198	0.533122131412042	0.834696209582024	0.693069306930693	0.0140576892878018	0.342245224136409	1.00990099009901	0.00268538585340307	0.31769866455237	0.331148200767918	0.0198019801980198	0.672434681517954	0.878413250248942	0.693069306930693	0.303569825702001	0.519846382719735	1.00990099009901	0.294608257376507	0.510479330487167
Gesneria_citrina	Gesneria_libanensis	0.234705007340957	0.0396039603960396	0.420342818298843	0.796052984463304	0.0396039603960396	0	0.0328312022821411	0.653465346534653	0.0293587959758713	0.407393761968734	0.455737791978614	0.0396039603960396	0.605994746534154	0.859370937583526	0.0396039603960396	0.292893218813452	0.313455331591981	0.534653465346535	0.321070781217542	0.569041472938186
Gesneria_citrina	Gesneria_nipensis	0.259931717948479	0.0396039603960396	0.369283101842271	0.785024130617262	0.673267326732673	0.0776523476891275	0.379021979030857	0.97029702970297	0.0355960210418689	0.353583072454297	0.475587332751998	0.0396039603960396	0.579531706887687	0.856364995109907	0.495049504950495	0.341817522398108	0.527253988223158	0.871287128712871	0.328488439214775	0.523997941708203
Gesneria_citrina	Gesneria_pedicellaris	0.381958799927708	0.0792079207920792	0.413740847983885	0.785589104751694	0.277227722772277	0	0.475007749730248	0.376237623762376	0.018914704324495	0.439950050174497	0.560014308818708	0.0594059405940594	0.590598927392813	0.849963228120261	0.297029702970297	0.292893218813452	0.62435537256529	0.475247524752475	0.311783570422733	0.615709384853059
Gesneria_citrina	Gesneria_pedunculosa	0.302975129938558	0.0198019801980198	0.452542904350178	0.827082463630746	0.455445544554455	0	0.451812355603399	0.237623762376238	0.0726721600412888	0.365080110888208	0.530309748917576	0.0198019801980198	0.624783488275212	0.88085211733419	0.257425742574257	0.292893218813452	0.579724377035688	0.237623762376238	0.380281896884766	0.568819409959828
Gesneria_citrina	Gesneria_pulverulenta	0.00307035389106169	0.0198019801980198	0.37099666906926	0.863150497018493	0.376237623762376	0	0.301254253927062	0.851485148514851	0.000635328400007906	0.0265249756931904	0.306059268388318	0.0198019801980198	0.578790777498525	0.90678642312931	0.594059405940594	0.292893218813452	0.483648770966323	1.00990099009901	0.29888455160382	0.33281559751431
Gesneria_citrina	Gesneria_pumila	0.155278739916017	0.0198019801980198	0.520547123007958	0.795094899966091	0.653465346534653	1.55505485136098e-05	0.511549311505117	0.653465346534653	0.00234792078621509	0.275804870236443	0.43156178280728	0.0198019801980198	0.686328276375861	0.866086745454829	0.851485148514851	0.293031858997227	0.624524533731265	0.653465346534653	0.299035762268208	0.508380987551568
Gesneria_citrina	Gesneria_purpurascens	0.360487759817002	0.0396039603960396	0.452254948066952	0.795042730085694	0.0198019801980198	0.000751673814799492	0.126621148986228	0.514851485148515	0.0256705889787003	0.469169842738498	0.522357330685948	0.0198019801980198	0.63022429423366	0.847746825762847	0.0198019801980198	0.294944449582515	0.368243826102548	0.653465346534653	0.326680650733299	0.585566289914782
Gesneria_citrina	Gesneria_reticulata	0.230298842528628	0.0198019801980198	0.506351473826313	0.817405319787937	0.178217821782178	0	0.248651964598406	0.316831683168317	0.0229089078085202	0.274731960695282	0.470338478434573	0.0198019801980198	0.6440997660608	0.867692058266513	0.0396039603960396	0.292893218813452	0.447697725761869	0.297029702970297	0.33428861819588	0.497180940093606
Gesneria_citrina	Gesneria_salicifolia	0.368687049815089	0.0594059405940594	0.485620100989698	0.788641178906534	0.0594059405940594	0	0.0439284487995136	0.693069306930693	0.0583745302790734	0.451519239414315	0.52728419381546	0.0198019801980198	0.644374422859589	0.85180695208288	0.0198019801980198	0.292893218813452	0.320524550019318	0.732673267326733	0.326781211904556	0.582350308409151
Gesneria_citrina	Gesneria_scabra	0.246536284472949	0.0198019801980198	0.404224977228461	0.812572914777457	0.693069306930693	0.0187355643179448	0.646022377061318	0.792079207920792	1.0280160634496e-05	0.570333789262656	0.484397265725317	0.0198019801980198	0.592879312482527	0.875145439913959	0.673267326732673	0.310682890054583	0.733097541289893	0.811881188118812	0.292905632101285	0.690874327154246
Gesneria_citrina	Gesneria_shaferi	0.326133050109692	0.0198019801980198	0.445349005402959	0.793247060333586	0.0198019801980198	0.000323690719769615	0.104039596905542	0.475247524752475	0.0168786474181888	0.373560369764524	0.504500609411852	0.0198019801980198	0.628780147456902	0.847063754101095	0.0198019801980198	0.293993422655289	0.356370158704335	0.514851485148515	0.310459696519449	0.549203819038743
Gesneria_citrina	Gesneria_ventricosa	0.0372454558432923	0.0198019801980198	0.505311362026932	0.852789057140597	0.435643564356436	0.0030753545829068	0.39504384876771	0.851485148514851	0.00366098319827128	0.138059537096503	0.347317366949627	0.0198019801980198	0.643840452816486	0.907796323632203	0.910891089108911	0.296911247110981	0.540995804736654	0.871287128712871	0.30176000092003	0.421973559182483
Gesneria_citrina	Gesneria_viridiflora_subsp._acrochordonanthe	0.0228192566805991	0.0198019801980198	0.425622819875088	0.865441756819263	0.297029702970297	0.000689575705011358	0.344758537711438	0.673267326732673	0.00278772926522611	0.0828096471692291	0.329885722001198	0.0198019801980198	0.604060243644551	0.909670935274773	0.257425742574257	0.295950961023042	0.524901922598585	0.653465346534653	0.307451620722302	0.374623853891418
Gesneria_citrina	Gesneria_viridiflora_subsp._quisqueyana	0.491607817437837	0.158415841584158	0.444455490895349	0.787202458934391	0.0594059405940594	0	0.38860426767723	0.0396039603960396	0.0735171317308268	0.464201032195874	0.626375693280831	0.118811881188119	0.630743474009961	0.844030924419629	0.0594059405940594	0.292893218813452	0.572312676857242	0.0198019801980198	0.372685493389097	0.61119036991499
Gesneria_citrina	Gesneria_viridiflora_subsp._viridiflora	0.239864400649997	0.0198019801980198	0.53405311723178	0.838807647923665	0.0594059405940594	0	0.152872666876219	0.752475247524752	0.0401086557805957	0.263201134470895	0.459221405136428	0.0198019801980198	0.689674166124411	0.8900777855465	0.0594059405940594	0.292893218813452	0.397343713402717	0.772277227722772	0.330450480211956	0.491526010635029
Gesneria_citrina	Rhytidophyllum_auriculatum	0.0512214227972283	0.0198019801980198	0.616179432795411	0.819661458349995	0.95049504950495	0	0.2869038684638	0.594059405940594	0.0141656519091542	0.127028725521904	0.361048400858762	0.0198019801980198	0.729743055054759	0.878511068623387	0.851485148514851	0.292893218813452	0.489868916711577	0.653465346534653	0.326262811584406	0.418179953974798
Gesneria_citrina	Rhytidophyllum_berteroanum	0.0405213376078806	0.0198019801980198	0.470839356165903	0.84862752129951	0.356435643564356	0	0.325888670533758	0.811881188118812	0.0125092820796695	0.0669444036084451	0.356693659474889	0.0198019801980198	0.653595053223102	0.892641346408262	0.554455445544555	0.292893218813452	0.513008199321522	0.910891089108911	0.32257846255683	0.379329608142333
Gesneria_citrina	Rhytidophyllum_bicolor	0.0732932550986347	0.0198019801980198	0.400618316010035	0.805431958730046	0.811881188118812	0	0.359589585290254	0.475247524752475	0.000249780651365999	0.250351063089565	0.367642466171305	0.0198019801980198	0.591873526602124	0.860745479968325	0.594059405940594	0.292893218813452	0.540081037304517	0.475247524752475	0.295036717684156	0.477325718627172
Gesneria_citrina	Rhytidophyllum_bullatum	0.00308533379024811	0.0198019801980198	0.491682580953001	0.834384835654568	0.633663366336634	0	0.278766155231447	0.910891089108911	0.000171689140471487	0.0350695778676526	0.305176532227864	0.0198019801980198	0.666144945780417	0.881037062925842	0.732673267326733	0.292893218813452	0.487682106700972	0.831683168316832	0.295295493102239	0.339721155719076
Gesneria_citrina	Rhytidophyllum_caribaeum	0.000249812205513456	0.0198019801980198	0.341050238203261	0.805358413414129	0.732673267326733	0	0.217686534116551	0.851485148514851	0	0.239904076755179	0.293117677191149	0.0198019801980198	0.556741433101108	0.868588208870818	0.752475247524752	0.292893218813452	0.472523822210745	0.851485148514851	0.292893218813452	0.488418671852481
Gesneria_citrina	Rhytidophyllum_crenulatum	0.00102130469231654	0.0198019801980198	0.421594527468313	0.808636378062885	0.316831683168317	0	0.00950218077649657	0.831683168316832	0	0.533630483192702	0.294311932526065	0.0198019801980198	0.613207865092582	0.868028930808783	0.316831683168317	0.292893218813452	0.301987306881526	0.851485148514851	0.292893218813452	0.658806027537092
Gesneria_citrina	Rhytidophyllum_exsertum	0.203568093770226	0.0198019801980198	0.574094473400374	0.862968739116555	0.752475247524752	0.0459267696078175	0.35894813008255	0.633663366336634	0.053552678180713	0.292393566333447	0.433935502041797	0.0198019801980198	0.711026011285925	0.892061246069331	0.613861386138614	0.32379050330955	0.515002175799386	0.772277227722772	0.335592677816283	0.512819695536479
Gesneria_citrina	Rhytidophyllum_grande	0.159396245983709	0.0198019801980198	0.562571826989472	0.832452441695985	0.534653465346535	0	0.326710389768414	0.693069306930693	0.0343588604539842	0.352597379714197	0.439296945670238	0.0198019801980198	0.700809977854029	0.882427318775703	0.297029702970297	0.292893218813452	0.502061130641152	0.693069306930693	0.34143009211644	0.550622960613764
Gesneria_citrina	Rhytidophyllum_grandiflorum	0.00303099605386092	0.0198019801980198	0.472315859387483	0.858241312862844	0.198019801980198	0	0.32688543379691	0.831683168316832	0.000911457370302643	0.00976541034502435	0.308595691767863	0.0198019801980198	0.653285602509374	0.901804045445474	0.237623762376238	0.292893218813452	0.508706169633116	0.851485148514851	0.299720975433649	0.31769935236681
Gesneria_citrina	Rhytidophyllum_lanatum	0.00354625287956811	0.0198019801980198	0.419336063196278	0.845304264998848	0.554455445544555	0	0.26748890567109	0.99009900990099	0.000108974760260022	0.0361656165612188	0.30455891286765	0.0198019801980198	0.624579258397225	0.895548895698161	0.653465346534653	0.292893218813452	0.474090878581833	0.930693069306931	0.293802595339591	0.339528158321077
Gesneria_citrina	Rhytidophyllum_leucomallon	0.042984093219548	0.0198019801980198	0.575917943520048	0.842876847137231	0.871287128712871	0	0.231840962952828	0.831683168316832	0.0177227633807864	0.10424419749786	0.354544258886743	0.0198019801980198	0.699969441379321	0.891472858836208	0.673267326732673	0.292893218813452	0.455681496713762	0.930693069306931	0.330864292905409	0.394844384493717
Gesneria_citrina	Rhytidophyllum_lomense	0.035814274239916	0.0198019801980198	0.460862330684637	0.821833390849542	0.653465346534653	0.0104934875424379	0.2924355292426	1.00990099009901	0.000656119042845238	0.161865922323746	0.324817877341027	0.0198019801980198	0.641010753995169	0.878025251308085	0.633663366336634	0.30113658493106	0.505642665337663	1.00990099009901	0.29347313151705	0.421039025565537
Gesneria_citrina	Rhytidophyllum_minus	0.083734312602938	0.0198019801980198	0.38811451138967	0.809274443639422	0.613861386138614	0.000889324149747411	0.231762378806407	0.99009900990099	0.000668214137125256	0.429224402412109	0.357721172786912	0.0198019801980198	0.593817551087559	0.864574747130712	0.594059405940594	0.294701748846418	0.443046649542454	0.99009900990099	0.293247405668754	0.581540388710119
Gesneria_citrina	Rhytidophyllum_rupincola	0.00144819384237704	0.0198019801980198	0.328398864115753	0.805190287357977	0.178217821782178	0	0.0282592704340439	0.811881188118812	0	0.34466019058981	0.295527019276348	0.0198019801980198	0.544160505976653	0.864185246577342	0.178217821782178	0.292893218813452	0.324808665983086	0.831683168316832	0.292893218813452	0.55558186613501
Gesneria_citrina	Rhytidophyllum_tomentosum	0.216971687682417	0.0198019801980198	0.516741901286982	0.869403698736571	0.99009900990099	0.00192286750360228	0.433639957174224	0.633663366336634	0.0720147082893081	0.277168500475938	0.477512454439339	0.0198019801980198	0.669640596287065	0.911575797465608	0.792079207920792	0.299058124624292	0.568081535294748	0.594059405940594	0.377922927363725	0.508333113804888
Gesneria_citrina	Rhytidophyllum_vernicosum	0.00229498767680048	0.0198019801980198	0.403476410045715	0.865292050006222	0.554455445544555	0	0.290733410869347	0.910891089108911	0.000336946422688217	0.0286531544258085	0.304246462359273	0.0198019801980198	0.612139253893037	0.902130661275529	0.772277227722772	0.292893218813452	0.468710474695414	0.95049504950495	0.296657925524262	0.333003286457586
Gesneria_cubensis	Gesneria_cuneifolia	0.320680394325004	0.0198019801980198	0.613796122595092	0.852004772880291	0.0198019801980198	0.0197299210383291	0.192522287463171	0.0396039603960396	0	0.164243526408491	0.483605617464903	0.0198019801980198	0.734653184591284	0.903090844415206	0.0198019801980198	0.326872452252349	0.437088904572607	0.0198019801980198	0.292893218813452	0.385507797295422
Gesneria_cubensis	Gesneria_decapleura	0.186626885442517	0.0198019801980198	0.649261391863983	0.86364773159611	0.633663366336634	0.0756929438733497	0.30194380808886	0.0198019801980198	0.00199834203668249	0.0658882198056549	0.450583130175612	0.0198019801980198	0.762020316904873	0.901588149182503	0.455445544554455	0.356520088625092	0.507721255638285	0.0198019801980198	0.305349400718534	0.370182114054924
Gesneria_cubensis	Gesneria_duchartreoides	0.151631472925301	0.0198019801980198	0.707710842120955	0.859894007698485	0.0198019801980198	0.00218799548614579	0.0215671224390074	0.415841584158416	0.00857038338045809	0.280198055712754	0.429772929011225	0.0198019801980198	0.803312287380665	0.905106001351781	0.0198019801980198	0.307836416160389	0.337199515039594	0.257425742574257	0.310106164948523	0.47439161644058
Gesneria_cubensis	Gesneria_ekmanii	0.295805223376554	0.0198019801980198	0.632112147895984	0.842724426844686	0.158415841584158	0.103643769721091	0.302503703334905	0.0198019801980198	0.0150919419892331	0.135411796151807	0.486856689067817	0.0198019801980198	0.759864079049144	0.89128397445459	0.316831683168317	0.373827474243494	0.50632286044469	0.0198019801980198	0.330709296859162	0.416280111368568
Gesneria_cubensis	Gesneria_exserta	0.10883602230428	0.0198019801980198	0.622380103148179	0.847627400776802	0.851485148514851	0.007149163229073	0.24915733222195	0.435643564356436	0.036333043690346	0.198259557916125	0.381423118037382	0.0198019801980198	0.761064146706304	0.897016580808652	0.891089108910891	0.317446168906651	0.459458564195941	0.415841584158416	0.34696002332837	0.43857721477288
Gesneria_cubensis	Gesneria_fruticosa	0.615068100943737	0.099009900990099	0.6479599857472	0.861625133703676	0.0198019801980198	0.0147288327726285	0.187914419061403	0.0198019801980198	0.00397893478239962	0.170526478479175	0.719304038791482	0.0396039603960396	0.770073913379113	0.904625152248204	0.0198019801980198	0.323966078472164	0.452868146738484	0.0198019801980198	0.30725860178797	0.434357575460784
Gesneria_cubensis	Gesneria_heterochroa	0.0817214607210137	0.0198019801980198	0.594421343356682	0.845132020605092	0.0594059405940594	0.00421480601308428	0.0551375850849494	0.891089108910891	0.0189079266474457	0.303440331180827	0.388390128256174	0.0198019801980198	0.724528192903318	0.89277599878028	0.0594059405940594	0.310636746408318	0.367525566140233	0.613861386138614	0.324701095052915	0.503182668136828
Gesneria_cubensis	Gesneria_humilis	0.120983042093303	0.0198019801980198	0.681051692334766	0.873728979418262	0.0198019801980198	0.00798594966880761	0.0511658325167564	0.574257425742574	0.0208028334747058	0.299284694679665	0.411546758055465	0.0198019801980198	0.780267171314704	0.897715983172539	0.0198019801980198	0.315925736694566	0.357607430360106	0.495049504950495	0.324422414620446	0.489140451947627
Gesneria_cubensis	Gesneria_libanensis	0.113287729414839	0.0198019801980198	0.642831697656744	0.839127457864604	0.0198019801980198	0.0016049291314466	0.0249421105232059	0.475247524752475	0.00469308857178441	0.277361477852309	0.415995621157797	0.0198019801980198	0.757709986982579	0.892008172828292	0.0198019801980198	0.30439828693422	0.344827341156367	0.277227722772277	0.307969945771838	0.468026223157275
Gesneria_cubensis	Gesneria_nipensis	0.142957123565179	0.0198019801980198	0.610697336238392	0.848416367933826	0.0198019801980198	0.00620739581122092	0.0561463162398811	0.574257425742574	0.017675859368824	0.411045313171653	0.425934130150399	0.0198019801980198	0.747417166611569	0.900542880416564	0.0198019801980198	0.313814971328826	0.367411597743497	0.415841584158416	0.321233510357684	0.547060488142209
Gesneria_cubensis	Gesneria_pedicellaris	0.212332682172509	0.0198019801980198	0.628720439874251	0.874359002135872	0.415841584158416	0.0372651726240067	0.268817871723658	0.118811881188119	0	0.200927179348454	0.456480181226933	0.0198019801980198	0.763618987901347	0.916170450851487	0.495049504950495	0.341275254587788	0.492295877303548	0.0594059405940594	0.292893218813452	0.403880590455834
Gesneria_cubensis	Gesneria_pedunculosa	0.299031252923306	0.0198019801980198	0.660311043130554	0.862214841911433	0.0198019801980198	0.0616149357384348	0.222283855509255	0.277227722772277	0.0213882728773648	0.386169818417453	0.492290918359993	0.0198019801980198	0.769782550692902	0.903555015895845	0.0198019801980198	0.330942736431812	0.446630651722151	0.198019801980198	0.331979262854253	0.517330362925215
Gesneria_cubensis	Gesneria_pulverulenta	0.163469370072289	0.0198019801980198	0.625999198216382	0.853670948592218	0.475247524752475	0.0303970408151607	0.259577726471181	0.0198019801980198	0.00818549193354497	0.0499522197623892	0.422433478262391	0.0198019801980198	0.742501478640619	0.900618705106832	0.594059405940594	0.332147621755292	0.491965255478174	0.0198019801980198	0.31891566079013	0.352927094319941
Gesneria_cubensis	Gesneria_pumila	0.23867688105615	0.0198019801980198	0.625200758526104	0.849596245461191	0.099009900990099	0.00749342087477885	0.232152570706201	0.198019801980198	0.00618199619508439	0.249296598954468	0.435684319534579	0.0198019801980198	0.753691024104404	0.899024366141982	0.435643564356436	0.318305885848018	0.462088475620645	0.297029702970297	0.304514806595645	0.466369290930181
Gesneria_cubensis	Gesneria_purpurascens	0.0989076041241748	0.0198019801980198	0.645381538621171	0.874348622675618	0.0198019801980198	0.00307243255719615	0.0424909263457995	0.475247524752475	0.0140776482624777	0.218164225330623	0.400199605012164	0.0198019801980198	0.764653809979803	0.916832318384625	0.0198019801980198	0.310931217121321	0.361238360495832	0.217821782178218	0.315566743245492	0.417910095538836
Gesneria_cubensis	Gesneria_reticulata	0.685169286689805	0.0594059405940594	0.70022641412366	0.878912655467472	0.0198019801980198	0.0113319625488827	0.229984274665223	0.0198019801980198	0.00927010269496755	0.248471668706576	0.793976492703483	0.0792079207920792	0.80649114402343	0.916948628549541	0.0198019801980198	0.32379929761421	0.470229702297305	0.0198019801980198	0.320534651222773	0.480718107680168
Gesneria_cubensis	Gesneria_salicifolia	0.102223045379998	0.0198019801980198	0.626188009909295	0.873374348647214	0.0198019801980198	0.00280935395259073	0.0363149637660296	0.297029702970297	6.18876232853061e-05	0.257287271807503	0.402883511189551	0.0198019801980198	0.759162007140423	0.909030379950758	0.0198019801980198	0.310125229624343	0.358109862281563	0.217821782178218	0.293422077321301	0.438833342489864
Gesneria_cubensis	Gesneria_scabra	0.185426686825014	0.0198019801980198	0.670821997228456	0.878999831715344	0.435643564356436	0.0332850117768792	0.194573597900412	0.97029702970297	0.0583130596462241	0.384444269303072	0.425218509752948	0.0198019801980198	0.776714464262276	0.914958436249145	0.475247524752475	0.339696611790959	0.441614453587242	0.792079207920792	0.334461580422102	0.550784240712359
Gesneria_cubensis	Gesneria_shaferi	0.153833524424628	0.0198019801980198	0.639640162931457	0.852910422624483	0.0198019801980198	0.00314588739982857	0.0379139228164952	0.217821782178218	0.000402953837089415	0.259102306138835	0.429028855285354	0.0198019801980198	0.775482302112604	0.90443522077832	0.0198019801980198	0.311039592015901	0.356990018616279	0.178217821782178	0.296749870672215	0.472588846680652
Gesneria_cubensis	Gesneria_ventricosa	0.133236257465473	0.0198019801980198	0.656090993873648	0.878329260508411	0.237623762376238	0.00232452267192954	0.197872763145353	0.0198019801980198	0.00434641040240558	0.115557165598894	0.371533113928281	0.0198019801980198	0.774011666702381	0.919399791466503	0.514851485148515	0.305324569102704	0.426686864264356	0.475247524752475	0.30767767924972	0.392089647231714
Gesneria_cubensis	Gesneria_viridiflora_subsp._acrochordonanthe	0.213638019832563	0.0198019801980198	0.62990743139718	0.861731755416789	0.534653465346535	0.0815520784231304	0.276716472248033	0.0198019801980198	0.00295243580917925	0.0829744602336001	0.457734639022182	0.0198019801980198	0.755724713811485	0.902963577222749	0.475247524752475	0.363704311706707	0.492571255864355	0.0198019801980198	0.31011719556306	0.384030319171015
Gesneria_cubensis	Gesneria_viridiflora_subsp._quisqueyana	0.24661505836623	0.0198019801980198	0.646354966912869	0.86925071138188	0.277227722772277	0.0157863928688109	0.320441902887145	0.158415841584158	0.0135708239982565	0.275418708014348	0.47889020591182	0.0198019801980198	0.763561033196391	0.909006201219147	0.257425742574257	0.326060169015027	0.520406802926265	0.099009900990099	0.319363842178903	0.455717313555293
Gesneria_cubensis	Gesneria_viridiflora_subsp._viridiflora	0.178457127058473	0.0198019801980198	0.68624254003202	0.860356960337092	0.0198019801980198	0.0104813497387002	0.0645661112547645	0.356435643564356	0.0131607099571372	0.358083151300025	0.445652994499454	0.0198019801980198	0.781656762090946	0.903435633524464	0.0198019801980198	0.323810449564432	0.380066165616363	0.257425742574257	0.316771904200489	0.529867828691604
Gesneria_cubensis	Rhytidophyllum_auriculatum	0.353122683401643	0.0198019801980198	0.732693698269184	0.878574890854916	0.217821782178218	0.0247289962445296	0.424113751106815	0.0198019801980198	0.0217967810447965	0.171656016557978	0.533622091466389	0.0198019801980198	0.814085697313567	0.913273968842452	0.237623762376238	0.32777466516814	0.586776196569698	0.0198019801980198	0.340234513960079	0.437561836026201
Gesneria_cubensis	Rhytidophyllum_berteroanum	0.400111805216706	0.0198019801980198	0.701705621601631	0.855197251633243	0.0594059405940594	0.141546300810921	0.357714018726785	0.0198019801980198	0.0574668018940123	0.306019649878312	0.548494936158176	0.0198019801980198	0.79418675948233	0.906024873709987	0.138613861386139	0.399694829047775	0.552428130924198	0.0198019801980198	0.37263339829068	0.497194553113963
Gesneria_cubensis	Rhytidophyllum_bicolor	0.21852061698791	0.0198019801980198	0.629522650920883	0.857022149158176	0.099009900990099	0.0305034157037975	0.209011662134647	0.0198019801980198	0	0.0158628561472896	0.433266294344321	0.0198019801980198	0.743442249093074	0.895935038157057	0.356435643564356	0.330893969827139	0.458703798448808	0.0198019801980198	0.292893218813452	0.325428579537938
Gesneria_cubensis	Rhytidophyllum_bullatum	0.204740223619309	0.0198019801980198	0.582958269644381	0.855268686343709	0.237623762376238	0.0325146489316068	0.229387956002833	0.0198019801980198	0.00922052375237354	0.0693671780979354	0.440863078040127	0.0198019801980198	0.717255090335163	0.895552697934618	0.316831683168317	0.328814334837806	0.468927878515682	0.0198019801980198	0.320216788828488	0.369338781669437
Gesneria_cubensis	Rhytidophyllum_caribaeum	0.0279258015019488	0.0198019801980198	0.646138126960271	0.866902166897775	0.673267326732673	0	0.0568933361694026	0.97029702970297	0	0.178941314970035	0.336584122567432	0.0198019801980198	0.751857226204835	0.909579496309375	0.712871287128713	0.292893218813452	0.360869172754416	0.831683168316832	0.292893218813452	0.446880926069402
Gesneria_cubensis	Rhytidophyllum_crenulatum	0.0115030688318757	0.0198019801980198	0.596635750455505	0.842611543975654	0.376237623762376	0.00244885598015586	0.0291414238658287	0.316831683168317	0.000273153544244342	0.265187742036789	0.32219894264862	0.0198019801980198	0.72987946287432	0.893606449613465	0.336633663366337	0.307125551143643	0.342885369289498	0.495049504950495	0.294293028326986	0.481381483206758
Gesneria_cubensis	Rhytidophyllum_exsertum	0.159531808831635	0.0198019801980198	0.722717631591907	0.875851702016873	0.0198019801980198	0.00815171923981251	0.0637049621339528	0.534653465346535	0.0637112007858829	0.336780850883327	0.431163943321241	0.0198019801980198	0.806081561321679	0.914318140265624	0.0198019801980198	0.317179539012404	0.3705928972969	0.435643564356436	0.349659078949634	0.527293029303573
Gesneria_cubensis	Rhytidophyllum_grande	0.209301644236755	0.0198019801980198	0.622518193072236	0.847785769239367	0.316831683168317	0.0347014253666339	0.239225567361548	0.118811881188119	0.0192690381118615	0.206206684601016	0.414391471858623	0.0198019801980198	0.743982643868763	0.893230830747406	0.514851485148515	0.33433734561409	0.447058444994219	0.297029702970297	0.314827244091052	0.439280215679969
Gesneria_cubensis	Rhytidophyllum_grandiflorum	0.226379616050281	0.0198019801980198	0.692943259760018	0.874901716207129	0.495049504950495	0.0947911506790808	0.301756603042259	0.0198019801980198	0.00735511671257502	0.098804008804227	0.448482772326239	0.0198019801980198	0.786990204160739	0.913611126351639	0.554455445544555	0.36896188420428	0.498414474369406	0.0198019801980198	0.31742414677163	0.383862190167264
Gesneria_cubensis	Rhytidophyllum_lanatum	0.318435005871957	0.0198019801980198	0.624543435152608	0.831721103072703	0.099009900990099	0.0135260865523183	0.278859548190077	0.0198019801980198	0.0304316499590614	0.143106232837807	0.48684963561037	0.0198019801980198	0.73904937186396	0.885971050680851	0.118811881188119	0.3180480703812	0.477385864171092	0.0198019801980198	0.343716894095218	0.407177414476876
Gesneria_cubensis	Rhytidophyllum_leucomallon	0.356065435107262	0.0198019801980198	0.682021530452014	0.854598741834454	0.118811881188119	0.00902982956326234	0.351777076290448	0.0198019801980198	0.0448305183126784	0.179840840026826	0.535377438411603	0.0198019801980198	0.783031142670134	0.907261638135853	0.138613861386139	0.312686750748311	0.541762711925094	0.0198019801980198	0.360685498492146	0.439808104450775
Gesneria_cubensis	Rhytidophyllum_lomense	0.106514984272276	0.0198019801980198	0.619953820469625	0.848073613534018	0.0198019801980198	0.00921751066629584	0.0441132618531845	0.594059405940594	0.0493820462257026	0.220370604464226	0.397160458860291	0.0198019801980198	0.740332572303034	0.896199588022723	0.0198019801980198	0.317500573633966	0.351010500949742	0.534653465346535	0.338617341681648	0.455215717148077
Gesneria_cubensis	Rhytidophyllum_minus	0.0872905564964258	0.0198019801980198	0.632864189528612	0.849970497256157	0.0198019801980198	0.00419175439060901	0.0553606660018163	0.0792079207920792	0.0994744588448697	0.347458807567754	0.387589510730228	0.0198019801980198	0.754974503023697	0.901358098908267	0.0198019801980198	0.312173637095748	0.370715070065486	0.930693069306931	0.35984140465019	0.516174127390513
Gesneria_cubensis	Rhytidophyllum_rupincola	0.0106845762894391	0.0198019801980198	0.656129525074482	0.852136038950016	0.099009900990099	0.00135238792048331	0.0072177511480875	0.95049504950495	0	0.170521208651396	0.322589837048572	0.0198019801980198	0.764776780236575	0.892073414731924	0.0792079207920792	0.302406119037323	0.315361698634781	0.871287128712871	0.292893218813452	0.427287061529949
Gesneria_cubensis	Rhytidophyllum_tomentosum	0.233405550171338	0.0198019801980198	0.697257168493385	0.853923510489338	0.158415841584158	0.00832057454735883	0.237110836738757	0.257425742574257	0.071192927079628	0.286126162221058	0.435207386925116	0.0198019801980198	0.791956041767886	0.89898017626063	0.336633663366337	0.314553796760512	0.448756829505116	0.534653465346535	0.363141121366881	0.478141890128519
Gesneria_cubensis	Rhytidophyllum_vernicosum	0.196486383150227	0.0198019801980198	0.620846012159538	0.844313913165143	0.217821782178218	0.0466809643624705	0.274024955946336	0.0198019801980198	0.00799370371009178	0.0781438924924119	0.436578154222586	0.0198019801980198	0.744990275549438	0.897472005261304	0.257425742574257	0.337720606946322	0.495006144954719	0.0198019801980198	0.318388850314354	0.376051519528637
Gesneria_cuneifolia	Gesneria_decapleura	0.111656717092715	0.0198019801980198	0.465016675254065	0.818457747338979	0.316831683168317	0.0364988199627808	0.371752146100061	0.0198019801980198	0.00350977699693547	0.0701573078671962	0.390524725992684	0.0198019801980198	0.63501775870551	0.871843042740351	0.297029702970297	0.352827238099748	0.539024487766314	0.0198019801980198	0.309242247493629	0.364084991954804
Gesneria_cuneifolia	Gesneria_duchartreoides	0.354869567368561	0.0198019801980198	0.604532943708652	0.845950909979905	0.0198019801980198	0.00234634504232765	0.0736166559000377	0.435643564356436	0.0176201085528346	0.439392923688399	0.527132728877793	0.0198019801980198	0.733011454951503	0.891354041099752	0.0198019801980198	0.297402107801945	0.346525854585216	0.198019801980198	0.319567851750536	0.538569878974865
Gesneria_cuneifolia	Gesneria_ekmanii	0.194931028265764	0.0198019801980198	0.511626847919406	0.810574382208111	0.356435643564356	0	0.293174025692875	0.0198019801980198	2.01735424514127e-05	0.0384268547235072	0.421409384838343	0.0198019801980198	0.678440681733113	0.879796651874076	0.376237623762376	0.292893218813452	0.466695712180274	0.0198019801980198	0.293902121776232	0.329222220783606
Gesneria_cuneifolia	Gesneria_exserta	0.340775607642413	0.0198019801980198	0.585810587933803	0.850564520604992	0.356435643564356	0.00474062847239607	0.401325790166772	0.277227722772277	0.102908437078796	0.36521704840389	0.549091047709921	0.0198019801980198	0.717274368643074	0.900433848552314	0.178217821782178	0.310390808361898	0.560929013854982	0.118811881188119	0.391569421410522	0.546711110276564
Gesneria_cuneifolia	Gesneria_fruticosa	0.39539449108824	0.0396039603960396	0.493116539993068	0.814938747972129	0.0198019801980198	0	0.159407691323313	0.0198019801980198	0.00838022800390395	0.310567384336497	0.540884403467595	0.0198019801980198	0.650564733123851	0.859250490636765	0.0198019801980198	0.292893218813452	0.399224216985557	0.0198019801980198	0.31351516160775	0.494409142293948
Gesneria_cuneifolia	Gesneria_heterochroa	0.054558151236025	0.0198019801980198	0.548151750430947	0.827232601599646	0.95049504950495	0.0134213063034613	0.222533710914378	0.158415841584158	0	0.0631105519206593	0.337745681453399	0.0198019801980198	0.703703825367424	0.883491038256033	0.910891089108911	0.305224921763186	0.454389886705347	0.237623762376238	0.292893218813452	0.352908784967583
Gesneria_cuneifolia	Gesneria_humilis	0.0768407581936011	0.0198019801980198	0.636743253423315	0.866700854976317	0.99009900990099	0.0158399414157204	0.23393796877104	0.158415841584158	0	0.0847373699202085	0.354166653769321	0.0198019801980198	0.750789102620987	0.898118749961713	0.95049504950495	0.307616018417042	0.465920125986851	0.099009900990099	0.292893218813452	0.34890762270157
Gesneria_cuneifolia	Gesneria_libanensis	0.197246477182895	0.0198019801980198	0.559208181232614	0.813241992223447	0.0198019801980198	0	0.045934553067548	0.099009900990099	1.0547118733939e-16	0.190527874509467	0.429412543415426	0.0198019801980198	0.701086671060603	0.865284528190817	0.0198019801980198	0.292893218813452	0.333406278293054	0.0396039603960396	0.292893218813453	0.40620027927609
Gesneria_cuneifolia	Gesneria_nipensis	0.311647663650839	0.0198019801980198	0.45643181230104	0.833973585458787	0.118811881188119	0.0520165583231204	0.311113171461099	0.336633663366337	0.0125165098616761	0.377066235468311	0.484807998732743	0.0198019801980198	0.646994647660476	0.890297700527567	0.198019801980198	0.341879762348423	0.493272075954458	0.198019801980198	0.302368199988221	0.510409323148051
Gesneria_cuneifolia	Gesneria_pedicellaris	0.432456294814316	0.0396039603960396	0.537756932787592	0.829574154195465	0.0792079207920792	0	0.38755868787351	0.99009900990099	0.0545288031417842	0.644087412247218	0.574713716289934	0.0396039603960396	0.683753390473562	0.887476816403127	0.0594059405940594	0.292893218813452	0.548039878100381	0.97029702970297	0.335470307538424	0.711880771033163
Gesneria_cuneifolia	Gesneria_pedunculosa	0.705071613013005	0.594059405940594	0.614501293665998	0.844467468153127	0.0198019801980198	6.48468420894222e-05	0.425116792158037	0.0594059405940594	0.0871850459639355	0.623012857420894	0.779266034105942	0.316831683168317	0.74551721847973	0.897010420960069	0.0198019801980198	0.292946703099149	0.547403906476541	0.0198019801980198	0.397400181703749	0.707292093192275
Gesneria_cuneifolia	Gesneria_pulverulenta	0.0565519983086168	0.0198019801980198	0.416190277700381	0.807639661691632	1.00990099009901	0	0.300073772167746	0.0198019801980198	5.86341996444084e-05	0.00450814161095228	0.349928491826303	0.0198019801980198	0.643614915925053	0.869777436357021	0.930693069306931	0.292893218813452	0.498085767643018	0.0198019801980198	0.294709578516143	0.309926360786353
Gesneria_cuneifolia	Gesneria_pumila	0.464262834962611	0.0396039603960396	0.58015719097782	0.823027394233342	0.198019801980198	0.00036269075583793	0.572060858579672	0.0792079207920792	0.000256582013192019	0.417835522110625	0.596505566930167	0.0198019801980198	0.717105979376859	0.879246100713781	0.198019801980198	0.296862228131537	0.655955861029481	0.0792079207920792	0.294369883791742	0.571899911247102
Gesneria_cuneifolia	Gesneria_purpurascens	0.343411094498545	0.0198019801980198	0.52949995958202	0.821147656281313	0.0198019801980198	0.000987658119465823	0.0781806171293125	0.574257425742574	0.0372186217795783	0.451632514762172	0.520531645595888	0.0198019801980198	0.675525298177268	0.879736173492553	0.0198019801980198	0.296657239901681	0.357509376213216	0.336633663366337	0.321604293441291	0.560455446507751
Gesneria_cuneifolia	Gesneria_reticulata	0.43326150284953	0.0198019801980198	0.623005520098159	0.833157234536448	0.0594059405940594	0	0.178237199273022	0.0198019801980198	0.0325131965654401	0.312840980815774	0.557321830736568	0.0198019801980198	0.74554664804116	0.877738515097978	0.0594059405940594	0.292893218813452	0.397474322262782	0.0198019801980198	0.340314884028186	0.48241186188051
Gesneria_cuneifolia	Gesneria_salicifolia	0.351568091842693	0.0198019801980198	0.540560570651453	0.858523278845733	0.0198019801980198	0	0.0157318528362262	0.653465346534653	0.0271110686282956	0.461443335485791	0.526179212849818	0.0198019801980198	0.684152570146685	0.900864830945567	0.0198019801980198	0.292893218813452	0.310711137180989	0.415841584158416	0.322170383765905	0.560318627093965
Gesneria_cuneifolia	Gesneria_scabra	0.44067167255066	0.0396039603960396	0.555304375852583	0.820375282090588	0.534653465346535	0.0800208919458314	0.672599041559768	0.178217821782178	1.58057526323974e-05	0.503516762952043	0.609024418210241	0.0198019801980198	0.689135195704526	0.873346061343494	0.554455445544555	0.359137968395932	0.745961080019937	0.138613861386139	0.292920141113856	0.620346724513436
Gesneria_cuneifolia	Gesneria_shaferi	0.342621416238692	0.0198019801980198	0.603635825929209	0.842584701213151	0.0198019801980198	0.000868513722516562	0.0568958468555695	0.475247524752475	0.0137486667305411	0.424278401600157	0.518596455749023	0.0198019801980198	0.730219354581038	0.899842326568629	0.0198019801980198	0.296196524424065	0.346254319648793	0.277227722772277	0.310727380020549	0.535115003537347
Gesneria_cuneifolia	Gesneria_ventricosa	0.1922771279142	0.0198019801980198	0.590230432459808	0.855665483959202	0.712871287128713	0.0064174132882123	0.395941535594912	0.138613861386139	0.000493392532214992	0.196952791092435	0.442103982447358	0.0198019801980198	0.730986668705188	0.903578271809866	0.514851485148515	0.307485249234596	0.535889702890752	0.138613861386139	0.296274985226916	0.442369990170468
Gesneria_cuneifolia	Gesneria_viridiflora_subsp._acrochordonanthe	0.131715558684089	0.0198019801980198	0.585147491503499	0.846586834086482	0.376237623762376	0.065803927956458	0.36748733087955	0.0198019801980198	0.000955461485955017	0.0761941969769689	0.400767603059235	0.0198019801980198	0.697366372258592	0.895654300265922	0.297029702970297	0.362972642833807	0.54247384957903	0.0198019801980198	0.301304786304484	0.364130996407812
Gesneria_cuneifolia	Gesneria_viridiflora_subsp._quisqueyana	0.500402786029007	0.099009900990099	0.517173766946233	0.807861044347765	0.0396039603960396	0.00171530281853702	0.40126160254021	0.277227722772277	0.0320303522972257	0.531831430434197	0.609019285783532	0.0396039603960396	0.671444445788552	0.85766240643285	0.0396039603960396	0.295200179620551	0.535897569027664	0.198019801980198	0.345305049147966	0.627384159725151
Gesneria_cuneifolia	Gesneria_viridiflora_subsp._viridiflora	0.320652420479239	0.0198019801980198	0.615015901294927	0.863469208147943	0.0198019801980198	0	0.055203613676405	0.158415841584158	0.0263311027204379	0.336228724245229	0.477026441477176	0.0198019801980198	0.752265828751282	0.907560379935866	0.0198019801980198	0.292893218813452	0.336549814619733	0.138613861386139	0.32902151578424	0.483593575047853
Gesneria_cuneifolia	Rhytidophyllum_auriculatum	0.235656783693047	0.0198019801980198	0.699997354181574	0.859975212323583	0.396039603960396	0.000897963301551852	0.356680160733221	0.0198019801980198	0.00588666900840926	0.124991806576401	0.476585479254928	0.0198019801980198	0.794249257016519	0.906000770512512	0.217821782178218	0.294393539274927	0.520292730539996	0.0198019801980198	0.315510736020256	0.409900541065114
Gesneria_cuneifolia	Rhytidophyllum_berteroanum	0.106865580995852	0.0198019801980198	0.629860521263945	0.851801634812493	0.356435643564356	0.016338296805911	0.540001863284094	0.0198019801980198	0.000473350646029319	0.0379626166929355	0.40497645415415	0.0198019801980198	0.746013056852885	0.897673534771736	0.376237623762376	0.31668727618377	0.646769324656938	0.0198019801980198	0.298990798115159	0.356102180290101
Gesneria_cuneifolia	Rhytidophyllum_bicolor	0.352658940481079	0.0198019801980198	0.503228901756944	0.813355558242666	0.158415841584158	0	0.369299586487813	0.0198019801980198	0.000422618251348228	0.278636888294216	0.535210856934842	0.0198019801980198	0.655568031362458	0.866328217043839	0.118811881188119	0.292893218813452	0.532715695281388	0.0198019801980198	0.297382788575999	0.462053515406209
Gesneria_cuneifolia	Rhytidophyllum_bullatum	0.0719099465380141	0.0198019801980198	0.490894192107998	0.807561029754078	0.673267326732673	0	0.269712612756648	0.0198019801980198	9.70638604060326e-06	0.00847707604553482	0.355792628865117	0.0198019801980198	0.654488771192557	0.878237994446783	0.653465346534653	0.292893218813452	0.475265294347613	0.0198019801980198	0.293429181406539	0.311320705071135
Gesneria_cuneifolia	Rhytidophyllum_caribaeum	0.0647382709911272	0.0198019801980198	0.475423457995628	0.843841913940867	0.831683168316832	0.000383122471379616	0.116505045381799	0.237623762376238	0	0.117950059484185	0.372805361726583	0.0198019801980198	0.667507166450213	0.901954687574673	0.772277227722772	0.293069376960311	0.408316743858923	0.217821782178218	0.292893218813452	0.410246534911281
Gesneria_cuneifolia	Rhytidophyllum_crenulatum	0.00326446203086728	0.0198019801980198	0.481802374943009	0.803948688131071	0.376237623762376	0	0.0256638475232167	0.396039603960396	0	0.154842535136209	0.299580121007192	0.0198019801980198	0.676443320572567	0.87598934737333	0.376237623762376	0.292893218813452	0.325668056600716	0.336633663366337	0.292893218813452	0.368329116848134
Gesneria_cuneifolia	Rhytidophyllum_exsertum	0.245152647628769	0.0198019801980198	0.636528942517109	0.842109148850993	0.178217821782178	0.0476483769623233	0.270312591143149	0.099009900990099	0.0335852497446233	0.228858061077447	0.442408200683171	0.0198019801980198	0.774172125882809	0.897970573370502	0.356435643564356	0.329368684647773	0.466056268070621	0.099009900990099	0.328095495210521	0.437832669407782
Gesneria_cuneifolia	Rhytidophyllum_grande	0.48355007760875	0.0396039603960396	0.574868587506912	0.834745232763502	0.0594059405940594	0.00114204673358909	0.47136964440535	0.0198019801980198	0.017069743220597	0.309146550422121	0.626991518816725	0.0198019801980198	0.710349186212652	0.887745873919833	0.0198019801980198	0.295492525588919	0.555095104011608	0.0198019801980198	0.320905294705417	0.510062420838683
Gesneria_cuneifolia	Rhytidophyllum_grandiflorum	0.0181804490243466	0.0198019801980198	0.664040588099124	0.874545086891693	0.0594059405940594	0.0558926354030157	0.411333725792264	0.0198019801980198	0.000136390930715613	0.00403573757762439	0.331306368459656	0.0198019801980198	0.772920007541126	0.912533853985982	0.0594059405940594	0.369475123487609	0.572671780954224	0.0198019801980198	0.295053908153466	0.311597391275292
Gesneria_cuneifolia	Rhytidophyllum_lanatum	0.0936352455455286	0.0198019801980198	0.512028009008008	0.820204520762421	0.732673267326733	0	0.268984451290969	0.0198019801980198	0	0.00617417233614348	0.362348705180175	0.0198019801980198	0.661535336804217	0.878439601823185	0.811881188118812	0.292893218813452	0.478239213861171	0.0198019801980198	0.292893218813452	0.310102899185083
Gesneria_cuneifolia	Rhytidophyllum_leucomallon	0.212950066201174	0.0198019801980198	0.596591971748191	0.853302648476891	0.297029702970297	0	0.289388694769033	0.0198019801980198	0.00599699923369714	0.0949176483873665	0.452939360419092	0.0198019801980198	0.727710941837661	0.887033153863652	0.257425742574257	0.292893218813452	0.476224218111007	0.0198019801980198	0.314630685728607	0.389054106302965
Gesneria_cuneifolia	Rhytidophyllum_lomense	0.0704623277651409	0.0198019801980198	0.572133994506398	0.832460220948244	0.97029702970297	0.0106615590200989	0.213897188885813	0.0198019801980198	0	0.0464401353192443	0.343908600746757	0.0198019801980198	0.707800463319184	0.882609534726882	0.910891089108911	0.303010913972317	0.43671719397796	0.099009900990099	0.292893218813452	0.338893047775283
Gesneria_cuneifolia	Rhytidophyllum_minus	0.0900133692027673	0.0198019801980198	0.520183708271548	0.822496121650583	0.574257425742574	0.00489827785717447	0.226406791661171	0.594059405940594	0	0.232885569913803	0.36760870723132	0.0198019801980198	0.689865741756571	0.879997757946717	0.633663366336634	0.298844468419475	0.474649565151206	0.455445544554455	0.292893218813452	0.443566170094709
Gesneria_cuneifolia	Rhytidophyllum_rupincola	0.00532459571692601	0.0198019801980198	0.543860620673418	0.846428019195938	0.0792079207920792	0	0.00257639182048023	0.435643564356436	0	0.0864130659517893	0.307357105042747	0.0198019801980198	0.67520012805303	0.886642380022134	0.0792079207920792	0.292893218813452	0.301892775762094	0.297029702970297	0.292893218813452	0.344039862171733
Gesneria_cuneifolia	Rhytidophyllum_tomentosum	0.488798560474554	0.0198019801980198	0.670053676539784	0.856390788575043	0.178217821782178	0.000436028247037562	0.503115595234797	0.0198019801980198	0.0498745957171767	0.395576369748565	0.629086211159363	0.0198019801980198	0.769447841197643	0.905099786094903	0.099009900990099	0.297578151874238	0.62554946056757	0.0198019801980198	0.36507485046328	0.567783952230594
Gesneria_cuneifolia	Rhytidophyllum_vernicosum	0.0485916783141092	0.0198019801980198	0.5400410724154	0.838831149283519	0.99009900990099	0	0.305384903697414	0.0198019801980198	2.83355619141668e-05	0.00279474383292871	0.34445292256466	0.0198019801980198	0.67060500887144	0.88899272009546	0.871287128712871	0.292893218813452	0.496028934742292	0.0198019801980198	0.293807964526907	0.307143694215023
Gesneria_decapleura	Gesneria_duchartreoides	0.021963694967105	0.0198019801980198	0.414582059910617	0.780824394116562	0.0198019801980198	0.000520756079435514	0.00279240619467969	0.0198019801980198	0.10586722275737	0.250509427435785	0.331948658283559	0.0198019801980198	0.597019111250797	0.832544516411894	0.0198019801980198	0.299745487821158	0.309768685568779	0.0198019801980198	0.368978991354666	0.486723264773655
Gesneria_decapleura	Gesneria_ekmanii	0.720071628632605	0.475247524752475	0.411555067269848	0.7962189394564	0.0198019801980198	0.00926640136256805	0.141878799131726	0.0198019801980198	0.00185392860073783	0.23047729684967	0.787187976147753	0.693069306930693	0.595968572588131	0.864779718589077	0.0198019801980198	0.308848062681995	0.433509990470128	0.0198019801980198	0.298037682624761	0.483383565903697
Gesneria_decapleura	Gesneria_exserta	0.0951804078664957	0.0198019801980198	0.430350003179279	0.816244080099207	0.0792079207920792	0.00201521335544014	0.0726428438016996	0.653465346534653	0.0212492985661473	0.255830983235198	0.348755957027395	0.0198019801980198	0.623954915912391	0.866428550684137	0.376237623762376	0.303784428040495	0.374986933786041	0.396039603960396	0.325768104553754	0.472311949526616
Gesneria_decapleura	Gesneria_fruticosa	0.123777548433782	0.0198019801980198	0.375233112218843	0.816210820614687	0.0198019801980198	0.00221615453558462	0.0420408735968445	0.534653465346535	0.0972588405319437	0.308733983080542	0.409258454372607	0.0198019801980198	0.576687972537335	0.888570016094569	0.0198019801980198	0.306182022192123	0.349498970982212	0.772277227722772	0.372147752301573	0.497063755651587
Gesneria_decapleura	Gesneria_heterochroa	0.0104902695104993	0.0198019801980198	0.200428510481061	0.784378055491538	0.0198019801980198	0.000665861918207544	0.0030895450596526	0.95049504950495	0	0.201691830520657	0.322373311537364	0.0198019801980198	0.468300498356093	0.836495159136164	0.0198019801980198	0.300031327951422	0.308617883152503	0.930693069306931	0.292893218813452	0.457279579852985
Gesneria_decapleura	Gesneria_humilis	0.024646866530187	0.0198019801980198	0.400874329763219	0.773950046295837	0.0198019801980198	0.000934653127043922	0.00437257417131135	0.475247524752475	0.0113058775486647	0.242168726043152	0.334569415843275	0.0198019801980198	0.589895364436653	0.815905567231611	0.0198019801980198	0.301297581275025	0.313135285530871	0.99009900990099	0.30299931943084	0.475597390103303
Gesneria_decapleura	Gesneria_libanensis	0.0128775434553785	0.0198019801980198	0.316280079205077	0.793490987114487	0.0198019801980198	0.000337740932204289	0.00260481880136863	0.356435643564356	0.000296185776390401	0.219460722426937	0.326538715711498	0.0198019801980198	0.545773415879156	0.852385471992486	0.0198019801980198	0.298077488633243	0.308075740181057	0.653465346534653	0.294293464411342	0.454385597884988
Gesneria_decapleura	Gesneria_nipensis	0.0186226068617575	0.0198019801980198	0.413565118614104	0.836030903422291	0.0198019801980198	0.000961361392828092	0.00526884307526112	0.0594059405940594	0.0342657851613838	0.271282381870495	0.332349564638775	0.0198019801980198	0.602901262277834	0.887364792471985	0.0198019801980198	0.301514167813816	0.315074727219766	0.138613861386139	0.329874958773079	0.479986665500736
Gesneria_decapleura	Gesneria_pedicellaris	0.0296451100880964	0.0198019801980198	0.231078795615395	0.838910470566434	0.712871287128713	0.00817246719360379	0.180721723422207	0.0792079207920792	0.0569300690092222	0.394927229325532	0.336503906482859	0.0198019801980198	0.481379984409862	0.882110439912416	0.772277227722772	0.316672184640156	0.43853973955298	0.0792079207920792	0.343958182793867	0.560617434798294
Gesneria_decapleura	Gesneria_pedunculosa	0.068651052783453	0.0198019801980198	0.496792360293595	0.802303223021784	0.237623762376238	0.0210039504717699	0.0716724002481481	0.178217821782178	0.0548289210331778	0.396131976066561	0.36825665279855	0.0198019801980198	0.642256053643945	0.865664617412444	0.0198019801980198	0.327447007390564	0.359254570567343	0.158415841584158	0.365811036608863	0.582640545419351
Gesneria_decapleura	Gesneria_pulverulenta	0.744622156720126	0.237623762376238	0.306896887261943	0.803460676844719	0.0198019801980198	0.0149101677428837	0.127454007469231	0.0198019801980198	0.000725545364003916	0.155997963304468	0.818502997798326	0.257425742574257	0.528487449384574	0.862076458168559	0.0198019801980198	0.316921527399361	0.41702784922502	0.0198019801980198	0.298624244699321	0.433159535695728
Gesneria_decapleura	Gesneria_pumila	0.125196649410621	0.0198019801980198	0.381089088778217	0.788380255506179	0.0198019801980198	0.00213546734201258	0.0802880714448537	0.356435643564356	0.0756570402157475	0.287690250122893	0.384895473735678	0.0198019801980198	0.588694723103801	0.832261577962571	0.0198019801980198	0.302901160783229	0.371785158448339	0.277227722772277	0.368055997087054	0.481807796731487
Gesneria_decapleura	Gesneria_purpurascens	0.0152713685597911	0.0198019801980198	0.278831499112402	0.805143496273006	0.0198019801980198	0.000809242651755443	0.00280928689057198	0.0396039603960396	0.0586355411339776	0.31418381253228	0.325364818134095	0.0198019801980198	0.509026269116708	0.86715107586891	0.0198019801980198	0.301703317039356	0.309913907822803	0.0396039603960396	0.352403726298923	0.500788686935271
Gesneria_decapleura	Gesneria_reticulata	0.15515612128186	0.0198019801980198	0.487570057138277	0.821467637149572	0.0198019801980198	0.00175553114983257	0.0502075190861507	0.435643564356436	0.12279500045477	0.33848415885498	0.421707472531909	0.0198019801980198	0.63841997747256	0.861842436215655	0.0198019801980198	0.305263898362375	0.355126433256445	0.495049504950495	0.393230357275423	0.52103667418146
Gesneria_decapleura	Gesneria_salicifolia	0.0143465754593741	0.0198019801980198	0.282751326518281	0.811792465130523	0.0198019801980198	0.000905262133661378	0.00385454510154811	0.099009900990099	0.0173470035533914	0.302168836130029	0.32480208911439	0.0198019801980198	0.515171123909268	0.869148959121252	0.0198019801980198	0.302039546340923	0.313163527114291	0.099009900990099	0.327883958584813	0.502885767797605
Gesneria_decapleura	Gesneria_scabra	0.0728927194170164	0.0198019801980198	0.252847638578288	0.838929768258449	0.277227722772277	0.00570822676226941	0.0943996630446657	0.158415841584158	0.055734143074322	0.382922884515724	0.366486870625304	0.0198019801980198	0.499961083085217	0.883836742281564	0.277227722772277	0.310179202962954	0.377308486455981	0.178217821782178	0.358712418162687	0.599262566816479
Gesneria_decapleura	Gesneria_shaferi	0.0264127619208	0.0198019801980198	0.407906474112272	0.833870041463655	0.0198019801980198	0.000892861515882698	0.00459305570690728	0.0396039603960396	0.0674165211840095	0.289813505446867	0.335025171104563	0.0198019801980198	0.584163373010501	0.88701501954531	0.0198019801980198	0.302152310991613	0.314182763929264	0.0792079207920792	0.344988862384191	0.48934256373569
Gesneria_decapleura	Gesneria_ventricosa	0.136959007168913	0.0198019801980198	0.417360351247719	0.826736110399356	0.0198019801980198	0.00169368697562065	0.0670730140375758	0.712871287128713	0.0458641292330568	0.182539926173118	0.369153354734476	0.0198019801980198	0.594731749542756	0.85793803497151	0.0792079207920792	0.303786250795711	0.358819742614216	0.534653465346535	0.329651760040006	0.417344679305369
Gesneria_decapleura	Gesneria_viridiflora_subsp._acrochordonanthe	0.809290223398018	0.099009900990099	0.390626777117706	0.805839330112596	0.0198019801980198	0.0267335261933665	0.22097615402492	0.0198019801980198	0.0256894706637411	0.213511197656131	0.867587385182794	0.0792079207920792	0.587988310100414	0.85460752438599	0.0198019801980198	0.328566089617091	0.465828665145105	0.0198019801980198	0.318739214552068	0.456576553073872
Gesneria_decapleura	Gesneria_viridiflora_subsp._quisqueyana	0.0417058926414039	0.0198019801980198	0.409385566580713	0.825045183818393	0.356435643564356	0.00755767655770371	0.20207487889928	0.0792079207920792	0.0647184664868351	0.415749927689771	0.346640781818879	0.0198019801980198	0.605573031346745	0.859755227635114	0.336633663366337	0.31183783095526	0.468899535714405	0.099009900990099	0.368404341761119	0.584142900574097
Gesneria_decapleura	Gesneria_viridiflora_subsp._viridiflora	0.0308255709178293	0.0198019801980198	0.460845999196648	0.822921577574428	0.0198019801980198	0.000952411726177849	0.005016714229329	0.0198019801980198	0.0504017322270019	0.267457429541135	0.344324303375668	0.0198019801980198	0.627454118572417	0.872505203152458	0.0198019801980198	0.302614855424485	0.315791521097466	0.099009900990099	0.347133663799151	0.490954827985821
Gesneria_decapleura	Rhytidophyllum_auriculatum	0.619676922876931	0.297029702970297	0.513047643831174	0.830044113456905	0.0198019801980198	0.0222814689103491	0.142368601773611	0.0198019801980198	0.0305970526962867	0.234434612111548	0.679109302404948	0.158415841584158	0.676522454060116	0.882598940065572	0.0198019801980198	0.323211277851373	0.403754514388364	0.0198019801980198	0.3388948090789	0.477226658304928
Gesneria_decapleura	Rhytidophyllum_berteroanum	0.45130185454392	0.118811881188119	0.493517794307882	0.799329936614662	0.0198019801980198	0.0638151144673499	0.30837600892697	0.0198019801980198	0.0100514892563354	0.237142091363351	0.637331257528559	0.118811881188119	0.644796874605461	0.868486504367085	0.0198019801980198	0.361570972157729	0.513060944382897	0.0198019801980198	0.317186900101167	0.471925448486691
Gesneria_decapleura	Rhytidophyllum_bicolor	0.374496330929415	0.257425742574257	0.25138969976648	0.82483297072329	0.0198019801980198	0.0246120299141347	0.144919707961422	0.0792079207920792	0.0559094614652656	0.298626733205056	0.55834528883154	0.257425742574257	0.496541274576672	0.863769977751763	0.0198019801980198	0.329889359345251	0.417482854628669	0.0396039603960396	0.347159353159225	0.51609328338855
Gesneria_decapleura	Rhytidophyllum_bullatum	0.754674579331082	0.376237623762376	0.25551452834927	0.816204346966801	0.0198019801980198	0.0214019916084031	0.132767594224599	0.0198019801980198	6.74916001719927e-05	0.174325046006375	0.8176109908984	0.455445544554455	0.501079918404196	0.868646126243516	0.0198019801980198	0.320570458702725	0.426168875284489	0.0198019801980198	0.294245020814819	0.463339687152941
Gesneria_decapleura	Rhytidophyllum_caribaeum	0.00262313322811814	0.0396039603960396	0.158335883983446	0.885233815933781	0.891089108910891	0.000729460622124362	0.0289029670355894	0.158415841584158	0.00239409780471033	0.247828750305649	0.306346480776647	0.0396039603960396	0.440058822379168	0.910675190616236	0.99009900990099	0.294947071769619	0.339382738710268	0.118811881188119	0.306379189175274	0.49846676925646
Gesneria_decapleura	Rhytidophyllum_crenulatum	0.00133228145106312	0.0198019801980198	0.380501392617191	0.840504545146749	0.851485148514851	0.00049191184171406	0.00205442200368206	0.891089108910891	0	0.198488542550163	0.302905133708051	0.0198019801980198	0.574834179419405	0.874379880553678	0.891089108910891	0.29946684657138	0.305862529608881	0.831683168316832	0.292893218813452	0.437658444611296
Gesneria_decapleura	Rhytidophyllum_exsertum	0.0295790194453395	0.0198019801980198	0.382119043296298	0.805575823630674	0.0198019801980198	0.000966903703949862	0.00461342286770009	0.0198019801980198	0.0427044750587757	0.253009189226729	0.340638196827693	0.0198019801980198	0.575663354033443	0.861660081816834	0.0198019801980198	0.302227239470848	0.313303723725578	0.158415841584158	0.330561350509446	0.484179449520795
Gesneria_decapleura	Rhytidophyllum_grande	0.115354309702256	0.0198019801980198	0.378619050174452	0.77066704148769	0.0198019801980198	0.0303003735996211	0.0988975473411673	0.633663366336634	0.0579728078080643	0.240642891575575	0.371982105783558	0.0198019801980198	0.583388741887441	0.819022227259408	0.277227722772277	0.332882840578546	0.381062061841359	0.455445544554455	0.347767072069984	0.461326945343743
Gesneria_decapleura	Rhytidophyllum_grandiflorum	0.697075421594495	0.930693069306931	0.422650627593141	0.809073765995915	0.0198019801980198	0.0294746274398454	0.199120838690712	0.0198019801980198	0.000537962552310767	0.166372231199246	0.778859848625302	0.891089108910891	0.59513385997614	0.854663298128495	0.0198019801980198	0.330076102278274	0.461831328996323	0.0198019801980198	0.299076354390722	0.442434473223954
Gesneria_decapleura	Rhytidophyllum_lanatum	0.695931655534825	0.772277227722772	0.281374851555929	0.793555208017323	0.0198019801980198	0.0107433638396736	0.182922536308276	0.0198019801980198	0	0.257966985517301	0.765300945087539	0.910891089108911	0.515046230837956	0.863357521861105	0.0198019801980198	0.311148925302102	0.45075188571788	0.0198019801980198	0.292893218813452	0.498768112795523
Gesneria_decapleura	Rhytidophyllum_leucomallon	0.608189754797199	0.534653465346535	0.361568584171778	0.81098383340562	0.0198019801980198	0.00940740246748364	0.167994636780278	0.0198019801980198	0.039518459397627	0.270612628262085	0.741160937164845	0.574257425742574	0.56513709769783	0.880316700064439	0.0198019801980198	0.30664500406936	0.450611852286505	0.0198019801980198	0.34068260745617	0.508706504630724
Gesneria_decapleura	Rhytidophyllum_lomense	0.0216701270533985	0.0198019801980198	0.268038453081976	0.778248971196584	0.0198019801980198	0.000932018603586382	0.00423594560366842	0.811881188118812	0	0.208370190479808	0.333262238623437	0.0198019801980198	0.505249020897594	0.844597079839673	0.0198019801980198	0.301297236148419	0.310961016758216	0.693069306930693	0.292893218813452	0.433165860664422
Gesneria_decapleura	Rhytidophyllum_minus	0.00994689215688127	0.0198019801980198	0.367642960993288	0.823398765896987	0.0198019801980198	0.000613882067125737	0.00490536066711276	0.633663366336634	0	0.272117827741579	0.320747533405668	0.0198019801980198	0.57018669238494	0.874282722463948	0.0198019801980198	0.30031867464128	0.314482096472352	0.752475247524752	0.292893218813452	0.487717117631704
Gesneria_decapleura	Rhytidophyllum_rupincola	0.000920781128769588	0.0198019801980198	0.0870023435380044	0.828508888933921	0.574257425742574	0.00018771303092544	0.00120782478732809	0.851485148514851	0	0.118506455048563	0.30096166181458	0.0198019801980198	0.392451022122243	0.855539123376992	0.534653465346535	0.296749023606161	0.302283937457734	0.792079207920792	0.292893218813452	0.403250896663046
Gesneria_decapleura	Rhytidophyllum_tomentosum	0.136907543320269	0.0198019801980198	0.481129663139163	0.791875780056899	0.0198019801980198	0.0182985886121474	0.108911923638192	0.415841584158416	0.0557054912830364	0.319367651353388	0.379206287549854	0.0198019801980198	0.650307753541486	0.848930243031718	0.178217821782178	0.327224037970526	0.380706136487186	0.316831683168317	0.3530257774824	0.514354888647458
Gesneria_decapleura	Rhytidophyllum_vernicosum	0.816873780565479	0.099009900990099	0.326086492936961	0.815480391862925	0.0198019801980198	0.0190930641339016	0.157721625137141	0.0198019801980198	0.000116477671411935	0.15086103217616	0.830707809223612	0.316831683168317	0.534674789511905	0.865301828178893	0.0198019801980198	0.320033040940005	0.430386126514413	0.0198019801980198	0.295082683739404	0.42903732879038
Gesneria_duchartreoides	Gesneria_ekmanii	0.0464442926547712	0.0198019801980198	0.618304158019301	0.850153781322795	0.0396039603960396	0.092072991612124	0.360889598918443	0.0198019801980198	0.00719041359575441	0.0197763969972996	0.343858329545382	0.0198019801980198	0.729373018346851	0.893502900003307	0.0792079207920792	0.367099625060863	0.538990191516068	0.0594059405940594	0.318362999152029	0.336133348242029
Gesneria_duchartreoides	Gesneria_exserta	0.184842712567129	0.0198019801980198	0.665745563632037	0.851313962158788	0.871287128712871	0.00205752986478099	0.454609026196989	0.118811881188119	0.0178531093663806	0.174683362826031	0.453757951158545	0.0198019801980198	0.761858150862063	0.896199287022687	1.00990099009901	0.306747688751566	0.579819783331299	0.0198019801980198	0.330857446648692	0.419675491005069
Gesneria_duchartreoides	Gesneria_fruticosa	0.17337036236477	0.0198019801980198	0.624406760842272	0.829356429964537	0.237623762376238	0.00881814970676859	0.247510635482947	0.0198019801980198	0.000688334813049357	0.0183843410622178	0.440617871313059	0.0198019801980198	0.737330279150675	0.870778888771753	0.198019801980198	0.310841412115464	0.462041527328049	0.0198019801980198	0.300666424768144	0.33574463553891
Gesneria_duchartreoides	Gesneria_heterochroa	0.234507979646049	0.0198019801980198	0.644974200165286	0.847526832051435	0.613861386138614	0.0481860585925183	0.379248761376147	0.198019801980198	0.0249197080702973	0.37796423908406	0.488922510904817	0.0198019801980198	0.765026860461291	0.896839260993888	0.435643564356436	0.342336623355938	0.55345267882835	0.198019801980198	0.339870396058206	0.553421995890562
Gesneria_duchartreoides	Gesneria_humilis	0.279100582099059	0.0198019801980198	0.737642164470568	0.879209052576575	0.435643564356436	0.0451024017827303	0.446861274695271	0.316831683168317	0.0271041237904075	0.389283261093387	0.515235438349082	0.0198019801980198	0.82198949061505	0.917838652131455	0.376237623762376	0.343765154510579	0.601330348231444	0.257425742574257	0.340045090598458	0.557221541298148
Gesneria_duchartreoides	Gesneria_libanensis	0.48235467314351	0.0198019801980198	0.666371649080402	0.862527394291108	0.0198019801980198	0.000304372259457181	0.0851390028168213	0.099009900990099	0.00742357007876273	0.371587617592017	0.64294106710291	0.0198019801980198	0.777923914389921	0.898160803874493	0.0198019801980198	0.298276956981947	0.382044588015022	0.0594059405940594	0.317992416165154	0.53855171811694
Gesneria_duchartreoides	Gesneria_nipensis	0.655476822591031	0.237623762376238	0.609630951998257	0.832904028479759	0.0198019801980198	0.0960554224333637	0.549656980080267	0.0198019801980198	0.0127781699528911	0.241676405863147	0.781723744301475	0.356435643564356	0.731730180376404	0.888693157252718	0.0198019801980198	0.381683113352548	0.677299073004507	0.0198019801980198	0.319492999210626	0.483171393151593
Gesneria_duchartreoides	Gesneria_pedicellaris	0.429717975795025	0.0198019801980198	0.652886365442629	0.849371163708997	0.297029702970297	0.0085090879521209	0.504274119145318	0.0198019801980198	0	0.0433291695980852	0.558907822277613	0.0198019801980198	0.760107206185749	0.889264775032004	0.336633663366337	0.307727566041128	0.61581792092695	0.0198019801980198	0.292893218813452	0.327420001762462
Gesneria_duchartreoides	Gesneria_pedunculosa	0.3649596209383	0.0198019801980198	0.669301900820256	0.854946156200829	0.396039603960396	0.0160998677122451	0.441390910599677	0.0198019801980198	0.0448128740471344	0.220896531238795	0.550664459780832	0.0198019801980198	0.778264698595138	0.897185236484972	0.217821782178218	0.302364141701266	0.558365886463496	0.0198019801980198	0.364694877326299	0.457638003403881
Gesneria_duchartreoides	Gesneria_pulverulenta	0.0112397353374221	0.0198019801980198	0.574136830531405	0.840459279468924	0.138613861386139	0.0111298077931506	0.383077570342452	0.0198019801980198	0.00263094117468147	0.0054438994046521	0.31511500586752	0.0198019801980198	0.696640444199315	0.882470252308323	0.198019801980198	0.309972496365371	0.532843018880854	0.0396039603960396	0.307715358195706	0.313695095762748
Gesneria_duchartreoides	Gesneria_pumila	0.158875739780464	0.0198019801980198	0.653286818072362	0.832329124649092	0.891089108910891	0.00518896930441098	0.503460251549864	0.0198019801980198	8.11837416638816e-06	0.0250049925035882	0.428383181571875	0.0198019801980198	0.764882166358937	0.885915916553184	0.871287128712871	0.315006442592546	0.59541480784271	0.0198019801980198	0.293024114262698	0.324236702373733
Gesneria_duchartreoides	Gesneria_purpurascens	0.695872662723927	0.415841584158416	0.657140620606697	0.843785107110856	0.0198019801980198	0.00568150610704944	0.183329445806375	0.0198019801980198	0.00589415271208862	0.12304090837184	0.778889894749095	0.237623762376238	0.759936216227078	0.883492419069398	0.0198019801980198	0.310425651765178	0.434798587852604	0.0198019801980198	0.306927529904655	0.386236029642923
Gesneria_duchartreoides	Gesneria_reticulata	0.248259021222231	0.0198019801980198	0.692670650389764	0.864599031161557	0.297029702970297	0.0098226302165024	0.465797950874128	0.0198019801980198	0.00253870369391312	0.0333437418939259	0.480777124593894	0.0198019801980198	0.786708515295475	0.895814601317412	0.277227722772277	0.311909484932551	0.569846880338676	0.0198019801980198	0.308389537678295	0.348934678749527
Gesneria_duchartreoides	Gesneria_salicifolia	0.711413814737492	0.594059405940594	0.636857555506394	0.828491978032667	0.0198019801980198	0.000157818037566659	0.0476188621839718	0.0198019801980198	0.00289702617631986	0.113376886653819	0.795148165471182	0.534653465346535	0.752540090106363	0.881130186939953	0.0198019801980198	0.296893798322312	0.347323380454207	0.0198019801980198	0.298507973667817	0.377153293215895
[truncated: 1,230 more rows]
