# Supplementary material for: Bioclimatic niches are conserved and unrelated to pollination syndromes in Antillean Gesneriaceae
Source: R Soc Open Sci. 2017 Nov 1;4(11):170293. doi: 10.1098/rsos.170293 (PMC5717624; doi:10.1098/rsos.170293)
Supplement: Script and raw data;supplementary informations [file rsos170293supp1.zip › analysis/tableau_de presence.txt]

espece	type	Cuba	Hispaniola	Jamaica	PuertoRico	LesserAntilles
anoura_geoffroyi	bat	0	1	1	0	1
erophylla_bombifrons	bat	0	1	0	1	0
erophylla_sezerkoni	bat	1	1	1	1	0
glossophaga_longirostris	bat	0	1	0	0	1
glossophaga_soricina	bat	0	0	1	0	0
monophyllus_plethodon	bat	0	0	0	0	1
monophyllus_redmani	bat	1	1	1	1	0
phyllonecteris_aphylla	bat	0	0	1	0	0
phyllonycteris_poeyi	bat	1	1	0	0	0
orthorhyncus_cristatus	hummingbird	0	1	0	1	1
eulampis_holosericeus	hummingbird	0	0	0	1	1
eulampis_jugularis	hummingbird	0	1	0	0	1
cyanophaia_bicolor	hummingbird	0	1	0	0	1
mellisuga_minima	hummingbird	0	1	1	0	0
anthracothorax_mango	hummingbird	0	0	1	0	0
trochilus_polytmus	hummingbird	0	0	1	0	0
anthracothorax_dominicus	hummingbird	0	1	0	1	0
chlorostilbon_swainsonii	hummingbird	0	1	0	0	0
chlorostilbon_maugaeus	hummingbird	0	0	0	1	0
anthracothorax_viridis	hummingbird	0	0	0	1	0
archilocus_colubris	hummingbird	1	1	0	1	0
chlorostilbon_ricordii	hummingbird	1	0	0	0	0
mellisuga_helenae	hummingbird	1	0	0	0	0
chlorostilbon_notatus	hummingbird	0	1	0	0	0
calliphlox_evelynae	hummingbird	0	1	0	0	0
Gesneria_acaulis	H	0	0	1	0	0
Gesneria_alpina	unknown	0	0	1	0	0
Gesneria_aspera	unknown	0	1	0	0	0
Gesneria_barahonensis	H	0	1	0	0	0
Gesneria_binghamii	unknown	1	0	0	0	0
Gesneria_brachysepala	unknown	0	1	0	0	0
Gesneria_bracteosa	unknown	1	0	0	0	0
Gesneria_brevifolia	unknown	1	0	0	0	0
Gesneria_calycina	unknown	0	0	1	0	0
Gesneria_calycosa	B	0	0	1	0	0
Gesneria_celsioides	unknown	1	0	0	0	0
Gesneria_christii	unknown	0	1	0	0	0
Gesneria_citrina	H	0	0	0	1	0
Gesneria_clandestina	unknown	0	0	1	0	0
Gesneria_clarensis	unknown	1	0	0	0	0
Gesneria_cubensis	H	1	1	0	0	0
Gesneria_cuneifolia	H	0	0	0	1	0
Gesneria_decapleura	H	0	1	0	0	0
Gesneria_duchartreoides	unknown	1	0	0	0	0
Gesneria_ekmanii	unknown	0	1	0	0	0
Gesneria_exserta	unknown	0	0	1	0	0
Gesneria_ferruginea	unknown	1	0	0	0	0
Gesneria_fruticosa	B	1	1	0	0	0
Gesneria_glandulosa	unknown	1	0	0	0	0
Gesneria_harrisii	unknown	0	0	1	0	0
Gesneria_heterochroa	unknown	1	0	0	0	0
Gesneria_humilis	unknown	1	0	0	0	0
Gesneria_hybocarpa	unknown	0	1	0	0	0
Gesneria_hypoclada	unknown	0	1	0	0	0
Gesneria_jamaicensis	H	0	0	1	0	0
Gesneria_lanceolata	unknown	0	1	0	0	0
Gesneria_libanensis	unknown	1	0	0	0	0
Gesneria_neglecta	unknown	0	0	1	0	0
Gesneria_nipensis	unknown	1	0	0	0	0
Gesneria_odontophylla	unknown	0	1	0	0	0
Gesneria_onychocalyx	B	0	0	1	0	0
Gesneria_parvifolia	unknown	0	1	0	0	0
Gesneria_pauciflora	unknown	0	0	0	1	0
Gesneria_pedicellaris	H	0	1	0	0	0
Gesneria_pedunculosa	B	0	0	0	1	0
Gesneria_pulverulenta	H	0	1	0	0	0
Gesneria_pumila	unknown	0	0	1	0	0
Gesneria_purpurascens	unknown	1	0	0	0	0
Gesneria_reticulata	H	1	1	0	0	0
Gesneria_salicifolia	unknown	1	0	0	0	0
Gesneria_scabra	unknown	0	0	1	0	0
Gesneria_shaferi	unknown	1	0	0	0	0
Gesneria_ventricosa	H	0	0	1	0	1
Gesneria_viridiflora_subsp._acrochordonanthe	G	0	1	0	0	0
Gesneria_viridiflora_subsp._quisqueyana	B	0	1	0	0	0
Gesneria_viridiflora_subsp._sintenisii	G	0	0	0	1	0
Gesneria_viridiflora_subsp._viridiflora	G	1	0	0	0	0
Gesneria_wrightii	unknown	1	0	0	0	0
Gesneria_yumuriensis	unknown	1	0	0	0	0
Rhytidophyllum_acunae	unknown	1	0	0	0	0
Rhytidophyllum_asperum	H	0	1	0	0	0
Rhytidophyllum_auriculatum	G	0	1	0	1	0
Rhytidophyllum_berteroanum	H	0	1	0	0	0
Rhytidophyllum_bicolor	unknown	0	1	0	0	0
Rhytidophyllum_bullatum	unknown	0	1	0	0	0
Rhytidophyllum_caribaeum	unknown	0	0	0	0	1
Rhytidophyllum_coccineum	unknown	1	0	0	0	0
Rhytidophyllum_crenulatum	G	1	0	0	0	0
Rhytidophyllum_daisyanum	unknown	0	1	0	0	0
Rhytidophyllum_earlei	unknown	1	0	0	0	0
Rhytidophyllum_exsertum	G	1	0	0	0	0
Rhytidophyllum_grande	unknown	0	0	1	0	0
Rhytidophyllum_grandiflorum	G	0	1	0	0	0
Rhytidophyllum_lanatum	unknown	0	1	0	0	0
Rhytidophyllum_leucomallon	G	0	1	0	0	0
Rhytidophyllum_lomense	unknown	1	0	0	0	0
Rhytidophyllum_minus	unknown	1	0	0	0	0
Rhytidophyllum_petiolare	unknown	0	1	0	0	0
Rhytidophyllum_rhodocalyx	unknown	1	0	0	0	0
Rhytidophyllum_rupincola	H	1	0	0	0	0
Rhytidophyllum_tomentosum	G	0	0	1	0	0
Rhytidophyllum_vernicosum	G	0	1	0	0	0
