# Supplementary material for: Bioclimatic niches are conserved and unrelated to pollination syndromes in Antillean Gesneriaceae
Source: R Soc Open Sci. 2017 Nov 1;4(11):170293. doi: 10.1098/rsos.170293 (PMC5717624; doi:10.1098/rsos.170293)
Supplement: Script and raw data;supplementary informations [file rsos170293supp1.zip › analysis/niches_ACP.txt]

pixel	ile	Axis1	Axis2	Axis3	Axis4	Axis5	Axis6	Axis7	Axis8	Axis9	Axis10	Axis11	Axis12	Axis13	Axis14	Axis15	Axis16	Axis17	Axis18	Axis19	anoura_geoffroyi	erophylla_bombifrons	erophylla_sezerkoni	glossophaga_longirostris	glossophaga_soricina	monophyllus_plethodon	monophyllus_redmani	phyllonecteris_aphylla	phyllonycteris_poeyi	orthorhyncus_cristatus	eulampis_holosericeus	eulampis_jugularis	cyanophaia_bicolor	mellisuga_minima	anthracothorax_mango	trochilus_polytmus	anthracothorax_dominicus	chlorostilbon_swainsonii	chlorostilbon_maugaeus	anthracothorax_viridis	archilocus_colubris	chlorostilbon_ricordii	mellisuga_helenae	Gesneria_acaulis	Gesneria_alpina	Gesneria_aspera	Gesneria_barahonensis	Gesneria_binghamii	Gesneria_brachysepala
361	Cuba	-1.56365266635443	0.902322631327877	1.59215991834827	1.04186260307672	-0.383094242223635	0.333458652338457	0.279995818417145	-0.0330005905442492	0.0984501667496649	-0.390923404004856	0.184648740306987	-0.242354216057626	-0.0409443295056766	-0.149728242723444	-0.151778250614084	-0.0115887586558503	0.016838732586734	0.00839150825229051	-0.00476936904948582	0	0	0	0	0	0	0	0	0	0	0	0	0	0	0	0	0	0	0	0	0	0	0	0	0	0	0	0	0
362	Cuba	-1.57039597791302	0.879317063606673	1.60327304265848	1.03993784533232	-0.397989813479074	0.29817152058009	0.267625806981986	-0.0149942833806391	0.0691967729525285	-0.392670640355114	0.190690726075652	-0.266611756585626	-0.0563311236974065	-0.158040789188331	-0.139661019814609	-0.0320419958951954	0.0212158013063266	0.0314313715084586	0.0331945996461575	0	0	0	0	0	0	0	0	0	0	0	0	0	0	0	0	0	0	0	0	0	0	0	0	0	0	0	0	0
651	Cuba	-1.40966749166196	-0.251079870699114	0.241726865196684	2.49201172022796	-0.59361798141752	-0.404839492741943	0.191125173543454	-0.206713668473486	0.121144744323636	-0.201390086098144	0.168039710647758	-0.173687257904369	0.00571487544862602	0.0603242425742484	-0.0963637753742998	0.0344472079291216	-0.0151766718088019	0.0176588129309357	-0.0384595487191638	0	0	0	0	0	0	0	0	0	0	0	0	0	0	0	0	0	0	0	0	0	0	0	0	0	0	0	0	0
652	Cuba	-1.26004739440482	-0.0597583064159791	0.447522501680826	2.37702930271965	-0.617886090402945	-0.363789595681022	0.198002096262808	-0.157120539571372	0.103311855907116	-0.247273627171717	0.198971627964196	-0.166955677034846	-0.0537417842482025	0.0263874145955713	-0.102088733106749	0.0409586591284183	-0.0452131512333352	0.0200333952082645	0.0237493597880062	0	0	0	0	0	0	0	0	0	0	0	0	0	0	0	0	0	0	0	0	0	1	0	0	0	0	0	0	0
653	Cuba	-1.12427418047189	0.072127828808203	0.511293396945879	2.05990786364165	-0.70418501206405	-0.344736384614463	0.212526424878819	-0.128909461676862	0.112188930331243	-0.244508613121134	0.22766433749999	-0.17941801866484	-0.0997294470704473	0.0141620861258309	-0.0977397379571762	0.0620951482076326	-0.0239915420460198	0.0415620742064169	0.00497005505160723	0	0	0	0	0	0	0	0	0	0	0	0	0	0	0	0	0	0	0	0	0	0	0	0	0	0	0	0	0
654	Cuba	-1.10034758617134	0.0864463006575246	0.436123739853114	1.98177222702314	-0.737138245507724	-0.343992617036515	0.209839407150668	-0.14277838211101	0.0180761239008218	-0.160399562468646	0.283578111063236	-0.153443942324891	-0.0557452916438328	0.0447619984330212	-0.0935027938046556	0.0643525858406445	-0.0282949907275184	0.0381695792464897	-0.0293420361990766	0	0	0	0	0	0	0	0	0	0	0	0	0	0	0	0	0	0	0	0	0	0	0	0	0	0	0	0	0
655	Cuba	-1.18997709718038	0.079826465744824	0.402196692278863	1.95425336731773	-0.847571762378575	-0.352734484569427	0.201174718652283	-0.206691206331484	0.025349991657193	-0.117722793082016	0.287723920688289	-0.193334023181274	-0.0590033669352427	0.052152169361302	-0.0794303011239605	0.047219499982832	-0.0374434589538906	0.0144997344367618	0.00139373273348368	0	0	0	0	0	0	0	0	0	0	0	0	0	0	0	0	0	0	0	0	0	0	0	0	0	0	0	0	0
664	Cuba	-1.57192640957409	1.05575280072283	1.48144497549949	1.30029267263939	-0.206127272248006	0.659671425151202	0.278438153470766	0.0184840463492626	0.133929957036102	-0.396928492768914	0.226917293438158	-0.0639491983492251	-0.0084803990776098	-0.146028012973624	-0.220910578571591	-0.00500303048071339	0.0193441573199652	0.00320078396542624	0.00919915648440994	0	0	0	0	0	0	0	0	0	0	0	0	0	0	0	0	0	0	0	0	0	1	0	0	0	0	0	0	0
665	Cuba	-1.59769982474678	1.03210526091988	1.54904320394696	1.16820089332014	-0.230027571027564	0.624000872995716	0.285395162064537	-0.0440175000752906	0.0611656870032723	-0.378880031867586	0.256683538078945	-0.0607689547833661	-0.0156380170698011	-0.135216675327452	-0.176146550919612	-0.00963946017617211	0.0124338754149303	-0.0196521237720914	-0.00773764759592308	0	0	0	0	0	0	0	0	0	0	0	0	0	0	0	0	0	0	0	0	0	1	0	0	0	0	0	0	0
666	Cuba	-1.56038979014127	0.987741886524464	1.69237598530217	1.08645384651537	-0.326228398942573	0.442862482879855	0.279301544096511	-0.103921273714511	0.0101039105123468	-0.355173591055718	0.261716555873083	-0.130755526879793	-0.0511798408962074	-0.129769201316831	-0.111000315660812	-0.00866746987588722	0.00508343457578797	0.00494092764665627	0.0181389368035602	0	0	0	0	0	0	0	0	0	0	0	0	0	0	0	0	0	0	0	0	0	0	0	0	0	0	0	0	0
667	Cuba	-1.49817438508749	0.95454492704275	1.68071378104595	0.927799687546879	-0.36514752193927	0.35574602965274	0.297289957468949	-0.0336572478070606	0.0389791060192641	-0.368701557113258	0.226679684123153	-0.223636417448808	-0.0785849011843993	-0.140043477431725	-0.116216920870969	-0.0273395477095073	0.0105732388447801	0.0073516581226906	0.0182582454125244	0	0	0	0	0	0	0	0	0	0	0	0	0	0	0	0	0	0	0	0	0	0	0	0	0	0	0	0	0
668	Cuba	-1.37632732213969	1.01177891015945	1.68599347459024	0.948440630664311	-0.403821955420568	0.137200955412966	0.043820791404715	0.151413196662227	0.0208328362524355	-0.19381691136431	0.0664478333901834	-0.0729035619859837	-0.0433913081634466	-0.0683272340845441	-0.0501612307713571	-0.033942811810164	-0.0297322665604954	0.0265933668256322	0.00583587610674867	0	0	0	0	0	0	0	0	0	0	0	0	0	0	0	0	0	0	0	0	0	0	0	0	0	0	0	0	0
669	Cuba	-1.40774359790608	1.0321587413196	1.67838221828097	0.933661107699134	-0.436962534508083	0.105417234736038	0.0261187438457746	0.1570355497578	-0.020488132326792	-0.189513288218076	0.0719030595746606	-0.0991791043023532	-0.0781599813365286	-0.0468873763099485	-0.0414952077653435	-0.00745080098983187	0.00471741254794336	0.0223551324187153	0.000662605769215409	0	0	0	0	0	0	0	0	0	0	0	0	0	0	0	0	0	0	0	0	0	0	0	0	0	0	0	0	0
670	Cuba	-1.41764550441183	1.050586458618	1.49284923300093	0.863964234183933	-0.521440327506511	0.0102727825993214	0.0125192518833629	0.22232533313725	0.0562366244291519	-0.171305119704852	-0.00277182625385937	-0.156453045342804	-0.0889136675108962	-0.0548433582621963	-0.067476272825622	-0.0286268793202796	0.00913588378186712	0.0242275302616963	-0.00599448444486195	0	0	0	0	0	0	0	0	0	0	0	0	0	0	0	0	0	0	0	0	0	0	0	0	0	0	0	0	0
671	Cuba	-1.45996016483511	1.17080173890363	1.38778766525721	1.15974839067186	-0.556713446200519	-0.101847196194281	-0.103819951387665	0.266008518159152	0.0175031665621955	-0.0711414047337478	-0.0839571616785163	-0.051189194406332	-0.085315732282706	-0.0238624578936849	-0.0536450494405112	-0.00705184236535956	-0.00411220681034573	-0.00254891074396109	0.00809623861406356	0	0	0	0	0	0	0	0	0	0	0	0	0	0	0	0	0	0	0	0	0	0	0	0	0	0	0	0	0
672	Cuba	-1.4903912794173	1.21561734784536	1.23050039415053	1.17659268159327	-0.53593824315869	-0.107218823832289	-0.0782476048780709	0.256908908214073	-0.0198241064342236	-0.0299813763584609	-0.0601859506887987	-0.0138414553062078	-0.106660747942539	-0.0426885451014605	-0.045085077977144	0.0209800128134582	-0.000856141174396103	-0.02885069837773	-0.00545910839602004	0	0	0	0	0	0	0	0	0	0	0	0	0	0	0	0	0	0	0	0	0	0	0	0	0	0	0	0	0
673	Cuba	-1.60049644230514	1.21491837907297	1.12559654303942	1.24227370084683	-0.601395956767244	-0.187317256888355	-0.0944022369121119	0.253264934551978	-0.0064927089158732	-0.0203393238455075	-0.0728912262895954	-0.0373254731985048	-0.0308953385183246	-0.026845733322181	-0.100947040505043	0.0125175901434008	0.000644524487840034	-0.00464892393777849	0.018764196530147	0	0	0	0	0	0	0	0	0	0	0	0	0	0	0	0	0	0	0	0	0	0	0	0	0	0	0	0	0
955	Cuba	-0.873763708321912	0.199455577848035	1.07922222706451	2.05842872542397	-0.325429989589684	-0.505563567082152	0.122691987951317	-0.0279267306934737	-0.0118969507837418	0.0164985779092953	0.0499025163093664	0.0399743882237011	0.00593250626981312	0.0296173170876333	0.11234357259764	0.0472563936310513	0.00131099661540849	0.0624385496734041	-0.0127751395453331	0	0	0	0	0	0	0	0	1	0	0	0	0	0	0	0	0	0	0	0	0	1	0	0	0	0	0	0	0
956	Cuba	-0.954860891464095	0.0876249109590174	0.742897017329694	2.35215216360561	-0.3614924117946	-0.504797609972805	0.0943756096484824	0.00567291582034331	0.0741359376607385	-0.0196963060713097	-0.0214156646666685	-0.00203816315801173	0.0230493732442728	-0.0194065212864899	0.0450845909471208	0.058670544377691	-0.0172200302996718	0.0399773946421468	0.000914545633210248	0	0	0	0	0	0	0	0	0	0	0	0	0	0	0	0	0	0	0	0	0	1	0	0	0	0	0	0	0
957	Cuba	-0.997296567219547	-0.0736000295307755	0.479794565697124	2.20680519914916	-0.490711091134798	-0.425206812014575	0.227608058468854	-0.159639480659301	0.166335039990016	-0.250767866153862	0.17782197303111	-0.17705195752429	-0.0129580874084264	-0.0153180418252324	-0.0744483297914207	0.0113493794891126	-0.0140477345819024	0.0236981773823081	-0.0209297014496374	0	0	0	0	0	0	0	0	0	0	0	0	0	0	0	0	0	0	0	0	0	0	1	0	0	0	0	0	0
958	Cuba	-0.811187673735014	0.19164500778559	0.876527138566784	1.96211458660987	-0.582937306808703	-0.37879581931236	0.168030606815228	-0.0492328559060422	0.123229902014648	-0.371712979453139	0.304021293512363	-0.160898687611221	0.0456911075154716	0.0276261496359687	-0.160644163949797	0.0830841997273565	0.0135710154456324	0.0447869239597354	0.000233457194160672	0	0	0	0	0	0	0	0	0	0	0	0	0	0	0	0	0	0	0	0	0	0	0	0	0	0	0	0	0
959	Cuba	-0.760602214337512	0.257590338577771	0.879508124287024	1.69070193228927	-0.701226045751075	-0.416391618064657	0.145955883777325	-0.018407523429564	0.153565786069659	-0.363293657729238	0.301338368604601	-0.209981828734444	0.0161188547423041	0.0393612450877746	-0.165936151102583	0.0819102098628394	-0.000201364376020954	0.0446798919031883	0.0155363856941654	0	0	0	0	0	0	0	0	0	0	0	0	0	0	0	0	0	0	0	0	0	0	0	0	0	0	0	0	0
960	Cuba	-0.680021107059468	0.319836453765717	0.665614277481977	1.65790597774115	-0.748419999103238	-0.377449362136833	0.22376787995831	-0.0802938964437843	0.00942354209094737	-0.218696907151296	0.319800107182484	-0.179681729165361	-0.151049858931551	-0.00890699231650142	-0.0459516676311328	0.0347620287564848	-0.0088123262157683	0.0423402882089642	-0.0202231047522206	0	0	0	0	0	0	0	0	0	0	0	0	0	0	0	0	0	0	0	0	0	0	0	0	0	0	0	0	0
961	Cuba	-0.399700205023874	0.480841372634185	0.467094838438279	1.64447023019224	-0.781402999513749	-0.631883960286388	0.131357916028806	0.092870492170903	-0.00936997339476385	0.0859468984802247	0.0495776508488316	-0.108596327537265	-0.049276675288151	0.020502170561401	-0.0149781087205306	0.0524404672613345	0.0103575929873004	0.012917503088336	-0.0363561346242159	0	0	0	0	0	0	0	0	0	0	0	0	0	0	0	0	0	0	0	0	0	0	0	0	0	0	0	0	0
962	Cuba	-0.693248039866501	0.400040808624845	0.654389738874974	1.44935181601657	-0.659128423849975	-0.470380251868388	0.0751371266334322	0.0791916953140063	-0.0228724097719281	0.0325769814821857	0.0529845229304078	-0.101614419065762	-0.0908676869504587	-0.0138778161855169	-0.0276643063955578	0.0872553658382479	0.0148508876741827	0.0311293261944484	0.0164123409145485	0	0	0	0	0	0	0	0	0	0	0	0	0	0	0	0	0	0	0	0	0	1	0	0	0	0	0	0	0
963	Cuba	-0.602870016477758	0.358457699315414	1.16854332175075	1.19702909312688	-0.452207389891385	-0.245519011639505	0.0031077763153694	0.0790461830558838	-0.0159970713996754	-0.0456523212866111	0.0286981983746216	-0.158572836080748	-0.153256886270295	0.0162407421398885	0.0199917174055375	0.0584311731175993	0.00951280853920504	0.0310202758112578	0.0125373079556679	0	0	0	0	0	0	0	0	0	0	0	0	0	0	0	0	0	0	0	0	1	1	0	0	0	0	0	0	0
964	Cuba	-0.568595618270861	0.201230193358467	1.59904584207339	1.05302067581373	-0.236743871069991	-0.0435172209622237	-0.0819343825036501	0.0997768424307789	0.0465491150521237	-0.127586678483825	-0.0252090650245024	-0.219695760829677	-0.111480556601283	0.0468632900745922	0.0140870899509482	0.00998706311796162	-0.0209410932834702	-0.0117789523715678	0.00602755025642015	0	0	0	0	0	0	0	0	0	0	0	0	0	0	0	0	0	0	0	0	0	0	0	0	0	0	0	0	0
965	Cuba	-0.402404733829034	0.165073167332065	1.81560592112063	0.970417300065189	-0.12791428099895	0.0819005543906587	-0.106205852482658	0.0679362391653364	0.0624458667069108	-0.172339918334271	-0.0668843043239327	-0.229277917945285	-0.0670315479624601	0.0261181519657338	0.0216685680878962	0.069327336353148	-0.0434907376309187	0.00848129372517378	0.0551433202831226	0	0	0	0	0	0	0	0	0	0	0	0	0	0	0	0	0	0	0	0	0	1	0	0	0	0	0	0	0
966	Cuba	-0.622390965269222	0.182594513985957	1.87112182836299	1.12114617744122	-0.153709845630802	0.220906671525931	-0.149499943399611	0.00622300394072215	0.0974606248182562	-0.206700999530251	-0.0288143090885608	-0.115819004074973	-0.0227283454806146	-0.0128060856213868	0.0397534103843845	0.0291546744298205	-0.0214489471107125	-0.0347158368034223	0.0260165458660788	0	0	0	0	0	0	0	0	0	0	0	0	0	0	0	0	0	0	0	0	0	0	0	0	0	0	0	0	0
967	Cuba	-1.22275086840876	0.484737725118013	1.52421253816528	1.11220849523244	-0.306215413951492	0.357520225833268	-0.138838759241783	0.147304209408981	0.124765749249593	-0.237244135505539	0.0689534759297213	-0.0101441272079612	-0.037215831844038	-0.0743743409769151	-0.001171439644392	0.00866106109199351	0.013645349206585	-0.0344956340573624	0.0080398112080403	0	0	0	0	0	0	0	0	0	0	0	0	0	0	0	0	0	0	0	0	0	0	0	0	0	0	0	0	0
968	Cuba	-1.28580161294616	0.88037565896103	1.4524058152832	1.380635393216	-0.317822393167383	0.435046383758799	-0.0923316501776656	0.199615173074489	0.102248474477358	-0.240130790957719	0.0917244029567253	0.0383406560652434	-0.0359570301818756	-0.11936750882623	-0.0503558076836031	-0.0124028842187487	0.00876915784642335	0.0164506114261007	0.0176603135825712	0	0	0	0	0	0	0	0	0	0	0	0	0	0	0	0	0	0	0	0	0	0	0	0	0	0	0	0	0
969	Cuba	-1.56483122692854	1.08513189013941	1.3275245597354	1.30082137489571	-0.24249612523134	0.7362702258277	0.239049082588766	0.0528865605573927	0.123251571518747	-0.395043427044014	0.269787042309151	-0.0349597353875597	-0.0153511512014376	-0.175175576728394	-0.187773516305834	0.0174557880785582	-0.0213979002471927	-0.022259566777166	0.00280056185506574	0	0	0	0	0	0	0	0	0	0	0	0	0	0	0	0	0	0	0	0	0	1	0	0	0	0	0	0	0
970	Cuba	-1.60563794859723	1.16940456451978	1.39564814289114	1.25818389933136	-0.207933957221713	0.69793050287301	0.291964907358049	0.0625576785226319	0.0950485343400723	-0.382619463139053	0.288388205545928	-0.0269841778825816	0.00778950771365171	-0.155185115921818	-0.223405330811369	0.00988635457788744	0.00850776205054199	-0.0211629165529979	-0.00631474792144048	0	0	0	0	0	0	0	0	0	0	0	0	0	0	0	0	0	0	0	0	0	1	0	0	0	0	0	0	0
972	Cuba	-1.35030588625789	1.12175302608495	1.91406504661907	0.404714930062349	-0.436615990932447	0.247576295009725	0.372098684799102	-0.107391200222309	-0.00720154033983175	-0.274135738682993	0.28467563539288	-0.204642888854704	-0.0378023963504578	-0.101710363627509	-0.0419454820821814	-0.0407362455801598	-0.0130186467378678	0.0107032356041963	-0.00478281317513446	0	0	0	0	0	0	0	0	0	0	0	0	0	0	0	0	0	0	0	0	0	0	0	0	0	0	0	0	0
973	Cuba	-1.15238339240153	1.13828547774926	1.93168883251918	0.332767324924824	-0.385162710145687	0.0813612735085287	0.171455067944805	0.151721430947863	0.0482734865371302	-0.13223359843485	0.0267990914915934	-0.10840584122758	-0.0568964960974302	-0.0797242921300468	-0.00888831059961858	-0.0336684022416915	0.0111569708562888	0.00444918727983961	0.0104850799001161	0	0	0	0	0	0	0	0	0	0	0	0	0	0	0	0	0	0	0	0	0	0	0	0	0	0	0	0	0
974	Cuba	-1.24250067107176	1.08347519608853	1.83396105058475	0.624055070773224	-0.401623676085299	0.115431959771567	0.0779687516544296	0.150678836344861	0.0257876159534522	-0.174789275672228	0.0533932931278602	-0.117979672215306	-0.0968895354997979	-0.0557811405875758	-0.0136545146846659	-0.0205300275317383	0.00383935389196924	0.00174364480476736	-0.0155331171152713	0	0	0	0	0	0	0	0	0	0	0	0	0	0	0	0	0	0	0	0	0	0	0	0	0	0	0	0	0
975	Cuba	-1.31743850874458	1.11325611878497	1.81117911265565	0.600669643531518	-0.492021750280864	0.0943626452705393	0.04445087474509	0.182116841595932	-0.00396356264029927	-0.186487611063227	0.0535485208786029	-0.135499132934065	-0.0897470054877856	-0.039060748574812	-0.0283876591764776	-0.00636931761871733	-0.00677683430408102	0.0234962440939789	0.0170061631435048	0	0	0	0	0	0	0	0	0	0	0	0	0	0	0	0	0	0	0	0	0	0	0	0	0	0	0	0	0
976	Cuba	-1.27236361922897	1.19016310360864	1.67379068935835	0.435011237731447	-0.432935704615773	0.0267141544853724	-0.0346813581336843	0.276567671892948	0.0366608891794236	-0.066563548080772	-0.0636009773001302	-0.0592331276318232	-0.118388179593454	-0.0296909696822769	0.00492325599241154	-0.0338754175327782	0.00551980319013293	-0.0254472613114455	-0.0177676669323859	0	0	0	0	0	0	0	0	0	0	0	0	0	0	0	0	0	0	0	0	0	0	0	0	0	0	0	0	0
977	Cuba	-1.43111212825361	1.22223694419862	1.45154209599791	0.844095993083278	-0.518162687598407	-0.0667654291916241	-0.0513647193183772	0.232894131178819	0.0439677144546839	-0.0517275712162992	-0.11399606668088	-0.0686733575670299	-0.117211044709136	-0.0530882023985841	-0.0211077131107379	-0.00441809590995287	-0.000597548978504075	0.0211395282931452	-0.00374508149890372	0	0	0	0	0	0	0	0	0	0	0	0	0	0	0	0	0	0	0	0	0	0	0	0	0	0	0	0	0
978	Cuba	-1.54049000449346	1.17330262552451	1.30625450868331	0.853882152015298	-0.554249907859513	-0.104647134018528	-0.069016985029549	0.201071909357816	0.0232288288166148	-0.0405585679308891	-0.0748579374781364	-0.0539539851314342	-0.0808792523908794	-0.0360695968931645	-0.0438456704793971	-0.0293981089286055	0.00230809308751153	-0.0017335531400078	-0.0221814364841982	0	0	0	0	0	0	0	0	0	0	0	0	0	0	0	0	0	0	0	0	0	0	0	0	0	0	0	0	0
979	Cuba	-1.58621479421944	1.16068933054556	0.970694060826057	1.0736348219766	-0.636179790211613	-0.228351915956565	-0.0617554799819107	0.228572528817788	0.0378816167029617	0.00559848667991167	-0.0850506326308446	-0.0618603347291406	-0.0583002130254989	-0.035332003949148	-0.0858138936187948	-0.013080180157278	0.0195418951735636	0.0181611143428139	0.0126068436791526	0	0	0	0	0	0	0	0	0	0	0	0	0	0	0	0	0	0	0	0	0	0	0	0	0	0	0	0	0
980	Cuba	-1.66781118456292	1.12556488745814	0.884782171631204	1.28661632110636	-0.638447164471275	-0.239217475644156	-0.0892567973799709	0.166212048546601	-0.0228405703841911	0.0433012430353348	-0.0580040823075852	-0.0377949437189943	-0.0397652790465531	-0.0134963157229265	-0.0586856477029955	0.0209694768437081	-0.0203759208509235	0.01533945681425	0.015142242825211	0	0	0	0	0	0	0	0	0	0	0	0	0	0	0	0	0	0	0	0	0	0	0	0	0	0	0	0	0
981	Cuba	-1.76256547850632	1.12505902672339	0.68848666520103	1.41381804344729	-0.688878226803407	-0.309339372538984	-0.0476616984103823	0.16216428202035	-0.0370688163201692	0.108220835425923	-0.0731688049604613	-0.07334241686809	-0.0144123942763703	-0.0123817648997908	-0.0685139242088408	0.0203031274188712	0.026908059607282	0.0129943043916357	0.000192208189476763	0	0	0	0	0	0	0	0	0	0	0	0	0	0	0	0	0	0	0	0	0	0	0	0	0	0	0	0	0
982	Cuba	-1.79125672245578	1.09055356276973	0.542762404878669	1.47795875471967	-0.770476515984324	-0.354330838326	-0.0430069290242417	0.167185449643944	-0.0624692442206444	0.142294239967932	-0.0696084877281637	-0.087944564097339	0.00723625864738586	-0.00168077466674696	-0.0657229874635386	0.0230481772089853	0.031655797636231	0.011153295634372	0.00514193754256088	0	0	0	0	0	0	0	0	0	0	0	0	0	0	0	0	0	0	0	0	0	0	0	0	0	0	0	0	0
983	Cuba	-1.85885946289988	1.13002312665104	0.514951533964988	1.71980969805013	-0.808424356644757	-0.367755651963726	-0.111634218904837	0.135796414180251	-0.0635333349398231	0.144574283521543	-0.0528649476968591	-0.0646371701684597	0.0512989499680502	0.0344498844242428	-0.0687329585209951	0.0488988405891016	0.0215862994953228	-0.0142051801630623	0.016619388970706	0	0	0	0	0	0	0	0	0	0	0	0	0	0	0	0	0	0	0	0	0	0	0	0	0	0	0	0	0
1254	Cuba	-0.51520051068579	-0.328857001711185	0.438078249634649	1.91698785807243	-1.83575019104733	-0.819012910831883	0.304533576496156	-0.301613936585064	0.126557696898552	-0.12692952532177	0.368166167537134	-0.156234833347522	-0.0540231123745257	0.118537192076661	-0.0137829550230482	0.0285793401328325	0.0529657432414022	-0.00221817260878523	0.000406130502234444	0	0	0	0	0	0	0	0	0	0	0	0	0	0	0	0	0	0	0	0	0	1	0	0	0	0	0	0	0
1255	Cuba	-0.633840396538815	-0.298893063372077	0.608666591276417	1.91175002486813	-1.64694163127515	-0.707212970879876	0.266993403059249	-0.348694031538081	-0.0213255922223307	-0.091683285455801	0.38005519897181	-0.0677742803401329	-0.0349739998131598	0.193726979153906	0.0020153338568938	0.0587304395209184	0.0523591874477065	0.0605489852458292	-0.00942913461229521	0	0	0	0	0	0	0	0	0	0	0	0	0	0	0	0	0	0	0	0	0	0	0	0	0	0	0	0	0
1256	Cuba	-0.682169863375934	-0.210524919247222	0.738403686613457	1.83116062044801	-1.45759139948015	-0.656742791859868	0.273334903349664	-0.340292142140605	-0.0255453352315645	-0.120498874606493	0.339618558640844	-0.0964788626033101	-0.0499598131177445	0.179294483887019	0.0299329332335557	0.0473695048151174	0.0118250048307023	0.0178560418610991	-0.0100790003291941	0	0	0	0	0	0	0	0	0	0	0	0	0	0	0	0	0	0	0	0	0	0	0	0	0	0	0	0	0
1257	Cuba	-0.651341433669262	-0.112667201172743	0.831612701441631	1.63996640923772	-1.24026795202232	-0.613877812445307	0.297894294001694	-0.198830309044854	0.0239809650403498	-0.190714934867272	0.315995312928457	-0.191187073115089	-0.0745055866344362	0.104944519824731	0.0267246386348673	-0.00110210745582733	0.0263229730286256	0.0230029838071298	-0.010873510183868	0	0	0	0	0	0	0	0	0	0	0	0	0	0	0	0	0	0	0	0	0	1	1	0	0	0	0	0	0
1258	Cuba	-0.675692779148181	0.12741225069476	1.01086742752974	1.70674029014874	-0.974547369650212	-0.54466580321813	0.297808201863751	-0.21958125468598	-0.0517426597152303	-0.177102933263861	0.373368626586375	-0.152052049562154	-0.027415928267489	0.0191287094657381	0.0890033553708095	0.080776655696333	0.0249925203852291	0.0199449810643728	-0.0118802867949779	0	0	0	0	0	0	0	0	0	0	0	0	0	0	0	0	0	0	0	0	0	0	0	0	0	0	0	0	0
1259	Cuba	-0.54993924696683	0.285725260288903	1.05468562119811	1.61021135137646	-0.740913733664173	-0.656195212892842	0.13821221655573	0.0839755269932726	0.0376141265637491	-0.00953313374248626	0.0867923255907595	-0.00591606180256063	-0.00298947261208441	-0.0051077669448922	0.150038626957002	0.0465797081193084	0.0118656902540298	0.0434587867577113	-0.0310583367873899	0	0	0	0	0	0	0	0	0	0	0	0	0	0	0	0	0	0	0	0	0	0	0	0	0	0	0	0	0
1260	Cuba	-0.430350454114193	0.304654061318035	1.27271028919842	1.56319882843353	-0.558000774704155	-0.603919943733447	0.146940164432224	0.129999227582995	0.012391249488508	-0.0784780872786593	0.0743160655173099	-0.0846400204853174	-0.115625817730486	0.0610256493995708	0.13860316177061	0.0116876161249675	0.0110211105401554	0.0204238109674891	-0.00228452760190497	0	0	0	0	0	0	0	0	0	0	0	0	0	0	0	0	0	0	0	0	0	0	0	0	0	0	0	0	0
1261	Cuba	-0.242476763120547	0.545473099167105	1.74737794809294	1.50875868251975	-0.18581868513962	-0.417017148359651	0.191256571009741	0.0134489607367969	-0.0228404513111828	-0.110376290558578	0.0943367508844917	0.0520745555418169	-0.0936704821564303	-0.0144733698125501	0.143229046647195	0.0605024071439558	0.0030362671241047	0.0687640882879772	-0.00356139332501597	0	0	0	0	0	0	0	0	0	0	0	0	0	0	0	0	0	0	0	0	0	0	0	0	0	0	0	0	0
1262	Cuba	-0.145374446681952	0.590105706111951	2.00296820821582	1.45068110264833	-0.0940580617500896	-0.349237379381708	0.1229937027452	0.0441581985123966	0.0713211645683753	-0.16007395303755	0.102265986288702	0.0612352341362822	0.10519910780832	0.00378534561225021	0.0520092019712284	0.0729198027220813	0.00154726914229328	0.0253806988169279	-0.0148688143930753	0	0	0	0	0	0	0	0	0	0	0	0	0	0	0	0	0	0	0	0	0	1	0	0	0	0	0	0	0
1263	Cuba	0.153169323004894	0.703797245119978	1.92562354621487	1.43121191977428	-0.283055029347242	-0.424443521626152	0.0168920744842384	0.222969118819403	0.178439783768224	-0.139690404472121	-0.0224776590459734	-0.0154015859009554	0.106797116922503	0.0414592920678308	0.0516244397427052	0.0529944174134982	-0.00693486271024455	0.0489460947565626	-0.00646065536022984	0	0	0	0	0	0	0	0	0	0	0	0	0	0	0	0	0	0	0	0	0	1	0	0	0	0	0	0	0
1264	Cuba	0.469330803361664	1.02731643911953	2.22825893411153	1.19884841219058	-0.280822546511836	-0.316382794079577	0.0133846842935837	0.179234466888117	0.166790602828316	-0.104103165901619	0.0253655996667463	0.00239043270756921	0.109537467276708	0.0876484954943191	0.121752356962854	0.0782495821233918	0.00154912619410848	0.0454808413851422	-0.000505262250600229	0	0	0	0	0	0	0	0	0	0	0	0	0	0	0	0	0	0	0	0	0	1	0	0	0	0	0	0	0
1265	Cuba	0.74345187757847	1.23637031670948	2.05834720644726	1.07073395105256	-0.306872638529746	-0.477264931116642	0.085625595252359	0.206413573793688	0.13985989527777	-0.0773414376597308	0.0137723356957601	-0.0469352391749867	0.0719663406573322	0.107472224050952	0.0622677122933163	0.071863056838652	-0.0108218327736523	0.0255464131928387	-0.0224677429287124	0	0	0	0	0	0	0	0	1	0	0	0	0	0	0	0	0	0	0	0	0	0	0	0	0	0	0	0	0
1266	Cuba	0.619013096090819	1.21577391566527	1.62241795790687	1.14742029422338	-0.393294930456565	-0.54520137418776	0.110996798801923	0.0966805195265033	0.0203016670247824	0.0161192044446648	0.00150700970384508	-0.0279520548325979	-0.15212951341269	0.0763491010142784	0.126001098681858	0.0522039435205774	-0.0113397116474896	-0.00247154997688334	-0.0277894794556324	0	0	0	0	0	0	0	0	0	0	0	0	0	0	0	0	0	0	0	0	0	0	0	0	0	0	0	0	0
1267	Cuba	0.197349688080726	1.11676886995853	1.32029986841495	1.12638810223368	-0.435966309935376	-0.560906011771236	0.111626211912977	0.130557117914398	-0.118253893522439	0.0769546458845717	0.058331830254903	-0.0551883639938558	-0.167195006472255	0.117126148233787	0.0785487833558946	0.0528847011389996	-0.00972293796784814	0.0142882489660998	-0.0274547458493536	0	0	0	0	0	0	0	0	0	0	0	0	0	0	0	0	0	0	0	0	0	0	0	0	0	0	0	0	0
1268	Cuba	0.13910440510249	1.0675007502536	1.38758193071496	0.863291730477844	-0.261638301879517	-0.526248660032318	0.17566961594168	0.166785528709522	-0.156833791238453	0.130160146215202	-0.0303652113355958	-0.136017997231424	-0.193849392701708	0.110538924832304	0.0762537627117879	0.0627257925796601	0.0169272937340773	0.0100754102129507	0.00133372363046817	0	0	0	0	0	0	0	0	0	0	0	0	0	0	0	0	0	0	0	0	0	0	0	0	0	0	0	0	0
1269	Cuba	0.516939472822742	1.19309744260403	1.71715431162179	0.937802870971171	-0.0845883753202328	-0.460627739144338	0.140506426233597	0.0424142881025674	-0.227873721914557	0.0757182473917761	-0.0238884209461913	-0.104094860200638	-0.175078639120346	0.136772030550386	0.128371541106182	0.0611559451291497	0.0131872396887944	0.0114598880723101	-0.00635135686232262	0	0	0	0	0	0	0	0	0	0	0	0	0	0	0	0	0	0	0	0	0	0	0	0	0	0	0	0	0
1270	Cuba	-0.00907966576477929	0.830321772919678	1.72457026969764	0.730364718877834	-0.126246718953921	-0.383624965583249	0.10802872792742	0.132077121274573	-0.125426644074367	0.0689630221737367	-0.139041255100713	-0.190662306096748	-0.107341596059933	0.0958079431377372	0.0900156826986307	0.0614412803975191	-0.0070530916616602	-0.0334800789497008	-0.0105411359414654	0	0	0	0	0	0	0	0	0	0	0	0	0	0	0	0	0	0	0	0	0	0	0	0	0	0	0	0	0
1271	Cuba	-0.610001534349594	0.459644816869293	1.86319088939598	0.74559286654311	-0.173250789012188	0.0184607291794526	0.0357273115087567	0.0190558973117542	-0.0276670441841539	-0.119973012809866	-0.00494775927026897	-0.169556700500342	-0.0727306974689971	0.0320265370001969	0.0930543611759306	0.0651218177920847	-0.0442596016077523	-0.0103988290753743	0.0210418064788574	0	0	0	0	0	0	0	0	0	0	0	0	0	0	0	0	0	0	0	0	0	1	1	0	0	0	0	0	0
1272	Cuba	-0.814453496223835	0.458949603473339	1.57452923233397	0.90543924420475	-0.391336765305204	-0.0520037006588964	0.0379358315110627	0.0237502105364889	0.0219046782059683	-0.153262698720745	-0.0364787567580385	-0.0817649629776155	-0.0139945081838577	-0.0437984572363819	0.0700742329275683	0.056146840978694	-0.0067073674674212	-0.0301749510641003	0.0319608820777405	0	0	0	0	0	0	0	0	0	0	0	0	0	0	0	0	0	0	0	0	0	1	1	0	0	0	0	0	0
1273	Cuba	-0.902964037104454	0.713380132944905	1.24951772745464	1.0916629531006	-0.43902616700857	-0.245737297604449	-0.0971166844787855	0.147107606897368	0.0338975197301889	-0.0701715898142813	-0.0837979611395006	-0.055098086983949	-0.0642697603230758	0.0103932504909124	0.0252117314529662	-0.00446558553505852	0.0143066315979813	0.0154650905350619	0.00842569826649356	0	0	0	0	0	0	0	0	0	0	0	0	0	0	0	0	0	0	0	0	0	1	0	0	0	0	0	0	0
1274	Cuba	-0.660306000197227	1.03129274683636	1.13434793409412	0.927921964033291	-0.355580820170632	-0.29281866965036	0.00799169140686343	0.219768562798818	0.0218570772028609	-0.0567288518295787	-0.0987442577805636	-0.0853086331177305	-0.141684080621077	-0.00779806636792249	-0.0113803709224896	-0.0162111860607339	-0.00226015069405608	-0.00360462201135513	-0.0166177551823433	0	0	0	0	0	0	0	0	0	0	0	0	0	0	0	0	0	0	0	0	0	0	0	0	0	0	0	0	0
1275	Cuba	-0.948407020997825	1.20146080430896	1.16838476485759	0.981095049703135	-0.445685033429902	-0.127436092448877	0.141924994451853	0.161458625631478	-0.0501097501364746	-0.110871779348011	0.111010011271697	-0.0999010493351736	-0.058103755318519	-0.0357011736644971	-0.064433886719104	-0.00867831900710465	-0.00503826617954836	0.0224013648096663	-0.00720296863063077	0	0	0	0	0	0	0	0	0	0	0	0	0	0	0	0	0	0	0	0	0	0	0	0	0	0	0	0	0
1276	Cuba	-1.30346935348327	1.34886073323744	1.35537156308943	0.827431334054725	-0.532015940753198	-0.00476621952229943	0.182333170261911	0.184360738733856	0.0320194954608611	-0.0792081341572941	0.0857782355752964	-0.0188194542546303	-0.022259774284932	-0.115076736792223	-0.0581602983869654	-0.0468510931527251	-0.00194917435507429	-0.0180741695187988	0.0271029970419454	0	0	0	0	0	0	0	0	0	0	0	0	0	0	0	0	0	0	0	0	0	0	0	0	0	0	0	0	0
1277	Cuba	-1.15790368598017	1.4473246101076	1.76539480760087	0.386081830039241	-0.546140484003492	-0.0262199834826477	0.254066474120584	0.166635062475611	0.0389671372389315	-0.053359150496662	0.0377305580020564	-0.0773477506238299	-0.0364869410685467	-0.111123547329031	-0.0091891509662862	-0.0219569244209332	0.0181673904985346	-0.0164708671559033	0.0201524747764643	0	0	0	0	0	0	0	0	0	0	0	0	0	0	0	0	0	0	0	0	0	0	0	0	0	0	0	0	0
1278	Cuba	-1.05954756813755	1.32492180235053	2.01344126246103	0.25354372884623	-0.448613333938384	-0.0055436917368558	0.247298483977167	0.0787128688605769	0.0561276932246703	-0.0610424053187275	0.0386733046780513	-0.0994721366364463	-0.045652605297237	-0.0803752771661057	0.0307507572372454	-0.0195041080827428	-0.0134277536589581	0.0079927926938838	-0.00216961257808337	0	0	0	0	0	0	0	0	0	0	0	0	0	0	0	0	0	0	0	0	0	0	0	0	0	0	0	0	0
1279	Cuba	-1.02733802460796	1.23512903422709	2.24482863397469	0.0555796780111861	-0.45099771496053	0.0136481037991334	0.18027957210751	0.10296552945222	-0.0435570918451104	-0.111756599370239	0.0929377121815482	-0.125106947419973	-0.0832679939328469	-0.0133222826455643	0.0533819628650108	-0.0400935846352825	-0.0203450037265134	0.00572191564560769	0.025976091980499	0	0	0	0	0	0	0	0	0	0	0	0	0	0	0	0	0	0	0	0	0	0	0	0	0	0	0	0	0
1280	Cuba	-0.972626823376711	1.27358951914397	2.09439916190233	0.0275830334238837	-0.421130559400734	-0.0162583260455397	-0.00107512064355939	0.232272828645092	0.114516199930206	-0.0608720777556898	-0.097696574684819	-0.0852498638135213	-0.0972453839432823	-0.00674208031412916	0.0341554515445313	-0.0440528432443428	0.000655814115960903	0.00141132487008699	0.0274770960839828	0	0	0	0	0	0	0	0	0	0	0	0	0	0	0	0	0	0	0	0	0	0	0	0	0	0	0	0	0
1281	Cuba	-1.04668360960983	1.2967347676816	1.9115904559953	0.11927307752388	-0.48838212146383	-0.016604393180919	-0.0306666403227507	0.229667810029161	0.143894339888581	-0.0610423736783512	-0.106738053529637	-0.093046440714779	-0.0890135154583223	-0.0146489658514919	0.011428400109399	-0.0513581617365368	-0.00214991765767427	0.00156153567808158	0.0178740582026631	0	0	0	0	0	0	0	0	0	0	0	0	0	0	0	0	0	0	0	0	0	0	0	0	0	0	0	0	0
1282	Cuba	-1.12362216203794	1.31861182188093	1.67478592033981	0.202366970055163	-0.415625797083493	-0.00221069383458804	-0.0170468450617814	0.241705010387858	0.115392042804453	-0.0329227013093465	-0.109352121807078	-0.069204298028821	-0.116954720220563	-0.0369312747584191	0.0146938452388191	-0.0058691842809402	0.013338275411379	-0.0271103399374603	0.00303876302116026	0	0	0	0	0	0	0	0	0	0	0	0	0	0	0	0	0	0	0	0	0	0	0	0	0	0	0	0	0
1283	Cuba	-1.29422511651788	1.31382871971514	1.56321791575446	0.466993125299565	-0.45310916538703	-0.0427692059182909	-0.0440005877070005	0.207127618163628	0.0812443607621321	-0.0230049486915849	-0.10429883161405	-0.0632056321534572	-0.087532278295868	-0.0296678134754546	-0.00511411978427742	0.00449516696125244	-0.0362081199504864	-0.00248008039824119	0.0148838858175967	0	0	0	0	0	0	0	0	0	0	0	0	0	0	0	0	0	0	0	0	0	0	0	0	0	0	0	0	0
1284	Cuba	-1.43421371425547	1.31065644179295	1.40348950173711	0.46699539471123	-0.507982338021262	-0.0510415351749752	-0.0599581169393684	0.150419785893247	0.0706120862804935	0.0116200310150146	-0.0691753438036957	-0.0273684964240488	-0.096926100641828	-0.0312316482977584	0.0021563160890207	0.0116199498512526	0.0122014966102357	0.0382592184641561	0.0313161615748034	0	0	0	0	0	0	0	0	0	0	0	0	0	0	0	0	0	0	0	0	0	0	0	0	0	0	0	0	0
1286	Cuba	-1.71996126665182	1.20540870059464	0.915266993157416	0.980283319947189	-0.647472541275654	-0.252507288445262	-0.0498337195165526	0.161827486751192	-0.0154511469219447	0.0510876450591227	-0.0598425251819112	-0.0370973185830376	-0.0113358838779535	-0.0359105515339176	-0.0944555855005183	-0.00362980573341267	0.0118849652407383	-0.00527138571315151	-0.00435600528694212	0	0	0	0	0	0	0	0	0	0	0	0	0	0	0	0	0	0	0	0	0	0	0	0	0	0	0	0	0
1287	Cuba	-1.73236092383175	1.24441427198551	0.635043398411047	1.12553720970028	-0.754048174675658	-0.344677654550428	-0.0311683558353982	0.134240161422785	0.00260551222386156	0.146665051276001	-0.0755005941362613	-0.0540583543180112	0.000939723205911527	-0.028630470486769	-0.0783815572910405	0.0540061128919943	0.0186229723529189	-0.0108270736881739	-0.00549225445888261	0	0	0	0	0	0	0	0	0	0	0	0	0	0	0	0	0	0	0	0	0	0	0	0	0	0	0	0	0
1288	Cuba	-1.83085014821822	1.19755146833133	0.572365412644884	1.37547671614029	-0.859429348510314	-0.363204706074149	-0.0703102570270688	0.136940521587799	-0.064758012116618	0.149680871975683	-0.038415890501961	-0.0622772737302152	0.0415259927936028	0.0127178475988196	-0.0769338861885464	0.043478556948055	0.0094588689806338	0.0113293777951285	0.00854827295967454	0	0	0	0	0	0	0	0	0	0	0	0	0	0	0	0	0	0	0	0	0	0	0	0	0	0	0	0	0
1289	Cuba	-1.83278301016837	1.07951184028593	0.387749567311444	1.5254282167222	-0.814132951737082	-0.359341618093048	-0.0734653887477926	0.159191236011204	-0.0494581906371961	0.156696232342475	-0.0515279958228631	-0.0666669762796968	0.0215665645024754	0.00704051793404792	-0.0604097484247763	0.0308155839791066	0.0412664707185499	0.00770130516312157	0.0209158450476722	0	0	0	0	0	0	0	0	0	0	0	0	0	0	0	0	0	0	0	0	0	0	0	0	0	0	0	0	0
1290	Cuba	-1.85690736157077	1.09516693707257	0.392343879248058	1.78393865142702	-0.886318156296252	-0.345444625129409	-0.136052756004312	0.142504578203936	-0.0409125241108479	0.145198538618608	-0.0480921151035178	-0.0610535061659791	0.0263042760718925	0.0330127144954082	-0.0381836156484695	0.0392310629844959	0.0257236497260649	-0.0158567630831077	0.0190960600450697	0	0	0	0	0	0	0	0	0	0	0	0	0	0	0	0	0	0	0	0	0	0	0	0	0	0	0	0	0
1291	Cuba	-1.88641836889038	0.989880708248141	0.340378375353511	1.79869282982033	-0.837451492008467	-0.316300535157747	-0.140712236269632	0.157365279079631	-0.0712151815126018	0.126099906945344	-0.0273667127826608	-0.0681692180778177	0.010652756583508	0.0451427443911173	-0.0301963444490595	0.0486439074900467	0.0418461862726859	0.00416002496453317	0.000722101464909679	0	0	0	0	0	0	0	0	0	0	0	0	0	0	0	0	0	0	0	0	0	0	0	0	0	0	0	0	0
1556	Cuba	-0.316744257273663	-0.0517741042948352	0.92222590685262	1.80572117478722	-1.92972559023248	-1.02230984638082	-0.063413548106292	0.0645878684296192	0.180454946359394	-0.079983715812162	0.197195013365007	0.0160700280284929	0.138847484079197	0.113170176975305	-0.0382892237221744	0.0575682510944714	0.00366134106203376	-0.0206381863479111	-0.00451784455283086	0	0	0	0	0	0	0	0	0	0	0	0	0	0	0	0	0	0	0	0	0	0	0	0	0	0	0	0	0
1557	Cuba	-0.172898367162042	-0.18410160426025	0.652856161931234	1.82466045565191	-1.92706876915239	-1.12023886051308	-0.067223568749968	0.117174175318848	0.264771048907843	-0.0582968856498486	0.161418459932092	-0.00469057677688667	0.127161925860923	0.119097357669521	-0.0656799540779377	0.0306794253660347	0.0443249746622218	0.000531967575901194	-0.013126877178804	0	0	0	0	0	0	0	0	0	0	0	0	0	0	0	0	0	0	0	0	0	0	0	0	0	0	0	0	0
1558	Cuba	-0.113888836519634	-0.112225642394051	0.474261762997052	2.07284355123108	-2.07859231234038	-1.05802052042002	-0.00855935336142938	0.0346849847094045	0.175618071000078	0.00849843652908124	0.204668916603432	0.0332101624380173	-0.0590479033424559	0.071840875395576	0.0578508850939213	0.014591084354041	0.0236119463019705	0.0213565964750701	0.0109835121272541	0	0	0	0	0	0	0	0	0	0	0	0	0	0	0	0	0	0	0	0	0	0	0	0	0	0	0	0	0
1559	Cuba	-0.26790304994075	-0.314161289246911	0.39696652935518	1.98118196384586	-2.00187527640833	-0.876569496471637	0.210977527687276	-0.213077424282813	0.12948602083082	-0.168313989767789	0.437667707482504	-0.158777886781088	-0.127154099934186	0.0716140024010356	0.0327616153874986	0.0179055134714547	0.0405360219868303	0.0449241429129898	-0.00272127044476849	0	0	0	0	0	0	0	0	0	0	0	0	0	0	0	0	0	0	0	0	0	1	0	0	0	0	0	0	0
1560	Cuba	-0.277948627830593	-0.270227403338198	0.601091631197286	1.86400368633727	-1.87140792310507	-0.821373012422535	0.254555268125699	-0.224428518772934	0.0897745028442687	-0.225929214448216	0.425025970250008	-0.180839256341204	-0.110486746136762	0.0997251655926197	0.000743061849735167	-0.00460797471056785	0.0317545410903485	0.00268338215116734	-0.00731711804710141	0	0	0	0	0	0	0	0	0	0	0	0	0	0	0	0	0	0	0	0	0	1	0	0	0	0	0	0	0
1561	Cuba	-0.377954098746538	-0.255035164137144	0.838117989126839	1.78328460135108	-1.61919075481952	-0.720783727503082	0.21398999858299	-0.3335466231212	-0.0530732492041546	-0.229736195089554	0.485744130945338	-0.0766663409134922	-0.0925594305622083	0.155669099645047	0.0498611322505756	0.0268832627318887	0.0348437098947699	-0.0025722762820135	-0.0372712098276866	0	0	0	0	0	0	0	0	0	0	0	0	0	0	0	0	0	0	0	0	0	0	0	0	0	0	0	0	0
1562	Cuba	-0.479083936057753	-0.221318449720898	0.995804223588628	1.57303381774448	-1.43339526985623	-0.694949027735224	0.188099951067975	-0.14793741556118	-0.00510718066995625	-0.302925484975163	0.428691066826269	-0.183884826343104	0.0968461027498818	0.17291288388611	-0.107255254869078	0.0596878121299706	0.0534855035598897	0.020695529068768	-0.0035847778017857	0	0	0	0	0	0	0	0	0	0	0	0	0	0	0	0	0	0	0	0	0	0	0	0	0	0	0	0	0
1563	Cuba	-0.556184465053187	-0.0675755967316205	1.17005089080269	1.4435448285253	-1.13833352375902	-0.547985472322541	0.161819798067005	-0.128207965117671	0.0514560190403282	-0.308736916957968	0.435559650226208	-0.185273435702548	0.11161200452797	0.0931625939981334	-0.0361185043759398	0.0669129925179732	0.0226894290391812	0.0455409120101553	-0.0297390941109749	0	0	0	0	0	0	0	0	0	0	0	0	0	0	0	0	0	0	0	0	0	0	0	0	0	0	0	0	0
1564	Cuba	0.127381119407634	0.541825907434904	1.45059000365032	1.48564428554093	-0.811182791741007	-0.706011821154053	-0.0408498379837213	0.0860198665389123	0.0423605937112376	-0.0598766890676726	0.105303085293848	0.0429678828268877	0.130858055196674	0.109805062674244	0.0773848164778939	0.0957828711665504	0.0637315656044945	0.0393177979137798	-0.0377171564973175	0	0	0	0	0	0	0	0	1	0	0	0	0	0	0	0	0	0	0	0	0	0	0	0	0	0	0	0	0
1565	Cuba	0.16559524918935	0.745636938777898	1.59381915985898	1.41429686879196	-0.613398893625738	-0.700176451900737	0.0422044595313576	0.127095133993797	-0.0197086861013983	-0.0647863634795327	0.0781338151506354	0.0380406901591782	0.0847952608392076	0.0983140363827959	0.0743605608892982	0.0546775652730461	0.055033541397839	0.0206983184235934	-0.00681037581965152	0	0	0	0	0	0	0	0	0	0	0	0	0	0	0	0	0	0	0	0	0	0	0	0	0	0	0	0	0
1566	Cuba	0.0428152074808875	0.753950109470427	1.81580160849196	1.12462861955563	-0.449649486872352	-0.651046333993472	0.0937175056362425	0.256587942666202	0.0634877084077571	-0.11458356137985	0.0165218146303019	-0.0313516017754169	0.0560150008352389	0.0922120147735015	0.0365246755556984	0.0678742261507031	0.01318020533757	0.0251498571998873	-0.0109579372088734	0	0	0	0	0	0	0	0	0	0	0	0	0	0	0	0	0	0	0	0	0	0	0	0	0	0	0	0	0
1567	Cuba	0.339396116426904	0.920963321842715	2.3997416144424	0.856606128404852	-0.268439908758194	-0.41372905897377	0.0852033991721186	0.185548714039723	0.167466960534297	-0.127756715996841	0.0218715828083122	0.0404966665543082	0.0809028816839184	0.0346005542629015	0.0788717325798089	0.080999884714598	0.0390756541265534	0.02638592960566	-0.0212006508222217	0	0	0	0	0	0	0	0	0	0	0	0	0	0	0	0	0	0	0	0	0	0	0	0	0	0	0	0	0
1568	Cuba	0.760205376297466	1.05442636767807	2.76926494562052	0.740059333113986	-0.136231807252764	-0.302262471497174	0.090421825521368	0.0877972042420277	0.260612837202061	-0.12817923238943	-0.0149557163352934	0.0493977877318169	0.138081267474006	0.00489387192887951	0.128152319307663	0.0737886783558322	-0.00324482882305932	0.0320427860664643	-0.0287896227521665	0	0	0	0	0	0	0	0	0	0	0	0	0	0	0	0	0	0	0	0	0	1	0	0	0	0	0	0	0
1569	Cuba	1.04919775073732	1.39779034091408	2.7960780760392	0.74544552777117	-0.0896586708760927	-0.30959176645698	0.124565559696829	0.0657373901967718	0.235415976264271	-0.0840759995230929	-0.0336631385204375	0.00474092405135336	0.124675154444293	0.0545878097003193	0.164878730413919	0.0320907455519616	0.0216982128464003	0.00891604063011729	-0.00821436503311874	0	0	0	0	0	0	0	0	0	0	0	0	0	0	0	0	0	0	0	0	0	1	0	0	0	0	0	0	0
1570	Cuba	1.24458275520422	1.63596776085194	2.83703810458086	0.487221364135981	0.0320408815054169	-0.284921596467931	0.187699320403907	0.099937025261159	0.26785928247459	-0.0680595850857089	-0.0453728128844822	-0.0475636051949409	0.137607448581774	0.0769644009548573	0.15838709381179	0.0519999746089717	0.0221294130640508	0.0315805729251598	-0.0240769262260599	0	0	0	0	0	0	0	0	0	0	0	0	0	0	0	0	0	0	0	0	0	0	0	0	0	0	0	0	0
1571	Cuba	0.962386476640252	1.77138715986903	2.81794719594014	0.367443894385628	-0.0828263211617092	-0.23589484400908	0.137843524706916	0.138611605050226	0.238187705709195	-0.0610081564095689	-0.0162764272218104	-0.0525540720276357	0.0555375825071494	0.113144647293563	0.140557823545855	0.0689646341879452	0.0256525309128095	0.0499740525615562	0.0024596000824379	0	0	0	0	0	0	0	0	0	0	0	0	0	0	0	0	0	0	0	0	0	0	0	0	0	0	0	0	0
1572	Cuba	0.658152212462424	1.73750485343837	2.52329237031853	0.343024535322984	-0.020502604861982	-0.283798813178217	0.11996278681294	0.129931563182322	0.125961187649479	-0.0488540371002931	0.0231341395969826	-0.0374604185992931	3.3072390756908e-05	0.137724191569704	0.0820799814052144	0.0845590258460963	-0.0167961354593716	0.00117961051609668	-0.0253850740747829	0	0	0	0	0	0	0	0	0	0	0	0	0	0	0	0	0	0	0	0	0	0	0	0	0	0	0	0	0
1573	Cuba	0.305013799983855	1.64507813566711	2.21185941927842	0.318166607657873	0.0719415108585892	-0.248906729648827	0.188178067167989	0.0496441796476346	-0.0119511697334855	0.104099352039533	0.0221291148099899	-0.0604500719485611	-0.177749953841466	0.134092128963927	0.159063346091229	0.0723294826561863	0.00429624293280606	0.0142975507072593	-0.0134396127573282	0	0	0	0	0	0	0	0	1	0	0	0	0	0	0	0	0	0	0	0	0	1	0	0	0	0	0	0	0
1574	Cuba	0.349423577219957	1.632817431946	2.21069018628905	0.096548606262059	0.294197786565719	-0.244392216591304	0.303248735228793	0.0713264767545697	-0.0664271691699005	0.135100074312314	-0.0483794061718829	-0.156630322235617	-0.189445137597515	0.124239255978636	0.159664321638425	0.0337496513322354	-0.00675671616976623	0.0400556142860629	-0.0164418890242313	0	0	0	0	0	0	0	0	0	0	0	0	0	0	0	0	0	0	0	0	0	0	0	0	0	0	0	0	0
1575	Cuba	0.543155483584368	1.59834508001017	2.25760230340762	0.160681642611432	0.336091435360775	-0.227337721490542	0.280244725217782	0.0877236221290573	-0.0567364140958867	0.0391652343351379	-0.0870013361048753	-0.138096104670918	-0.200164551307404	0.0872379478105257	0.161749763756657	0.04260478915134	0.00435160329553539	0.0421144112433931	-0.024358248534727	0	0	0	0	0	0	0	0	0	0	0	0	0	0	0	0	0	0	0	0	0	0	0	0	0	0	0	0	0
1576	Cuba	-0.102197468944475	1.23254771656815	1.92333392228014	0.231873318412502	0.0129915172240712	-0.318311223129859	0.218839560347118	0.134227519349894	-0.0823908038569843	0.075817570872406	-0.0694430604036481	-0.155322744527046	-0.137252657252054	0.101981058142911	0.123843692658618	0.0251836699982621	0.00366887515599254	-0.00606581002760888	-0.0231609486783479	0	0	0	0	0	0	0	0	0	0	0	0	0	0	0	0	0	0	0	0	0	0	0	0	0	0	0	0	0
1577	Cuba	-0.452806722224072	1.03740035167572	1.57501926569671	0.417496846655755	-0.256504337296821	-0.482774814812655	0.193750053952013	0.164596411158779	-0.0728922566301502	0.0267425258855615	-0.14413866692691	-0.132989874368124	-0.112761026770673	0.0393974587877186	0.118066706408251	0.0285327375975799	-0.0278415213418177	-0.00194264846474688	0.0312366078624193	0	0	0	0	0	0	0	0	0	0	0	0	0	0	0	0	0	0	0	0	0	0	0	0	0	0	0	0	0
1578	Cuba	-0.563533593764967	1.07183503542695	1.3459467944187	0.733752165499832	-0.362475863627612	-0.694531807218896	0.0720102416553557	0.126274356788597	-0.0713186359952479	-0.0734968072003279	-0.0548391448523218	-0.0771318612816921	0.0821824961171835	0.143508449503951	0.0272377815166713	0.0821011447117271	-0.0286796798827376	-0.00241483901777468	0.0213697174555566	0	0	0	0	0	0	0	0	0	0	0	0	0	0	0	0	0	0	0	0	0	0	0	0	0	0	0	0	0
1579	Cuba	-0.88647043145988	1.28438158829265	1.15100328882306	0.717181514983411	-0.391422684289883	-0.75059521456739	0.120136284751528	0.0580916239338892	-0.0672787909378927	0.0112263824954889	-0.0296114334986993	-0.071066010845603	0.104726172183729	0.140013338140805	-0.00959096337405537	0.0452257272823474	-0.0110413313828655	-0.000356223079192996	0.00660473589448213	0	0	0	0	0	0	0	0	0	0	0	0	0	0	0	0	0	0	0	0	0	0	0	0	0	0	0	0	0
1580	Cuba	-0.634139095412228	1.44960861432812	1.18787604398338	0.471581139516178	-0.334123590304018	-0.768752864135685	0.184200652614815	0.0526286388745451	-0.0413153310276005	0.0580357951707004	-0.0408506693216432	-0.11152379911995	0.0657246714019726	0.141958019754346	-0.0267680727950919	0.0593866665173402	-0.0153600212220927	0.0228037890665681	-0.0096557799949723	0	0	0	0	0	0	0	0	0	0	0	0	0	0	0	0	0	0	0	0	0	0	0	0	0	0	0	0	0
1581	Cuba	-0.581982381191211	1.59461598096977	1.2947588150385	0.431752004865282	-0.382354732673292	-0.695655197894705	0.164492084089096	0.0977002790703477	0.00387031143437018	0.0272857951691918	-0.0246396779039031	-0.0729188082286795	0.0816108175305825	0.123513716524517	-0.0257051356948125	0.0306291833300119	0.00568137070854245	0.00168884791109057	0.00838090265237327	0	0	0	0	0	0	0	0	0	0	0	0	0	0	0	0	0	0	0	0	0	0	0	0	0	0	0	0	0
1582	Cuba	-0.839072975562935	1.61977965906975	1.36422643022168	0.350787405783211	-0.614688736696469	-0.479413581958501	0.218569130298429	0.209209134255317	0.00553526587531348	0.0488769980695007	-0.00813438859150488	-0.0416253344116838	-0.0687538958195141	-0.00446514973006887	0.021986223922857	-0.040082008045935	-0.00612490488751776	0.0302547718411434	0.00162156924954704	0	0	0	0	0	0	0	0	0	0	0	0	0	0	0	0	0	0	0	0	0	0	0	0	0	0	0	0	0
1583	Cuba	-0.993865195320619	1.67762290116876	1.81811945399142	0.273545174189071	-0.672159234093538	-0.283373352369654	0.216170897214092	0.22173327385555	-0.0893529809910542	0.0831651463478361	0.0172859025619427	-0.0301683531260667	-0.0773886603602395	-0.0244914283921977	0.0578873345171106	-0.0456404078109665	-0.0211565650430716	0.00841902463054077	-0.00763999614863133	0	0	0	0	0	0	0	0	0	0	0	0	0	0	0	0	0	0	0	0	0	0	0	0	0	0	0	0	0
1584	Cuba	-0.710243658782477	1.58290557237913	2.12164028891449	-0.213842264970897	-0.596001738011955	-0.172309257517743	0.188837857555831	0.276817241698533	0.104003585593414	0.0419350490952546	-0.0710271836991235	-0.0996806579668236	-0.0754489204109494	-0.0311052925740587	0.0580997235458139	-0.0688118921132043	0.00722484558538386	0.00847354942284128	0.020355015607357	0	0	0	0	0	0	0	0	0	0	0	0	0	0	0	0	0	0	0	0	0	0	0	0	0	0	0	0	0
1585	Cuba	-0.647195923678177	1.50190712193556	2.3257976745979	-0.34535338815841	-0.525712808829373	-0.0674891782537095	0.0946144917756356	0.19385864662141	0.138754375030606	-0.0203816514898481	-0.0723849632256242	-0.0979059242814101	-0.118053995387686	-0.00816667098249058	0.0713901882706637	-0.0446276516968621	0.00849283028373572	0.0288123625089236	-0.00708178031386486	0	0	0	0	0	0	0	0	1	0	0	0	0	0	0	0	0	0	0	0	0	0	0	0	0	0	0	0	0
1586	Cuba	-0.758060766563995	1.42924840768019	2.1785347115049	-0.335622586043882	-0.384630094367665	0.0238600496071173	0.0335983206577244	0.177397140204415	0.138935658593074	-0.0390986399908487	-0.0754196647675519	-0.0758349874612244	-0.131416404930547	-0.00676131170401198	0.0707789815565399	-0.0342800489613711	-0.00630475525279672	0.00122130735391132	-0.00372127758915949	0	0	0	0	0	0	0	0	0	0	0	0	0	0	0	0	0	0	0	0	0	0	0	0	0	0	0	0	0
1587	Cuba	-0.902913961483606	1.43663568276178	1.96302702954221	-0.196575316489439	-0.379657528633737	0.0285163259465252	0.0097006336596081	0.170858549515784	0.197992842571208	-0.0285069048719814	-0.119829042609991	-0.0897374791962532	-0.12827238656753	-0.0238479837403435	0.0570279109626053	-0.0395787253964737	0.00908066709789263	0.0224719275321679	0.0210650518481937	0	0	0	0	0	0	0	0	0	0	0	0	0	0	0	0	0	0	0	0	0	0	0	0	0	0	0	0	0
1588	Cuba	-0.947120526261298	1.50026980770895	1.81818539973552	0.055322095811441	-0.34920557806998	0.0067239643836228	0.00139027765320215	0.178760184408569	0.100066681721666	-0.00598336967256011	-0.0852376566882391	-0.0509428232790147	-0.0993115730343171	-0.0145991122678998	0.0407011259071014	-0.0172777948452535	-0.0391676110350585	-0.0243634210739011	0.0238219540559601	0	0	0	0	0	0	0	0	0	0	0	0	0	0	0	0	0	0	0	0	0	0	0	0	0	0	0	0	0
1589	Cuba	-0.993056163995253	1.48280265076409	1.6004107312823	0.190917832588156	-0.416810448756152	-0.0630586783167425	-0.0169419895238269	0.122590244327274	0.12454669673134	0.0138929920830296	-0.0962374315580685	-0.0624083083676265	-0.0813784741701948	-0.0157508770728295	0.0125762266413196	0.00195396216451249	0.0126378626123842	0.0182977097729648	0.0121708640674877	0	0	0	0	0	0	0	0	0	0	0	0	0	0	0	0	0	0	0	0	0	0	0	0	0	0	0	0	0
1590	Cuba	-1.01112861828806	1.46172970805209	1.34932434169251	0.311201509519492	-0.408479832166489	-0.111893222728106	0.00845585322244996	0.108767261765812	0.0983625427645771	0.0523374700829646	-0.0848898458232406	-0.0505404905253063	-0.0908965729064168	-0.0346112649287027	-0.00743201820336175	-0.0073795515559086	0.0238958988068095	-0.00564178475983089	-0.0108199340477985	0	0	0	0	0	0	0	0	0	0	0	0	0	0	0	0	0	0	0	0	0	0	0	0	0	0	0	0	0
1591	Cuba	-1.29627758024566	1.41479333461368	1.18250720991356	0.388307749094492	-0.526159163377451	-0.156558138219423	0.00337061719803144	0.114376506166077	0.11714850303218	0.0627061071578113	-0.134802026872974	-0.0694498807966928	-0.11207494316451	-0.0658324568198574	-0.0218187538310119	0.0123194431349859	0.0180901781906893	0.0174518444398826	-0.000164047146242451	0	0	0	0	0	0	0	0	0	0	0	0	0	0	0	0	0	0	0	0	0	0	0	0	0	0	0	0	0
1592	Cuba	-1.58648304046035	1.37390772167281	0.951313319272653	0.625403100227548	-0.61510716558566	-0.203104594894893	-0.00240135254221899	0.0949814901538337	0.0160910123017404	0.104550725522112	-0.0683591020685812	-0.00567770172761919	-0.103681669515335	-0.0728759728022141	-0.0308982762926978	0.0350317967489158	0.00920345726737384	0.0145327005290028	0.00130739432761113	0	0	0	0	0	0	0	0	0	0	0	0	0	0	0	0	0	0	0	0	0	0	0	0	0	0	0	0	0
1593	Cuba	-1.72948955465625	1.25596449425342	0.753005862958704	0.954644747966489	-0.712685128949678	-0.293973056410907	-0.0333746302784476	0.0921949280803876	-0.0557247761550143	0.139971992680313	-0.030079201181637	-0.011464753319422	-0.0135728431345684	-0.0268267594153791	-0.0540538002827917	0.082085236001652	0.014739909698721	0.00982538315329501	-0.0112311634123611	0	0	0	0	0	0	0	0	0	0	0	0	0	0	0	0	0	0	0	0	0	0	0	0	0	0	0	0	0
1594	Cuba	-1.85937780455326	1.21076785978827	0.597951869233911	1.22896856974701	-0.837068101065669	-0.34587661512009	-0.0792725113153881	0.0448119322181246	-0.100922605449574	0.171283136268062	0.0100935670535251	0.00205467834804757	0.0483028156590523	0.0105173546193535	-0.0466323453543942	0.077788156174085	0.013325392513684	0.03063930776816	0.0111652086441781	0	0	0	0	0	0	0	0	0	0	0	0	0	0	0	0	0	0	0	0	0	0	0	0	0	0	0	0	0
1595	Cuba	-1.88584327071558	1.17389805552727	0.369506040624757	1.45266277304763	-0.943029448914144	-0.421070263860472	-0.0821212651099417	0.0759181241988851	-0.0269312377539039	0.187072701728303	-0.031095139256285	-0.0226188872298737	0.0857294355720454	-0.00398646279036587	-0.0631027175595237	0.0526637533968295	0.0227949153444931	0.00952077079617348	0.0199150777868078	0	0	0	0	0	0	0	0	0	0	0	0	0	0	0	0	0	0	0	0	0	0	0	0	0	0	0	0	0
1596	Cuba	-1.85254886872943	1.10954226461413	0.246078085531337	1.54780708800418	-0.996320348863771	-0.388938275731835	-0.119614319064645	0.100563487970716	-0.0111177500883205	0.171697878450605	-0.0165280590337223	-0.0360847218340699	0.0479073193573591	0.0180057273414331	-0.0390899904232711	0.0586384338768	0.0694821527392717	-0.0183214840617824	-0.0190512267475201	0	0	0	0	0	0	0	0	0	0	0	0	0	0	0	0	0	0	0	0	0	0	0	0	0	0	0	0	0
1597	Cuba	-1.82866962553258	1.03564052443131	0.322040812092828	1.67060859036615	-0.852477959417322	-0.352172835455616	-0.134226151162573	0.212367313427664	0.0291197374109263	0.125779195180787	-0.1160836494046	-0.126557680188022	0.00462008780186807	0.035768418411114	-0.0568091347460358	0.0448465873559539	0.04775774688625	-0.0176844176585065	0.0273932370861264	0	0	0	0	0	0	0	0	0	0	0	0	0	0	0	0	0	0	0	0	0	0	0	0	0	0	0	0	0
1598	Cuba	-1.77515215498395	1.07446971217412	0.546213076722657	1.99479437687464	-0.804041298349156	-0.317946437048335	-0.199711718316286	0.140358705794659	-0.0517939112194875	0.124787239939153	-0.0205329352810587	-0.0883473850879437	-0.00596829398809163	0.115667067462096	-0.0342302847839511	0.0470174400115622	0.0231383381737777	0.0036755825029994	0.0319702034402602	0	0	0	0	0	0	0	0	0	0	0	0	0	0	0	0	0	0	0	0	0	0	0	0	0	0	0	0	0
1599	Cuba	-1.76566291382177	1.03512078408136	0.61397016878247	2.01448806280644	-0.722933719890092	-0.269875284429496	-0.199940902666173	0.198113518393789	-0.0620237838550386	0.0961208459130391	-0.0500943914167878	-0.129765574952941	-0.0331873761650769	0.124227904337148	-0.0385690803696198	0.0590301524918141	0.0282769442216796	0.0024564090630595	0.0226200731612699	0	0	0	0	0	0	0	0	0	0	0	0	0	0	0	0	0	0	0	0	0	0	0	0	0	0	0	0	0
1859	Cuba	-0.649408589621831	-0.0343297611873238	0.808186782569323	1.3748475420962	-1.53291657432167	-1.04479988239138	0.0547625368936813	0.0720661817464253	0.19103702267545	-0.0347978686975058	0.0446150317867382	-0.137441408953826	0.101659347002865	0.0409449643423636	-0.101781498231262	0.0268215080204284	0.00811943270786534	0.00521248884705835	-0.00187038845122504	0	0	0	0	0	0	0	0	0	0	0	0	0	0	0	0	0	0	0	0	0	0	0	0	0	0	0	0	0
1860	Cuba	-0.451397864996523	-0.0241120254292373	0.98573191282502	1.31973725980967	-1.59699363905071	-0.917121324966517	0.0210045943948917	0.0634308176239001	0.277973097675163	-0.0362321674482132	0.0449257002252094	-0.0792116389290201	0.171442504375155	0.026133162679997	-0.0977212378073175	0.0692503125699792	0.00215709473726879	0.00374504016256016	-0.00368471910409523	0	0	0	0	0	0	0	0	0	0	0	0	0	0	0	0	0	0	0	0	0	0	0	0	0	0	0	0	0
1861	Cuba	-0.241696278064609	0.0404550991344828	1.21813065843696	1.44621531080125	-1.64388405099182	-0.934429870376497	0.0366624157327155	0.0183693378677073	0.250234976397303	-0.102299912000005	0.11283750892154	-0.0295672163184139	0.168042144889151	0.0529307180680145	-0.0294517097997333	0.0705798166212399	-0.0176671724060987	-0.0157653642401212	0.010768001275196	0	0	0	0	0	0	0	0	0	0	0	0	0	0	0	0	0	0	0	0	0	0	0	0	0	0	0	0	0
1862	Cuba	-0.130781675932044	-0.00189560192925939	1.08126918423518	1.52311981903147	-1.72749609195307	-0.969718877808237	-0.0293794242877802	0.100810693631458	0.2353388887956	-0.10825487175438	0.174898214712172	-0.0416264177888007	0.106292259510016	0.107863075093687	-0.0166969886863965	0.0569138802067056	-0.0187990848561114	0.00400833374540457	-0.0104550638453818	0	0	0	0	0	0	0	0	0	0	0	0	0	0	0	0	0	0	0	0	0	0	0	0	0	0	0	0	0
1863	Cuba	0.13115716192421	-0.0167426940143488	1.04067379914404	1.63654229184732	-1.83758652365013	-1.02206620235036	-0.0700939243154755	0.169550099707814	0.222330079307042	-0.14072744504537	0.179948053395456	-0.0717232716058431	0.107589090045554	0.139156354204488	-0.0307642450721481	0.0126582950387247	-0.0200311208790333	-0.0176327608805629	0.0193400039310987	0	0	0	0	0	0	0	0	0	0	0	0	0	0	0	0	0	0	0	0	0	0	0	0	0	0	0	0	0
1864	Cuba	0.487761758024002	-0.060173041724761	1.02304044210057	1.74169074265857	-1.88225146262682	-1.06893356167121	-0.122808969597456	0.223810313031143	0.184990249724401	-0.173274630482879	0.213158945628543	-0.11437583576097	0.0546587902696065	0.205222385427409	-0.0210203171025255	0.00881314195287479	0.0306346344838377	-0.0232506436524671	0.0254804367842039	0	0	0	0	0	0	0	0	0	0	0	0	0	0	0	0	0	0	0	0	0	0	0	0	0	0	0	0	0
1865	Cuba	1.00941668351389	0.105933178286483	1.17413913728305	1.69993363559771	-1.72055770265865	-1.04771607946827	-0.0707225133350037	0.246826944675397	0.0649366383431597	-0.165882004590616	0.218474729918163	-0.12949978329182	0.0252132168382508	0.216793467747891	0.0369048193518599	0.00764378794350219	0.0311361670844973	-0.0227530649876127	-0.0276053587146191	0	0	0	0	0	0	0	0	0	0	0	0	0	0	0	0	0	0	0	0	0	1	0	0	0	0	0	0	0
1866	Cuba	1.22711321584464	0.285113424936713	1.3661502301991	1.79938723613288	-1.51899628515902	-0.923427065461786	-0.167897370654387	0.236103437080308	-0.0575389194570686	-0.0564638788604515	0.174846428296824	-0.0796768244360287	0.0816821955832479	0.245811649906032	0.0455566710003749	0.0455523999393156	0.0294248986945448	0.0153622114263826	-0.0186752810095462	0	0	0	0	0	0	0	0	0	0	0	0	0	0	0	0	0	0	0	0	0	1	0	0	0	0	0	0	0
1867	Cuba	1.43104459873169	0.41513474665226	1.63970560207258	1.70725308902066	-1.278728954207	-0.87482963454077	-0.124152732520849	0.166720771326717	-0.0750952975738592	-0.0697188701955461	0.127658708497284	-0.0896141093576123	0.10868333336061	0.238396701515578	0.0726740654482911	0.0404582866556645	0.0818018071740707	0.0158936389281215	-0.0256812451385966	0	0	0	0	0	0	0	0	0	0	0	0	0	0	0	0	0	0	0	0	0	1	1	0	0	0	0	0	0
1868	Cuba	0.473826978101905	0.119881261692034	1.67763393493302	1.45310272971386	-1.18692752798695	-0.7172479623876	-0.185525173015023	0.14956977446255	-0.000180525239596848	-0.0696068931741722	0.165975596953255	-0.0465040926484895	0.0895852383285337	0.23920993259251	0.0930394263926918	0.0341607018105447	0.0473077908383308	-0.00961953951522084	-0.0323063840498918	0	0	0	0	0	0	0	0	0	0	0	0	0	0	0	0	0	0	0	0	0	1	0	0	0	0	0	0	0
1869	Cuba	0.302875592679129	0.433267048171956	1.91859558132069	1.30322717543704	-0.839457408306129	-0.507902358946604	-0.15773676352624	0.113495248407598	0.0985685278497389	-0.0845989815818517	0.0874884508729465	-0.033569533844335	0.0835779561204951	0.184267149616704	0.117964750000873	0.0586711592061308	0.0454253829427981	0.0142718695240022	-0.0176496646528067	0	0	0	0	0	0	0	0	0	0	0	0	0	0	0	0	0	0	0	0	0	0	0	0	0	0	0	0	0
1870	Cuba	0.216482055528917	0.862062033313756	2.04678992497747	1.17067852630121	-0.552796729877946	-0.360990639568219	-0.131624135272856	0.113553529938293	0.140922547959236	-0.113602486815176	0.0549420943004038	-0.00362185348623714	0.0969163752808934	0.153653212151225	0.105413491855525	0.077728582053719	0.0320358613226004	0.0388295911996298	0.00912369443945023	0	0	0	0	0	0	0	0	0	0	0	0	0	0	0	0	0	0	0	0	0	1	0	0	0	0	0	0	0
1871	Cuba	0.132601415832971	1.0790794401347	2.07834056805332	0.915281088751391	-0.467489876551254	-0.424606531345352	-0.0060869789241064	0.134591925766728	0.195416505105256	-0.0923051263963545	0.00699614337216919	-0.00797456137983529	0.0875269835781186	0.0963077832199051	0.0842047098188422	0.0276059282211327	0.0176700314971725	0.00234365663183292	0.00303401818151926	0	0	0	0	0	0	0	0	0	0	0	0	0	0	0	0	0	0	0	0	0	0	0	0	0	0	0	0	0
1872	Cuba	0.0675481000431897	1.19415233029748	2.3391121079038	0.785579198856107	-0.414825915186973	-0.452686731345711	0.0660185718604692	0.141784121673877	0.194789369730321	-0.0870203637097092	-0.0157349995397933	-0.0152931182019688	0.080667340307195	0.0771020547870492	0.0782655659489543	0.0429241315650752	-0.00526993996164508	0.0304227859801125	0.0118202617506297	0	0	0	0	0	0	0	0	0	0	0	0	0	0	0	0	0	0	0	0	0	0	0	0	0	0	0	0	0
1873	Cuba	0.190962103568546	1.294123191398	2.62611942445539	0.610094622018259	-0.311734985347926	-0.349380139167911	0.11011982669505	0.101100552846904	0.212850742004167	-0.084357891481933	0.00566403133766591	0.0376877549644217	0.0716101670193073	0.028635482375933	0.113360911822869	0.0412266576200319	-0.0215539402146028	0.0113906843157489	-0.0222142144630434	0	0	0	0	0	0	0	0	0	0	0	0	0	0	0	0	0	0	0	0	0	0	0	0	0	0	0	0	0
1874	Cuba	0.488257573228869	1.44919772858809	2.81898287963983	0.412529259025684	-0.240668338820289	-0.316034502824717	0.134583387824434	0.11408361137202	0.345666678206122	-0.0945193898052329	-0.0668812068436034	0.00582802336635205	0.10099943837432	0.0046490364264786	0.111124002258368	0.0443126961890235	0.0288692750183377	0.0351419816065366	0.00132039166955145	0	0	0	0	0	0	0	0	0	0	0	0	0	0	0	0	0	0	0	0	0	0	0	0	0	0	0	0	0
1875	Cuba	0.619641908364632	1.77662606826507	2.84445821092013	0.274699817241302	-0.133689438131497	-0.239304061534301	0.161529368107976	0.0745009517849458	0.299063844585868	-0.0635938952918528	-0.0184303859741231	0.0237160894427106	0.0908418610700605	0.0328305883229904	0.14097701646901	0.0244299099148501	0.00746968025289941	0.0124044710027559	-0.0132072785281272	0	0	0	0	0	0	0	0	0	0	0	0	0	0	0	0	0	0	0	0	0	0	0	0	0	0	0	0	0
1876	Cuba	0.745795749397127	2.00356991418477	2.77805855665905	0.0881708434106975	0.0412903606805739	-0.224518701929563	0.222635526925134	0.130194710158741	0.328314242490333	-0.0542433988812784	-0.0519133186696528	-0.0367927254882347	0.0805119059343942	0.049163485517225	0.11351119759564	0.0644167016064876	0.0170124885988358	0.0329704006996907	-0.029823705152849	0	0	0	0	0	0	0	0	0	0	0	0	0	0	0	0	0	0	0	0	0	0	0	0	0	0	0	0	0
1877	Cuba	0.600932732882156	2.13521510803606	2.82514540401859	-0.0837412273171571	0.172926651261872	-0.0931383735145699	0.174731948381253	0.117426487393089	0.287802008776822	-0.0514069418439569	-0.0186225400710644	-0.0238732487636382	0.0209166192064092	0.0878366080239866	0.112720106367485	0.0441875183037837	0.00800845331816705	0.0288015495558119	0.000252767168802386	0	0	0	0	0	0	1	0	0	0	0	0	0	0	0	0	0	0	0	0	0	0	0	0	0	0	0	0	0
1878	Cuba	0.283547236697394	1.92965046985836	3.00969478263424	-0.31922329202476	0.270248879351155	0.153733208905406	0.0176089498550083	0.110351200355337	0.332671620167331	-0.120444514121408	0.0558286154957419	-0.0182150748790093	-0.0167408643126412	0.157936574743975	0.110544362282688	0.0477906415379306	0.00887055296021757	0.021578060648869	-0.0372340515603952	0	0	0	0	0	0	0	0	0	0	0	0	0	0	0	0	0	0	0	0	0	0	0	0	0	0	0	0	0
1879	Cuba	0.295487809615762	2.05144322304385	2.62040251016207	-0.267077113279407	0.34594605063097	-0.0901852625585052	0.270307487532638	-0.0137171714524618	0.0521589022557361	0.0783173972683961	0.0212533110102771	-0.0388278962239696	-0.184204465756382	0.102931548330846	0.180270614217963	0.0419642917605497	-0.0240734351398089	0.04533540956589	-0.0327171144758575	0	0	0	0	0	0	0	0	0	0	0	0	0	0	0	0	0	0	0	0	0	0	0	0	0	0	0	0	0
1880	Cuba	0.125509972614969	1.9888414072498	2.51771489128156	-0.299874927299256	0.458546123525882	-0.0175307103972583	0.454649158942905	-0.12852531635593	-0.0587123176840429	0.0626202699276358	0.116963135991701	-0.207369489651651	-0.160718104818986	0.101395352843461	0.159038988846667	0.0480365743807671	-0.00713218136534009	-0.00260491729890277	-0.0169937817047354	0	0	0	0	0	0	0	0	0	0	0	0	0	0	0	0	0	0	0	0	0	0	0	0	0	0	0	0	0
1881	Cuba	0.339527706354131	1.979347920119	2.40565918004018	-0.2924546135886	0.415925492345665	-0.10769889496715	0.311145023168074	0.0572068095049347	0.0559822875751667	0.0522433976145802	-0.0791545768654644	-0.113775999726787	-0.187516584781737	0.0700019350535447	0.165536554705439	0.00663365192695019	0.0140494647924478	0.0457017388721228	-0.0200885905828134	0	0	0	0	0	0	0	0	0	0	0	0	0	0	0	0	0	0	0	0	0	0	0	0	0	0	0	0	0
1882	Cuba	0.408039741076808	1.91460819393256	2.11771542895396	-0.115312162371373	0.203388461326574	-0.290831574793101	0.265585653359746	0.0652755389293992	0.0568236818745379	-0.0494976718963997	-0.0656277736004764	-0.0435078016730277	-0.177053655335594	0.0478031917152708	0.140758772203332	-0.0149323985459927	0.0146213173837387	0.00469924117048077	-0.0210076548439096	0	0	0	0	0	0	0	0	0	0	0	0	0	0	0	0	0	0	0	0	0	0	0	0	0	0	0	0	0
1883	Cuba	0.0526151705164567	1.76423475624879	1.91852451820666	-0.0550744811015207	-0.0308211135257773	-0.462101423462825	0.210551125027228	0.162889081316028	0.0625790449892104	-0.0741275091836812	-0.0412307818762083	-0.0637201095832639	0.0537545275788526	0.121339848331692	0.0811319228319241	0.0691126737532023	-0.0155117589265129	0.0249702607237662	0.0219300597912241	0	0	0	0	0	0	0	0	0	0	0	0	0	0	0	0	0	0	0	0	0	0	0	0	0	0	0	0	0
1884	Cuba	-0.192897712620573	1.753823601551	1.71191991789444	-0.000520471052512544	-0.0884014116025625	-0.49865247190782	0.245380117178355	0.247194101369409	0.0257727442684732	-0.0865302205000983	-0.02590983267758	-0.0905447274760518	0.0738164640108538	0.164518083290742	0.147067834387124	0.0707436043594889	-0.00507952914734782	0.022600356973701	0.0287284881587771	0	0	0	0	0	0	0	0	0	0	0	0	0	0	0	0	0	0	0	0	0	0	0	0	0	0	0	0	0
1885	Cuba	-0.0838896923979415	1.92874444415899	1.68348901510246	-0.00405726645373894	-0.0978040530456765	-0.558155233091354	0.290049594376219	0.192553282654319	-0.00622966515226445	-0.0623184733546752	-0.0403280081436773	-0.124827515822898	0.113245188670913	0.185236798622567	0.168811007529776	0.0417397252339056	-0.0151451270512938	0.0265018829876027	0.0186537060577186	0	0	0	0	0	0	0	0	0	0	0	0	0	0	0	0	0	0	0	0	0	0	0	0	0	0	0	0	0
1886	Cuba	-0.0965362830051201	1.98705841452352	1.68708849789286	-0.0393452922063268	-0.080111458064905	-0.585864286284417	0.303704999070395	0.152418659876704	-0.0214367220518915	-0.0198528807306348	-0.0129949769550884	-0.114828061741403	0.116758379510459	0.206402023238476	0.166023607171054	0.0298517642123529	0.0244816452586777	0.0241927282952748	0.0243463210740334	0	0	0	0	0	0	0	0	0	0	0	0	0	0	0	0	0	0	0	0	0	0	0	0	0	0	0	0	0
1887	Cuba	-0.550836458135326	1.99768578168517	1.62960550146125	-0.121525072940359	-0.264067641204975	-0.605415103485845	0.321798898711925	0.170876030700398	-0.00122815743135991	0.0446962067412422	0.00749660604547803	-0.0837050172473602	0.15218626476365	0.16985099497368	0.138452382539137	0.00998942476490535	-0.0073262548216022	0.00478147952871678	0.0443298797689506	0	0	0	0	0	0	0	0	0	0	0	0	0	0	0	0	0	0	0	0	0	0	0	0	0	0	0	0	0
1888	Cuba	-0.715820186538832	1.94369858125098	1.68254630311789	-0.157479238051721	-0.646156587355164	-0.563962997704985	0.203961917049952	0.153739723973682	0.109244632726937	0.0368951635338154	0.0528190243403736	-0.0283152185647361	0.137466841225104	0.119751027960625	0.0523038597307166	0.00342391164462545	0.0213331592751663	0.0290410363045715	0.0311824751409348	0	0	0	0	0	0	0	0	0	0	0	0	0	0	0	0	0	0	0	0	0	0	0	0	0	0	0	0	0
1889	Cuba	-0.686486404770999	1.94408110422674	1.82189070092399	-0.224174063193255	-0.721610493270094	-0.339138421331005	0.273553659389559	0.172940868015644	0.0749087028689284	0.112807146390186	0.0201134025286345	-0.0293789834790521	-0.0849994784509584	-0.033181205015713	0.0659513083152192	-0.0755212888278766	-0.0260433203066225	0.036039184341465	-0.00319402641764557	0	0	0	0	0	0	0	0	0	0	0	0	0	0	0	0	0	0	0	0	0	0	0	0	0	0	0	0	0
1890	Cuba	-0.60279082933444	1.94581849533245	2.29735778351107	-0.405642998820802	-0.733336327429975	-0.00853596094014168	0.119699349884853	0.222222902422331	0.195462917082519	0.0339707906905911	-0.0168893074852998	-0.0624756373876983	-0.0711217909901629	-0.0215040822712622	0.0875069900769692	-0.082146445956496	-0.00968824875368281	0.0104975247724699	-0.00386785608704479	0	0	0	0	0	0	0	0	0	0	0	0	0	0	0	0	0	0	0	0	0	0	0	0	0	0	0	0	0
1891	Cuba	-0.38722678653974	1.83385161545042	2.30917648015113	-0.584577805145521	-0.606987171801789	0.00322134518648895	0.0727030946697813	0.163863500624396	0.306770099699547	0.0057064390966061	-0.0725398603812577	-0.095749493277974	-0.0959574402688352	-0.0111363930760159	0.0827818892794236	-0.0655415934087399	-0.0120769892959403	0.0311739415240711	-0.00173636918214469	0	0	0	0	0	0	0	0	0	0	0	0	0	0	0	0	0	0	0	0	0	0	0	0	0	0	0	0	0
1892	Cuba	-0.641986913011471	1.71248655549311	2.28190101579909	-0.480394505200619	-0.435925774805406	0.109524246897173	0.0301577833415093	0.126890917113112	0.168080401790297	-0.0144708525951258	-0.0402549277306669	-0.0434032300220644	-0.0937389984531053	-0.0085978304745315	0.105787520850518	-0.0438225167831448	-0.0380258507578193	0.00374386617066894	-0.00507790673386229	0	0	0	0	0	0	0	0	0	0	0	0	0	0	0	0	0	0	0	0	0	0	0	0	0	0	0	0	0
1893	Cuba	-0.803535874886344	1.6337113451866	2.02272981036889	-0.512817407226022	-0.35989807132108	0.0752242870281983	0.0306254131691233	0.146501552657198	0.282389839957902	-0.0203863750286767	-0.112739573881545	-0.103050766410887	-0.0791449521492336	-0.0194276011838347	0.058633434404438	-0.0420042240660878	0.00213864826074281	0.047464146924917	0.00480865749798743	0	0	0	0	0	0	0	0	0	0	0	0	0	0	0	0	0	0	0	0	0	0	0	0	0	0	0	0	0
1894	Cuba	-0.816503630042969	1.66207287720797	1.86383889760751	-0.248051935934854	-0.294833220957784	0.0447980384778446	0.042303740942572	0.137651395533468	0.145472220114619	0.0205094463624903	-0.0781175144733132	-0.0425984820670216	-0.0850226242207829	-0.0267865502759085	0.0563351147747222	-0.0192747266537608	0.00641955758721156	-0.00281512211877205	0.0165499550143517	0	0	0	0	0	0	0	0	0	0	0	0	0	0	0	0	0	0	0	0	0	0	0	0	0	0	0	0	0
1895	Cuba	-0.755858395253728	1.67720217513361	1.67028463864959	-0.0880786500739329	-0.308669617065889	-0.0300648517478035	0.0573355900578187	0.139017744999355	0.126907949487824	0.0331897261560051	-0.121849871378511	-0.0810427189379789	-0.0917523101259331	-0.034984087073225	0.0260946455507496	-0.00742314157342343	0.0127606712491598	-0.0029875399010767	0.00264483131057952	0	0	0	0	0	0	0	0	0	0	0	0	0	0	0	0	0	0	0	0	0	0	0	0	0	0	0	0	0
1896	Cuba	-0.725836219199191	1.68308305959626	1.489179751199	0.189716354465698	-0.340327457563713	-0.0909423408358636	0.0220349660187396	0.0438091566860266	0.081447506192608	0.0852796658052234	-0.0893768432495054	-0.0344296398913543	-0.0827196894545202	-0.0256625496530231	0.0286502878372644	0.0303420503004424	-0.027633779541475	-0.00566339112020079	0.00695735657253786	0	0	0	0	0	0	0	0	0	0	0	0	0	0	0	0	0	0	0	0	0	0	0	0	0	0	0	0	0
1897	Cuba	-0.684114389671555	1.64429280789452	1.2794018296442	0.307106962036319	-0.34488295284364	-0.152364369584289	0.0465871583903958	0.0307351123446738	0.037177655609009	0.101268705549586	-0.0817480203970121	-0.0446543880406385	-0.0975747695413337	-0.0364215118647244	-0.000120017027216639	0.0389489298090638	-0.0173194722249299	0.016444283847801	-0.0216134232188133	0	0	0	0	0	0	0	0	0	0	0	0	0	0	0	0	0	0	0	0	0	0	0	0	0	0	0	0	0
1898	Cuba	-1.03621190252318	1.51929910847332	1.07906026631435	0.457889142833984	-0.515644859105747	-0.244797389409669	0.0168014178806741	0.0468463076826299	0.081429034796113	0.112847972713717	-0.142532799875913	-0.0715034997110745	-0.103322949467495	-0.0567521529516144	-0.0414110969821581	0.0181692485127132	0.023140916951726	0.0162769168356147	0.0102492712977324	0	0	0	0	0	0	0	0	0	0	0	0	0	0	0	0	0	0	0	0	0	0	0	0	0	0	0	0	0
1899	Cuba	-1.49051571455072	1.4107455764329	0.917043184726974	0.666074181111676	-0.628917271505923	-0.314604712857532	-0.00465537772880051	0.0513468307833446	0.00984960276836036	0.12961660219041	-0.0709696350130987	-0.0249157049890044	-0.025346817431417	-0.0427972211004932	-0.0830759188520143	0.0510999428412685	0.0106716836253018	0.0149603883079904	-0.0011682295287483	0	0	0	0	0	0	0	0	0	0	0	0	0	0	0	0	0	0	0	0	0	0	0	0	0	0	0	0	0
1900	Cuba	-1.75821529826531	1.31352424550322	0.645393673997733	0.945841867812845	-0.791045670258803	-0.344313466052157	-0.0293586387665213	0.0335505744795572	-0.0608724991842902	0.183537213610564	-0.0073795283113394	0.00930931061262613	0.0241529129818614	-0.0222247653492861	-0.0469195270902831	0.0685051807678625	0.0109541367222632	0.0102106571439469	-0.00149250416747908	0	0	0	0	0	0	0	0	0	0	0	0	0	0	0	0	0	0	0	0	0	0	0	0	0	0	0	0	0
1901	Cuba	-1.85641276742572	1.22004051428455	0.300831933390711	1.24032293024003	-1.00523270390855	-0.420202786107176	-0.058516821956496	0.0834634337401076	0.0211504657405485	0.200734124782637	-0.08373281445381	-0.0256489926402221	0.0644428920640205	-0.0479871411675795	-0.0395903601654674	0.069202231879719	0.0281492340234085	0.00888881567734459	0.037494743142333	0	0	0	0	0	0	0	0	0	0	0	0	0	0	0	0	0	0	0	0	0	0	0	0	0	0	0	0	0
1902	Cuba	-1.87602815038194	1.15395361544602	0.219752072268792	1.52810681051116	-1.02178792498663	-0.408115999782821	-0.09744995981747	0.0840489812858451	-0.00965813236580958	0.181135962740979	-0.0223294045789508	-0.0224474312550691	0.066682059544835	-0.00682411879791187	-0.0362321060914555	0.0601304945433402	0.0213898935112882	-0.0144992580381342	-0.0173873428549566	0	0	0	0	0	0	0	0	0	0	0	0	0	0	0	0	0	0	0	0	0	0	0	0	0	0	0	0	0
1903	Cuba	-1.85046287145328	1.08844274800944	0.430353933436029	1.64904411102604	-0.890652366839003	-0.359106167539099	-0.139906021801621	0.0786140618590167	-0.103815460229017	0.158876604109361	0.00649588889902082	-0.0433889499706564	0.00711418914259503	0.0661228314346987	-0.0189350997758787	0.0838753634997501	0.0168544787182387	-0.0190148612117679	-0.0253288251278641	0	0	0	0	0	0	0	0	0	0	0	0	0	0	0	0	0	0	0	0	0	0	0	0	0	0	0	0	0
1904	Cuba	-1.76501043781691	1.03206396831055	0.580203161744818	1.73610711261054	-0.75781503565426	-0.32605626362701	-0.153444576766064	0.167042934344858	-0.0626455773418965	0.116465297496193	-0.0629220934717349	-0.127126455114258	-0.0353400882816664	0.0952438614582914	-0.0445909078080371	0.0686557055287967	0.0249465716720228	-0.0415313935365584	-0.0214668947985973	0	0	0	0	0	0	0	0	0	0	0	0	0	0	0	0	0	0	0	0	0	0	0	0	0	0	0	0	0
1905	Cuba	-1.75124926593687	0.98333249641123	0.675277766015707	1.93763935180431	-0.684577833810172	-0.279491911679998	-0.189480875997225	0.145369753398304	-0.0959523923281983	0.0992301910293472	-0.0159803067026488	-0.125815677811423	-0.0441390318787564	0.140697856484097	-0.032599257108417	0.0490674422054135	0.0309633870671098	0.0257013393252319	0.00298636230345837	0	0	0	0	0	0	0	0	0	0	0	0	0	0	0	0	0	0	0	0	0	0	0	0	0	0	0	0	0
1906	Cuba	-1.82672934453121	0.877690146013149	0.834386234057406	1.99869176830878	-0.458719294928985	-0.0986875161614469	-0.110167891019847	0.0670818182683872	-0.194211794824831	-0.00422316787257851	0.148665435887205	-0.188933359977126	-0.0787703249198717	0.167425699055272	-0.031188971082456	0.0375638779614965	-0.00205375190138717	-0.0207702580073273	0.0246949013669405	0	0	0	0	0	0	0	0	0	0	0	0	0	0	0	0	0	0	0	0	0	0	0	0	0	0	0	0	0
1907	Cuba	-1.76748616345005	0.804844361678029	0.852449394533718	1.91981656439591	-0.340766243323971	-0.0957426625136451	-0.0763158110204138	0.0943972966961496	-0.0482790175532133	-0.0250840113250795	0.0536482035205468	-0.250091835266591	-0.0698693482102747	0.125670894525785	-0.0618137465387569	0.00686476211344526	0.0265156390087238	-0.0168782225295874	0.0120275920532321	0	0	0	0	0	0	0	0	0	0	0	0	0	0	0	0	0	0	0	0	0	0	0	0	0	0	0	0	0
2163	Cuba	-0.612784563364394	-0.078066267174159	1.40000653234827	1.33985927061404	-1.25588858466171	-0.944789595303154	0.10234658561002	0.0978414611616447	0.0617589333019382	-0.137824727292225	0.0577675348560539	-0.191637917205027	0.15866159476282	0.0804719288877911	-0.0387617907340342	0.0159107123708801	0.00987561440574887	-0.014418284043746	0.0123051450798034	0	0	0	0	0	0	0	0	0	0	0	0	0	0	0	0	0	0	0	0	0	0	0	0	0	0	0	0	0
2164	Cuba	-0.569981464410797	0.00205131834013576	1.03861016792668	1.25040162053567	-1.39268726491419	-0.993474068113575	0.0533865116462386	0.092882716908535	0.140782834540529	-0.0727193152370553	0.0435337365703971	-0.175152449693221	0.09312707404466	0.0618229136580671	-0.0618498005679615	0.022251956271432	0.0111857282717175	0.00492611610771084	0.00508683552492954	0	0	0	0	0	0	0	0	0	0	0	0	0	0	0	0	0	0	0	0	0	0	0	0	0	0	0	0	0
2165	Cuba	-0.524342364687838	0.122816851130768	0.924826011420646	1.30186309809992	-1.42129003422474	-0.951627954737556	0.0274164304089587	0.118893125951389	0.187714193045874	-0.0717102481702149	0.0533780986454596	-0.150905231381762	0.12523591639914	0.0397975283859894	-0.12724990864313	0.0324565368553585	-0.0434906202331903	0.00729063862229141	0.00386855529124537	0	0	0	0	0	0	0	0	0	0	0	0	0	0	0	0	0	0	0	0	0	0	0	0	0	0	0	0	0
2166	Cuba	-0.222769900890864	0.120065848690149	1.29436458823396	1.15067064810576	-1.40870277690727	-0.782386104921826	0.0449599679793143	0.0771056975021642	0.253054251022733	-0.0584897697316772	0.0355243249290518	-0.0739322513845305	0.187361080276408	0.0166585790077358	-0.0694532741857681	0.0727883935722244	-0.0427621639047214	0.00616254650413253	0.0106332021944201	0	0	0	0	0	0	0	0	0	0	0	0	0	0	0	0	0	0	0	0	0	0	0	0	0	0	0	0	0
2167	Cuba	1.15078677881317	0.343004703313246	1.81732125514113	1.21649030137703	-1.23529123542645	-0.738540400709556	0.119696333974647	0.108873160801912	0.169403443002252	-0.132755792570307	0.015280843042294	-0.179510067542027	0.187471309788797	0.0416072310873634	0.0189163186097394	0.0114786003663459	0.01256253887399	-0.0131301470237969	0.0318009794905551	0	0	0	0	0	0	0	0	0	0	0	0	0	0	0	0	0	0	0	0	0	0	0	0	0	0	0	0	0
2168	Cuba	1.04983880255317	0.381343032771924	1.66654400586623	1.42310831183313	-1.3549576131341	-0.742680280545013	0.0113017695945312	0.128894330542928	0.101320722955271	-0.139574925396952	0.140481842605283	-0.171129336359594	0.123591342879478	0.110846813587111	0.0153817630927988	1.02739136510037e-05	-0.0152585606812871	-0.0170528311643715	0.030667258706686	0	0	0	0	0	0	0	0	0	0	0	0	0	0	0	0	0	0	0	0	0	1	0	0	0	0	0	0	0
2169	Cuba	2.09325315775252	0.739378773246034	1.76457439904588	1.61520783314814	-1.2075767906281	-0.883741358834899	-0.0566541153350402	0.175084002681396	0.0387839432721976	-0.0807109707837971	-0.00806343552894193	-0.131183221277523	0.152151508151349	0.15428318467493	0.0490608996005582	0.0295973314105033	0.0373070549787358	0.00305334047039938	-0.0138277086135282	0	0	0	0	0	0	0	0	0	0	0	0	0	0	0	0	0	0	0	0	0	1	0	0	0	0	0	0	0
2170	Cuba	2.59582527928345	0.895600157093667	1.8202185185778	1.68070539986643	-1.02710873296997	-0.885613304205805	0.000502647829361436	0.151955526826525	-0.0260507489187498	-0.0858882605806035	-0.0373833799016809	-0.144144477501794	0.14160663152467	0.143854622842684	0.0634076077296492	-0.00774320380287839	0.0541580260450948	0.00517058231475366	-0.00371270105133097	0	0	0	0	0	0	0	0	0	0	0	0	0	0	0	0	0	0	0	0	0	0	0	0	0	0	0	0	0
2171	Cuba	2.46802154191792	0.959294856501249	1.89737293963974	1.52087146860979	-0.964690932324856	-0.939453739303683	0.0385109930190083	0.130254998693654	-0.0484884380286282	-0.123373301881899	0.0285767654001461	-0.0616928519210291	0.128092383696193	0.156665982215548	0.1101536368151	0.0103956752207572	0.0492039504219455	-0.0166910542442043	-0.0123590138409242	0	0	0	0	0	0	0	0	0	0	0	0	0	0	0	0	0	0	0	0	0	0	0	0	0	0	0	0	0
2172	Cuba	2.00157510175323	0.875419417568343	1.87354247338384	1.4567164592484	-0.967892348366461	-0.901685050204684	0.0120925612433679	0.116677644904263	0.0234353242398496	-0.131466781856203	0.0374778025277255	-0.0584616146724998	0.115945360875219	0.154634341812204	0.0968968806110189	0.031679727084823	0.0456867871607872	0.0282995229108183	-0.0224182296711209	0	0	0	0	0	0	0	0	0	0	0	0	0	0	0	0	0	0	0	0	0	1	0	0	0	0	0	0	0
2173	Cuba	0.875246350780887	0.589713688468121	1.8234885275809	1.41368869954687	-1.08778437536839	-0.653427885093185	-0.162904059669861	0.105436625954271	0.0392072257006685	-0.0512436405097531	0.120526693334943	-0.0415745931890228	0.101265950995781	0.204891156823789	0.0728389116739291	0.075134992238707	0.0170395676585916	0.016014516525459	-0.0235677466001586	0	0	0	0	0	0	0	0	0	0	0	0	0	0	0	0	0	0	0	0	0	1	0	0	0	0	0	0	0
2174	Cuba	0.167374403860228	0.363676127325265	2.06140411679122	1.15193945635022	-1.0054688153973	-0.518636863864257	-0.220118607062532	0.0542903468563886	0.128912779603718	-0.0313239485439448	0.113929017993006	-0.0142991234324084	0.107520214490715	0.208727750143983	0.107827239283755	0.0360239808041499	0.0234656626768266	-0.00862147593069025	0.0205304981081307	0	0	0	0	0	0	0	0	0	0	0	0	0	0	0	0	0	0	0	0	0	0	0	0	0	0	0	0	0
2175	Cuba	-0.110815506648044	0.552309764489489	2.29893923200931	0.946927754615299	-0.685644524969669	-0.24218752413209	-0.217415270665674	0.0291781669048084	0.209311415904958	-0.0800912952592537	0.0846799667323888	-0.00190311444269222	0.10581546316936	0.166130686971942	0.139497870712116	0.0639033979007273	0.0192494691729477	0.0146021733664897	-0.0245948849935152	0	0	0	0	0	0	0	0	0	0	0	0	0	0	0	0	0	0	0	0	0	0	0	0	0	0	0	0	0
2176	Cuba	-0.466096655296371	1.03326344059586	2.26630212639425	0.744083836765063	-0.394101233575959	-0.0342117987654024	-0.158408164806409	0.142143431607472	0.377874855398973	-0.148448754788751	-0.0280967561297993	-0.00889969673274076	0.110048871973219	0.0565710290675073	0.0734424650533777	0.0325115432584013	0.0438965402309298	-0.00159051220231916	-0.0312288167381012	0	0	0	0	0	0	0	0	0	0	0	0	0	0	0	0	0	0	0	0	0	0	0	0	0	0	0	0	0
2177	Cuba	-0.495826378039352	1.31229522260435	2.35354655058456	0.647485018379281	-0.388193925064419	-0.182677272548498	-0.0173686996696773	0.161800157470557	0.306467822369264	-0.0975858990477146	-0.0104936126934872	-0.00391818367569072	0.0911712630541762	0.0522392615085425	0.0593859062154773	0.0410383240447239	0.0089779520511921	0.0276553869837828	-0.0123908869816025	0	0	0	0	0	0	0	0	0	0	0	0	0	0	0	0	0	0	0	0	0	0	0	0	0	0	0	0	0
2178	Cuba	-0.454289766042378	1.55350644916858	2.54822595491172	0.508309824191433	-0.4255312932243	-0.331694163710275	0.0798387718519156	0.0996468842784659	0.261112612699114	-0.0387676703988923	0.00487239135607177	0.00429300430055338	0.091031241007982	0.0636938778799361	0.0525413923406186	-0.00330797441910886	0.010596194644808	0.0119176538488261	-0.00125972953261099	0	0	0	0	0	0	0	0	0	0	0	0	0	0	0	0	0	0	0	0	0	0	0	0	0	0	0	0	0
2179	Cuba	-0.363400027783545	1.7027975649089	2.62801317573173	0.463673653655442	-0.417698627005583	-0.349265977157155	0.124252828511368	0.103706618796865	0.253527897338295	-0.0455697465284739	-0.000512185999885742	0.0201338455330664	0.0645655460355485	0.0437487239310709	0.069604716527125	0.0264082837655502	-0.00722643047241092	0.0141794996293772	-0.0130449439766123	0	0	0	0	0	0	0	0	0	0	0	0	0	0	0	0	0	0	0	0	0	0	0	0	0	0	0	0	0
2180	Cuba	-0.274573433993604	1.8392086425188	2.52906725175472	0.283255868252053	-0.364237220335389	-0.318355987440889	0.178272939652404	0.138787022453438	0.303355791898179	-0.0567954026274364	0.0154527244929209	0.0333580531703866	0.0661820161418318	0.00618875759800039	0.0458111283641934	-0.00726402022077415	0.0419363840088678	0.0385440842895405	-0.0280076288541909	0	0	0	0	0	0	0	0	0	0	0	0	0	0	0	0	0	0	0	0	0	0	0	0	0	0	0	0	0
2181	Cuba	-0.359419956537539	1.995718189018	2.48238584654502	0.242528441156512	-0.288412761326249	-0.271583825990191	0.168220639763035	0.134557515262916	0.317243552300442	-0.0760944453666693	0.00533144006606351	0.0272507702645746	0.0620388895090816	0.0143906321385905	0.0448735304156073	-0.0118951109696397	-0.00781605737036811	0.0407657316747105	-0.0250968295901254	0	0	0	0	0	0	0	0	0	0	0	0	0	0	0	0	0	0	0	0	0	0	0	0	0	0	0	0	0
2182	Cuba	-0.465777929007447	2.12101687119653	2.34380119879162	-0.0336945180357375	-0.0909210737983345	-0.169980342338975	0.166235371400418	0.169093046042753	0.330575809871902	-0.0734921682767356	0.00547349035155428	0.0261961654764353	0.029011525505159	0.0235690883387153	0.0281889565175236	0.0542552460688831	0.0107235871820383	0.0322052902883633	-0.0402795501231295	0	0	0	0	0	0	0	0	0	0	0	0	0	0	0	0	0	0	0	0	0	0	0	0	0	0	0	0	0
2183	Cuba	-0.598631274772954	2.21876286673376	2.41284107169048	-0.225614107447379	0.0984223788655802	0.0104439824804037	0.0980795104531989	0.138439095649433	0.322170317954899	-0.0612224184971538	0.022792921351432	0.0512202421815163	-0.0114761777859971	0.0530093430503928	0.0456428718455409	0.0601648813264322	-0.0257254277444988	0.0263536150915173	0.00578811634629897	0	0	0	0	0	0	0	0	0	0	0	0	0	0	0	0	0	0	0	0	0	0	0	0	0	0	0	0	0
2184	Cuba	-0.648572317954224	2.14540061288263	2.58257530761834	-0.408752955673638	0.230337877774078	0.151094275044713	0.0381859587600493	0.07937964254783	0.305841348886642	-0.0824437020069656	0.0637721996790197	0.0481358027342172	-0.00217665485278837	0.0959320149219042	0.058921329123207	0.0667967397482851	-0.0203773190700587	0.0224741203524342	-0.035926045225481	0	0	0	0	0	0	0	0	1	0	0	0	0	0	0	0	0	0	0	0	0	0	0	0	0	0	0	0	0
2185	Cuba	-0.654887738762181	2.18066122418848	2.47362468987125	-0.580010171626157	0.250185485988668	0.0733024480500054	0.118616832914378	0.0640603277479134	0.32025477743072	0.0166174377267413	0.00563082214195065	0.00994531264404713	0.036334914937543	0.06056148755782	0.0206046151614358	0.0707743000815008	-0.00539026276165181	0.0221761230759325	-0.0164232838033283	0	0	0	0	0	0	0	0	0	0	0	0	0	0	0	0	0	0	0	0	0	0	0	0	0	0	0	0	0
2186	Cuba	-0.648921459357402	2.12444206404438	2.29393947890083	-0.529452318050581	0.289550166877682	0.0874058126280452	0.261022730072781	-0.0066880794772698	0.185933930505207	0.175711057681968	-0.0364767298630392	-0.0491784978643269	-0.0936387795510332	0.0132989825858117	0.122088123936136	0.0445199685460573	0.00944019207947792	0.0420021746228513	-0.0383215377601942	0	0	0	0	0	0	0	0	0	0	0	0	0	0	0	0	0	0	0	0	0	0	0	0	0	0	0	0	0
2187	Cuba	-0.656254438989848	2.06799963022558	2.22451117621015	-0.550207212424036	0.197693158223058	0.00914796570013618	0.309606919798369	0.0448983627306622	0.0771245605548219	0.220643614704631	-0.0169886767973388	-0.0469791537777789	-0.0834201045249679	0.0210137095889932	0.139879829059268	0.0349768043849345	-0.0349513226875308	-0.00297231321274251	-0.0133056972509918	0	0	0	0	0	0	0	0	0	0	0	0	0	0	0	0	0	0	0	0	0	0	0	0	0	0	0	0	0
2188	Cuba	-0.651724465430729	1.94266488696633	2.0569339213298	-0.467014533851176	0.0284362833406635	-0.172240470313262	0.343910999961734	0.0510847681430894	0.0114812875261715	0.234532078229478	0.00544260218985357	-0.0319131647999565	-0.0896967747591197	0.0272966429498614	0.148551737629563	0.0436036926182549	-0.0300099975858035	-0.00284319463967787	-0.00351456142372896	0	0	0	0	0	0	0	0	0	0	0	0	0	0	0	0	0	0	0	0	0	0	0	0	0	0	0	0	0
2189	Cuba	-0.567654100216777	1.94445624937278	1.81181258037268	-0.455876263664709	-0.154085029703679	-0.410926978265283	0.411022944230721	0.113856260841858	0.0908628271875754	0.172714246634604	-0.0385076675950969	-0.0456630585189883	-0.0854013217256588	-0.0148884601945833	0.105899373751632	0.0329200982956355	-0.0287708246935284	0.00588697932225823	-0.022183425196324	0	0	0	0	0	0	0	0	0	0	0	0	0	0	0	0	0	0	0	0	0	0	0	0	0	0	0	0	0
2190	Cuba	-0.524954067303471	2.03174306232025	1.8003078940627	-0.455173505793109	-0.344979463098297	-0.570424803414901	0.356720989765951	0.116443279659192	0.167535727975444	0.116222810396061	0.035613593631417	-0.0516064128020849	0.125166773859406	0.105439697903364	0.102727681610537	0.00811645905412023	-0.0318357219224312	0.0325483185823755	0.0103213291681992	0	0	0	0	0	0	0	0	0	0	0	0	0	0	0	0	0	0	0	0	0	0	0	0	0	0	0	0	0
2191	Cuba	-0.364033416730108	2.24244985696698	1.86206862175501	-0.532723718189301	-0.122457755865992	-0.452454431003754	0.431117089926189	0.247409998507935	0.0230699714086221	0.0302772927314935	0.0388963016242487	-0.075405149216773	0.118011883640861	0.147268482258717	0.219887610550297	0.0224456165251809	-0.018621322136889	0.00668015832753211	0.00313419410762706	0	0	0	0	0	0	0	0	0	0	0	0	0	0	0	0	0	0	0	0	0	0	0	0	0	0	0	0	0
2192	Cuba	-0.19999299624318	2.3287739604798	1.93636506512303	-0.545928262928666	-0.0481931004790561	-0.405980190126976	0.432084599097349	0.269548638849249	0.012142472847193	-0.0162368942400213	0.030319362854944	-0.0815905477264003	0.122946620555572	0.158200822736799	0.248809129468028	0.017495027876949	-0.0147558264896109	0.00715705803728189	0.00492038742896015	0	0	0	0	0	0	0	0	0	0	0	0	0	0	0	0	0	0	0	0	0	0	0	0	0	0	0	0	0
2193	Cuba	-0.706783092978585	2.33265648288855	1.94298725689683	-0.607750575347361	-0.248989937127909	-0.414903535562075	0.421734661449243	0.294610366460347	0.0518352096213964	0.016346934943577	0.0272073567366398	-0.0593547975234852	0.174465258982676	0.126662433004537	0.213826918281252	0.00550328484967734	0.0390012599522738	0.00718272340757608	0.0359730703438604	0	0	0	0	0	0	0	0	0	0	0	0	0	0	0	0	0	0	0	0	0	0	0	0	0	0	0	0	0
2194	Cuba	-0.685416010994421	2.17672828061173	1.88613881855457	-0.546524855384413	-0.672568004890952	-0.511693997623348	0.279985271981236	0.159825854056295	0.20908566827157	0.0758612307629322	0.0511551365304809	-0.0189714669275496	0.165656776065906	0.0857683208340929	0.0869448655109613	-0.00839467500928566	-0.00293902967583564	0.0343992135154921	0.035148794107351	0	0	0	0	0	0	0	0	0	0	0	0	0	0	0	0	0	0	0	0	0	0	0	0	0	0	0	0	0
2195	Cuba	-0.481850653935757	2.18991398287871	2.01062797330452	-0.589285357504006	-0.752258158789312	-0.270444204119636	0.309375958858541	0.120465466339624	0.197063737481214	0.19487993125323	0.0159453020977716	-0.0285318128929895	-0.0349209468327943	-0.0497372207685442	0.0936507608512897	-0.0854921367049549	-0.043446635657989	0.0383205168463404	0.00984501752442217	0	0	0	0	0	0	0	0	0	0	0	0	0	0	0	0	0	0	0	0	0	0	0	0	0	0	0	0	0
2196	Cuba	-0.433515881658813	2.19759650295192	2.36327859654899	-0.691193779421214	-0.69851281364625	0.0759555808293806	0.129175950167521	0.202655715679008	0.34009766461457	0.0602945962441452	-0.0093609626738583	-0.0390900702954374	-0.0392186691672735	-0.0445879950587178	0.08272113333426	-0.122153102613497	-0.01682968106924	0.0136689584428775	0.0146471424719134	0	0	0	0	0	0	0	0	0	0	0	0	0	0	0	0	0	0	0	0	0	0	0	0	0	0	0	0	0
2197	Cuba	-0.375160539384908	2.02652613463682	2.40018296800899	-0.738671977026585	-0.580350920314284	0.110626029933298	0.084226943145556	0.0780386783042357	0.334438619650748	0.0601973992929003	-0.0399906090351819	-0.0309459877313885	0.00101429132495319	-0.0498859757195238	0.10676717445665	-0.0923754997178155	-0.0216953479781512	0.0332988581074428	0.0145940753095059	0	0	0	0	0	0	0	0	0	0	0	0	0	0	0	0	0	0	0	0	0	0	0	0	0	0	0	0	0
2198	Cuba	-0.444497427612221	1.85909244475695	2.22806726551512	-0.70952649599889	-0.396302352200401	0.161885847531309	0.0663855481174935	0.0674313490873965	0.26241421079021	0.0637418574910389	-0.0615115785434535	-0.00950790784091954	-0.0382798678724958	-0.0524067471632514	0.152371879468631	-0.0590953934976793	-0.0140551634774555	0.00184341521193165	0.0379799184511646	0	0	0	0	0	0	0	0	0	0	0	0	0	0	0	0	0	0	0	0	0	0	0	0	0	0	0	0	0
2199	Cuba	-0.639008001291153	1.85331903707259	2.01938265057447	-0.631124627710293	-0.290175684505543	0.102019000742444	0.0752020146344335	0.077407561799947	0.232885010083989	0.0312219204984776	-0.0821537030661701	-0.0574943937778742	-0.0539231941608865	-0.0267207770347142	0.109340754486755	-0.0324656948513074	-0.0452780716322747	0.0252357144373272	0.00487435862351476	0	0	0	0	0	0	0	0	0	0	0	0	0	0	0	0	0	0	0	0	0	0	0	0	0	0	0	0	0
2200	Cuba	-0.700707896898457	1.77010376733408	1.86222095997859	-0.510671095322521	-0.256196340553549	0.0763566620140217	0.0610742420583625	0.0752553058659635	0.248726608032506	0.0528282353343655	-0.0912706057380562	-0.0409829780476296	-0.066740388488083	-0.0391038894141597	0.085523302040893	-0.00355072568677684	0.0185307992325782	0.0188635989923776	0.00961433083104695	0	0	0	0	0	0	0	0	0	0	0	0	0	0	0	0	0	0	0	0	0	0	0	0	0	0	0	0	0
2201	Cuba	-0.65786241298952	1.79387332605804	1.74974941420808	-0.246654586997801	-0.268625317556995	0.0235852629796737	0.0445203643089814	0.0259271412410172	0.167729635843516	0.075406595369624	-0.071319992345738	-0.0280603156327367	-0.0803623613507114	-0.0233209549785265	0.0795067323413178	0.0245293354009155	-0.0316936607996953	0.0185157103825729	0.000732905263574521	0	0	0	0	0	0	0	0	0	0	0	0	0	0	0	0	0	0	0	0	0	0	0	0	0	0	0	0	0
2202	Cuba	-0.494067830709057	1.81659226971831	1.5791140538869	-0.0299625315514122	-0.261560773030775	-0.0734598003519568	0.0821692952221212	0.0277568750740441	0.139583997098459	0.104185923032242	-0.137424556532458	-0.0543541879789266	-0.0951852217610144	-0.0581524971248285	0.0411509240308874	-0.00584364997047514	0.0220785262035962	-0.00398651076688244	0.0137381982670325	0	0	0	0	0	0	0	0	0	0	0	0	0	0	0	0	0	0	0	0	0	0	0	0	0	0	0	0	0
2203	Cuba	-0.617693031090861	1.78048494621505	1.45211665563982	0.201244978023894	-0.282319172247522	-0.124509809711896	0.0376299482364618	0.000542114537190615	0.0613821255502999	0.121535519274315	-0.0949256842885841	-0.0339292608738835	-0.0812829127775302	-0.0209475576141277	0.0140353128214504	0.0358940444322666	-0.0254530252905509	-0.00659485504695875	0.0144966993864135	0	0	0	0	0	0	0	0	0	0	0	0	0	0	0	0	0	0	0	0	0	0	0	0	0	0	0	0	0
2204	Cuba	-0.778242192694486	1.65874517664143	1.27910770626785	0.290372489585504	-0.319386526493609	-0.182779523247934	0.0400009656525958	0.0196609268907205	0.0456680373784283	0.13315710304828	-0.0839555155623348	-0.0340713605467587	-0.0788979937950881	-0.0273982865246083	-0.0275848729297475	0.0101435087455291	-0.015637827253606	-0.00633055373004859	0.0191596933028365	0	0	0	0	0	0	0	0	0	0	0	0	0	0	0	0	0	0	0	0	0	0	0	0	0	0	0	0	0
2205	Cuba	-0.842889791790266	1.5899567466311	1.15192599295766	0.382019275280203	-0.391484417617062	-0.265860046121135	0.0506459534494497	0.0161498300222326	0.00578124349781666	0.153553621240383	-0.114580669864652	-0.0344498653241196	-0.106027746190395	-0.0563708408289764	-0.05740643188141	0.059808717499517	0.0268745576531561	-0.0100088937425045	0.006543777601206	0	0	0	0	0	0	0	0	0	0	0	0	0	0	0	0	0	0	0	0	0	0	0	0	0	0	0	0	0
2206	Cuba	-1.15588245928454	1.47317018466464	0.973402635857548	0.671650502459861	-0.588242829243934	-0.382792541862319	0.034972905149388	0.0256992319873446	-0.055564201632639	0.171761362402477	-0.0672659312086852	-0.0363791230286337	-0.0213665342506325	-0.0180728483596781	-0.0711957140452546	0.0606722144062314	0.0177239414039129	0.0133622897529608	0.0145745083874345	0	0	0	0	0	0	0	0	0	0	0	0	0	0	0	0	0	0	0	0	0	0	0	0	0	0	0	0	0
2207	Cuba	-1.56690076046366	1.35036733989515	0.609601620746273	1.03359040947459	-0.852554744873045	-0.424746009488974	-0.0289710747774756	0.0243760978960747	-0.065080395146581	0.194444700883774	-0.0533232418811308	-0.00108414458268202	0.0490461693426298	-0.0252451778757351	-0.0419274980409416	0.0782853498214072	0.0145020021711165	-0.0125895578216082	0.0242469105242138	0	0	1	0	0	0	0	0	0	0	0	0	0	0	0	0	0	0	0	0	0	0	0	0	0	0	0	0	0
2208	Cuba	-1.75642248521734	1.19157914372248	0.462774206815985	1.34764226862105	-0.958459807462201	-0.419593557389218	-0.105736395677422	0.0312735294859616	-0.0667298729032969	0.167648684662381	0.00219711086828223	-0.0126598381324891	0.0434247950560791	0.0310001958848016	-0.0335227493044126	0.0432091660138394	0.0110346156418929	-0.0134211069305541	-0.000443408710723622	0	0	0	0	0	0	0	0	0	0	0	0	0	0	0	0	0	0	0	0	0	0	0	0	0	0	0	0	0
2209	Cuba	-1.72653569891739	1.12967401491309	0.575302586867042	1.35116314519854	-0.874576161746636	-0.363539002774239	-0.126204159842923	0.10134548538582	-0.0673010578334955	0.140924326339542	-0.0136659983304138	-0.0700466187302067	-0.0138143528526642	0.070548999485967	-0.0418354887048542	0.0547462176722167	0.0132414793860428	-0.0161335396120906	-0.008614488614701	0	0	0	0	0	0	0	0	0	0	0	0	0	0	0	0	0	0	0	0	0	0	0	0	0	0	0	0	0
2210	Cuba	-1.70927900940945	1.09186799251853	0.726280430695532	1.58934572755565	-0.707782785741432	-0.34170183937432	-0.13024977372701	0.132488466808634	-0.115088068075322	0.145108064072834	-0.0229276450974166	-0.0932492403269223	-0.0429628233079893	0.108498345757038	-0.0444222755652996	0.0642694294883241	0.0172652815019457	-0.0416060229110699	0.00142017583235765	0	0	0	0	0	0	0	0	0	0	0	0	0	0	0	0	0	0	0	0	0	0	0	0	0	0	0	0	0
2211	Cuba	-1.64745665090543	0.999087530285606	0.838119406320799	1.61283401418969	-0.531623682235169	-0.294478894854341	-0.131659155475184	0.177381027609299	-0.115193038336089	0.126109281185657	-0.0409908953805437	-0.136823767812602	-0.0681737978785168	0.138020101798479	-0.0548193397797237	0.052908701602434	0.038674288431084	-0.0438413501407977	0.00504815545881989	0	0	0	0	0	0	0	0	0	0	0	0	0	0	0	0	0	0	0	0	0	0	0	0	0	0	0	0	0
2212	Cuba	-1.65595146901335	0.954983033007709	1.04090842455959	1.80004596590529	-0.39323374590252	-0.207567423443456	-0.141309251206149	0.171348032132999	-0.123689189621258	0.0905455002105576	-0.0509344950504535	-0.154588061244636	-0.0742586642519067	0.144758128422877	-0.0347628540902752	0.0172239380939139	-0.00282396657788029	-0.016429606808631	0.0101558967933564	0	0	0	0	0	0	0	0	0	0	0	0	0	0	0	0	0	0	0	0	0	0	0	0	0	0	0	0	0
2213	Cuba	-1.68039714822934	0.831602845848537	1.03681042076887	2.00400144298903	-0.175553817170821	-0.0697598207397249	-0.0892368194179041	0.0533548754030265	-0.114284993620596	0.00530859192532947	0.107242706635377	-0.183882943055994	-0.0603330825334659	0.168841378226567	-0.0448409174605479	0.0442587909283705	-0.0174250892500875	0.00451281192698147	-0.00894473535810391	0	0	0	0	0	0	0	0	0	0	0	0	0	0	0	0	0	0	0	0	0	0	0	0	0	0	0	0	0
2214	Cuba	-1.73929898611597	0.800976760581609	1.11466153626593	1.99683901481961	-0.0627988156341766	0.0348574882474912	-0.0839948580532759	0.0544379498852542	-0.0860576631786091	-0.035367842635741	0.0779971804770616	-0.206173838656622	-0.0725524645399174	0.152893136778389	-0.0429914056901534	0.0154154586908502	-0.00530989625641991	-0.0181270919569471	0.0218698589909368	0	0	0	0	0	0	0	0	0	0	0	0	0	0	0	0	0	0	0	0	0	0	0	0	0	0	0	0	0
2466	Cuba	-0.454561095132551	-0.390216710348493	2.22858170844814	1.14467460871309	-0.815823831516961	-0.780241762780678	0.171017579575932	0.0455227085384357	-0.0777755909617667	-0.253819069703552	0.112712871682378	-0.228032400204126	0.167314431857175	0.189169296362024	0.147212075418047	0.0257278317252026	0.0115331799729701	0.0069113040944071	0.0113258921016964	0	0	0	0	0	0	0	0	0	0	0	0	0	0	0	0	0	0	0	0	0	0	0	0	0	0	0	0	0
2467	Cuba	-0.489903299468648	-0.302466344745368	2.09537176314805	1.12835858016737	-0.862727802833675	-0.763430655546335	0.199257236338286	0.0144230020534317	-0.101464641198917	-0.23035887407426	0.183703166306235	-0.22397366391221	0.145763313165506	0.149223250232243	0.142458023079479	0.0262268496601178	-0.00420622421212422	-0.0153812654240655	-0.0153969637287628	0	0	0	0	0	0	0	0	0	0	0	0	0	0	0	0	0	0	0	0	0	0	0	0	0	0	0	0	0
2468	Cuba	-0.44302039913807	-0.0931443907823587	1.94286790813426	1.26822876426241	-0.977728769156651	-0.897263286705029	0.0111798252656351	0.161555493044299	-0.0616708307662496	-0.0901997003160778	0.000819899139510111	-0.0903686125870827	0.159824305721546	0.160516405022706	0.121180181051181	0.010888635609476	-0.0248687803583196	-0.0396981172788933	0.000589213859681042	0	0	0	0	0	0	0	0	0	0	0	0	0	0	0	0	0	0	0	0	0	0	0	0	0	0	0	0	0
2469	Cuba	-0.279255794189886	0.0294568084850597	1.65508219223007	1.21940634754674	-1.06010998458684	-0.938849705898454	0.0280031657804096	0.169752017096301	-0.0171206874860947	-0.0705214474418626	-0.0209719221153942	-0.113513732926266	0.135634293824309	0.122757187700118	0.05806975886234	0.0163975913730702	0.016536447092255	-0.0177656420908474	-0.0302931857555475	0	0	0	0	0	0	0	0	0	0	0	0	0	0	0	0	0	0	0	0	0	0	0	0	0	0	0	0	0
2470	Cuba	0.137995320512736	0.204171496260175	1.472475764731	1.1585203352779	-1.09738393659943	-0.943853229954018	0.00794869973080314	0.189961625372491	0.104140883663288	-0.053759484793067	-0.0482564842252696	-0.121711228005761	0.130842476394284	0.101928868344067	0.0162729733833164	0.0125711831712274	-0.0175757111828224	-0.0167440264781894	-0.00810417784363104	0	0	0	0	0	0	0	0	0	0	0	0	0	0	0	0	0	0	0	0	0	1	0	0	0	0	0	0	0
2471	Cuba	0.448338990392743	0.297793906709902	1.61434305789344	1.10694665016987	-1.10808478539111	-0.777930778234913	0.0793187153552684	0.122507782008602	0.113211057857567	-0.151617230050494	0.0489871653545274	-0.197718629951641	0.149557602460058	0.0652721801761958	-0.00892604471153135	-0.0163198935429028	-0.0343288374852565	-0.0109435833642043	-0.0198988008384116	0	0	0	0	0	0	0	0	0	0	0	0	0	0	0	0	0	0	0	0	0	0	0	0	0	0	0	0	0
2472	Cuba	1.14676626870894	0.456840730149395	1.99697140980508	1.08346448557111	-1.03336179007906	-0.685090316402775	0.0992220322064827	0.0820558043088882	0.144672161144391	-0.165566452859859	-0.00118999048841566	-0.199631196236968	0.170808008254393	0.0576775333093788	0.0453714224648236	-0.015418534193169	0.00978197413443956	0.0123337030850496	-0.00319766492656206	0	0	0	0	0	0	0	0	0	0	0	0	0	0	0	0	0	0	0	0	0	1	0	0	0	0	0	0	0
2473	Cuba	1.23978116776521	0.632681166400054	2.02228989121215	1.08874387661968	-1.03790457885703	-0.684403886284912	-0.0239205197610294	0.232833630886977	0.15717243291349	-0.102187733191672	-0.0685826103298228	-0.113261181043067	0.172431371866797	0.0694737187132146	0.0482397579234941	0.000716137749531609	-0.00824591791968483	-0.0368184019471059	-0.00261061853180462	0	0	0	0	0	0	0	0	0	0	0	0	0	0	0	0	0	0	0	0	0	1	0	0	0	0	0	0	0
2474	Cuba	2.15635173433948	0.961225866908751	1.9760721012823	1.26621837900655	-0.833883278387163	-0.744968683797675	0.0385244804234636	0.158087336766175	0.106686397952578	-0.0926159115375534	-0.091219309335194	-0.116263624517436	0.16612302245297	0.0664943762535116	0.0554354042607905	-0.00746007080540321	0.0173886859596169	0.00950280573924473	0.0146280122045361	0	0	0	0	0	0	0	0	0	0	0	0	0	0	0	0	0	0	0	0	0	1	0	0	0	0	0	0	0
2475	Cuba	2.72299692339681	1.29515452819582	2.05567053599137	1.51916176414845	-0.73569652670138	-0.794517554623812	0.0399588110081801	0.0435707020411394	0.0151928710891278	-0.0699178495968722	-0.0927225310663638	-0.0813605747060928	0.198562701171677	0.0857298033887016	0.0678211492010508	-0.0070412001784131	0.0485337834049197	-0.014139671701464	0.0312600404266665	0	0	0	0	0	0	0	0	0	0	0	0	0	0	0	0	0	0	0	0	0	1	0	0	0	0	0	0	0
2476	Cuba	1.75084985721766	1.19560875821733	1.77287841772793	1.40741242311974	-0.765161495497008	-0.663031134876297	-0.00536699434445599	0.121818385343638	0.0696796533963608	-0.0687454941433039	-0.00554361338309124	-0.0373104726127798	0.138562036301807	0.0723335917230529	0.0116419719270697	-0.00793172468055811	-0.0126449319567195	0.00758609846064955	0.0126753727218214	0	0	0	0	0	0	0	0	0	0	0	0	0	0	0	0	0	0	0	0	0	1	0	0	0	0	0	0	0
2477	Cuba	0.72019456715053	1.00861966371775	1.5597716187933	1.3311759623631	-0.943257928011603	-0.592101343545115	-0.106651538949351	0.1349501044091	0.173804963233108	-0.0546676869971271	0.0429618207932891	-0.0162904623493576	0.0912613329405486	0.0888906649359647	-0.0234621708941731	-0.00221286532026648	0.0478285731730676	0.000506657504617671	-0.00982860860203234	0	0	0	0	0	0	0	0	0	0	0	0	0	0	0	0	0	0	0	0	0	1	0	0	0	0	0	0	0
2478	Cuba	-0.147769750955468	0.825119211693643	1.5442742461212	1.31356423172575	-1.01930358708889	-0.485391859221581	-0.222702847735744	0.125850391443314	0.179738297893434	-0.0313473937871267	0.152449079642016	0.0639376341377027	0.0867951696562368	0.13680546842538	-0.0213624812474549	0.0612872364232133	0.0271905824357843	-0.00855299693550715	-0.00116540012437978	0	0	0	0	0	0	0	0	0	0	0	0	0	0	0	0	0	0	0	0	0	1	0	0	0	0	0	0	0
2479	Cuba	-0.250045244443412	0.674011167545466	1.70271740969722	1.03354464443657	-0.896965313370142	-0.433867553717299	-0.195484207862418	0.133385429315149	0.242573409985912	-0.0423548590497044	0.0863623880539719	0.0115701757127702	0.0823527610851733	0.126509367257006	0.000677610924566024	0.0110960637282747	0.0553943479171194	-0.00708685413017534	0.016587145299377	0	0	0	0	0	0	0	0	0	0	0	0	0	0	0	0	0	0	0	0	0	0	0	0	0	0	0	0	0
2480	Cuba	-0.315038109359204	0.684312963430536	2.02198302387982	0.86543186557506	-0.739576639764148	-0.331902802904446	-0.171242219511201	0.0969380841773909	0.276693481195657	-0.0461055847128437	0.0601624201484336	0.00498029176753999	0.107844697748851	0.114741285158192	0.0362852936095069	0.00728049365259307	0.0557569353636642	-0.00502542850590819	0.00859798836007298	0	0	0	0	0	0	0	0	0	0	0	0	0	0	0	0	0	0	0	0	0	0	0	0	0	0	0	0	0
2481	Cuba	-0.52924220634014	0.821061414607468	2.28754899810639	0.859570881142851	-0.616413743913496	-0.181103763511855	-0.200139610667829	0.0154505663058241	0.270615930001901	-0.0647613359578101	0.0719975365834687	0.0381757816408517	0.11344614392991	0.116668429888156	0.0878318326433487	0.0351316275458012	0.028607365813304	-0.00440235852125566	-0.0201183699506479	0	0	0	0	0	0	0	0	0	0	0	0	0	0	0	0	0	0	0	0	0	0	0	0	0	0	0	0	0
2482	Cuba	-0.624592921821035	1.16353675852563	2.33418446495109	0.632886001798869	-0.408912798060638	-0.077732717662306	-0.122441461614925	0.1462337061842	0.385113371456292	-0.0984706826489624	-0.0240291047594925	0.00770404465825969	0.0997741086883659	0.0551070436641198	0.0629754600476799	0.0357529845477869	-0.0226066831146146	-0.0209775995073285	0.00232006488850296	0	0	0	0	0	0	0	0	0	0	0	0	0	0	0	0	0	0	0	0	0	0	0	0	0	0	0	0	0
2483	Cuba	-0.655904499492758	1.41234546071395	2.3595203685615	0.39035609579368	-0.433881817195725	-0.175202474893525	-0.020689232608684	0.118461611546724	0.428176414851268	-0.0867652351669998	-0.0620995645130684	-0.0275568480755956	0.093294304525343	0.0292326847455981	0.0406728800311667	0.0313651110789968	0.0390828774525273	0.0292500973839883	-0.0250078853691363	0	0	0	0	0	0	0	0	0	0	0	0	0	0	0	0	0	0	0	0	0	0	0	0	0	0	0	0	0
2484	Cuba	-0.666971917819097	1.70162730227277	2.47151422947028	0.274784556003542	-0.459007573531615	-0.288109624007442	0.0942533708077957	0.127013624482399	0.341746525017402	-0.0477387647986699	-0.0408198617808479	-0.0112350385878261	0.0954881169627942	0.0226436194757687	0.0270584242269086	-0.00960719570063141	0.0399301906448936	0.0132139247610348	-0.00951010480830277	0	0	0	0	0	0	0	0	0	0	0	0	0	0	0	0	0	0	0	0	0	0	0	0	0	0	0	0	0
2485	Cuba	-0.665759515368741	1.93294625187332	2.48887707701576	0.377252897565474	-0.495529995539867	-0.310774707706638	0.124694180855275	0.103882077792795	0.233082571075133	-0.0284188836932806	0.0438264980757893	0.0605602218613736	0.0640734844440783	0.0315132780087738	0.0501363253246618	0.019775260709781	0.000396552832622399	0.0140444395707233	-0.0179262133194355	0	0	0	0	0	0	0	0	0	0	0	0	0	0	0	0	0	0	0	0	0	0	0	0	0	0	0	0	0
2486	Cuba	-0.724252089176895	2.03486581737535	2.33212628112583	0.244296440257876	-0.516967599259935	-0.345076243938397	0.12387390395308	0.155980928933941	0.315272862644134	-0.0675282193002917	0.0252413718474655	0.0461651374182733	0.0927699684633324	0.0288405686558901	0.00195197525492201	-0.00403620934047963	0.0472721107455476	0.0149114046649031	-0.01394692130774	0	0	0	0	0	0	0	0	0	0	0	0	0	0	0	0	0	0	0	0	0	0	0	0	0	0	0	0	0
2487	Cuba	-0.797548117372739	2.1918032068071	2.19263487703354	0.224226400421182	-0.45208377659802	-0.2600446318867	0.116507302087487	0.17901546633555	0.332139568711313	-0.0898018567226881	0.0474516096596092	0.0831450876156432	0.0587235316174662	0.0173400315629488	0.0280379331081544	0.0138844988009231	-0.000519099399656553	-0.00826328669180583	-0.0315409918303944	0	0	0	0	0	0	0	0	0	0	0	0	0	0	0	0	0	0	0	0	0	0	0	0	0	0	0	0	0
2488	Cuba	-0.931127067604634	2.23470675270522	2.05867172543008	-0.017361362901447	-0.222575052545648	-0.228370124705551	0.203096706648687	0.188764995404539	0.299823617782034	-0.0627278962093624	0.0451494721861791	0.0582660058316662	0.0356578732895702	-0.0072632691619556	-0.0164298940176524	0.0146606829100209	0.0245858525291265	0.0359422659331307	-0.0560662174962042	0	0	0	0	0	0	0	0	0	0	0	0	0	0	0	0	0	0	0	0	0	0	0	0	0	0	0	0	0
2489	Cuba	-1.00365001947599	2.23703551582044	2.09105291740689	-0.316147806056146	-0.0369939729312514	-0.108340384769331	0.159121773212323	0.154078922788205	0.388079801349323	-0.0481424458015156	-0.0286408183565269	0.029480868719283	0.0114601671780364	-0.00659658603597402	-0.00642398183912098	0.0235892454862496	0.0126758798018523	0.0313113107115341	-0.0117976404440231	0	0	0	0	0	0	0	0	0	0	0	0	0	0	0	0	0	0	0	0	0	0	0	0	0	0	0	0	0
2490	Cuba	-0.997034416952465	2.2802431814185	2.17220951638429	-0.502812095604575	0.0537273160777832	0.0219800525450292	0.113768819792921	0.091815259448784	0.357553292515724	-0.0170601936224434	0.0351861402367887	0.0661692049748368	0.0150149691748823	0.0206360902363442	0.00927835431459315	0.0765862676896006	0.0108838078266196	0.0239196573939871	-0.039758668791198	0	0	0	0	0	0	0	0	0	0	0	0	0	0	0	0	0	0	0	0	0	0	0	0	0	0	0	0	0
2491	Cuba	-1.05008211365285	2.21147420056193	2.20299682258544	-0.593055726618977	0.155759411124765	0.0983901005977135	0.122358240136327	0.082459948901699	0.296039209981029	0.028636173287094	0.043765122622214	0.0809735273935224	0.0230898829562138	0.00768697499646748	0.0141971297826424	0.0561550117936229	-0.0144861574493304	0.0222104884441483	-0.00022889377107338	0	0	0	0	0	0	0	0	0	0	0	0	0	0	0	0	0	0	0	0	0	0	0	0	0	0	0	0	0
2492	Cuba	-0.971759706708906	2.17105429640551	2.13347424898741	-0.629532475493467	0.167091646066432	0.179596589676998	0.194045009883218	0.000416247686127254	0.215012905111764	0.129277669912975	0.0496787155292559	0.0801144191881613	-0.129704550082989	-0.0352906117664025	0.116900754043449	0.0114576100736082	-0.00972401593162183	0.0429459438780958	-0.0115946060787593	0	0	0	0	0	0	0	0	0	0	0	0	0	0	0	0	0	0	0	0	0	1	1	0	0	0	0	0	0
2493	Cuba	-0.861235820682009	2.12116682349474	2.15124388322709	-0.726022552813041	0.112510246269162	0.084815639825181	0.245758961425041	0.117418208313742	0.285527970573357	0.126584723847427	-0.0314220989712229	-0.011645603868619	-0.0776465093151404	-0.0362307578765533	0.0767063811814903	-0.0146698027009002	-0.0422671041302484	0.0261363412042901	0.0132800393424612	0	0	0	0	0	0	0	0	0	0	0	0	0	0	0	0	0	0	0	0	0	0	0	0	0	0	0	0	0
2494	Cuba	-0.720926641716166	2.10604558951648	2.16574179883422	-0.724493266392688	-0.0311738259973525	0.00797206685056964	0.253489306517718	0.119040119352881	0.267658534815742	0.136627826334062	-0.0228858404804574	0.00378920086538831	-0.0941389873395624	-0.0286314356232544	0.118402066338797	-0.00737121740614565	-0.0536172746349779	-0.0191614647692031	0.0124852267269956	0	0	0	0	0	0	0	0	0	0	0	0	0	0	0	0	0	0	0	0	0	0	0	0	0	0	0	0	0
2495	Cuba	-0.563155333464972	2.10662812031063	2.15857432824664	-0.914517710828377	-0.199456488608618	-0.0352624194891587	0.300738972807937	0.205753318016941	0.289422413212777	0.105944047323791	0.00503403431370111	-0.0094437884529569	-0.0757664836506633	-0.0454869383975036	0.103419085605177	-0.0117368685582022	-0.0215316970398852	0.00637459780281118	-0.0186235478892653	0	0	0	0	0	0	0	0	0	0	0	0	0	0	0	0	0	0	0	0	0	0	0	0	0	0	0	0	0
2496	Cuba	-0.576017431903411	2.24928345525839	2.2578371087176	-0.837052076543765	-0.46729685863242	-0.195229723169727	0.270637460229948	0.158788190992003	0.185015158190516	0.113778896279043	0.111722074479869	0.046012189862794	0.0452220092246362	0.0188111386069681	0.0676709567549766	0.03169861788668	-0.0301840338200913	0.0303595511642133	-0.00820692830591647	0	0	0	0	0	0	0	0	0	0	0	0	0	0	0	0	0	0	0	0	0	0	0	0	0	0	0	0	0
2497	Cuba	-0.684640701170306	2.25603186057632	1.88684393322749	-0.857368987898835	-0.481437449557387	-0.510715138879832	0.401558492602153	0.156716612874797	0.190742119556199	0.159790921718356	0.0663973562939077	-0.0289987651290262	0.133468926581591	0.0816950272555968	0.109827422297012	0.00943392756518521	0.0148877982962192	0.0313646495517058	0.0157885092305161	0	0	0	0	0	0	0	0	0	0	0	0	0	0	0	0	0	0	0	0	0	0	0	0	0	0	0	0	0
2498	Cuba	-0.871735988240185	2.29345702846408	1.83231746676286	-0.866421863924834	-0.389212572612284	-0.488642720991904	0.429400392886692	0.198664964770152	0.195717882714289	0.111485292366254	0.0576925220180615	-0.0577735629770076	0.1661293755757	0.111748867262048	0.162592162989725	-0.0268435416837189	-0.0142144403156982	0.0348414073222304	0.0207594337843824	0	0	0	0	0	0	0	0	0	0	0	0	0	0	0	0	0	0	0	0	0	0	0	0	0	0	0	0	0
2499	Cuba	-0.938854775796091	2.31923411298318	1.82118293220151	-0.877621985757104	-0.422371665114753	-0.477405608465653	0.426205328431465	0.18509346546658	0.193600173436164	0.131032347646669	0.0465064437028564	-0.0310222228134631	0.163963867104491	0.0867785827938657	0.169300241472602	-0.0194130489934775	0.0199508874364659	-0.0129836192954081	0.013834649922791	0	0	0	0	0	0	0	0	0	0	0	0	0	0	0	0	0	0	0	0	0	0	0	0	0	0	0	0	0
2500	Cuba	-0.773106482872747	2.31134935335578	1.90710139928618	-0.83847912739981	-0.656633331625564	-0.489744248760074	0.348390922362321	0.123469474632173	0.280189047644989	0.128325687266608	0.0389852043115881	-0.0127893668414982	0.173569679553453	0.0362142318543426	0.0784878601744375	-0.0399650892134141	0.0274092997742887	0.0146216509311377	0.0045998617690062	0	0	0	0	0	0	0	0	0	0	0	0	0	0	0	0	0	0	0	0	0	1	0	0	0	0	0	0	0
2501	Cuba	-0.520114068082029	2.38574223772759	1.94201083655548	-0.817189079444085	-0.630995952610581	-0.366447107046866	0.411401944778276	0.0754720532245462	0.244674244080091	0.195651073356808	-0.0108263527811361	0.023376331384268	-0.0153693948201022	-0.115472218729902	0.0731388318779564	-0.080649351639796	0.00484432207338553	0.0190283380823936	-0.0106164528866695	0	0	0	0	0	0	0	0	0	0	0	0	0	0	0	0	0	0	0	0	0	0	0	0	0	0	0	0	0
2502	Cuba	-0.474442016987261	2.2377234728937	2.24021018250607	-0.975202522231707	-0.506393896734285	-0.0316968277264984	0.244508324251214	0.0668099701799314	0.356553540770563	0.156035737980807	-0.0284409397559107	0.0198841404894	0.0299511751038378	-0.0996248249966663	0.103837393414964	-0.065897821843169	-0.0161150552892993	0.0122224353990061	0.0147481628915766	0	0	0	0	0	0	0	0	0	0	0	0	0	0	0	0	0	0	0	0	0	0	0	0	0	0	0	0	0
2503	Cuba	-0.422434199810836	2.03128350959806	2.41267483492463	-1.02584906130642	-0.465177335678174	0.19048110894592	0.143179744219203	0.0411944704275451	0.403352022881507	0.109509272702592	-0.0803453613018778	0.0217364848543025	0.065069357294881	-0.135042192488244	0.151313274703269	-0.065167135830547	0.00964132260807254	0.0080299981532571	0.0234873861093632	0	0	0	0	0	0	0	0	0	0	0	0	0	0	0	0	0	0	0	0	0	0	0	0	0	0	0	0	0
2504	Cuba	-0.42707213797893	1.78182775055254	2.32729080324597	-0.970159868493425	-0.368761802804558	0.341056564774543	0.258084275466984	-0.0344867527223428	0.380758438584512	-0.0281327638665013	0.018359942477748	-0.105488717825527	0.0998038514937363	-0.173977023339343	0.116321154089342	-0.033017070589483	0.00224863561301033	-0.0147578542977015	0.00550394449014381	0	0	0	0	0	0	0	0	0	0	0	0	0	0	0	0	0	0	0	0	0	0	0	0	0	0	0	0	0
2505	Cuba	-0.391317639252155	1.88842213925795	2.06463367539628	-0.841114327269464	-0.219357878619851	0.143370008870947	0.127346478136248	0.0363599061819873	0.357194559008677	0.0949917816646277	-0.107470832522934	-0.0021918833790322	0.0392065133039482	-0.10601724110328	0.132639465904243	0.00408367654808175	-0.0152931682533587	0.000741100783119603	0.00539324479326713	0	0	0	0	0	0	0	0	0	0	0	0	0	0	0	0	0	0	0	0	0	0	0	0	0	0	0	0	0
2506	Cuba	-0.520030738271868	1.83211460721327	1.95822392759577	-0.63942989132519	-0.155138685826428	0.120658093845607	0.104614006442319	0.0191325722051235	0.206938138146225	0.0700214673585799	-0.0411787673406422	0.00462994607728201	-0.0259971316068929	-0.0534442113810179	0.119380039042497	0.0197042297767766	-0.0194492665625562	0.0201232982557485	-0.0244780592019081	0	0	0	0	0	0	0	0	0	0	0	0	0	0	0	0	0	0	0	0	0	0	0	0	0	0	0	0	0
2507	Cuba	-0.602268976558351	1.77846192444253	1.82666838500611	-0.518403655813001	-0.183180067815549	0.0651339009508987	0.0948085552347086	0.0231507399451528	0.218887707203703	0.0646807755270719	-0.0891585333466331	-0.0287866946370963	-0.0550908011179887	-0.0622907261930844	0.0890128372697294	0.00910633243407873	-0.0125554300114269	0.0435943619375543	-0.00681578293372417	0	0	0	0	0	0	0	0	0	0	0	0	0	0	0	0	0	0	0	0	0	0	0	0	0	0	0	0	0
2508	Cuba	-0.429688313042225	1.82246358119321	1.61299898327212	-0.360952070581108	-0.16394652892822	-0.00962393868508263	0.100712691826834	0.0317010803879182	0.195970952123558	0.110858020237886	-0.100395575525693	-0.025139519084663	-0.08397601732841	-0.061874948012725	0.0580252679858331	0.0150021055151956	-0.00193742413782614	-0.00548866669288283	0.00392418197269074	0	0	0	0	0	0	0	0	0	0	0	0	0	0	0	0	0	0	0	0	0	0	0	0	0	0	0	0	0
2509	Cuba	-0.610575701740803	1.8228185039357	1.50848195163236	-0.091229769909856	-0.13099600824465	-0.0273231543617654	0.0882840878616623	0.037283016970343	0.115686831915321	0.114712016626046	-0.0886320213294063	-0.0103563068310688	-0.0701475691187951	-0.0611143665226212	0.0202180759110508	0.0318210376248315	-0.00434008234327751	0.0159044502470524	0.0203518895118126	0	0	0	0	0	0	0	0	0	0	0	0	0	0	0	0	0	0	0	0	0	0	0	0	0	0	0	0	0
2510	Cuba	-0.952808351418986	1.73711632397024	1.37137882309741	0.084203169301636	-0.195936594709346	-0.0244807056714145	0.0532604971350395	-0.0275666335764959	0.0367265880886552	0.139626995732257	-0.0401176847353764	0.021136725905917	-0.0960795491770431	-0.0495271551939469	0.0348260441579256	0.0510056629147737	-0.0209084466053456	-0.00949812048621651	-0.024605680687603	0	0	0	0	0	0	0	0	0	0	0	0	0	0	0	0	0	0	0	0	0	0	0	0	0	0	0	0	0
2511	Cuba	-1.0755724560506	1.64540090133298	1.27578091649228	0.188974531104604	-0.239224291665119	-0.165205925788627	0.0858362044582725	-0.00589924279322836	0.0337259401747047	0.153666138362729	-0.0704655073434995	0.015634469027645	-0.10179158595064	-0.0635641820961511	-0.00170955767785352	0.0356990139255572	-0.0158354256452071	-0.0299095672275951	-0.00333982588160568	0	0	0	0	0	0	0	0	0	0	0	0	0	0	0	0	0	0	0	0	0	0	0	0	0	0	0	0	0
2512	Cuba	-1.17706198593028	1.47037939994155	1.23551243632746	0.261164093284412	-0.372225821562547	-0.345783529830572	0.104179756952157	-0.037287491894493	0.019427396422884	0.124415099438855	-0.0764769341402253	0.00596814822377256	-0.0742815776400534	-0.0658266543214331	-0.0347748733536873	0.059038470472822	0.0292401164756658	0.0177043610790558	-0.0266898878585916	0	0	0	0	0	0	0	0	0	0	0	0	0	0	0	0	0	0	0	0	0	0	0	0	0	0	0	0	0
2513	Cuba	-1.20556100559464	1.40929238572718	1.19144973772385	0.550974466678821	-0.522215529585519	-0.316628441410748	-0.00908928655386726	0.0363989605015207	-0.0245546056925342	0.0735624642221919	-0.0593523711251653	-0.00529007881885232	-0.0568379593814262	-0.0135916066240871	-0.0489797150294969	0.0546654518232656	0.0169481168444714	0.0148992300455953	0.0165411405789305	0	0	0	0	0	0	0	0	0	0	0	0	0	0	0	0	0	0	0	0	0	0	0	0	0	0	0	0	0
2514	Cuba	-0.912927610216545	1.34635173421486	1.19379450718278	0.89188311906386	-0.581699219840301	-0.256338867936623	-0.136103626833321	0.0177108122681868	0.00579827281536676	0.0269898119116446	-0.0336419706019681	-0.0198165818369158	-0.101944763144846	0.0382257238918284	-0.0506458075631127	0.0625812146687272	0.00994465586111792	0.0117641208395152	-0.0143180620312226	0	0	0	0	0	0	0	0	0	0	0	0	0	0	0	0	0	0	0	0	0	0	0	0	0	0	0	0	0
2515	Cuba	-1.2252303490111	1.22263870890122	0.982974698589626	1.02429687302567	-0.661163314123183	-0.28771959438192	-0.168966430221237	0.106349027287851	0.0336285317016011	0.0392999530688753	-0.0512783917689178	-0.0729355442677417	-0.104344017088106	0.0760119278520629	-0.0766636066021084	0.0404878446310423	0.0169610168054015	-0.013703994410486	0.00852911052335355	0	0	0	0	0	0	0	0	0	0	0	0	0	0	0	0	0	0	0	0	0	0	0	0	0	0	0	0	0
2516	Cuba	-1.45904434873337	1.11517802310398	0.969359909537051	1.30402314303853	-0.581858798276846	-0.278919474242865	-0.13821945540552	0.115057206174234	0.0146430689721518	0.0652624611904565	-0.037686250691903	-0.0934831917442887	-0.100405534163044	0.0862688073939102	-0.0661212090763077	0.0341889610560605	0.020584942161207	-0.0134278788005851	-0.0254630178595569	0	0	0	0	0	0	0	0	0	0	0	0	0	0	0	0	0	0	0	0	0	0	0	0	0	0	0	0	0
2517	Cuba	-1.49675987564553	1.10165661656863	1.03688513140581	1.55667953518676	-0.485842666063045	-0.271486263076253	-0.111390650236539	0.168038624149624	-0.0645517764976108	0.102180127552969	-0.0625535375626121	-0.132195612412296	-0.0979638888987036	0.108581595603786	-0.0586770876739138	0.0256260203734917	-0.0179167330260809	-0.013338126818682	0.0231952079967187	0	0	0	0	0	0	0	0	0	0	0	0	0	0	0	0	0	0	0	0	0	0	0	0	0	0	0	0	0
2518	Cuba	-1.48418569405644	0.961555941739686	1.0614473040999	1.67698243187175	-0.30851311475324	-0.260469588377123	-0.0871119951008374	0.179895137911787	-0.0211495076109888	0.112964605188767	-0.124062954872719	-0.186890005042778	-0.0911347444064722	0.107407660682815	-0.0594753996852703	0.0311976543460545	0.0172656765537376	-0.0154201381033933	0.0127055186289481	0	0	0	0	0	0	0	0	0	0	0	0	0	0	0	0	0	0	0	0	0	0	0	0	0	0	0	0	0
2519	Cuba	-1.61352964891622	0.806623501354919	1.19430517426242	1.77733894957849	-0.155385194394501	-0.108639542747521	-0.03240751586739	0.0901312552089358	-0.0826239427069659	0.00192999878747625	0.0199247106053211	-0.242833434474037	-0.0724757986126556	0.123982291068548	-0.0641768033634452	-0.0186017411158339	-0.0150072827818327	-0.0114723889503441	0.0187274064426539	0	0	0	0	0	0	0	0	0	0	0	0	0	0	0	0	0	0	0	0	0	0	0	0	0	0	0	0	0
2520	Cuba	-1.6945257089941	0.73470222749317	1.27950143552527	1.9522049510385	0.19604794314817	0.103322518903713	-0.0591147905671345	0.0907579584575685	-0.113806831745833	-0.0393168344449506	0.0644316923930365	-0.193850326920821	-0.0803717832783781	0.149042959130998	-0.0407076207564316	-0.0011597127949092	0.0192356556023539	0.00431365589670962	0.00340062063977127	0	0	0	0	0	0	0	0	0	0	0	0	0	0	0	0	0	0	0	0	0	0	0	0	0	0	0	0	0
2521	Cuba	-1.72965342675528	0.64998439935689	1.28548455426776	2.00172511764061	0.334638032334275	0.123159463582379	-0.0407881043517065	0.071527960322454	-0.0457232930770998	-0.0872661314830137	0.0345163192815142	-0.229766161795633	-0.0407952001313007	0.137833034055308	-0.0713495570309651	0.0129582681410387	-0.0420293964079603	0.00843798298823903	0.00403048918490794	0	0	0	0	0	0	0	0	0	0	0	0	0	0	0	0	0	0	0	0	0	0	0	0	0	0	0	0	0
2522	Cuba	-1.7961531198127	0.682253633236816	1.30711330411412	1.93328762423487	0.363461664296824	0.181601482810059	-0.0548718556321975	0.0837694422131322	-0.0984474542623154	-0.0772296891955828	0.0270189209157485	-0.183263184910308	-0.0474507187301959	0.127960066901773	-0.0601999195361623	0.00689055512910259	-0.00724509176685045	-0.0166347749749981	-0.0240453567978136	0	0	0	0	0	0	0	0	0	0	0	0	0	0	0	0	0	0	0	0	0	0	0	0	0	0	0	0	0
2526	Cuba	-2.45558261040794	0.964359895352489	0.696349382284179	2.06952742564577	0.214854933152123	0.0298909099920974	-0.00314317901618494	0.00721803696866787	-0.1638409318334	-0.0270145189728548	-0.0674715604810927	-0.1160597625027	0.00990173238955062	0.0268777182813462	-0.15496052523688	0.00886537275082113	0.0142128831541882	-0.0137030971607224	0.0207309299081611	0	0	0	0	0	0	0	0	0	0	0	0	0	0	0	0	0	0	0	0	0	0	0	0	0	0	0	0	0
2771	Cuba	-0.547093530390316	-0.142759834229261	2.37494902413806	1.0230921902647	-0.591619758137647	-0.621831026125067	0.220055218263013	0.009302492038574	-0.0374236735993636	-0.300250663835901	0.127919976943857	-0.201846343094931	0.144940322949687	0.180120185558614	0.1065725761102	0.00564240498638709	0.0372360946809048	0.00895520712642255	-0.000623188965905149	0	0	0	0	0	0	0	0	0	0	0	0	0	0	0	0	0	0	0	0	0	0	0	0	0	0	0	0	0
2772	Cuba	-0.383886778350988	-0.254971583879214	2.37079592931536	1.04407389304308	-0.624772393493227	-0.692676265251342	0.207773723774582	0.0119702755113847	-0.0760609914439718	-0.260182754310613	0.127605895834875	-0.205957665846539	0.154520878696786	0.171275355413456	0.154324499113821	-0.00937304149410683	0.00671047594780875	-0.0125863655332692	-0.0179192207077807	0	0	0	0	0	0	0	0	0	0	0	0	0	0	0	0	0	0	0	0	0	0	0	0	0	0	0	0	0
2773	Cuba	0.040223568461516	-0.263328278419715	2.51515787975409	1.0428074631887	-0.629809007011502	-0.74663519604301	0.24758823191396	-0.000262457904501377	-0.161798607680871	-0.247685680346537	0.117660198425548	-0.231596603769645	0.199028209384233	0.165590215378473	0.198055462842387	-0.00805760626819185	0.0175601519563441	-0.0118575652982481	-0.00881323089398938	0	0	0	0	0	0	0	0	0	0	0	0	0	0	0	0	0	0	0	0	0	0	0	0	0	0	0	0	0
2774	Cuba	0.259651332913761	0.0670212262492892	2.24779414158684	1.03427894832873	-0.678551076914458	-0.855296794339418	0.138352966520647	0.179843453138592	-0.0902255171271286	-0.11400847626141	-0.0702184854190866	-0.143457280275162	0.181629489289965	0.131105259199417	0.15560035241951	0.0113113015623646	0.00685570056590102	-0.0139434739361457	-0.00959222082548958	0	0	0	0	0	0	0	0	0	0	0	0	0	0	0	0	0	0	0	0	0	0	0	0	0	0	0	0	0
2775	Cuba	1.26506037596053	0.425204155266586	2.20139622017975	1.25351733406831	-0.625026277870542	-0.928167400790042	0.162283432125164	0.105904388950107	-0.0981318336099504	-0.105238051635887	-0.108553880829613	-0.155060813193615	0.196283920792175	0.114909752821046	0.131394822395213	0.00294889207472174	0.00751205706508281	-0.0103927089206583	-0.0198254473166726	0	0	0	0	0	0	0	0	0	0	0	0	0	0	0	0	0	0	0	0	0	1	0	0	0	0	0	0	0
2776	Cuba	0.964711165002227	0.552123495749016	2.04673504911574	1.20515585330362	-0.739178443909469	-0.787483574562261	0.0566392478109879	0.124471854356158	-0.013270068130536	-0.10644113764565	-0.0674150846668637	-0.105348116184777	0.165979713230775	0.105030113663922	0.0991910924332707	-0.00474633004619001	-0.0170371090563016	0.00975623467873024	0.0183294994446851	0	0	0	0	0	0	0	0	0	0	0	0	0	0	0	0	0	0	0	0	0	1	0	0	0	0	0	0	0
2777	Cuba	1.44964497449781	0.713525417550048	2.04251245090041	1.10126652368928	-0.6777498920916	-0.737658226822552	0.0511210134971824	0.132309161052154	0.109672990235221	-0.109609361920706	-0.11644472946218	-0.114323926920499	0.18163855815189	0.0698740925243664	0.0770795773037755	-0.0123945901599201	-0.0007963561850147	0.0102047642089807	0.0320946785213388	0	0	0	0	0	0	0	0	0	0	0	0	0	0	0	0	0	0	0	0	0	0	0	0	0	0	0	0	0
2778	Cuba	1.46618012611645	0.883938128855073	2.07562331311259	1.08751160450908	-0.675646856180127	-0.653044359487602	0.0275906195799173	0.158256153643463	0.16655914608219	-0.118977822824639	-0.126890401159347	-0.0942222929891093	0.199370667199932	0.0368054815692079	0.0444093280675897	-0.00436175917090428	-0.0251494206854207	-0.033412169475083	0.0122740991918499	0	0	0	0	0	0	0	0	0	0	0	0	0	0	0	0	0	0	0	0	0	0	0	0	0	0	0	0	0
2779	Cuba	0.793595088848521	0.939213453884006	1.94204845873398	0.97398051409254	-0.718863007717002	-0.52248099522536	-0.00919583144069099	0.160080511132384	0.224662988491565	-0.116407074139065	-0.0718498937467314	-0.0472363604358149	0.153900086110487	0.00208820978922216	-0.000225458568721492	-0.0269878636653023	-0.0116934982519932	0.011931852549739	0.00164563322734929	0	0	0	0	0	0	0	0	0	0	0	0	0	0	0	0	0	0	0	0	0	1	0	0	0	0	0	0	0
2780	Cuba	0.0694652733539839	1.0886384358465	1.76696271714332	1.03918585239057	-0.70273594607084	-0.411899554255876	-0.0593828057756253	0.10550477884295	0.217989878803005	-0.0760356221389052	0.0223203674040257	0.0859502038632776	0.126497397022917	-0.0363761662947539	-0.0391783881515239	0.0106732868788089	-0.00497383919604921	0.00697741565525234	-0.00491901255707376	0	0	0	0	0	0	0	0	0	0	0	0	0	0	0	0	0	0	0	0	0	1	0	0	0	0	0	0	0
2781	Cuba	-0.145538590976995	1.27380557485693	1.55618372674773	1.10721060007119	-0.701050453400353	-0.367802716276298	-0.026501666144792	0.0579016880329805	0.264175985601415	0.00779673869605959	-0.0235150112610904	0.0888866869834809	-0.0103686343818291	-0.0815100604400976	0.0050729586247107	-0.0312485352279163	0.0221951275580459	-0.0174192004386967	0.00656910466291074	0	0	0	0	0	0	0	0	0	0	0	0	0	0	0	0	0	0	0	0	0	1	0	0	0	0	0	0	0
2782	Cuba	-0.514845405614248	1.37113595026187	1.32335293572479	1.11770388351532	-0.634475064527264	-0.28312460828091	-0.0170265844346198	0.0969378174272004	0.27051064492555	0.0335325845413094	0.0151984802309649	0.056795149394997	-0.0261371476702288	-0.0531609773002563	-0.00804132442829801	-0.0441756805544746	0.0173486425918599	0.00321635558457739	-0.0250642897667457	0	0	0	0	0	0	0	0	0	0	0	0	0	0	0	0	0	0	0	0	0	0	0	0	0	0	0	0	0
2783	Cuba	-0.645797489744988	1.30640900086179	1.2561066220381	1.09528932493965	-0.652093173970043	-0.242108285445922	-0.0437259719815603	0.124740010831629	0.248795921615535	0.0413515037832918	0.036355744361048	0.0554234037868058	-0.0756365990608109	-0.0270964004794492	0.0176305332855874	-0.0463089897495349	0.0220502830262191	-0.00129056084181977	-0.00700528507058279	0	0	0	0	0	0	0	0	0	0	0	0	0	0	0	0	0	0	0	0	0	0	0	0	0	0	0	0	0
2784	Cuba	-0.667547740149999	1.19118441200066	1.40726608410256	1.02579908140479	-0.67100599791314	-0.231463078637813	-0.0652750439036647	0.120141285461701	0.259539546429066	-0.0024826974272066	0.0446330538976328	0.0561091565195542	-0.0893035575515697	-0.0221647900186974	0.0215652788805898	-0.026631205965873	0.0223712799942154	0.0447781742156226	-0.0095798439012123	0	0	0	0	0	0	0	0	0	0	0	0	0	0	0	0	0	0	0	0	0	0	0	0	0	0	0	0	0
2785	Cuba	-0.704243442511433	1.07878484001708	1.68580962514982	0.906893900248578	-0.63913329941036	-0.28740361902852	-0.155961933853642	0.134344655705144	0.300062299531721	-0.0583482725831583	0.0549784835798589	0.0599241663709713	0.104621349487364	0.0512871104021297	-0.0539402675909818	0.0496351608765985	0.0292214268717583	-0.00383733405996582	-0.00423857281659498	0	0	0	0	0	0	0	0	0	0	0	0	0	0	0	0	0	0	0	0	0	0	0	0	0	0	0	0	0
2786	Cuba	-0.680636953780754	1.02605089652389	1.94920887271399	0.777605197173457	-0.555864400101468	-0.214310034723501	-0.135849442737489	0.0921855591046659	0.316176105680083	-0.0620880833964032	0.0547653638591797	0.0499905970482532	0.108779122452808	0.0523904390424761	-0.00882597472446645	-0.0134047404053315	0.0310922716309409	0.000279228782798592	-0.0057657715299434	0	0	0	0	0	0	0	0	0	0	0	0	0	0	0	0	0	0	0	0	0	0	0	0	0	0	0	0	0
2787	Cuba	-0.662057315795976	1.0257432065318	2.11647472338849	0.684053787700167	-0.47248599649768	-0.167679022289158	-0.13270286076352	0.0792346476868397	0.315851480830503	-0.0574160013438785	0.0313566089240092	0.0505500892251523	0.0995858400085347	0.0566975577836338	0.0333502589424098	0.0401590260851969	0.036732146371334	-0.00353015976002972	-0.000159950358702433	0	0	0	0	0	0	0	0	0	0	0	0	0	0	0	0	0	0	0	0	0	0	0	0	0	0	0	0	0
2788	Cuba	-0.80922534564647	1.3972988519489	2.26813610030498	0.510269318295885	-0.327235138242054	-0.12491444743781	-0.0535887207856951	0.030811873382737	0.334217549449529	-0.0614332298624763	0.0111044171692008	0.0657755208784259	0.0942294601172039	0.0271310149488072	0.0553648321275341	0.0431680285121892	0.0021277731387379	0.0033242162140923	-0.0255169593208073	0	0	0	0	0	0	0	0	0	0	0	0	0	0	0	0	0	0	0	0	0	0	0	0	0	0	0	0	0
2790	Cuba	-0.841285273642452	1.80327613901916	2.2468980336942	0.276257729161316	-0.381032066937492	-0.269045920470672	0.0904670778230758	0.0767509275042041	0.34440447279716	-0.0448909611033884	0.00290846987507967	0.044003360321936	0.0894472366048601	0.00608619519833542	0.00607149913474818	-0.0107553811767984	0.0457490681688845	0.0348640946148447	-0.0203576419289123	0	0	0	0	0	0	0	0	0	0	0	0	0	0	0	0	0	0	0	0	0	0	0	0	0	0	0	0	0
2795	Cuba	-1.06823714543956	2.3079046525511	2.02765248351164	-0.362175627274626	-0.0745782218959327	-0.116138817568636	0.153218402351959	0.132347391840817	0.362838190906785	-0.0182003786292616	-0.0197337517122976	0.0544904153082081	0.00773194883489975	-0.00889938405491417	-0.000452854985545703	0.0623801805380977	0.00562840116276861	0.0281444043238797	0.000303674652821351	0	0	0	0	0	0	0	0	0	0	0	0	0	0	0	0	0	0	0	0	0	0	0	0	0	0	0	0	0
2796	Cuba	-1.06351976993557	2.32079125704434	2.05510918596025	-0.388582833201898	-0.039219675751089	-0.076220999765055	0.165538052558355	0.174300132556663	0.327866145911578	-0.0175748559519009	-0.0105295129523734	0.0602531125674646	0.00634439356949285	-0.0160081395259201	-0.00545724366853412	0.0686137588748785	0.00587100510793741	0.0269981644302526	0.0088105595292385	0	0	0	0	0	0	0	0	0	0	0	0	0	0	0	0	0	0	0	0	0	0	0	0	0	0	0	0	0
2799	Cuba	-0.907754365148844	2.20902308351735	2.10760828396829	-0.776750070864137	0.0334564586976284	0.0771787329358792	0.236387661723952	0.105743649773949	0.270651876622006	0.113247219457139	0.00734484519159281	0.058535880163698	-0.0859205260252137	-0.0570214893105623	0.0851796515731673	0.00464008437476748	-0.0134508882151612	0.0243086521093206	0.0203769384197594	0	0	0	0	0	0	0	0	0	0	0	0	0	0	0	0	0	0	0	0	0	0	0	0	0	0	0	0	0
2800	Cuba	-0.930384294717526	2.17768649645879	2.16097413170976	-0.79915088591336	-0.0956712718206406	-0.0205918584956902	0.188778397403254	0.127108595366797	0.303756432977433	0.0618793075989562	0.058428097613551	0.0691522924047979	0.0606358360420471	-0.0110827124503765	0.016222306187762	0.0140006622764895	-0.0241644645458519	0.0277389663247466	0.0137328149626434	0	0	0	0	0	0	0	0	0	0	0	0	0	0	0	0	0	0	0	0	0	0	0	0	0	0	0	0	0
2801	Cuba	-0.739743251484514	2.26442159103932	2.10689722403995	-0.938168642141714	-0.198402497223203	-0.119227297167565	0.280888554490898	0.194257132045094	0.34494860241196	0.0787243272237041	0.0449296936043269	0.0235655664998962	0.0661995664095049	-0.0253671113071062	0.00629125348270587	0.00306821800825161	-0.0356915066047086	0.0104174974148131	-0.0268083852964651	0	0	0	0	0	0	0	0	0	0	0	0	0	0	0	0	0	0	0	0	0	0	0	0	0	0	0	0	0
2802	Cuba	-0.843241387284509	2.35375989797426	2.04470771901813	-0.81977664590478	-0.417684185909024	-0.310237416715361	0.344662682331636	0.109257301470206	0.141422829227865	0.153154328226837	0.121246515477058	0.0663978476033606	0.0771158195874282	0.0042960645740247	0.0421645975720531	-0.00895312608534767	-0.0284510265587871	0.0343966012124466	-0.00138943700378556	0	0	0	0	0	0	0	0	0	0	0	0	0	0	0	0	0	0	0	0	0	1	0	0	0	0	0	0	0
2803	Cuba	-0.852398388004102	2.39723594436216	1.9138546137311	-0.907670036297064	-0.470634792644282	-0.44256589976091	0.371484230671867	0.159808483119937	0.2490793786534	0.155203433642305	0.0476349380402511	0.00788030173659854	0.135067273778501	0.0368158791075874	0.0615932441272769	0.000778976876493712	-0.00734069018583036	0.0111267756082342	0.0343431686447138	0	0	0	0	0	0	0	0	0	0	0	0	0	0	0	0	0	0	0	0	0	1	0	0	0	0	0	0	0
2804	Cuba	-0.956068366027459	2.40887118388878	1.84228413259748	-0.926466741542631	-0.441211165315144	-0.444078733814821	0.403465707430285	0.136659969734949	0.240720652504762	0.15568776799169	0.0708729181637503	0.0096737714919542	0.1547554544933	0.0545987296688228	0.116853518640759	-0.0362470334652282	-0.000617399272397307	-0.0103203454627519	0.00921901559449614	0	0	0	0	0	0	0	0	0	0	0	0	0	0	0	0	0	0	0	0	0	0	0	0	0	0	0	0	0
2805	Cuba	-0.970707061743451	2.4030707608924	1.82457528097363	-0.929381447259909	-0.501353652545382	-0.458259175739318	0.363912727595247	0.0870508745749929	0.259486908767115	0.160113300484533	0.0662513796989166	0.017060631779422	0.147589522375985	0.0689246585872992	0.132839498085595	-0.00962352061737789	0.0398786081877486	-0.0145441125181683	0.00459082328150859	0	0	0	0	0	0	0	0	0	0	0	0	0	0	0	0	0	0	0	0	0	0	0	0	0	0	0	0	0
2806	Cuba	-0.907007148723344	2.40554008785139	1.87977653905325	-0.927675531355242	-0.447152466558185	-0.431380778751597	0.41224216614114	0.101940555789012	0.242288067211934	0.166592617230928	0.0570661825145477	0.0236129190122482	0.173801198333407	-3.92630015800532e-05	0.0701988715414991	-0.0125077821869381	-0.00451322963740131	0.0371918017330475	0.000581160843316596	0	0	0	0	0	0	0	0	0	0	0	0	0	0	0	0	0	0	0	0	0	0	0	0	0	0	0	0	0
2807	Cuba	-0.840696845116943	2.40686132954494	1.95161213761537	-0.966607313546635	-0.47197332705814	-0.424687856541973	0.411608882093814	0.0418713561804313	0.2049229248547	0.196669738205232	0.0556863982664259	0.0527690464506724	0.196520371293339	-0.0534298918413294	0.00580177699016236	-0.031061550757014	0.0253628985520013	0.0387588122048916	-0.00549676512605783	0	0	0	0	0	0	0	0	0	0	0	0	0	0	0	0	0	0	0	0	0	0	0	0	0	0	0	0	0
2808	Cuba	-0.771325096438585	2.3293825584713	2.25189177432166	-1.07956990089609	-0.361439927214848	-0.185720121090378	0.300215427722533	0.00374966252826845	0.300581808993094	0.15428497661117	-0.034462083858872	0.0649461387800078	0.210062519000791	-0.107883426603191	0.0248929597745595	-0.0182590733392006	-0.00639313659026967	0.0148874871874274	0.0279040008262108	0	0	0	0	0	0	0	0	0	0	0	0	0	0	0	0	0	0	0	0	0	0	0	0	0	0	0	0	0
2809	Cuba	-0.532458694239405	2.1626619643994	2.37579296834281	-1.31934713482816	-0.204288507648098	0.17233886569196	0.258796650838752	0.00361011420719758	0.44829087463528	0.139256465520373	-0.108379020828748	0.0623114331230616	0.0722276723122825	-0.195884160651852	0.157270301682919	-0.0402937409829456	-0.0032160108761827	0.0328341735710197	0.0367831795917152	0	0	0	0	0	0	0	0	0	0	0	0	0	0	0	0	0	0	0	0	0	0	0	0	0	0	0	0	0
2810	Cuba	-0.486773308615603	2.00872518854687	2.40592325684455	-1.10180936069167	-0.218218781389108	0.259263023138847	0.185357074476496	-0.0465524585095354	0.388331284450252	0.135615586538382	-0.0948317140370794	0.0966478865968347	0.126703666336023	-0.201399197832968	0.187403274880939	-0.0123265082660286	0.00995125083525437	0.0278270448909746	0.0367429263963305	0	0	0	0	0	0	0	0	0	0	0	0	0	0	0	0	0	0	0	0	0	0	0	0	0	0	0	0	0
2811	Cuba	-0.464444858594413	1.91691958152819	2.20825997434365	-0.991587539118804	-0.189200363846196	0.21807002495446	0.155030371986856	-0.0169199802340833	0.362769664710672	0.120247010238302	-0.0915297594160394	0.0550125278567383	0.0530932867838386	-0.151553670911181	0.176701391702419	-0.0130595953850908	-0.0193220745417001	0.00255984561074013	0.0178071975834318	0	0	0	0	0	0	0	0	0	0	0	0	0	0	0	0	0	0	0	0	0	0	0	0	0	0	0	0	0
2812	Cuba	-0.499739742104389	1.91060258597385	2.08172588395538	-0.897708223308029	-0.154354746207205	0.149234632349368	0.159795476049294	0.0301298215683757	0.317877803253407	0.0819366563326652	-0.0934184246217709	0.0166099523267652	0.00305014108681828	-0.125895937623846	0.120309112743645	-0.0517529942865909	-0.0204589900555705	0.00494944917181994	0.0106236700139254	0	0	0	0	0	0	0	0	0	0	0	0	0	0	0	0	0	0	0	0	0	0	0	0	0	0	0	0	0
2813	Cuba	-0.447017346446087	1.90288839389269	1.97745060207026	-0.629837511113008	-0.117873391880142	0.0787255794588371	0.11943704898533	-0.0107159592072787	0.2199012263153	0.0829863838305867	-0.0550526594277747	0.0351703826611171	-0.0539118134811733	-0.0754827136635758	0.107808039646064	-0.0199409915012179	-0.0212004097602149	0.000155781930104708	0.00996379844793237	0	0	0	0	0	0	0	0	0	0	0	0	0	0	0	0	0	0	0	0	0	0	0	0	0	0	0	0	0
2814	Cuba	-0.491090705256402	1.90543099238447	1.80966622597704	-0.508262507002717	-0.106110262052079	0.0757890785501546	0.133056108503075	0.0253074739230298	0.191117313361424	0.0708062636715875	-0.0941753149631992	-0.00613973238352872	-0.114186731755854	-0.0980187923969967	0.0777611819642167	0.0062193270934471	-0.0188204248701976	0.0448794017010878	-0.00534704919086056	0	0	0	0	0	0	0	0	0	0	0	0	0	0	0	0	0	0	0	0	0	0	0	0	0	0	0	0	0
2815	Cuba	-0.528799607276909	1.81568724645084	1.57675138333585	-0.341627568479199	-0.0562973115610954	0.0542883590299491	0.118676630510801	0.059660543251015	0.206116300865577	0.0732953678885701	-0.0918282121295098	-0.0167776698261422	-0.117928068019469	-0.092936967790472	0.0383879497258755	0.0199785755197135	0.00190014212605845	0.0184346537559915	-0.0339615347707922	0	0	0	0	0	0	0	0	0	0	0	0	0	0	0	0	0	0	0	0	0	0	0	0	0	0	0	0	0
2816	Cuba	-0.776802006379022	1.82772071866185	1.39432915075117	-0.0418075290893614	-0.0376166072603546	0.0449302094813041	0.0736248131199695	0.0235670618266773	0.1899475080082	0.107993733310185	-0.0855560208919562	-0.000246653810826614	-0.0929020072575859	-0.0778740605783506	0.0142220507759233	0.0111156255278467	0.0014320425764113	-0.00673580191131898	-0.0188088780895219	0	0	0	0	0	0	0	0	0	0	0	0	0	0	0	0	0	0	0	0	0	0	0	0	0	0	0	0	0
2817	Cuba	-0.980212809145993	1.78682395600012	1.40132191906067	0.108835557347732	-0.0526348842593835	0.0242764048143591	0.0744962859017108	-0.0112213765873487	0.093773164474349	0.116286912723491	-0.0406534685135388	0.0369771385578087	-0.0976749126984709	-0.0724668282889645	0.0210313354241813	0.0222047847702809	-0.0130658524597231	-0.00672456648658811	-0.0305750620213785	0	0	0	0	0	0	0	0	0	0	0	0	0	0	0	0	0	0	0	0	0	0	0	0	0	0	0	0	0
2818	Cuba	-0.913745898880604	1.57942585246912	1.57337654600067	0.126096759072928	-0.161305739172649	-0.148907735598219	0.0543149250158768	-0.069877660748564	0.102744225105255	0.0711998250989192	-0.0848422446372827	0.0235389687130099	-0.12790887518501	-0.0617075963645605	0.011349608457465	0.045441991916952	0.0308838898933912	0.0171607249297051	-0.0235086914557383	0	0	0	0	0	0	0	0	0	0	0	0	0	0	0	0	0	0	0	0	0	0	0	0	0	0	0	0	0
2819	Cuba	-0.75245828968664	1.51054478806771	1.6417609352676	0.35903503908618	-0.26027706451501	-0.115083960100922	-0.0297401721485226	-0.0665826897841337	0.0483422262016015	0.0386403491331443	-0.0404668479797674	0.0197491925929257	-0.165391609175287	-0.0126395314469382	0.0185534391079	0.0219806546929853	0.0170809257945915	0.0389707504898029	-0.00747534533607333	0	0	0	0	0	0	0	0	0	0	0	0	0	0	0	0	0	0	0	0	0	0	0	0	0	0	0	0	0
2820	Cuba	-0.595153499086548	1.45010805321997	1.56503328517425	0.57605632350797	-0.372147150189455	-0.112671683538223	-0.152392264830868	0.00156286684092578	0.16697575348005	-0.0178343234723119	-0.0986774875861858	-0.0569825174700639	-0.178127934583691	0.030328919013566	-0.0385630933377701	0.033663635438952	0.0138825269150912	0.0143894892667509	-0.0149256611131142	0	0	0	0	0	0	0	0	0	0	0	0	0	0	0	0	0	0	0	0	0	0	0	0	0	0	0	0	0
2821	Cuba	-0.297205878120568	1.52139456121762	1.48714464224307	0.932507468788899	-0.356341673373188	-0.0870241401847233	-0.191395267318997	-0.0193900289259477	0.147080096196843	-0.00241351638809012	-0.0858571974762991	-0.0144973620222423	-0.19319359659301	0.018053366658059	-0.0368544981967469	0.0195402781762257	0.0154181693821381	-0.0100487169578707	0.00519349737398683	0	0	0	0	0	0	0	0	0	0	0	0	0	0	0	0	0	0	0	0	0	0	0	0	0	0	0	0	0
2822	Cuba	-0.867146952608984	1.31237645968929	1.34903152804035	1.17609434756869	-0.388932071952968	-0.124079222443121	-0.200765820386791	0.0802913935299912	0.0841678273980591	-0.0600433134913877	-0.0351305262218596	-0.0118973486214388	-0.202393136002288	0.043249894577448	-0.0622589557001796	0.0216118377471987	-0.0338844731699418	-0.00767019213597697	-0.0164214515478248	0	0	0	0	0	0	0	0	0	0	0	0	0	0	0	0	0	0	0	0	0	0	0	0	0	0	0	0	0
2823	Cuba	-1.2269478244287	1.10588077364939	1.30202751198601	1.39928221282162	-0.323857592456907	-0.159852783206509	-0.17403774308017	0.104715397926204	-0.0298808109506651	-0.00680995449586417	-0.0016249384472221	-0.0445360727856803	-0.140797070392481	0.0984271111213877	-0.0563120749910524	0.0361511431495593	-0.0170629864353429	-0.0124006344059477	-0.0205101411217031	0	0	0	0	0	0	0	0	0	0	0	0	0	0	0	0	0	0	0	0	0	0	0	0	0	0	0	0	0
2824	Cuba	-1.34209916738214	0.997127046028622	1.30069798845497	1.54754431880448	-0.161598901549736	-0.212926957165867	-0.0581388889961943	0.182009004225294	-0.0593285046156102	0.0756108503847165	-0.0898506285121119	-0.153002525616779	-0.0875888529035668	0.0935112212696815	-0.079757409721787	0.00747534882303601	0.0110661068612645	-0.034315491346749	-0.0108736640520763	0	0	0	0	0	0	0	0	0	0	0	0	0	0	0	0	0	0	0	0	0	0	0	0	0	0	0	0	0
2825	Cuba	-1.47818312641972	0.757845705946888	1.3762574978864	1.63383983847482	-0.0487199908902449	-0.0431558110611289	-0.0142287431292271	0.0425299125386136	-0.130061866155733	-0.00235175645972596	0.0731509777134468	-0.233661620398625	-0.116902812335784	0.138632333028544	-0.0350365636909585	0.00872645815210543	-0.0091155408778346	-0.0384696865670444	0.0157593840243198	0	0	0	0	0	0	0	0	0	0	0	0	0	0	0	0	0	0	0	0	0	0	0	0	0	0	0	0	0
2826	Cuba	-1.50296894268597	0.679793098833843	1.54856849554306	1.83139074661662	0.193811362175431	0.0740529470510193	-0.0582297479486559	0.0348174254061645	-0.110375683144084	-0.0503257646728762	0.0709424671428155	-0.221706776735995	-0.0874004441114667	0.162223918533853	-0.0341660550028301	0.0317292808286366	-0.0327154147089484	-0.0395898603141149	0.00488456442301011	0	0	0	0	0	0	0	0	0	0	0	0	0	0	0	0	0	0	0	0	0	0	0	0	0	0	0	0	0
2827	Cuba	-1.62423739106411	0.654351267450135	1.46962364274277	1.93704670882634	0.396128051122586	0.162265597814426	-0.0482779231385852	0.0871641049240744	-0.0519688125366989	-0.0715871735590188	0.0017254779908954	-0.223085369674345	-0.0799400641730002	0.12772754604972	-0.0351135003253681	0.00160913399968564	-0.0448999186530791	0.00903353967328472	0.000700372606395698	0	0	0	0	0	0	0	0	0	0	0	0	0	0	0	0	0	0	0	0	0	0	0	0	0	0	0	0	0
2828	Cuba	-1.77549931147526	0.720531097371794	1.46273562043065	2.08025956631833	0.409191607939627	0.197063112870938	-0.0929220899715446	0.0168577702992031	-0.117422249089763	-0.0625268685238789	0.0362343550015247	-0.137923610265744	-0.0438846260763882	0.136507195485883	-0.0444076741914115	0.0304180004902382	-0.0182346036765538	-0.0409927979158901	-0.00697737548138088	0	0	0	0	0	0	0	0	0	0	0	0	0	0	0	0	0	0	0	0	0	0	0	0	0	0	0	0	0
2829	Cuba	-1.90576205322004	0.713950974899638	1.23077113175661	1.92332476927034	0.447126894926503	0.179414261568765	-0.0162220395941253	0.00192757915059638	-0.0841762024854978	-0.0700763644441233	0.00813719422601578	-0.153755422527015	-0.0457679444118297	0.0856065855209581	-0.0890454448708066	0.0186906256184054	-0.0361785539401197	0.00766005536695455	0.0260217487526379	0	0	0	0	0	0	0	0	0	0	0	0	0	0	0	0	0	0	0	0	0	0	0	0	0	0	0	0	0
2830	Cuba	-2.184770544312	0.890505741065922	1.0278711894957	1.98421338969492	0.301204357554177	0.111674845371934	0.0179715523173978	-0.00062617317047909	-0.120678847262178	-0.0601589304945835	-0.0611966752790177	-0.146129703685354	-0.0277940906518379	0.02737646644142	-0.151591396534642	0.0270974176640072	-0.0291112820309928	-0.0113401438689852	0.016897127135027	0	0	0	0	0	0	0	0	0	0	0	0	0	0	0	0	0	0	0	0	0	0	0	0	0	0	0	0	0
2831	Cuba	-2.35959657905737	0.869092796358187	0.858029221449254	2.0004270548718	0.213279062738291	0.0634302179154853	-0.00169397739067823	-0.0290651677673457	-0.163562614198443	-0.0545845676473038	-0.0414636798533378	-0.128361612854358	-0.00493092373806253	0.0348243103472047	-0.164010043023091	0.00904437690263765	0.0132308624071516	-0.0134435063226346	0.0242724735436816	0	0	0	0	0	0	0	0	0	0	0	0	0	0	0	0	0	0	0	0	0	1	0	0	0	0	0	0	0
2832	Cuba	-2.40381216984448	1.06452438983385	0.643864203647832	2.06974466608198	0.153725605933092	0.0235626351052203	0.0332171783992886	-0.00402788549961625	-0.167313926517266	-0.0210317621847791	-0.0355062419873202	-0.122824269094446	-0.0207839940634963	0.0278915363123409	-0.160599919485849	0.0429376903954333	-0.00165931800400856	-0.0144010891652438	0.0170543522212822	0	0	0	0	0	0	0	0	0	0	0	0	0	0	0	0	0	0	0	0	0	1	0	0	0	0	0	0	0
2833	Cuba	-2.55762243148309	1.10851594941388	0.537533240856655	2.0241700523752	0.0978730312415765	0.0166436380150702	0.0322933117411232	-0.0208029090723868	-0.210440480758409	-0.0116868534095688	-0.00868990203389375	-0.11213640218182	0.0198987905844177	0.0195235583763941	-0.165287092006508	0.0440050564335727	-0.0134759236275958	-0.0365214482899038	-0.010980645642094	0	0	0	0	0	0	0	0	0	0	0	0	0	0	0	0	0	0	0	0	0	1	0	0	0	0	0	0	0
2836	Cuba	-2.79705052884119	1.37446652856532	0.0423218271713827	1.97032406937374	-0.00835340160115444	-0.0591114768240595	0.000483898838315511	0.0395092066699908	-0.119959147596304	-0.00488877423376744	-0.0453790246116992	-0.107543635463796	-0.0155117098860224	0.0148884361223531	-0.0983219515093899	0.0168918571938426	0.0398956705062173	-0.0174641342741243	0.0394475132803719	0	0	0	0	0	0	0	0	0	0	0	0	0	0	0	0	0	0	0	0	0	1	0	0	0	0	0	0	0
2837	Cuba	-2.87494215577448	1.38061567029435	0.0794187141571869	2.03731274587022	-0.0295905561872779	-0.0106141646767874	-0.0412935349976521	-0.0327652640064692	-0.225293678903654	-0.00739649125018908	0.0464272150711036	-0.0578881338194005	-0.0231886564259677	0.0464882028384295	-0.0455759347189546	0.0473560704196137	0.0251994975028647	0.00186932589217762	0.0155468930216175	0	0	0	0	0	0	0	0	0	0	0	0	0	0	0	0	0	0	0	0	0	1	0	0	0	0	0	0	0
3075	Cuba	-0.528143876344662	-0.0647975709131932	2.16711311151483	1.08413947291732	-0.329142173109252	-0.519674362194774	0.15905246107068	-0.0271896337389912	0.0603993807577442	-0.323912514750157	0.106446252601727	-0.104562710702191	0.0711461729994296	0.196887608586718	0.098274071428884	0.00119124972303698	-0.0225318425996293	-0.0380314266181835	-0.0292622125935141	0	0	0	0	0	0	0	0	0	0	0	0	0	0	0	0	0	0	0	0	0	0	0	0	0	0	0	0	0
3076	Cuba	-0.554189101046606	-0.0299677659475273	2.319251553561	0.991871985036467	-0.415715618478808	-0.518468299610786	0.210084806015756	-0.0197778224265238	0.00751806068570263	-0.320121865602827	0.139134574610954	-0.139267579161243	0.109613179636862	0.173152343137573	0.0885141554444464	-0.00214012559855823	-0.00019622340788106	-0.0132859014101159	-0.0114266940291558	0	0	0	0	0	0	0	0	0	0	0	0	0	0	0	0	0	0	0	0	0	0	0	0	0	0	0	0	0
3077	Cuba	-0.371253481289376	-0.0264314068518699	2.40542353571807	1.00273740621028	-0.486831201843581	-0.578595947328584	0.205335969537833	-0.0759277721114242	0.00672909780235673	-0.300091051845761	0.12058638901292	-0.17290289953247	0.112567345583314	0.178406836484315	0.1203412730289	0.0173122504917523	0.0367655896764834	-0.0146402237657008	-0.030737944125835	0	0	0	0	0	0	0	0	0	0	0	0	0	0	0	0	0	0	0	0	0	0	0	0	0	0	0	0	0
3078	Cuba	0.251723302846191	0.0180278254436154	2.64300627433175	1.00645581688785	-0.402376143557492	-0.626555343321979	0.286846715456701	-0.0697531577394951	-0.0986548257650761	-0.30383757131251	0.0963053096795031	-0.223880003394718	0.179971776102668	0.156089137664608	0.165379029017811	-0.0156318452218945	0.00896552091845879	-0.00792265453567372	-0.0232076868497556	0	0	0	0	0	0	0	0	0	0	0	0	0	0	0	0	0	0	0	0	0	0	0	0	0	0	0	0	0
3079	Cuba	0.709824037162004	0.0157037166978234	2.76083306559379	1.0115405098497	-0.342184609159733	-0.691308544688028	0.281651375758528	-0.0590015698411977	-0.174842302138463	-0.283845769396875	0.0843866315933404	-0.231285181018794	0.22901532847645	0.161655854652924	0.211114057453443	-0.0396091786189826	-0.0113215217879524	-0.00646661710553822	0.00536059658812058	0	0	0	0	0	0	0	0	0	0	0	0	0	0	0	0	0	0	0	0	0	0	0	0	0	0	0	0	0
3080	Cuba	0.860725633833315	0.309811509256977	2.55058659239896	1.09036633136283	-0.388892448381575	-0.755740811736949	0.148405270930755	0.052880333485368	-0.210748905702306	-0.13684878888061	-0.00647040796563149	-0.0785630640174228	0.200269084380784	0.158255897859922	0.217094131748916	0.0170502188615156	0.01267074869037	0.00785212536509608	-0.0193947780342186	0	0	0	0	0	0	0	0	0	0	0	0	0	0	0	0	0	0	0	0	0	0	0	0	0	0	0	0	0
3081	Cuba	1.25131549121899	0.609783406493204	2.27558480574129	1.1530587189407	-0.397105040861303	-0.837424982832351	0.157829437427211	0.0635964257476135	-0.0921490420754542	-0.127816339424444	-0.0962801014320848	-0.121464419335639	0.212504878120805	0.112461825479105	0.110152722611124	-0.0413396444544459	0.0113949387474275	-0.00858807257200664	-0.00243890697246802	0	0	0	0	0	0	0	0	0	0	0	0	0	0	0	0	0	0	0	0	0	1	0	0	0	0	0	0	0
3082	Cuba	0.657264653411293	0.764399933420923	2.01508688222653	1.14530685912843	-0.53410275967956	-0.625513400335027	0.0202021661952512	0.103118733465248	0.092370285235097	-0.141205116261857	-0.0811399997723793	-0.059928037280739	0.15173752638485	0.0618805185268651	0.0634205588647478	-0.00698042900527593	-0.0241910350515765	0.0106130946459326	0.0103502480884586	0	0	0	0	0	0	0	0	0	0	0	0	0	0	0	0	0	0	0	0	0	1	0	0	0	0	0	0	0
3083	Cuba	0.170217242807446	0.882787158519532	1.72568707655576	0.959639363543804	-0.617552064102268	-0.502558695804952	-0.0600887238232077	0.149402132347937	0.272254280734143	-0.137846296906221	-0.0884449114626709	-0.0203977976838323	0.122012870804824	0.0130546478656538	-0.0025661700127958	-0.0282944724339453	0.00152973594414483	-0.0377402881239699	0.0127650568263478	0	0	0	0	0	0	0	0	0	0	0	0	0	0	0	0	0	0	0	0	0	1	0	0	0	0	0	0	0
3084	Cuba	-0.261141723448337	0.978929538991383	1.65585307827098	0.92331249353278	-0.5921838487732	-0.406140695631969	-0.0859029105403804	0.168163651148905	0.384030655370693	-0.157443940460769	-0.0886404766895574	-0.0103939979481567	0.147380881242735	-0.0307899778922764	-0.0772130180576204	-0.00356430282692699	-0.0616747675367829	0.0124237107035744	-0.0112409635117827	0	0	0	0	0	0	0	0	0	0	0	0	0	0	0	0	0	0	0	0	0	0	0	0	0	0	0	0	0
3085	Cuba	-0.380701142169555	1.12213263695496	1.63581764600674	0.872361915053192	-0.561121071672096	-0.361948824219998	-0.0811717512135388	0.152444817792744	0.374444533789379	-0.124735808700329	-0.0661201772393226	0.0559407153852851	0.132833491735245	-0.0663115243146599	-0.097901527011222	-0.00557537809890638	0.00719604419101659	-0.037037033323267	-0.0123523021027194	0	0	0	0	0	0	0	0	0	0	0	0	0	0	0	0	0	0	0	0	0	1	0	0	0	0	0	0	0
3086	Cuba	-0.532120098522571	1.43684665567461	1.63673496411223	0.941953803272693	-0.515732128759058	-0.229922677789237	-0.013766115181041	0.0481679086749702	0.293910464862723	-0.0424352122227977	-0.0523288389520087	0.136927507234117	-0.00208918576707499	-0.15500342810476	-0.0194110565405852	-0.0338038860915283	-0.0344186538379051	-0.0112172625418296	0.00239347092215572	0	0	0	0	0	0	0	0	0	0	0	0	0	0	0	0	0	0	0	0	0	0	0	0	0	0	0	0	0
3087	Cuba	-0.853990273359693	1.67517718647764	1.44350167836197	0.928570544426381	-0.394459930653218	-0.170090314604154	0.0517361588925247	0.0690141276406518	0.265313827694648	0.028198211165179	-0.0279775222672931	0.12911680256176	-0.0345685513727983	-0.155516372025292	-0.0310870694651344	-0.0256359208787699	6.22911431304917e-05	0.0302291882356425	0.00354653632202804	0	0	0	0	0	0	0	0	0	0	0	0	0	0	0	0	0	0	0	0	0	1	0	0	0	0	0	0	0
3088	Cuba	-1.21035265135756	1.92903615431872	1.24035568625655	1.13512424325916	-0.300013433918007	-0.0549431135331694	0.0330650885831577	0.141108453046112	0.175627430876053	0.0872835185623346	0.0269401783594422	0.110762387715607	-0.0217282782332564	-0.0794159214884648	-0.0279833538322507	0.00176913864983287	0.0205921225163524	-0.0250472542757582	-0.00933688374011791	0	0	0	0	0	0	0	0	0	0	0	0	0	0	0	0	0	0	0	0	0	0	0	0	0	0	0	0	0
3089	Cuba	-1.19771567212745	1.76356795930529	1.28886439817169	1.13047779230146	-0.350142528670294	-0.0532983112910428	0.0112786208382001	0.128108437284513	0.205591017309247	0.0626291309547756	0.0343558077226693	0.0905304589587219	-0.0481476321076441	-0.0661052766764461	-0.00534316658593834	-0.0185121352118834	-0.012941494257572	0.0231500433966903	-0.00586379926249247	0	0	0	0	0	0	0	0	0	0	0	0	0	0	0	0	0	0	0	0	0	0	0	0	0	0	0	0	0
3090	Cuba	-1.03850746768596	1.47060395744515	1.37933169733514	0.929539062925737	-0.393201594317768	-0.0817410789478819	0.00023198959142845	0.154724242971209	0.24673381379419	0.00918852269545885	0.0134865555699698	0.089091258102923	-0.0717212919979726	-0.0873269502688702	0.00116127000113345	-0.0428873849715671	0.0147083582968672	0.00110706789279507	-0.0100478447858774	0	0	0	0	0	0	0	0	0	0	0	0	0	0	0	0	0	0	0	0	0	0	0	0	0	0	0	0	0
3091	Cuba	-0.97381270637942	1.26699619083656	1.67318505218956	1.01005404036472	-0.442521083548632	-0.169895403545413	-0.145443491436398	0.0718701232693845	0.253601610253712	-0.0591401805631891	0.11032566267645	0.147040866508102	0.0878924862310641	0.017165024369264	-0.0531958289008358	0.00900562235680094	0.0155635818070245	-0.00137566038049789	-0.00694466648802383	0	0	0	0	0	0	0	0	0	0	0	0	0	0	0	0	0	0	0	0	0	0	0	0	0	0	0	0	0
3092	Cuba	-0.812620049698871	1.19791387640433	1.80185221257977	0.794855527761949	-0.45203969026665	-0.195715511914	-0.114754427871043	0.0950856425885016	0.325113424355004	-0.0629954843605162	0.0640673465878142	0.0810715206458779	0.098483549696903	0.0271138446699474	-0.0420395505625461	0.0121405713661739	0.0230092762584802	-0.0225621185595861	-0.0403421337246305	0	0	0	0	0	0	0	0	0	0	0	0	0	0	0	0	0	0	0	0	0	0	0	0	0	0	0	0	0
3094	Cuba	-0.840408310844573	1.40425092062167	2.25893532538306	0.540705088198126	-0.355621363099898	-0.140240288109865	-0.0530346828407946	0.0492145215100843	0.341731792759109	-0.0835349445438816	-0.000943248557315438	0.0550613691980284	0.133785706609379	0.0130862724374516	0.0192838229857507	0.0430155734477981	-0.00470046068609507	0.00629150143432206	-0.0419573137691555	0	0	0	0	0	0	0	0	0	0	0	0	0	0	0	0	0	0	0	0	0	0	0	0	0	0	0	0	0
3096	Cuba	-0.959236933125634	1.85764577283491	2.29405792441222	0.397223130811475	-0.428965808189374	-0.243640446249156	0.0472000487954979	0.0256329985714519	0.281717256550694	-0.0447746010932358	0.037902843531559	0.10011183006145	0.129106432673485	0.00685542117222765	0.0143094292132304	0.0100860671190595	0.0201906263355684	-0.0109348188743571	-0.0360162428512456	0	0	0	0	0	0	0	0	0	0	0	0	0	0	0	0	0	0	0	0	0	0	0	0	0	0	0	0	0
3097	Cuba	-1.01936948804627	1.82831624379005	2.07021756276687	0.263992598220003	-0.350568625551155	-0.255279145231145	0.0915385266318226	0.0444002557033907	0.31207824405179	-0.0400433369246063	0.0115777258220951	0.0945546427338744	0.0817346378043046	-0.0253198848140309	0.0159856179202054	0.0115231512872939	0.0511501424801809	0.00950360711012434	-0.0341136228092086	0	0	0	0	0	0	0	0	0	0	0	0	0	0	0	0	0	0	0	0	0	0	0	0	0	0	0	0	0
3098	Cuba	-1.17154418007706	2.06513754099376	1.98286475268987	0.20089023491878	-0.330015989933931	-0.258187623702993	0.138370601713051	0.115726176931536	0.269410111099195	-0.0596104626566479	0.0491819730591238	0.116237730560033	0.105738883296914	-0.0299786834803102	-0.0141628588204577	0.00625626874288369	-0.0150904044729234	0.0147660551018972	-0.0285355562016396	0	0	0	0	0	0	0	0	0	0	0	0	0	0	0	0	0	0	0	0	0	0	0	0	0	0	0	0	0
3099	Cuba	-1.1482611802555	2.08628675381805	1.95972258803676	0.185905800569103	-0.289729559822169	-0.252943275788479	0.124205102914292	0.118041782579444	0.277389250173397	-0.0634610007230463	0.0977721905207281	0.133494373637859	0.108636173389353	0.0066142165803724	-0.0115731931875759	-0.0346865405466802	-0.00799982338751577	0.0142837107315177	-0.0082729353091391	0	0	0	0	0	0	0	0	0	0	0	0	0	0	0	0	0	0	0	0	0	0	0	0	0	0	0	0	0
3107	Cuba	-0.974527896651559	2.36331645146021	1.86185926450043	-0.856542193989274	-0.216398041183795	-0.25801025323466	0.341143250875212	0.224574658666091	0.287419941474782	0.0985737601036766	0.0320619538820012	0.0329375565553113	0.0822527678014577	-0.0385134884079232	-0.0323427712020538	-0.0268664906443269	-0.0386616818702489	-0.00924655600839137	0.00560188696766939	0	0	0	0	0	0	0	0	0	0	0	0	0	0	0	0	0	0	0	0	0	1	0	0	0	0	0	0	0
3108	Cuba	-0.970709467733042	2.36134488349923	1.74107929701529	-0.917331290999177	-0.281833078793036	-0.325458828765923	0.38271097690954	0.149204903023261	0.22627830307864	0.142455552874573	0.11276021021622	0.0667118011585134	0.0726802346977346	-0.013965582382081	0.0216236369982913	-0.0336615276036444	-0.0403195293498148	-0.00991676078054511	-0.0325410615880329	0	0	0	0	0	0	0	0	0	0	0	0	0	0	0	0	0	0	0	0	0	0	0	0	0	0	0	0	0
3109	Cuba	-1.02076139084645	2.43035777345406	1.82456705880979	-0.778009915300837	-0.39374779650184	-0.36391542458067	0.320605092868235	0.0872247883860069	0.195094384917656	0.158315361550375	0.148682262567033	0.108970260795659	0.123210146423614	0.0472486534889385	0.0778225427351598	-0.0121725043217502	-0.0117104014709576	-0.0148180564975494	0.0213126256962474	0	0	0	0	0	0	0	0	0	0	0	0	0	0	0	0	0	0	0	0	0	0	0	0	0	0	0	0	0
3110	Cuba	-1.07794461366708	2.41453647284317	1.75808699748701	-0.924471496391954	-0.433059458915059	-0.399179807660384	0.370528303625287	0.133260242284239	0.260630826552061	0.127599047686776	0.102899412915868	0.0360682979896763	0.170325930224217	0.0380468545371105	0.0658606215684928	-0.0606752774238489	-0.000283031120323286	0.0368539857399737	0.0154571639276513	0	0	0	0	0	0	0	0	0	0	0	0	0	0	0	0	0	0	0	0	0	0	0	0	0	0	0	0	0
3111	Cuba	-1.11209007987105	2.45248906335279	1.76065798326381	-0.947171790913339	-0.447839763558613	-0.398269554732941	0.368423861097824	0.100486581727442	0.247083760826284	0.146628971547476	0.0918983334208135	0.0484664607790288	0.171535063680678	0.02615584429866	0.0692633419549876	-0.0296838673854088	0.0375389807644244	0.0335255715189095	0.0107120558945844	0	0	0	0	0	0	0	0	0	0	0	0	0	0	0	0	0	0	0	0	0	1	0	0	0	0	0	0	0
3112	Cuba	-1.08947993471063	2.44606094710937	1.8007041999309	-0.977647195516236	-0.425802787637297	-0.406395092184871	0.377199949388843	0.0580970288732919	0.234727311642113	0.178438915295472	0.0857567839368773	0.064861176020992	0.182653344513869	0.0021777868615423	0.0469470599689649	-0.0239061542519163	0.0375861089558831	0.0336766501331889	0.0153150206996925	0	0	0	0	0	0	0	0	0	0	0	0	0	0	0	0	0	0	0	0	0	1	0	0	0	0	0	0	0
3113	Cuba	-1.04985086362518	2.39874178369522	1.86583844202955	-1.0039530623001	-0.382582611423598	-0.410568577815488	0.385918626006446	0.00927272914169612	0.225721360992497	0.197765783329811	0.0435256198379482	0.0702938757858181	0.200324772580436	-0.04159741967063	0.0250253791714479	-0.00297691149787416	0.000330984073674826	0.0358628885328542	0.0184628776228933	0	0	0	0	0	0	0	0	0	0	0	0	0	0	0	0	0	0	0	0	0	1	0	0	0	0	0	0	0
3114	Cuba	-0.928812945255014	2.3414974449558	2.13550560005184	-1.17442785160997	-0.195945134581392	-0.181625909855881	0.368372325986574	-0.0341925056365017	0.220098584533571	0.196175466911229	0.0322950672320846	0.0731383746370106	0.205836802579056	-0.0740019539574367	0.0653945620938151	-0.00242939880268938	-0.0274419918991148	0.0579047720291547	0.00938328400526665	0	0	0	0	0	0	0	0	0	0	0	0	0	0	0	0	0	0	0	0	0	0	0	0	0	0	0	0	0
3115	Cuba	-0.867959640068574	2.29185380935277	2.52714401813272	-1.37369909023787	-0.0330760702924428	0.118498779431728	0.284012344964961	-0.0660712339804684	0.311857893156274	0.153658602612608	0.0181357203403086	0.0859521476493965	0.280972760999271	-0.0922018962675277	0.107048228468445	0.00962889014880817	-0.0202420692310488	0.0327246089339946	-0.020965148396337	0	0	0	0	0	0	0	0	0	0	0	0	0	0	0	0	0	0	0	0	0	0	0	0	0	0	0	0	0
3116	Cuba	-0.784172186965332	2.0617677093501	2.39020782506095	-1.38726631346284	-0.0791074236740805	0.122139507083736	0.215106588847587	-0.0265417259879904	0.444426131337682	0.0932613332301769	-0.0751448974459149	0.0587270175689337	0.272165126712331	-0.139630218983278	0.0690420186608708	0.0301328182558676	0.0167985762984789	0.0302810925977644	-0.0156901422969708	0	0	0	0	0	0	0	0	0	0	0	0	0	0	0	0	0	0	0	0	0	0	0	0	0	0	0	0	0
3117	Cuba	-0.708571371567006	2.00646502997763	2.28047244320422	-1.17245920858065	-0.153573785285013	0.18816758581607	0.177076801332139	-0.0912544705776333	0.319732877497211	0.10143987823744	-0.0411998304644258	0.10223617552161	0.0636383078907443	-0.149770533387705	0.162414921209433	-0.004187601535763	0.00383869680171463	0.0269201408824947	-0.0120643133566418	0	0	0	0	0	0	0	0	0	0	0	0	0	0	0	0	0	0	0	0	0	0	0	0	0	0	0	0	0
3118	Cuba	-0.52737921635333	1.93181955617434	2.22095870500043	-1.0239820499203	-0.0846181707287368	0.152529423837247	0.181590212873481	-0.0137789350008241	0.280116388108837	0.0543948758654249	-0.0616050920703974	0.0463918285176483	-0.0446929747750202	-0.125556058865049	0.134436443861997	-0.0326144163299683	0.0136426950645982	0.0270563664861458	-0.020086816873865	0	0	0	0	0	0	0	0	0	0	0	0	0	0	0	0	0	0	0	0	0	0	0	0	0	0	0	0	0
3119	Cuba	-0.389437452994647	1.86186321805805	2.05924356962148	-0.889160416082424	-0.0661597710758297	0.06313246269013	0.172255149948244	0.0254442853599659	0.247982108490707	0.0388835533379006	-0.0597925994313475	0.0271571652150336	-0.088528368278805	-0.0999434692254488	0.0946749897532043	-0.0391326930827666	-0.0130226277609341	0.0269107772116214	-0.00458862685939	0	0	0	0	0	0	0	0	0	0	0	0	0	0	0	0	0	0	0	0	0	0	0	0	0	0	0	0	0
3120	Cuba	-0.590586548153603	1.78764070679425	2.01145054473662	-0.635924253038737	-0.0602412423430906	-0.0173126298690529	0.0551887569638175	0.0541306818596362	0.224446024962999	-0.0186711035979488	0.00715012238076831	0.0416673312396992	0.087744943867597	-0.0150068519779708	-0.0446811469933909	0.0376166845869789	-0.0143216774951633	0.0230016242969658	-0.0182150211616149	0	0	0	0	0	0	0	0	0	0	0	0	0	0	0	0	0	0	0	0	0	0	0	0	0	0	0	0	0
3121	Cuba	-0.64180714519709	1.77340271212467	1.89674826780664	-0.362578712791488	-0.0317979800654157	5.84026393783688e-05	-0.0073796971931761	0.0135762302640897	0.190899449700492	0.015697184306622	0.0115277737556409	0.0928177785423686	0.0462936036402049	-0.00950915225414636	-0.0267884832862942	0.0812515748087289	-0.0073423794839333	-0.00759104691798488	0.0162026250715405	0	0	0	0	0	0	0	0	0	0	0	0	0	0	0	0	0	0	0	0	0	0	0	0	0	0	0	0	0
3122	Cuba	-0.72894666137077	1.78148112060855	1.81137232355678	-0.250339674740206	0.0580052529278219	0.0632445682847241	-0.0109626813436197	0.116574156483001	0.230782578216257	-0.0271785049886226	-0.0138262028827888	0.0543217851428366	0.0662495601711197	-0.0286770853980355	-0.0961388733565355	0.0692612942382678	-0.0464488254209096	-0.00384530939044853	-0.00101678224968321	0	0	0	0	0	0	0	0	0	0	0	0	0	0	0	0	0	0	0	0	0	0	0	0	0	0	0	0	0
3123	Cuba	-0.711297003882396	1.65504552624597	1.84846038968504	-0.263098491400534	0.117411221031382	0.117598972945423	-0.0376908160950887	0.110891010434281	0.221467576540407	-0.0567889499677766	-0.000103426312893229	0.046193422330004	0.0436091035745724	-0.0208148052437328	-0.099396577071638	0.0738714402588284	-0.0338161432339286	0.0170514097623968	-0.0247127910633863	0	0	0	0	0	0	0	0	0	0	0	0	0	0	0	0	0	0	0	0	0	0	0	0	0	0	0	0	0
3124	Cuba	-0.667448095097286	1.60647527923416	1.93736614826425	-0.169458557821245	0.0513562475597746	0.0319459592096387	-0.033563446507607	0.101105190156462	0.275241981162388	-0.0598210599260705	-0.0708249707792075	0.0180667163043882	0.0260404494708616	-0.0413449278625082	-0.117092024156336	0.0512042172040637	0.0049567230177597	0.0198303605371985	0.000937478993556734	0	0	0	0	0	0	0	0	0	0	0	0	0	0	0	0	0	0	0	0	0	0	0	0	0	0	0	0	0
3125	Cuba	-0.356989152632354	1.62578298947331	2.04456990070632	0.0921760282042138	-0.023376071352419	0.128205018222625	-0.0579317510256137	0.0191555901164855	0.240087102846506	-0.0117464744442241	-0.126536877930312	-0.0422481354432851	-0.136910693979417	-0.0327866604179831	0.00758760313609833	0.0029827719842783	-0.0169634501494866	-0.00315607500796494	-0.0127827056390116	0	0	0	0	0	0	0	0	0	0	0	0	0	0	0	0	0	0	0	0	0	0	0	0	0	0	0	0	0
3126	Cuba	-0.114623771308214	1.65043618648747	2.15388692619602	0.343564245386367	-0.124560737393311	0.244280667976715	-0.177475076994898	0.020523687090721	0.257134033622826	-0.00672542418843573	-0.0842493139822124	-0.0744439097447721	-0.124285871793528	0.0452312430400644	0.0221744480287233	0.013485563110678	0.00826168830816445	0.0130897066475428	-0.0119407895351296	0	0	0	0	0	0	0	0	0	0	0	0	0	0	0	0	0	0	0	0	0	0	0	0	0	0	0	0	0
3127	Cuba	0.0184446654929885	1.60305731286862	2.11726580037937	0.683609707345391	-0.117182527586689	0.263206372289992	-0.268027668877808	0.0714264159720228	0.261665335414301	-0.037547533816399	-0.0700875590743091	-0.0867247788032773	-0.103444052839702	0.102771469058952	0.00475896755506004	0.0269458325061599	-0.0287116919542116	-0.012364474419656	0.00683128796849014	0	0	0	0	0	0	0	0	0	0	0	0	0	0	0	0	0	0	0	0	0	0	0	0	0	0	0	0	0
3128	Cuba	-0.495086610830587	1.48176716890293	1.86674492348652	0.826260556192034	-0.226804294164534	0.148454396650232	-0.21198247938929	0.209255522665921	0.236903261548887	-0.0974104832225739	-0.103968350379209	-0.079093104416608	-0.119762347898951	0.0374515945554584	-0.0487335843368372	0.00336390809532008	-0.0357353885992506	-0.0286414706051936	0.0093688609482303	0	0	0	0	0	0	0	0	0	0	0	0	0	0	0	0	0	0	0	0	0	0	0	0	0	0	0	0	0
3129	Cuba	-0.819866382533267	1.24660370521798	1.62927676014694	1.17115585777125	-0.174892286452976	-0.0197484480138012	-0.185828363632085	0.138825475881288	0.14794760171516	-0.120177112372162	-0.081841686387102	-0.0380857337078735	-0.171397502986697	0.0206859753873749	-0.0765543448760496	-0.0090894198654137	-0.0135886533918155	0.0186781827901818	-0.000466455179119851	0	0	0	0	0	0	0	0	0	0	0	0	0	0	0	0	0	0	0	0	0	0	0	0	0	0	0	0	0
3130	Cuba	-0.869478174173954	1.14878965417227	1.61269091794124	1.43878342587787	-0.0809039108046763	-0.113818645345787	-0.0952661350357378	0.115140710279741	-0.00363522387697156	-0.0182305370780169	-0.0751434829222234	-0.0842664805400122	-0.145029528639483	0.0488249464678223	-0.0736969956931366	-0.00308367823662372	-0.00294348233714909	0.0167771143433917	-0.0136707705956569	0	0	0	0	0	0	0	0	0	0	0	0	0	0	0	0	0	0	0	0	0	0	0	0	0	0	0	0	0
3131	Cuba	-1.20691037550755	0.88415252711944	1.59203259872286	1.60711718032116	0.0584718024826885	-0.134985281297246	-0.0705246504685917	0.10384640425543	-0.147935552477814	0.107881724547842	-0.0585257574826305	-0.13106587743181	-0.116828294106803	0.131758506521369	-0.026083595707172	0.0116269750351613	-0.0139075377912273	-0.0378899746546333	0.0126347586592944	0	0	0	0	0	0	0	0	0	0	0	0	0	0	0	0	0	0	0	0	0	0	0	0	0	0	0	0	0
3132	Cuba	-1.34389353865428	0.610763662222977	1.71283543044627	1.63215597606644	0.299756622459622	0.100575426016652	-0.0286074335738386	0.0783429459003788	-0.0362466898167145	-0.0750583103310754	0.0132402066908931	-0.268027777926172	-0.0879637792803215	0.132846992988995	-0.0759612125220551	-0.011777695951762	-0.0159589429192854	-0.0354830047405249	0.00949168223628155	0	0	0	0	0	0	0	0	0	0	0	0	0	0	0	0	0	0	0	0	0	0	0	0	0	0	0	0	0
3133	Cuba	-1.42895645944637	0.559741162845075	1.89389630901824	1.75505873734839	0.502225085029226	0.229516773066722	-0.0971725111324431	0.0470914978414184	-0.0314921311102021	-0.0997009718700757	0.0107169013106267	-0.217760554518603	-0.055203956316941	0.143907542470876	-0.0389271982636818	0.0101374108960076	-0.042191921983488	0.00875724014032791	0.00935109580884715	0	0	0	0	0	0	0	0	0	0	0	0	0	0	0	0	0	0	0	0	0	0	0	0	0	0	0	0	0
3135	Cuba	-2.04151356412608	0.805853195928456	1.29014136982411	1.90305179195023	0.316647985632266	0.136173670932757	-0.011647927207545	-0.0354001281597941	-0.0896226838758961	-0.0775217747604539	-0.0694169016013573	-0.17316872638209	-0.0378316479544772	0.0427728973936678	-0.134321267520791	0.0165990125029935	-0.0320675796450168	-0.00985611981214617	0.00691190307966882	0	0	0	0	0	0	0	0	0	0	0	0	0	0	0	0	0	0	0	0	0	0	0	0	0	0	0	0	0
3136	Cuba	-2.21950929508343	0.896107494392693	1.08630438522765	1.90732516281477	0.243725026238242	0.0865901809190008	-0.00531007330541078	-0.0127101812132657	-0.146682600400644	-0.051455284877769	-0.0585588376083391	-0.127450048510842	-0.0108965838203043	0.0319423218835503	-0.16802164961733	0.0434569079426765	-0.0436152667882065	-0.0575052530718443	0.02056799516865	0	0	0	0	0	0	0	0	0	0	0	0	0	0	0	0	0	0	0	0	0	0	0	0	0	0	0	0	0
3137	Cuba	-2.39065961885434	0.972038119502081	0.924673042876369	1.89835206203268	0.168387642013991	0.0594364558229051	0.026657209586235	-0.0363637261501614	-0.205680637432722	-0.0393909650334537	-0.0546040428803258	-0.121787301229169	-0.0180989812670101	0.00145692183674972	-0.178712328789246	0.0378752541856348	-0.0563338021606714	-0.00939622554452917	0.0187526955575382	0	0	0	0	0	0	0	0	0	0	0	0	0	0	0	0	0	0	0	0	0	0	0	0	0	0	0	0	0
3138	Cuba	-2.51236828246967	1.05879032880979	0.770342220851174	1.94255895654124	0.124332631973924	0.0391195775943891	0.0347101022501388	-0.028110754192324	-0.231676176144217	-0.0357500698774493	-0.0603669728361751	-0.105586917565834	-0.021474516077508	-0.0301180184373447	-0.183535250633554	0.0682728390386614	-0.0209853287787614	-0.0118800740079736	0.010223329279656	0	0	0	0	0	0	0	0	0	0	0	0	0	0	0	0	0	0	0	0	0	0	0	0	0	0	0	0	0
3139	Cuba	-2.59388075432472	1.14595036379711	0.686667812132215	1.75726972024726	0.00130568823552998	0.0278721059900139	0.0696128980131889	-0.0197821167562355	-0.171659064286257	-0.0591339194852126	-0.0965043653594226	-0.146066455805493	-0.0248839462723217	-0.0834826304862904	-0.202494794908322	0.0147800759859511	0.00983000844467498	-0.0303568474221633	0.0334618174767582	0	0	0	0	0	0	0	0	0	0	0	0	0	0	0	0	0	0	0	0	0	1	0	0	0	0	0	0	0
3140	Cuba	-2.6100601192887	1.22612706319048	0.521963882600008	1.74432786746159	-0.0494290224356492	-0.0677653067020234	0.0421504977588838	-0.0377461366746641	-0.204522310217927	0.00568798594744989	-0.0559645447701152	-0.114897200339468	-0.00745086008482634	-0.0242250981673155	-0.173144516507533	0.0320401935140591	0.00590770600431615	0.0128177885538621	-0.0152600286170191	0	0	0	0	0	0	0	0	0	0	0	0	0	0	0	0	0	0	0	0	0	1	0	0	0	0	0	0	0
3141	Cuba	-2.65105083528573	1.28515480764599	0.306002555279215	1.84044192350819	-0.0871724477476037	-0.0345102553276667	0.00993987251996231	-0.0371325590362676	-0.147195352967318	0.0182914658476212	-0.0336265629237158	-0.14485517483209	-0.029238809618115	-0.00897013604763902	-0.142544640488964	0.0596685183816665	0.0105393133598059	-0.0387525119727866	-0.0122318704915042	0	0	0	0	0	0	0	0	0	0	0	0	0	0	0	0	0	0	0	0	0	0	0	0	0	0	0	0	0
3142	Cuba	-2.70285146855326	1.28851796063655	0.158326118317506	1.83795890628556	-0.00857307195563273	-0.0579335603582357	-0.00865611421359008	-0.00117269504770457	-0.161753950524917	-0.0112628955224182	0.0191961181073714	-0.0927043231000391	-0.0295528507829997	0.0297247740783493	-0.0912144221419469	0.0301457488810096	-0.00877413528397219	-0.0160294648582317	-0.00347740302122844	0	0	0	0	0	0	0	0	0	0	0	0	0	0	0	0	0	0	0	0	0	0	0	0	0	0	0	0	0
3143	Cuba	-2.75339250079184	1.3906764898847	-0.0246659375586602	1.72695407916322	-0.0491423740014041	-0.0679299882894611	0.0136903643946315	0.0578216773874191	-0.0787588807584229	-0.0206262442082941	-0.00546509476857795	-0.12427113154495	-0.0117203739837362	0.0117227674225625	-0.0986975335342901	-0.00227852991717836	0.0401845206500995	-0.0154610939523057	-0.00286664351182828	0	0	0	0	0	0	0	0	0	0	0	0	0	0	0	0	0	0	0	0	0	1	0	0	0	0	0	0	0
3144	Cuba	-2.87959427299505	1.47801841323412	-0.0979175828193827	1.87153691002975	-0.088179547168681	-0.030672971928994	-0.0348194039413835	0.0374995418912792	-0.160669000196718	-0.0274328620511471	0.0566644542983695	-0.079341861292086	-0.0198496583520325	0.0573744267258275	-0.0441396947309359	0.0406118683143693	0.0256846635664057	-0.0208175861249197	8.51882408692706e-05	0	0	0	0	0	0	0	0	0	0	0	0	0	0	0	0	0	0	0	0	0	1	0	0	0	0	0	0	0
3145	Cuba	-3.03983905328001	1.61817381039116	-0.414425690531615	2.01446983471089	-0.106359591800436	0.129650491450129	-0.131360610899189	0.116083830382645	-0.109494240348954	0.0452529872044905	0.0219258969558979	-0.123830522933124	0.0144144398031002	0.0761093276630218	-0.0917193298404915	0.0310964223829902	0.0211947194124849	-0.0269919903540354	-0.00858227996229646	0	0	0	0	0	0	0	0	0	0	0	0	0	0	0	0	0	0	0	0	1	1	0	0	0	0	0	0	0
3146	Cuba	-3.12670988188229	1.62967485495785	-0.556778086724172	1.85713904581209	0.00882517135695643	0.0242787532489335	-0.0168344991204671	0.188724671769501	-0.0952238874247082	-0.0738499858713225	-0.00499180632485999	-0.0953498979634069	-0.00864054697436092	0.0502760857970317	-0.0291488935041605	0.0358778423212414	0.056652586685552	-0.000362495653371863	-0.01463244530842	0	0	0	0	0	0	0	0	0	0	0	0	0	0	0	0	0	0	0	0	1	1	0	0	0	0	0	0	0
3147	Cuba	-3.35383795248046	1.80281866263473	-0.689330949144813	2.07181162456154	-0.08491314343078	0.258287733616448	-0.108533907886243	0.236254636147151	-0.150667431388886	0.0238947668426519	0.0427305093277308	-0.127903594627043	0.0502357912934102	0.0660501369191135	-0.110751399703992	0.0362216458401884	0.058826411346387	0.0153272458952579	-0.0117860918785183	0	0	0	0	0	0	0	0	0	0	0	0	0	0	0	0	0	0	0	0	0	0	0	0	0	0	0	0	0
3380	Cuba	-0.579589621064519	0.00346811874998033	2.14865935208898	1.06756950745252	-0.321630746033076	-0.460133274267146	0.19787575352022	-0.0080757942549457	0.0470515105279154	-0.339768128043108	0.162270775396051	-0.0924567674677959	0.067931024878493	0.170496585308543	0.0729221654066544	-0.0116356285232824	0.010089781633582	-0.0381021217905276	-0.0312597617360765	0	0	0	0	0	0	0	0	0	0	0	0	0	0	0	0	0	0	0	0	0	0	0	0	0	0	0	0	0
3381	Cuba	-0.628293453362097	0.129235092207033	2.29802783041601	1.16584146170878	-0.302756761603507	-0.453336586444517	0.126875823039244	-0.105437606555121	0.0283548788812529	-0.324153747014013	0.164741043933691	-0.0528085211028733	0.092743766110593	0.196412398633055	0.0654744893969928	0.0529097635256555	-0.00608344272551376	0.00386468264895852	0.021226960917544	0	0	0	0	0	0	0	0	0	0	0	0	0	0	0	0	0	0	0	0	0	0	0	0	0	0	0	0	0
3382	Cuba	-0.400102006068029	0.183709110929027	2.37827406319424	1.00669331416101	-0.286342450226083	-0.466393915077382	0.20019223676745	-0.054618639337063	0.060511130007726	-0.338536545765764	0.0792978837728929	-0.118139132808262	0.116415990869797	0.147898013927093	0.0468436398703541	0.0315313028289556	-0.00244845611952721	0.00986493799582854	0.00984328228823214	0	0	0	0	0	0	0	0	0	0	0	0	0	0	0	0	0	0	0	0	0	0	0	0	0	0	0	0	0
3383	Cuba	-0.0551758548306714	0.229540304539701	2.47669906503152	1.00725941345293	-0.252975330917352	-0.504800831424729	0.211700397715865	-0.0809831740836863	0.00873347680306857	-0.326953021624238	0.0664972414363663	-0.133948712728225	0.135620712932585	0.150215416606469	0.0785373433121865	0.00686359025274719	0.00306043660882775	-0.0348654608943665	0.0178604023686431	0	0	0	0	0	0	0	0	0	0	0	0	0	0	0	0	0	0	0	0	0	0	0	0	0	0	0	0	0
3384	Cuba	0.692765019284392	0.35441868924953	2.6308134823176	1.04571429182461	-0.197314858953029	-0.561767452477375	0.261254860311201	-0.128193173225738	-0.0737310570057735	-0.309221402005068	0.0567873828251352	-0.173166664929152	0.146217463814068	0.138972545836835	0.151290613120797	0.0160348718777029	0.0110899827296018	-0.0567078704921321	-0.0106862589795207	0	0	0	0	0	0	0	0	0	0	0	0	0	0	0	0	0	0	0	0	0	0	0	0	0	0	0	0	0
3385	Cuba	0.873213926515125	0.435945436980368	2.58098525240566	1.09721379548554	-0.179702995892827	-0.593050009266725	0.270310536529151	-0.121360108942207	-0.0905401535209211	-0.297179579356883	0.103859903881567	-0.190273297663317	0.177697939221845	0.103496268187761	0.140817096223149	-0.00560993639453727	0.0159268393800278	-0.0087944114397133	-0.00592486763800233	0	0	0	0	0	0	0	0	0	0	0	0	0	0	0	0	0	0	0	0	0	0	0	0	0	0	0	0	0
3386	Cuba	0.738758822062842	0.564930209786148	2.35779181009318	1.03776317421866	-0.195107430671476	-0.702193968549899	0.128855728017385	0.0834217615979155	-0.0096891160451159	-0.169240963325009	-0.110002370722245	-0.094043778222407	0.174728554793426	0.0952448393506543	0.106688349451531	-0.0190032547715092	0.0188655201232797	-0.0110112775851861	-0.00292029766595133	0	0	0	0	0	0	0	0	0	0	0	0	0	0	0	0	0	0	0	0	0	1	0	0	0	0	0	0	0
3387	Cuba	0.676858844984069	0.85084657796093	2.09711719354273	1.09376779318736	-0.305476390761384	-0.67526741779081	0.110235409313321	0.0886020348441124	0.010116934854346	-0.14987082328888	-0.0935575510557871	-0.065504462261909	0.15762844095323	0.0564665295400316	0.0470615652415955	-0.0122145812799796	-0.0179525349459003	-0.00905765694384933	-0.0183815062581455	0	0	0	0	0	0	0	0	0	0	0	0	0	0	0	0	0	0	0	0	0	0	0	0	0	0	0	0	0
3388	Cuba	-0.390867182705569	0.96371811753364	1.71221083767066	1.05230271785335	-0.489341020695649	-0.380259070698207	-0.0918861651936049	0.159471521423253	0.250805811960622	-0.19481594791724	-0.017681360065221	0.00858091841090126	0.0983215866918945	0.0335566461854714	-0.0293162491804861	-0.0524298733629339	-0.0216233492296037	0.0101019983760261	-0.00955982126594892	0	0	0	0	0	0	0	0	0	0	0	0	0	0	0	0	0	0	0	0	0	1	0	0	0	0	0	0	0
3389	Cuba	-0.610753982778703	1.07064879748435	1.50470542964115	0.863430911053386	-0.461126427712834	-0.275662825315825	-0.110711952611658	0.237284677341656	0.370940411079529	-0.202505381564768	-0.0329666745875382	0.0203938004077004	0.0959300697767214	-0.0170126497138614	-0.0897678091210635	-0.034295491370516	-0.0661715034182296	-0.0122901691144986	-0.0238123807582425	0	0	0	0	0	0	0	0	0	0	0	0	0	0	0	0	0	0	0	0	0	0	0	0	0	0	0	0	0
3390	Cuba	-0.725425973350281	1.12529839529244	1.47546697213451	0.846490433599607	-0.411949368075417	-0.260801274978766	-0.117826102037091	0.181544176514138	0.409886543457273	-0.166875469326255	-0.0672187075752332	0.0608907907575565	0.0855096457371299	-0.0599082913414011	-0.093194529979619	0.00498420929052872	-0.0593873138165991	0.00770802255042451	0.0152085252037262	0	0	0	0	0	0	0	0	0	0	0	0	0	0	0	0	0	0	0	0	0	1	1	0	0	0	0	0	0
3391	Cuba	-0.838607997794237	1.33356027820415	1.47991296766885	0.821591491308144	-0.309040989391887	-0.218730392972356	-0.0496909447649048	0.185443563856564	0.408096310582659	-0.14611842167811	-0.0662401036531706	0.0916105670260646	0.0896754462607623	-0.122070647584689	-0.137770773642294	-0.0114728470032021	-0.0357007976460746	0.0111611410192786	-0.00424051124006988	0	0	0	0	0	0	0	0	0	0	0	0	0	0	0	0	0	0	0	0	0	1	0	0	0	0	0	0	0
3392	Cuba	-1.00619186613793	1.56765791625538	1.48041692375056	0.905421743938593	-0.254245968521181	-0.0996914585692402	-0.00305149123098489	0.135728029479115	0.28622115587783	-0.04892616248152	-0.0304128487492039	0.145982696135039	-0.0251053463252946	-0.145736487488364	-0.0588378743078946	-0.0498288984652414	-0.0247714082655346	-0.014874402191576	0.0225923623395574	0	0	0	0	0	0	0	0	0	0	0	0	0	0	0	0	0	0	0	0	0	0	0	0	0	0	0	0	0
3393	Cuba	-1.26100253559718	1.79246789928277	1.32676751220793	0.883309823271031	-0.135454797740282	-0.0144286175564907	0.058433715545761	0.13917522250875	0.248898358680814	0.00695644882615094	-0.0207344898353916	0.124816330371418	-0.0207650768971133	-0.154682358738594	-0.0641847256228836	-0.0304296212009337	0.00734633382879608	0.00470998696536647	-0.0180145982663201	0	0	0	0	0	0	0	0	0	0	0	0	0	0	0	0	0	0	0	0	0	0	0	0	0	0	0	0	0
3394	Cuba	-1.4773723860369	2.00120488338784	1.25055751532304	1.03693220491082	-0.103074007601086	0.0834517317163944	0.0701462077023002	0.189289745904727	0.134353444848613	0.0450487190742274	0.0211617140241483	0.108586946419376	-0.0320784282897154	-0.116457922789295	-0.0408077697019342	0.00752710757174703	-0.0223695943643578	0.000554498610138772	-0.0356696091143407	0	0	0	0	0	0	0	0	0	0	0	0	0	0	0	0	0	0	0	0	0	0	0	0	0	0	0	0	0
3395	Cuba	-1.42217984787229	1.88144272444708	1.3140913222898	1.04024691888235	-0.113778471596095	0.0658378534914683	0.0336656267003245	0.15835879304103	0.152181552716371	0.0498881106081639	0.0300294458242932	0.128415825483475	-0.0453440862214228	-0.0986377734884461	-0.0281007731525576	-0.00542461329244813	0.0379241448316073	0.0189847784116952	0.0103112572642202	0	0	0	0	0	0	0	0	0	0	0	0	0	0	0	0	0	0	0	0	0	0	0	0	0	0	0	0	0
3396	Cuba	-1.22212985481816	1.669354930973	1.39763049767637	1.04464850036181	-0.200529043188397	-0.00277462587985858	0.0029581405193711	0.121334544202848	0.178803668637968	0.0319098589848035	0.0587436948149844	0.13486950539969	-0.029300059689581	-0.0746982793773163	-0.0136087753780284	-0.0155349107657367	0.0046558428327563	-0.00130811510965317	-0.0121381009260641	0	0	0	0	0	0	0	0	0	0	0	0	0	0	0	0	0	0	0	0	0	0	0	0	0	0	0	0	0
3404	Cuba	-1.10861898026909	2.01529862851939	1.91434589132197	0.0902706544773265	-0.290464370371234	-0.285753705298945	0.177620962082235	0.1686557995797	0.337381293030831	-0.0646000214537347	0.00253973315678147	0.080993277883518	0.122423900047933	-0.0580120946463468	-0.047630610294322	-0.0310471659947758	0.00843382994149296	0.0171979940978101	-0.0165477768058287	0	0	0	0	0	0	0	0	0	0	0	0	0	0	0	0	0	0	0	0	0	0	0	0	0	0	0	0	0
3405	Cuba	-1.22087179878064	2.14756364210554	1.88045307840494	0.0544773404754252	-0.359384962106964	-0.266069349998471	0.143515437908801	0.142224571157289	0.353856862576283	-0.0704428990930598	-0.0150121059184335	0.0739788296767293	0.091827590881334	-0.0455364773574491	-0.0289400509029505	0.0174252090057984	0.0287104920501696	0.0135229402086458	-0.0366362868026674	0	0	0	0	0	0	0	0	0	0	0	0	0	0	0	0	0	0	0	0	0	0	0	0	0	0	0	0	0
3407	Cuba	-1.25322689296315	2.24193939596424	1.66808565452716	-0.211259853460258	-0.128322455954577	-0.227412368092883	0.218899415989602	0.174572532806233	0.304602573185409	-0.0187016903092794	0.027508493493712	0.105074841641632	0.0699836948654596	-0.055243825516741	-0.0416491989366417	0.0174357125813452	0.0194797735075408	0.00931908565657268	-0.0187314674622949	0	0	0	0	0	0	0	0	0	0	0	0	0	0	0	0	0	0	0	0	0	0	0	0	0	0	0	0	0
3408	Cuba	-1.30570900425159	2.22829438301191	1.60949790936011	-0.410762940060371	-0.0564171418069189	-0.218338255094585	0.277945575320241	0.217409066902291	0.331950189920141	-0.0204595826340801	-0.0268434721555179	0.0615621213971387	0.0637335298377175	-0.0940113829570089	-0.0607740603232909	-0.0106176706107853	-0.0116370689189673	-0.00885174277244911	-0.0365272941133603	0	0	0	0	0	0	0	0	0	0	0	0	0	0	0	0	0	0	0	0	0	0	0	0	0	0	0	0	0
3409	Cuba	-1.35710475463841	2.32470307729686	1.6911378729767	-0.326584047092185	-0.0965089585097603	-0.198369945228038	0.246406181662873	0.123267073173814	0.243326325947871	0.0151069687242323	0.0342682019818496	0.107258599468889	0.0653678422531869	-0.0657818203326281	-0.0388718176672696	0.0179052797556857	0.0115001465605068	0.0551303466324597	-0.00801177485974665	0	0	0	0	0	0	0	0	0	0	0	0	0	0	0	0	0	0	0	0	0	0	0	0	0	0	0	0	0
3410	Cuba	-1.31710424090618	2.31868442004825	1.64600256657744	-0.418995746766904	-0.0723888207094987	-0.178843736641058	0.226655497815787	0.100581804181083	0.191350608946387	0.0578364386063945	0.0761220473914854	0.151421603100055	0.038776045164074	-0.0385625264557158	0.00564871826701328	0.0278418062293469	-0.0249787532857935	-0.0180710831016483	0.00740609394635067	0	0	0	0	0	0	0	0	0	0	0	0	0	0	0	0	0	0	0	0	0	0	0	0	0	0	0	0	0
3411	Cuba	-1.31553492652415	2.29843237481165	1.59058220309226	-0.624274827709849	-0.0527412922308228	-0.170837139272826	0.291658194279931	0.167789359149521	0.190668232468381	0.0600179413325418	0.0683133854916035	0.118618634139713	0.0376663853476503	-0.0637349754230063	-0.0143752624136246	0.011618832170568	-0.0142852197578638	0.00633844588131073	-0.00425208843803231	0	0	0	0	0	0	0	0	0	0	0	0	0	0	0	0	0	0	0	0	0	0	0	0	0	0	0	0	0
3412	Cuba	-1.2547006216029	2.29551218721041	1.52836703723266	-0.743529150842436	-0.105652299803403	-0.260632831698087	0.33495687346508	0.165666721881086	0.294544428995833	0.0736862602860857	0.028196108976638	0.0619852218938993	0.0568343690645991	-0.0711378184582945	-0.0447696862509946	-0.0565080413541578	-0.00872276327589927	0.013051954957019	-0.0116577868918596	0	0	0	0	0	0	0	0	0	0	0	0	0	0	0	0	0	0	0	0	0	0	0	0	0	0	0	0	0
3413	Cuba	-1.22851105776509	2.43558581804226	1.7111317835592	-0.67754229808203	-0.231395122746302	-0.264208510370922	0.324627377780238	0.186256191089418	0.175871746656143	0.0860010808462186	0.107380489755936	0.0920562369983313	0.0945839977901557	-0.0227404891345196	-0.0323535105878933	-0.00816898774217073	-0.00748990057070813	0.0330722742907646	0.00252572086931715	0	0	0	0	0	0	0	0	0	0	0	0	0	0	0	0	0	0	0	0	0	0	0	0	0	0	0	0	0
3414	Cuba	-1.18021972403752	2.40067701705763	1.63161551740699	-0.824388975819328	-0.276662115601111	-0.310649103278005	0.330387727782146	0.192258009064378	0.27083255883761	0.0866604380277966	0.0631298651483054	0.0616945723875182	0.113662838459545	-0.0236990482985791	-0.0210494761891152	-0.0177650292956747	0.012187465772447	0.0330837763085272	0.0168058996015923	0	0	0	0	0	0	0	0	0	0	0	0	0	0	0	0	0	0	0	0	0	1	1	0	0	0	0	0	0
3415	Cuba	-1.18010652830183	2.44565666376676	1.62062758536739	-0.829015758906106	-0.370721982467914	-0.347939659409484	0.325824322952919	0.150013468491395	0.314291830655701	0.0889738432084296	0.0736676457956498	0.0461888532338884	0.134258320418089	0.0034779844563548	0.0106267596591225	-0.0479247389526009	0.00140810532160259	0.0362960093768988	0.00336601516014871	0	0	0	0	0	0	0	0	0	0	0	0	0	0	0	0	0	0	0	0	1	1	0	0	0	0	0	0	0
3416	Cuba	-1.20193546752875	2.46505847710084	1.58166044445874	-0.845593916671871	-0.338667327547195	-0.361386873812857	0.339103195142503	0.131409016234274	0.301377816168048	0.115229388218	0.0849919298304039	0.0668193069784991	0.151974255459721	0.00835701140838918	0.0291355502817316	-0.0362404050611616	0.0114281133699834	0.0338591375227814	0.0207438690945463	0	0	0	0	0	0	0	0	0	0	0	0	0	0	0	0	0	0	0	0	0	0	1	0	0	0	0	0	0
3417	Cuba	-1.2174296760619	2.44966692911384	1.57980735465674	-0.861288809862109	-0.334326913585447	-0.373082806544232	0.340883710546317	0.126717081380245	0.279148709573643	0.131447734168994	0.0825681569874029	0.0748807446734475	0.15401001733397	0.0106287834813812	0.0350243130284116	-0.0566859768760124	0.0119791996626578	-0.0119635774484152	0.0283596296669543	0	0	0	0	0	0	0	0	0	0	0	0	0	0	0	0	0	0	0	0	0	1	0	0	0	0	0	0	0
3418	Cuba	-1.18622747555023	2.47072196598793	1.62518283773895	-0.87795149794121	-0.308105280219756	-0.387544129278782	0.359121027335543	0.0826032893466069	0.284957395011386	0.151266576126185	0.0734134717342043	0.0675977562536573	0.16590384866936	-0.00100742550116037	0.0203809805488899	-0.0326749063493497	0.012417826684956	0.0341587093691982	0.0231189164586203	0	0	0	0	0	0	0	0	0	0	0	0	0	0	0	0	0	0	0	0	0	1	0	0	0	0	0	0	0
3419	Cuba	-1.21820414190075	2.3914500913348	1.6790870384898	-0.961734633389015	-0.288636821563267	-0.375966168909778	0.367681893900498	0.0114494558729609	0.232464033826683	0.183464899962981	0.0640098906106134	0.0914728143558348	0.168543461930308	-0.0363195838882547	0.0221370865246293	-0.014925579967437	0.0135314269372651	0.0103739021229147	0.0019015392861138	0	0	0	0	0	0	0	0	0	0	0	0	0	0	0	0	0	0	0	0	0	1	0	0	0	0	0	0	0
3420	Cuba	-1.18621506588234	2.36135582658216	1.95024286819801	-1.13617209614593	-0.220387084665118	-0.215012923346043	0.367035128586923	0.00706006321617161	0.206716037778309	0.175498871484529	0.0438918192382878	0.0770961531390856	0.17356804805217	-0.067583124241616	0.0458364638767428	-0.0024911288005563	-0.0325875769468153	0.0577045357500886	0.00855257093833975	0	0	0	0	0	0	0	0	0	0	0	0	0	0	0	0	0	0	0	0	0	0	0	0	0	0	0	0	0
3421	Cuba	-1.08026415858394	2.33253798370714	2.33288882270555	-1.26730533006693	-0.173001224959633	-0.00139444706399555	0.257675128601107	-0.0164562358980215	0.308493237809836	0.120019860667939	0.00761412487040553	0.0627017071359138	0.221660550505538	-0.064788724430889	0.0563835737861277	-0.0116183408629319	-0.00106761069340454	0.01084266953544	-0.0175977745264507	0	0	0	0	0	0	0	0	0	0	0	0	0	0	0	0	0	0	0	0	0	0	0	0	0	0	0	0	0
3422	Cuba	-0.903268050196756	2.17273280239018	2.45894253150218	-1.35168549050827	-0.131516113283555	0.129545425302056	0.155879442899309	-0.0108161256477601	0.301787592139988	0.0796786580814755	0.0187444215687899	0.0956980887213043	0.175871324157681	-0.0498580242170274	0.0923159547606164	0.0100224477673636	-0.0217313949498195	0.00453226995717626	0.0274379774191856	0	0	0	0	0	0	0	0	0	0	0	0	0	0	0	0	0	0	0	0	0	0	0	0	0	0	0	0	0
3423	Cuba	-0.733868112307213	2.07427822376797	2.49433445355737	-1.30832856697811	-0.107427961231274	0.157812843093444	0.12899054520638	0.0234130045034993	0.276754532911537	0.0086006214053398	0.0289823553422602	0.0715542219236011	0.117156598865733	-0.0415977284769635	0.0680402302600646	0.00483132577043834	-0.019553553716671	0.0281616547682721	-0.010147081532327	0	0	0	0	0	0	0	0	0	0	0	0	0	0	0	0	0	0	0	0	0	0	0	0	0	0	0	0	0
3424	Cuba	-0.604207139684797	1.94034497834689	2.44480073239935	-1.1547082196823	-0.0901257205396814	0.0507226002921537	0.110422426237238	0.0768512408690424	0.257084099328402	-0.03454188085844	-0.0100374117413177	0.0100750726415679	0.0799175539188043	-0.00232990024377402	0.0239382355714086	0.0416970960753457	-0.00516214151674164	0.0258422922911349	-0.0231826537008994	0	0	0	0	0	0	0	0	0	0	0	0	0	0	0	0	0	0	0	0	0	0	0	0	0	0	0	0	0
3425	Cuba	-0.502501528100933	1.75096787346214	2.23206712673255	-0.993632166940616	-0.0436370052845612	-0.0343645543910736	0.117940758149939	0.0606289998628097	0.25892784627708	-0.0178701915957779	0.00714510302014654	0.011076722173215	0.0628117058997219	0.00457445964773678	0.010971819976948	0.0508610938460406	-0.00946108806537185	0.0465624503306563	-0.0296412798181305	0	0	0	0	0	0	0	0	0	0	0	0	0	0	0	0	0	0	0	0	0	0	0	0	0	0	0	0	0
3426	Cuba	-0.551791466043581	1.65288168105146	2.14084195030366	-0.730580543474814	-0.00347428491329393	-0.0528184833813971	0.0899469786860925	0.0307357709865476	0.205390799317216	-0.00135184446299812	0.0475517920258501	0.0378780823706747	0.0608281479560684	0.0247831376785396	0.00646014564193428	0.0566123706514114	-0.0424832199507837	0.0450699435591646	-0.0258103307929504	0	0	0	0	0	0	0	0	0	0	0	0	0	0	0	0	0	0	0	0	0	0	0	0	0	0	0	0	0
3427	Cuba	-0.650425240969924	1.5701696995497	2.08011377048578	-0.657833466113546	0.119063411925067	-0.182759973977793	0.143317369924651	0.0621567398326654	0.202437862566575	-0.066381652585237	0.0226795814994976	0.0925602613048461	-0.0030381650344079	0.00454255401020282	0.0465736786952511	0.0830720297574879	-0.0163495207590818	-0.000744220544769212	-0.0173618800742149	0	0	0	0	0	0	0	0	0	0	0	0	0	0	0	0	0	0	0	0	0	0	0	0	0	0	0	0	0
3428	Cuba	-0.626753605415533	1.58676247004381	2.18378022623054	-0.417206762465882	0.190461768627305	-0.159707883272834	0.0995445736065568	0.0318587912176463	0.197034671269529	-0.099156549246295	0.0125983665445515	0.104896194588317	-0.0062955071693358	0.00707215993743826	0.0258657578902469	0.0613896201937828	-0.0264116184166373	-0.021015516200215	-0.0194227738971569	0	0	0	0	0	0	0	0	0	0	0	0	0	0	0	0	0	0	0	0	0	0	0	0	0	0	0	0	0
3429	Cuba	-0.380867432132095	1.59367124186936	2.26825760839766	-0.392682147929942	0.265648647439912	0.108392801515171	0.000533706188531047	0.0629153881436063	0.220387171498514	-0.0517994342978149	0.0116079881351599	0.0700088310997233	0.0246937221359019	-0.00697846323158571	-0.0566971872042348	0.0854749787688623	0.0206900253795339	0.0152744348586583	-0.0163700616002051	0	0	0	0	0	0	0	0	0	0	0	0	0	0	0	0	0	0	0	0	0	0	0	0	0	0	0	0	0
3430	Cuba	-0.365431577054593	1.62094604774088	2.25639372018699	-0.118834232872318	0.241996377940096	0.0745807513137835	-0.041349721004046	0.0232079283118902	0.211265154559993	-0.066637216097459	0.00727439582674638	0.0516790453903072	0.030331544225242	0.0175845072888311	-0.0779437350727719	0.0849165380945521	-0.0352584780611389	0.0416883382897038	-0.0178961564695341	0	0	0	0	0	0	0	0	0	0	0	0	0	0	0	0	0	0	0	0	0	0	0	0	0	0	0	0	0
3431	Cuba	-0.190200660413215	1.71865840420071	2.36013981735813	-0.0120618506618301	0.146783908745082	0.271425872564993	-0.0755048925473384	0.0376251252717093	0.324584433153354	-0.0199410918064783	-0.123207127844828	-0.0436345156195689	-0.109735009619008	-0.0135226210699226	0.0238572819533036	-0.00566011457675478	-0.0110443514347493	0.0188809766562546	0.0224206500134199	0	0	0	0	0	0	0	0	0	0	0	0	0	0	0	0	0	0	0	0	0	0	0	0	0	0	0	0	0
3432	Cuba	0.0712474871415252	1.70337739241351	2.72933427732925	0.103543239376053	0.151964289930416	0.630497985684349	-0.220649614657363	0.0509846502965762	0.354060848969944	0.00208846747263199	-0.104610819213019	-0.133425942773083	-0.0646043949229383	0.0750911506039829	0.0932890566762294	0.00591515663743211	0.0148954124991337	0.00901678389515543	-0.0141439720333388	0	0	0	0	0	0	0	0	0	0	0	0	0	0	0	0	0	0	0	0	0	0	0	0	0	0	0	0	0
3433	Cuba	0.192884515976825	1.74110551945773	2.90975659833138	0.339088423666158	0.129060715972128	0.79751898099889	-0.316989088130825	0.172666461900465	0.375772121361027	-0.0351897374078424	-0.079110603289444	-0.147993106695769	0.0068649699006109	0.119418193551964	0.082881643043958	0.0142000009574434	0.00203433372419926	0.00598144052789105	0.0222636184279264	0	0	0	0	0	0	0	0	0	0	0	0	0	0	0	0	0	0	0	0	0	1	0	0	0	0	0	0	0
3434	Cuba	-0.234108189546887	1.65875890113428	2.45327592807307	0.739363905779677	-0.0370698528679557	0.488958863534326	-0.28066206802471	0.128298272800434	0.278695800915689	-0.110153880708185	-0.0593961743167635	-0.0320877595142256	-0.0562201920437407	0.0577181686823752	0.0625929923127182	0.0171337414405602	-0.00998772441318097	-0.0326930218488586	-0.00607346035087182	0	0	0	0	0	0	0	0	0	0	0	0	0	0	0	0	0	0	0	0	0	1	0	0	0	0	0	0	0
3435	Cuba	-0.354524692691825	1.48760220177312	2.11157518042295	0.97711167303852	-0.078891791996564	0.20690273203551	-0.208334445655275	0.158534708855496	0.192312938338611	-0.117977463953684	-0.105258750065751	-0.0346224281282102	-0.122630354222258	0.0172659735884895	-0.0119302984327438	0.0127773455478136	-0.0304079477183192	-0.00538029954695587	0.029699923210384	0	0	0	0	0	0	0	0	0	0	0	0	0	0	0	0	0	0	0	0	0	0	0	0	0	0	0	0	0
3436	Cuba	-0.299733474774959	1.2730864313033	1.92374090948668	1.32868031268695	0.0489838888436405	-0.000248744055125275	-0.158532057409488	0.0665368634778611	0.0464634227837403	-0.0982798211470513	-0.0676976492895939	0.0117643262294758	-0.157127748725484	0.010006611078239	-0.0589460031948981	-0.0213996047511764	-0.0449656005378507	-0.0250374147975488	0.0116144824766148	0	0	0	0	0	0	0	0	0	0	0	0	0	0	0	0	0	0	0	0	0	0	0	0	0	0	0	0	0
3437	Cuba	-0.380604328692859	1.07805036940717	1.82803596320593	1.41540906029277	0.0853613882465271	-0.157275397965815	-0.0576504779195606	0.0476073724578417	-0.0553504043637166	0.0375278530210752	-0.0915226652266879	-0.11255319976807	-0.110231245035119	0.0741086433414302	-0.0649255822668261	0.0185467698248494	-0.0188750040886032	-0.00735439899464653	-0.0205808372984577	0	0	0	0	0	0	0	0	0	0	0	0	0	0	0	0	0	0	0	0	0	0	0	0	0	0	0	0	0
3438	Cuba	-0.779166983695223	0.66766150576117	1.85011810567904	1.43054426750815	0.233498033645207	-0.0257230249432076	0.00802759329415648	0.0147909445190713	-0.0120646896154881	-0.0411869422858779	-0.0501089485619562	-0.274115098985025	-0.0900133743414331	0.103705092067287	-0.0764002161713394	-0.00868139435583659	-0.0167948520986142	-0.00778987204600014	-0.0174632506020331	0	0	0	0	0	0	0	0	0	0	0	0	0	0	0	0	0	0	0	0	0	0	0	0	0	0	0	0	0
3439	Cuba	-1.2942288828535	0.537959059954551	1.92486073151098	1.67392312100299	0.43171237428539	0.153144004467893	-0.1007610291811	-0.048927495457855	-0.101847502703231	-0.080772732047278	0.0319873605679666	-0.194224951725864	-0.0844464334232504	0.160639916696836	-0.0395929619253781	0.00474851221155795	-0.0545747891409999	-0.0133156186323385	-0.00945116393339998	0	0	0	0	0	0	0	0	0	0	0	0	0	0	0	0	0	0	0	0	0	0	0	0	0	0	0	0	0
3440	Cuba	-1.61135140804167	0.605433020340021	1.73598251308413	1.50420592708331	0.402523196132165	0.152539586746152	-0.0113871495939412	-0.0158025668291898	-0.0838915965068094	-0.0832661565566156	-0.0343940375661695	-0.202085338623222	-0.0840646858527311	0.0749522262289024	-0.090574049826216	-0.0153377616648912	-0.0121183053337734	-0.0340593328347867	0.0235511628628835	0	0	0	0	0	0	0	0	0	0	0	0	0	0	0	0	0	0	0	0	0	0	0	0	0	0	0	0	0
3441	Cuba	-2.07480640818765	0.782474917972174	1.41346959468892	1.74398238317557	0.316244456778468	0.12964599019925	0.000660695811964596	-0.0503835081888259	-0.183170777498051	-0.0809925190756239	-0.031876111883836	-0.136664037900248	-0.0387979753019911	0.0453602660078128	-0.160821440719054	0.0261947878585039	-0.0480244221223996	-0.0320132361857398	-0.00826030517977612	0	0	0	0	0	0	0	0	0	0	0	0	0	0	0	0	0	0	0	0	0	0	0	0	0	0	0	0	0
3442	Cuba	-2.17227385857932	0.895921137808265	1.24460470216738	1.59581912808247	0.23452613256447	0.123803602958966	0.0121268731610284	-0.0277812694908152	-0.106987693788875	-0.0929498208627616	-0.11045995124427	-0.134693713491295	-0.0444242106940639	-0.0260549758141861	-0.209562131719804	0.0222023677188961	-0.0517732386763003	-0.00594929122192288	0.0242169582107673	0	0	0	0	0	0	0	0	0	0	0	0	0	0	0	0	0	0	0	0	0	0	0	0	0	0	0	0	0
3446	Cuba	-2.58077312179497	1.24535536012643	0.509640110889345	1.7531889444786	-0.0452994176927425	-0.0659356323264899	0.054797749709386	-0.0472092001142611	-0.20227020073547	0.00652282361110419	-0.0521761001117704	-0.119704435110074	-0.0487102718270313	-0.0386209251784307	-0.155791589997486	0.0445835478500552	0.00949946652550662	-0.0123322895622221	0.0249142708473432	0	0	0	0	0	0	0	0	0	0	0	0	0	0	0	0	0	0	0	0	0	0	0	0	0	0	0	0	0
3447	Cuba	-2.64815066850441	1.3055957692004	0.501819488826907	1.74080492090144	-0.126246841646554	-0.0706032929935471	0.0359329703482555	-0.0301922460246861	-0.191682717287472	-0.0120742214692649	-0.0596640051747611	-0.142206235299814	-0.0158082066869586	-0.0342919627991903	-0.155485581030062	0.0714602380495232	-0.00614750599253311	-0.011497214428344	0.00728865881936852	0	0	0	0	0	0	0	0	0	0	0	0	0	0	0	0	0	0	0	0	0	0	0	0	0	0	0	0	0
3448	Cuba	-2.6826609565593	1.33513897245224	0.223463140021573	1.76250431470502	-0.0949090771793162	-0.0562128410516097	-0.0259051624794824	-0.0272263187820577	-0.188786848668227	0.00166170187657803	0.0410413862846116	-0.0805991952034205	-0.0316240790053059	0.0271669416632004	-0.0859037341701294	0.0396112648200835	0.0153440860162744	-0.0176062973778754	-0.00742264603830155	0	0	0	0	0	0	0	0	0	0	0	0	0	0	0	0	0	0	0	0	0	0	0	0	0	0	0	0	0
3449	Cuba	-2.70266004285766	1.3818909396331	0.0290494931195303	1.64772994683186	-0.110627645021961	-0.049176900448385	-0.00582513486204661	0.0433745782323661	-0.11784042493194	-0.0096976225537708	0.00249769984464832	-0.11308803065329	-0.0662982266770581	0.0208213195178062	-0.0619699730462393	0.0231800002926938	0.0317588278852914	-0.0187318049295865	0.00956280761560381	0	0	0	0	0	0	0	0	0	0	0	0	0	0	0	0	0	0	0	0	0	0	0	0	0	0	0	0	0
3450	Cuba	-2.8467951548726	1.51018278878406	-0.0847626883021331	1.834713599658	-0.147948821330917	0.0842819833381666	-0.0981366984389956	0.0292425760877243	-0.148277304808121	0.0426709613625422	0.080019960723985	-0.113424318798098	0.00211603276189945	0.0656607304040027	-0.0940036388599558	0.0188645688750995	0.00854392849810218	-0.0230828739301319	0.000484739089778499	0	0	0	0	0	0	0	0	0	0	0	0	0	0	0	0	0	0	0	0	0	1	0	0	0	0	0	0	0
3451	Cuba	-2.94550717019004	1.5331573391059	-0.368216221445638	1.81044684687498	-0.137665394437411	0.0936615501810502	-0.0811339256026107	0.138678787163265	-0.0686788179502803	0.0293443568785317	0.00977739783482723	-0.177244396953488	0.00363758313636059	0.0505033257342898	-0.112365839616956	0.0248929187783116	0.0317207744371579	-0.0251684712453677	0.00459447146129494	0	0	0	0	0	0	0	0	0	0	0	0	0	0	0	0	0	0	0	0	0	1	0	0	0	0	0	0	0
3452	Cuba	-3.15696615070857	1.635014450058	-0.564081249333413	1.95064009323716	-0.153184746504248	0.182517809599401	-0.136442108174112	0.0988294342482369	-0.162404857502558	0.0333905378460361	0.107435484225214	-0.12270064836047	0.00661633340995452	0.0955552441426259	-0.0646635687461715	0.058819409754421	0.0214115893738476	-0.00896170500193649	-0.0117196232794216	0	0	0	0	0	0	0	0	0	0	0	0	0	0	0	0	0	0	0	0	0	1	0	0	0	0	0	0	0
3453	Cuba	-3.22934624343474	1.7295616353725	-0.578994164807071	1.92535145836484	-0.0766983137310712	0.0694698568119338	-0.0495341797437841	0.128480429134799	-0.189958631757717	-0.0752786282977024	0.116842126950828	-0.0499010945418733	-0.0234100456810303	0.0999204450963683	0.00765716163114587	0.0654753810509884	0.0293720921840519	-0.00455037015313365	-0.00363410690667437	0	0	0	0	0	0	0	0	0	0	0	0	0	0	0	0	0	0	0	0	0	1	0	0	0	0	0	0	0
3454	Cuba	-3.4733204006593	1.79089681552388	-0.740209285219202	1.92176852238004	-0.0293101708049522	0.131721876561755	-0.053592779333024	0.165867393224546	-0.220929086279098	-0.0956744414015961	0.117820307451401	-0.0200013141639229	-0.000337403619304205	0.0737427712037597	0.0004654625376877	0.0717759583003479	0.0350097428800897	-0.00631840711340952	0.010546295607569	0	0	0	0	0	0	0	0	0	0	0	0	0	0	0	0	0	0	0	0	0	1	0	0	0	0	0	0	0
3455	Cuba	-3.55020135515272	1.76576008123588	-0.841386296743551	1.95966598964693	0.0496907719528482	0.157770222359624	-0.0371306353127572	0.239307372125258	-0.282297672701329	-0.0944237474340463	0.108637282595053	0.00100161091917506	-0.00825642637890278	0.0530542701233759	-0.00482066959170313	0.084049257051101	0.046541216996382	0.0148719323145167	-0.011691351712606	0	0	0	0	0	0	0	0	0	0	0	0	0	0	0	0	0	0	0	0	0	1	0	0	0	0	0	0	0
3685	Cuba	-0.692581339227198	-0.0243093329064841	2.08728874569659	1.12735801846838	-0.2112574805968	-0.45216690443311	0.162901640634665	0.00308255960024133	0.0977110430953352	-0.368631471671681	0.112029110089387	-0.0990615194836424	0.073428993804937	0.165233969676678	0.0451647805543829	0.015413917649459	-0.0102606189639953	-0.0164469186585426	0.00713958405609116	0	0	0	0	0	0	0	0	0	0	0	0	0	0	0	0	0	0	0	0	0	0	0	0	0	0	0	0	0
3686	Cuba	-0.698985453936566	0.101557314212738	2.14650596453298	1.02749478009728	-0.156702345201343	-0.397798741899418	0.151970640007959	-0.0268351024140889	0.0961358024228727	-0.365750616170617	0.134455710048943	-0.066142912984938	0.0707424747379051	0.170212706577385	0.0254828795011281	0.000878478719725574	-0.0224848235060115	-0.0157862641874464	0.0176007437561603	0	0	0	0	0	0	0	0	0	0	0	0	0	0	0	0	0	0	0	0	0	0	0	0	0	0	0	0	0
3687	Cuba	-0.463340234530171	0.29755050647324	2.26380896226718	1.12250314369868	-0.140068969657403	-0.291992974008123	0.18309670011461	-0.131110241614988	-0.0303979493857642	-0.287003513376908	0.13422636808925	0.0120349868505729	-0.0923803425756393	0.14310799172639	0.149656337349004	-0.00212748236220047	-0.0165581412046	-0.0409638944733145	-0.0329050271947985	0	0	0	0	0	0	0	0	0	0	0	0	0	0	0	0	0	0	0	0	0	0	0	0	0	0	0	0	0
3688	Cuba	-0.0627794164278405	0.485838528932244	2.38991599756438	1.00647681456473	-0.123188497279621	-0.402967970414208	0.182987946398174	-0.116236413700431	0.0700303383374585	-0.335152280236324	0.0774261226699236	-0.0512605004859597	0.108214967960238	0.146244757247036	0.0200844473605479	-0.0269722679535543	0.0299189225259213	-0.0110046129730139	-0.0208014767621656	0	0	0	0	0	0	0	0	0	0	0	0	0	0	0	0	0	0	0	0	0	0	0	0	0	0	0	0	0
3689	Cuba	0.266844214685196	0.575833510005793	2.47735809568825	1.03370456799442	-0.0864364624914684	-0.43277145890126	0.206429848929741	-0.151949226562171	0.0615409107594268	-0.324008969878806	0.0608658384135827	-0.0698726635882734	0.128241519522049	0.1275433749232	0.0344856468586306	-0.0311214456069414	0.0313988266778448	-0.00866377400141926	-0.0278508391623963	0	0	0	0	0	0	0	0	0	0	0	0	0	0	0	0	0	0	0	0	0	0	0	0	0	0	0	0	0
3690	Cuba	0.448540677684225	0.600913593561746	2.49277032586245	1.04478538570108	-0.0751831377454104	-0.456731032993124	0.190307735353863	-0.148575097505844	0.0179216136115383	-0.328256468083383	0.0713247595167644	-0.0958865080741993	0.140456824363582	0.114811702012566	0.0565861082494909	-0.0320664767926003	0.0377225459803616	-0.00927807932447516	-0.0199880636460817	0	0	0	0	0	0	0	0	0	0	0	0	0	0	0	0	0	0	0	0	0	0	0	0	0	0	0	0	0
3691	Cuba	0.96431936117652	0.764687287179135	2.45580294913611	1.10759957033862	-0.0851512177601529	-0.504720246253437	0.23214297275853	-0.156371231703124	-0.0544189692519171	-0.304109643266695	0.0882608210420628	-0.127098725138861	0.156978773416708	0.0554529292496118	0.104259404990997	0.00255096687900208	-0.00101326325005881	-0.0546296027870522	-0.00374385355057737	0	0	0	0	0	0	0	0	0	0	0	0	0	0	0	0	0	0	0	0	0	0	0	0	0	0	0	0	0
3692	Cuba	0.866362658744382	0.919666385753278	2.33591308333662	1.2088185473904	-0.0707609639376191	-0.604671666561137	0.0868833963392121	-0.0118818222593749	-0.0239768449048266	-0.182537720479985	-0.0623426933444309	-0.014248583540496	0.172217868378059	0.0746356427512551	0.0744100279344479	-0.0321274601676657	-0.0104616473801884	-0.00837625108040749	-0.0185907734803937	0	0	0	0	0	0	0	0	0	0	0	0	0	0	0	0	0	0	0	0	0	1	1	0	0	0	0	0	0
3693	Cuba	-0.440226834576439	0.878361358718356	1.79063116547825	0.990728451406657	-0.18468840029251	-0.478660555226925	0.0338039858280756	0.148319632611913	0.112469164860936	-0.177620976304134	-0.0360006688601882	0.00300519913757147	0.060515655267631	0.0255668939121838	-0.0371207787987083	-0.0618086280364501	-0.0354675976611062	-0.010303955363142	-0.0114201040030313	0	0	0	0	0	0	0	0	0	0	0	0	0	0	0	0	0	0	0	0	0	0	0	0	0	0	0	0	0
3694	Cuba	-0.702910534409628	1.07844237858688	1.56182058614037	0.901145456854051	-0.302272991676721	-0.287328204021059	-0.0869093685538465	0.242336412345937	0.369063663618212	-0.228578347452305	-0.0976997618493195	-0.00174485379450892	0.0523563092694921	-0.0265655397936961	-0.096000849809146	-0.06771227875753	-0.013062993131469	-0.0347074510500164	-0.00840796123690889	0	0	0	0	0	0	0	0	0	0	0	0	0	0	0	0	0	0	0	0	0	1	0	0	0	0	0	0	0
3695	Cuba	-0.800926179130373	1.21398140659118	1.47498808411116	0.8684214192461	-0.239677671707482	-0.185189846443544	-0.103648005498917	0.256395117016349	0.410213774935607	-0.214045720319056	-0.078767587658204	0.0459094574214619	0.06212465838154	-0.0590729120105216	-0.112999283407118	-0.0550618554774636	-0.0585568662005852	-0.035007290707525	0.0090386615010566	0	0	0	0	0	0	0	0	0	0	0	0	0	0	0	0	0	0	0	0	0	0	0	0	0	0	0	0	0
3696	Cuba	-0.970183730234503	1.24292825925731	1.46151718900827	0.833777222317017	-0.192122221677983	-0.154075389448327	-0.0767509401484794	0.263168518315549	0.3989928816065	-0.204772161568253	-0.0781100457520968	0.0616433940497823	0.0689437454052999	-0.098447623733981	-0.14632378766934	-0.0251399195277144	-0.0610611953787431	0.0107892494443365	0.00794615288568541	0	0	0	0	0	0	0	0	0	0	0	0	0	0	0	0	0	0	0	0	0	0	0	0	0	0	0	0	0
3697	Cuba	-1.01715124421305	1.37984037398071	1.36010146368775	0.798991492027534	-0.124008666200664	-0.0800810176558588	-0.0137870406942972	0.209312575072222	0.355525667280008	-0.12248811307385	-0.0886300779575208	0.124000804687444	-0.077371685666638	-0.17090494737643	-0.0715823318808022	-0.00849846072587739	-0.0207450082570677	0.00499429730215606	0.0234520561066568	0	0	0	0	0	0	0	0	0	0	0	0	0	0	0	0	0	0	0	0	0	0	0	0	0	0	0	0	0
3698	Cuba	-1.23415861443956	1.5802728852009	1.4324861078983	0.908354830114205	-0.120544335678248	-0.0290443698142265	-0.0204201452340926	0.152130642867334	0.311122031177362	-0.0714513860125134	-0.0603995821671207	0.142269104026103	-0.0399461035042582	-0.15585026951363	-0.072171215038159	-0.0319361681547776	-0.0149102242288474	-0.0172688598447842	0.0215200061870875	0	0	0	0	0	0	0	0	0	0	0	0	0	0	0	0	0	0	0	0	0	0	0	0	0	0	0	0	0
3699	Cuba	-1.36331124661796	1.67172306598578	1.36167129382396	0.889659178008647	-0.037559386503609	0.0120616517015559	0.0302250451468621	0.140403382762904	0.291680805157419	-0.034219061751359	-0.0447995291274203	0.110906160054838	-0.0293035596594249	-0.150338752370185	-0.0725241307860108	-0.0460423147951059	-0.0180776798458127	0.00650749645469878	-0.0146573667092011	0	0	0	0	0	0	0	0	0	0	0	0	0	0	0	0	0	0	0	0	0	0	0	0	0	0	0	0	0
3700	Cuba	-1.43382959816502	1.76641380964053	1.32943360837142	0.874225972931491	0.044720828154768	0.0797279637873954	0.0765006152366762	0.221181121789504	0.236734488018265	-0.0110224494398525	-0.0368539786095916	0.102428537891517	-0.0226198772048852	-0.159251555457441	-0.077763238975589	-0.0363638269327349	-0.0189713664059145	0.00460816382371488	-0.00647576542112713	0	0	0	0	0	0	0	0	0	0	0	0	0	0	0	0	0	0	0	0	0	0	0	0	0	0	0	0	0
3701	Cuba	-1.35567325334831	1.83140614899493	1.34583648517726	0.887806345096555	0.0207541050928199	0.0906122371194875	0.073183023337591	0.226334855211686	0.250729398175767	0.0167947941574076	-0.0363602798305239	0.10899526487233	-0.0464674647054652	-0.154150062737694	-0.0624798167924211	-0.0292541912203052	0.0136086520018745	-0.0442168556059171	-0.015326325922326	0	0	0	0	0	0	0	0	0	0	0	0	0	0	0	0	0	0	0	0	0	1	0	0	0	0	0	0	0
3708	Cuba	-1.12554419064692	1.75791563893709	1.89770921437312	0.359061407183759	-0.239327785086771	-0.264203255504953	0.0898987352858713	0.0862829946362826	0.320785998535564	-0.0466239208621239	-0.0206311954127076	0.119489509865897	0.127153263704981	-0.065332113735755	-0.0300051425833826	0.0171793424022488	-0.00708470519765575	-0.0345170292491071	-0.0108759859382012	0	0	0	0	0	0	0	0	0	0	0	0	0	0	0	0	0	0	0	0	0	0	0	0	0	0	0	0	0
3711	Cuba	-1.33130962246713	2.02216773975954	1.76938569761381	0.0868067061968971	-0.226821220364552	-0.269976834682552	0.153779775699057	0.139215660838596	0.332409610725191	-0.0781173582227077	-0.03277723761154	0.090592798929742	0.14319758451148	-0.0724546085147453	-0.0497636200696481	-0.010673856947526	-0.0204937546946918	0.0164008853308582	-0.00150112968069431	0	0	0	0	0	0	0	0	0	0	0	0	0	0	0	0	0	0	0	0	0	0	0	0	0	0	0	0	0
3713	Cuba	-1.35108064039672	2.14740791923298	1.62758911757471	-0.19419341044563	-0.153325432615874	-0.245709351949386	0.197734235904218	0.137495612199719	0.3353060385421	-0.0411885700854226	0.00924476247379308	0.0931973609103173	0.105107454385051	-0.059985486346815	-0.0464333182414006	-0.0223738223148996	-0.0155290421462444	0.0142195458326356	-0.0206490595420191	0	0	0	0	0	0	0	0	0	0	0	0	0	0	0	0	0	0	0	0	0	0	0	0	0	0	0	0	0
3714	Cuba	-1.37839789160266	2.19514968436036	1.59660267460878	-0.242457038642842	-0.0695427297113738	-0.221615436857917	0.205582720780886	0.153279511876133	0.281841365902945	-0.0231781233951912	0.0322412528582949	0.123517575360521	0.104284424725901	-0.0555372065363043	-0.0490375307209202	-0.00456126792866644	-0.00670819246682756	0.0100959488244462	0.00885300480195661	0	0	0	0	0	0	0	0	0	0	0	0	0	0	0	0	0	0	0	0	0	0	0	0	0	0	0	0	0
3715	Cuba	-1.35124386514002	2.26254211435254	1.50909287849218	-0.41593395911802	-0.0223291883428915	-0.223363589530187	0.274515651394709	0.205409901312309	0.307423819054564	0.00337190854781393	-0.00965856466212256	0.0910966760091775	0.0724293810569692	-0.0910383907996878	-0.0624373454602809	0.00347918676814628	-0.00207754099335954	-0.0124115615676831	-0.0129989203683784	0	0	0	0	0	0	0	0	0	0	0	0	0	0	0	0	0	0	0	0	0	0	0	0	0	0	0	0	0
3716	Cuba	-1.36258453931726	2.22548031911591	1.45979828404398	-0.516379377972923	-0.0125400996076224	-0.212097474632354	0.271408199011868	0.180247073296665	0.247510017271666	0.0252484742224293	0.0600990965240625	0.12775432504222	0.0783523148081331	-0.0658502260381501	-0.0396292827876171	0.0107621780489684	-0.0346160098683215	0.00802425835583116	0.00182895135768434	0	0	0	0	0	0	0	0	0	0	0	0	0	0	0	0	0	0	0	0	0	0	0	0	0	0	0	0	0
3717	Cuba	-1.38503712253119	2.30803139466087	1.48508366362189	-0.560141233901579	-0.106674364956936	-0.219346882262733	0.269394843632656	0.163091235214755	0.232428840597893	0.035234330919004	0.0676320315966249	0.116808895569158	0.072980119228825	-0.0540976435207353	-0.032853865029962	0.0126969382305514	-0.0151486578190535	0.00776449426050647	-0.0152868131064069	0	0	0	0	0	0	0	0	0	0	0	0	0	0	0	0	0	0	0	0	0	0	0	0	0	0	0	0	0
3718	Cuba	-1.35536898983217	2.31533434248906	1.47651521823204	-0.550658385933235	-0.106229066684798	-0.236234049876934	0.295012285659499	0.16893201036402	0.229170706354551	0.0456058252925558	0.0955674944919324	0.120600789376268	0.0968001718921248	-0.0496205460429952	-0.0372248776299647	-0.0333472525392217	-0.013923423981177	0.0106052984388141	-0.011583449297125	0	0	0	0	0	0	0	0	0	0	0	0	0	0	0	0	0	0	0	0	0	0	0	0	0	0	0	0	0
3719	Cuba	-1.32740825307158	2.32668288726262	1.42610738676434	-0.701507282077806	-0.12043012053168	-0.262908837359324	0.321826428699924	0.210762558552453	0.302389054613224	0.0343634339089765	0.038828884849924	0.0677131588157579	0.101111737438231	-0.0582728038862873	-0.0442475572364409	-0.0492555912533502	-0.00381861679783007	0.0126237177395265	-0.00966576297837022	0	0	0	0	0	0	0	0	0	0	0	0	0	0	0	0	0	0	0	0	0	0	0	0	0	0	0	0	0
3720	Cuba	-1.32072315625465	2.36929135511154	1.40822805288126	-0.741202464428837	-0.178672134261665	-0.266419746306434	0.328165846163962	0.21491753913756	0.284301113700574	0.0466088298484822	0.0749164371653808	0.0855215959904202	0.120491524840745	-0.0461975364426712	-0.0252898810229866	-0.0625894765409279	-0.00967831850769402	0.0128076429263957	0.00144993445171715	0	0	0	0	0	0	0	0	0	0	0	0	0	0	0	0	0	0	0	0	0	1	1	0	0	0	0	0	0
3721	Cuba	-1.26177746062185	2.45607560924907	1.41485431525609	-0.594069625938238	-0.218856599602641	-0.284613987542256	0.282496369737147	0.125385360553189	0.243390642294661	0.0807293106397985	0.140547833113457	0.133007316600844	0.10342565442243	0.0109686749183059	0.0307669033591324	-0.0165570517916384	-0.0236066611646017	0.00760530735892574	0.00265216819944393	0	0	0	0	0	0	0	0	0	0	0	0	0	0	0	0	0	0	0	0	1	1	1	0	0	0	0	0	0
3722	Cuba	-1.30291752480812	2.43012966106543	1.38560460755544	-0.612834644373436	-0.215793272975004	-0.274557092196564	0.301514087789121	0.113321262565324	0.228687893902693	0.0762018361546667	0.173301324087637	0.130441976004587	0.103182301848364	0.0169183118198049	0.0435702274213237	-0.0300623334807143	-0.0226674025927915	0.031577637586523	-0.0265028566437438	0	0	0	0	0	0	0	0	0	0	0	0	0	0	0	0	0	0	0	0	0	1	1	0	0	0	0	0	0
3723	Cuba	-1.38932242002623	2.44431461160915	1.41361430992928	-0.650811974423858	-0.232580325307939	-0.287308460842714	0.283434717705456	0.0923036595097772	0.214011497749539	0.0946256854178346	0.158032590653152	0.150261519088479	0.134683375396141	0.0165350648442385	0.0403573884779887	-0.0321410211994998	0.0200104792780334	0.00580476493074976	0.00979116898701747	0	0	0	0	0	0	0	0	0	0	0	0	0	0	0	0	0	0	0	0	0	1	1	0	0	0	0	0	0
3724	Cuba	-1.35399782506547	2.44014118495325	1.36852049285616	-0.802606672369767	-0.258242700681119	-0.324886640777179	0.320711114095754	0.130355949372021	0.271692752956827	0.105842617459907	0.101445156782323	0.101989222428239	0.136593131354302	-0.00943131539908262	0.00876012570570429	-0.0446982376232149	0.0264171584203384	0.00816313168744197	0.0112864452731913	0	0	0	0	0	0	0	0	0	0	0	0	0	0	0	0	0	0	0	0	0	1	0	0	0	0	0	0	0
3725	Cuba	-1.34386471162337	2.40954439730893	1.46170992482455	-0.831587445422461	-0.263165469613297	-0.335127370735292	0.320379887071987	0.0978165000901052	0.262997198504381	0.118190739919651	0.0555468818785754	0.079942278178636	0.119589868522367	-0.024656470569871	0.00365446867716578	-0.00251765189248318	0.0201188520134307	0.00750905101323646	-0.00314407300074497	0	0	0	0	0	0	0	0	0	0	0	0	0	0	0	0	0	0	0	0	0	1	1	0	0	0	0	0	0
3726	Cuba	-1.35202299704972	2.36600731299168	1.61323688839332	-0.933807329574595	-0.200695860402326	-0.31825701157278	0.353126973195845	0.0697437216643508	0.212873530246211	0.132660623726604	0.0717732430593072	0.0854547725343948	0.157609516324315	-0.0451720134081316	-0.0308892747457044	-0.0220872992666777	0.0216295714365815	0.0559275962954873	0.00585799326729172	0	0	0	0	0	0	0	0	0	0	0	0	0	0	0	0	0	0	0	0	0	0	0	0	0	0	0	0	0
3727	Cuba	-1.26884385804121	2.35291836006214	2.08074993140085	-0.989727652381212	-0.260970797168259	-0.127745471111537	0.225806304104429	0.00487509771439675	0.176188686582819	0.0831591993620037	0.0740736436949679	0.0961434794624157	0.130089339436257	-0.0142819225080333	0.0314426269536821	-0.0214502358799167	-0.0176629157983691	0.0326169192826846	0.0126840783006078	0	0	0	0	0	0	0	0	0	0	0	0	0	0	0	0	0	0	0	0	0	0	0	0	0	0	0	0	0
3728	Cuba	-0.916198807186037	2.21984574426909	2.39162092362407	-1.29756741057768	-0.211376273473343	0.0721540800713663	0.138487157839668	0.0559321481217195	0.2751084508656	0.00187519552186488	0.0543688191959553	0.0690279118390354	0.0898425561259308	-0.0129902420158686	0.0417729286823937	-0.000882284020843678	-0.00314760651108045	0.0517783300136444	0.0038323208851786	0	0	0	0	0	0	0	0	0	0	0	0	0	0	0	0	0	0	0	0	0	0	0	0	0	0	0	0	0
3729	Cuba	-0.575569564331094	2.12396816618844	2.65107959469776	-1.27232270029951	-0.173423845917428	0.107652437609023	0.0509764163501216	0.0996549875422836	0.304342898989372	-0.0686953607159096	-0.00407922491679444	0.0124784364914343	0.0306310152109929	0.0324942820161952	0.0318502524273989	0.0131979464886601	0.00044851147042654	0.0264711006672829	0.0221400585647216	0	0	0	0	0	0	0	0	0	0	0	0	0	0	0	0	0	0	0	0	0	0	0	0	0	0	0	0	0
3730	Cuba	-0.459143408582837	1.92132460638255	2.43768433299767	-1.17756683512644	-0.0146800580282617	-0.0317546312393824	0.143018513321562	0.0762048806311826	0.204654001779508	-0.0484480898913055	0.0579281923728366	0.00179309328513766	0.0266307693683764	0.06089778655477	0.0291130940829242	0.00808845603361091	-0.0395783510055028	0.0509490768826242	-0.0274783886581927	0	0	0	0	0	0	0	0	0	0	0	0	0	0	0	0	0	0	0	0	0	0	0	0	0	0	0	0	0
3731	Cuba	-0.572702612306088	1.74472191234075	2.37085818424116	-0.879301836626059	-0.000966182245629388	-0.0659330394971576	0.144075476387846	0.0629184297899334	0.131392490152805	-0.00769089537822058	0.0508939563065393	0.0379385548909975	0.0198925522640548	0.0370218173636352	0.0431471582380065	0.0217993529130484	-0.0232223804323509	0.0244363317928353	-0.000496246163993864	0	0	0	0	0	0	0	0	0	0	0	0	0	0	0	0	0	0	0	0	0	0	0	0	0	0	0	0	0
3732	Cuba	-0.671982314166944	1.53649531435797	2.1841024289828	-0.751347674605627	9.3573925913748e-05	-0.135663664310364	0.135613942057265	0.0449609761251968	0.15820562834338	0.0167166656186535	0.0626732423436553	0.0339685687235874	0.0416606048097986	0.046872574396439	0.0251722040483864	0.0650644567001486	0.00759287520906508	0.0422869092138114	-0.0229466778245506	0	0	0	0	0	0	0	0	0	0	0	0	0	0	0	0	0	0	0	0	0	0	0	0	0	0	0	0	0
3733	Cuba	-0.630326891139535	1.50278199863811	2.02452832165874	-0.567426521605136	0.11905553279881	-0.173237930699563	0.184304603224979	0.0921367018260813	0.160695530048901	0.0252757139532075	0.00202087608373247	0.015557081854172	0.0370650149283615	-7.1332841568017e-06	-0.00976869058169674	0.0511687493055679	-0.0134764929733414	-0.000538099085188872	-0.0287222031684999	0	0	0	0	0	0	0	0	0	0	0	0	0	0	0	0	0	0	0	0	0	0	0	0	0	0	0	0	0
3734	Cuba	-0.427034615377894	1.56397694032121	1.85899985482986	-0.435600708843906	0.167370065602665	-0.20712946018999	0.246727659447879	0.00995328101326399	0.15601008890577	0.0671384684696313	-0.0306359525594017	0.00171701862707713	-0.0944753664874304	-0.0358417693003559	0.0420250867890769	0.00966808175512233	-0.00158478791077668	0.0467497313637024	-0.032405760285362	0	0	0	0	0	0	0	0	0	0	0	0	0	0	0	0	0	0	0	0	0	0	0	0	0	0	0	0	0
3735	Cuba	-0.250067714351893	1.65847735377032	1.87459865415694	-0.179687216080533	0.282610309160602	-0.288490483044899	0.232360045386889	-0.111594727496002	0.129410287969932	0.0954489606712753	-0.0193430926989699	0.0216074712187432	-0.0772622448449616	-0.00343653356155363	0.0266176119417492	0.0463383799856565	-0.000795568391476773	0.045230555042863	-0.0492409404273979	0	0	0	0	0	0	0	0	0	0	0	0	0	0	0	0	0	0	0	0	0	0	0	0	0	0	0	0	0
3736	Cuba	-0.187976748554999	1.73188225098595	2.07020418506585	-0.0193962538271342	0.217895362671282	-0.192853204590667	0.0386483226142931	-0.0828074140115354	0.155989408213259	-0.0021170221569863	-0.00756346201815811	0.0564785743154329	0.0267623193400248	0.0418999577753965	-0.05734354964895	0.0683154580748356	-0.0299250427506123	-0.00157368860070112	-0.0118301236135086	0	0	0	0	0	0	0	0	0	0	0	0	0	0	0	0	0	0	0	0	0	0	0	0	0	0	0	0	0
3737	Cuba	-0.0307181873419721	1.68376620522374	2.35160452032814	-0.016384107186973	0.324736414819396	0.247890484903359	-0.0251836796336904	-0.021775928932749	0.305039141193011	0.00716289289198054	-0.0946386682768448	-0.039682846773494	-0.0819490460030867	0.00454439434168402	0.0495019033144613	0.00552570766344298	-0.0246813681567108	0.0184700468964128	-0.0132840072814852	0	0	0	0	0	0	0	0	0	0	0	0	0	0	0	0	0	0	0	0	0	0	0	0	0	0	0	0	0
3738	Cuba	0.206081348884802	1.70886646594384	3.02657442762943	-0.0215370693116274	0.340980729547377	0.813091719575296	-0.222901626528702	0.0492485691877121	0.400952057178109	0.0144334742085296	-0.116707290185806	-0.16296334002465	0.000145105234854989	0.08729861959469	0.134586495525676	-0.0237678466822826	-0.0121964424075199	0.0100187749394125	-0.0024007705095369	0	0	0	0	0	0	0	0	0	0	0	0	0	0	0	0	0	0	0	0	0	1	0	0	0	0	0	0	0
3739	Cuba	0.827265137136356	1.76768731519194	3.35653320555702	0.0498132198692496	0.411444585841879	1.09238265897051	-0.337534724630236	0.142082941917139	0.524460848132557	0.0161092042899341	-0.153655561040301	-0.24472993056961	0.0815258961242093	0.134898219306612	0.138869082366147	-0.0182622390051135	0.0392647436084986	-0.0208253210451612	0.00954276124633609	0	0	0	0	0	0	0	0	0	0	0	0	0	0	0	0	0	0	0	0	0	1	0	0	0	0	0	0	0
3740	Cuba	0.68761686452752	1.79125733044251	2.81196585049805	0.509799885668007	0.264651615125886	0.693300958708153	-0.263046660134917	0.105348079720432	0.350000991480747	-0.0661592231149765	-0.1116534580662	-0.100194363001846	-0.000919641434878049	0.0665972722446662	0.0968603208049311	0.0222923662061845	0.033165698616674	-0.0149897731897595	0.000121114397337327	0	0	0	0	0	0	0	0	0	0	0	0	0	0	0	0	0	0	0	0	0	0	0	0	0	0	0	0	0
3741	Cuba	-0.15750102833062	1.53394251683127	2.47329469053813	0.799509438772758	0.128830733208286	0.376603012977236	-0.212673480763617	0.0995662859330765	0.229321695397529	-0.12001999005397	-0.0968461484853191	-0.0336904909741635	-0.0431140774380786	0.0254132166728097	0.0237382753106037	-0.0174045450307461	-0.0229409959310212	-0.0268996966204076	0.00526019505111217	0	0	0	0	0	0	0	0	0	0	0	0	0	0	0	0	0	0	0	0	0	0	0	0	0	0	0	0	0
3742	Cuba	0.269369699916093	1.43145233333252	2.24900525757101	1.07295320971886	0.188023879540475	0.0970910699247975	-0.167841944434526	0.0236335439520336	0.171193230599637	-0.0732235841924423	-0.135756633504452	-0.0371233117682677	-0.0870348027779053	0.0208065236999374	-0.0437361531272726	0.0048637047206324	0.0140775397816739	-0.028780694444891	0.0184290108377294	0	0	0	0	0	0	0	0	0	0	0	0	0	0	0	0	0	0	0	0	0	0	0	0	0	0	0	0	0
3743	Cuba	0.407894499998511	1.32876914313042	2.12718027422704	1.37112047724006	0.179897375150014	-0.097051933962986	-0.143169737671154	-0.0631786171550121	0.0279179890995939	-0.0426229082108122	-0.109654458001414	-0.0113275966988642	-0.163468001683948	0.0323870666960812	-0.0621317604632167	0.00214041265683789	-0.0262493304216196	-0.0268920713158484	0.0208599304687066	0	0	0	0	0	0	0	0	0	0	0	0	0	0	0	0	0	0	0	0	0	0	0	0	0	0	0	0	0
3744	Cuba	0.424491607300731	1.19741854531446	2.04252551129025	1.49250019702566	0.228363913214278	-0.217775652317369	-0.0900979046321419	-0.0808081456852452	-0.0353855554239644	0.0291584298131331	-0.159275121958842	-0.113831387593581	-0.145332251940976	0.0759228903004644	-0.0795029217073602	-0.013455372505058	-0.00390575193377509	-0.028275093084305	0.0143245788488256	0	0	0	0	0	0	0	0	0	0	0	0	0	0	0	0	0	0	0	0	0	0	0	0	0	0	0	0	0
3745	Cuba	-0.36966038374055	0.871987180797614	1.93057473267864	1.37690965646911	0.28849400646833	-0.0877477685245616	0.0419165928321361	-0.139340440486202	-0.0792669648348578	-0.035220437244491	-0.0661541564863401	-0.245677288060027	-0.0874775173882168	0.0471911946331555	-0.101593273806803	0.000222289745293019	-0.0281645017561385	-0.0500847890341004	-0.00983436892861685	0	0	0	0	0	0	0	0	0	0	0	0	0	0	0	0	0	0	0	0	0	0	0	0	0	0	0	0	0
3746	Cuba	-1.22292978881054	0.823452990547978	1.7772738994293	1.49958791654243	0.283615279145088	0.0025975577742275	-0.00329028212237215	-0.126104151538093	-0.138312265220071	-0.0698065473238069	-0.0750203771920227	-0.20224753503558	-0.0665541126441545	0.0442147565575684	-0.129981002154101	0.0404477512201018	-0.0442057473718711	-0.0298614563687341	0.00132241255734385	0	0	0	0	0	0	0	0	0	0	0	0	0	0	0	0	0	0	0	0	0	0	0	0	0	0	0	0	0
3747	Cuba	-1.92194315758264	0.86052850414998	1.53514199465065	1.45509438473877	0.20959671258264	0.12664255461904	0.00115169266622495	-0.104129575912149	-0.121078692368888	-0.108008627120642	-0.0880743871057846	-0.155690819739262	-0.0630676061124923	-0.0290599546476642	-0.169125432427476	0.0247667208703658	-0.0628412883370733	-0.0506252346421446	0.0260451578144795	0	0	0	0	0	0	0	0	0	0	0	0	0	0	0	0	0	0	0	0	0	0	0	0	0	0	0	0	0
3748	Cuba	-2.16535318207812	0.892158688330196	1.43342687192991	1.25689112474781	0.204391760628966	0.275059932032135	-0.0363589900983731	-0.0217235796465864	-0.0429212691463602	-0.0838092493644882	-0.160673141938508	-0.204265604916413	0.0126937445137778	-0.0184243229136623	-0.184013893677439	0.0113497312111393	-0.00770438009883622	-0.00951608659795404	0.0319474378944013	0	0	0	0	0	0	0	0	0	0	0	0	0	0	0	0	0	0	0	0	0	0	0	0	0	0	0	0	0
3749	Cuba	-2.26428160383138	0.975959742857747	1.42422418513806	1.19644337847203	0.191954706500731	0.404909975784297	-0.0193932392383508	-0.0258403088351676	-0.0399400840365213	-0.063316638118929	-0.153901152123533	-0.214434985339572	0.0457952857849203	-0.0360660175613478	-0.164111778283814	0.0194120319720687	-0.0177152676870585	-0.0569844769318479	0.032872507851952	0	0	1	0	0	0	0	0	0	0	0	0	0	0	0	0	0	0	0	0	0	0	0	0	0	0	0	0	0
3750	Cuba	-2.33598069845203	1.0679877115304	1.33234951875637	1.21526915454132	0.0444914387078475	0.343229220117009	-0.032781337871338	-0.0619347381181661	-0.0348655323968362	-0.0572364677501157	-0.148434643961873	-0.231189173134143	0.0423793919366682	-0.0404304150439786	-0.158922561235137	0.0157685890935193	0.000555851294181367	-0.0557334738824184	0.00666332388360084	0	0	0	0	0	0	0	0	0	0	0	0	0	0	0	0	0	0	0	0	0	0	0	0	0	0	0	0	0
3751	Cuba	-2.43408934945636	1.14933505796584	1.16958693268828	1.38965533896974	-0.0278120732835128	0.210130846996484	-0.0696238417974363	-0.105648299626357	-0.162303245736415	-0.0246053826583353	-0.0632192479115073	-0.12155133630682	0.0329986841423593	-0.033442540910777	-0.140954537493937	0.0227290761268477	-0.0141834507542535	-0.0570951730108575	0.0232339813808546	0	0	0	0	0	0	0	0	0	0	0	0	0	0	0	0	0	0	0	0	0	0	0	0	0	0	0	0	0
3752	Cuba	-2.2654405389964	1.235647299377	0.906118825126701	1.3252751125019	-0.129000127843866	-0.0371454152297628	-0.0128308104269789	-0.126866001694032	-0.125021367771238	-0.0474606379783226	-0.0499992613765656	-0.122669318487735	-0.0307222572203765	-0.0582378843050277	-0.127615927640415	0.0334821998385386	0.0356146953132195	-0.0323650752109044	-0.00169288405388929	0	0	0	0	0	0	0	0	0	0	0	0	0	0	0	0	0	0	0	0	0	0	0	0	0	0	0	0	0
3753	Cuba	-2.2966405376709	1.36573590815451	0.720397736840472	1.4020017475686	-0.179220685527534	-0.151211281241562	-0.109152460579831	0.0251956841080584	-0.171965513056952	0.0613301133735952	-0.151050540992021	-0.0423294805459268	-0.0464437092778107	-0.027396950722639	-0.135499970224109	0.0368119868004022	-0.0174386051758244	-0.0340681677501644	0.00810841994791863	0	0	0	0	0	0	0	0	0	0	0	0	0	0	0	0	0	0	0	0	0	0	0	0	0	0	0	0	0
3754	Cuba	-2.38535077569464	1.40130565884032	0.55952671587986	1.37530410293847	-0.168340186606304	-0.129571707341141	-0.0903288521048087	0.0337207038290902	-0.202799342706733	0.0990395798501751	-0.0466103227712574	-0.0122509564654317	-0.0952759380177644	0.0305262069003382	-0.0716506573334848	0.0174267952226264	0.0342803469034794	-0.018179521275453	0.0109508045878308	0	0	0	0	0	0	0	0	0	0	0	0	0	0	0	0	0	0	0	0	0	0	0	0	0	0	0	0	0
3755	Cuba	-2.30346585523038	1.38715155082391	0.423363382645131	1.2428907432874	-0.145784039831382	-0.179935388585443	-0.089809731321077	0.0441487552636574	-0.0859474856845188	0.0954299023072824	-0.0548105591962963	-0.0473654738611789	-0.0865783781578325	0.055491320791676	-0.088285716560283	0.0275092548074017	0.0153493300822916	0.00480641009571191	0.00355442795037192	0	0	0	0	0	0	0	0	0	0	0	0	0	0	0	0	0	0	0	0	0	0	0	0	0	0	0	0	0
3757	Cuba	-2.85917670504923	1.66650479815527	-0.207473746831532	1.67697802524949	-0.189272378258093	-0.0944324902937301	-0.139677475412961	0.164684977005304	-0.0940846161404148	0.0387989038721073	-0.044888187400129	-0.0397973241084911	-0.029500252069678	0.0946950704113653	-0.0169336006439036	0.0383319357674107	0.0161342273607774	-0.0235025974572037	0.0155676288458441	0	0	0	0	0	0	0	0	0	0	0	0	0	0	0	0	0	0	0	0	0	1	0	0	0	0	0	0	0
3759	Cuba	-3.22596888818353	1.71784459681021	-0.538142945118881	1.74007626909161	-0.138299381985615	0.0282837681874943	-0.0497068365599408	0.163062340384665	-0.128029067087957	-0.0712924886892649	0.0569524031789019	-0.0994972438254816	-0.00922860527974639	0.0660776696189586	-0.037674884089165	0.0684362168405068	0.074227191244901	0.018289270230181	0.0234532090452392	0	0	0	0	0	0	0	0	0	0	0	0	0	0	0	0	0	0	0	0	0	1	0	0	0	0	0	0	0
3760	Cuba	-3.2974654929051	1.73812904585906	-0.643485047396149	1.6966958200946	-0.146626042297275	0.0548863872181795	-0.0720558676515764	0.160203011491604	-0.155024438160756	-0.0453316010870542	0.0665228509334435	-0.043284227459417	0.0117965596157641	0.0620715785485969	-0.0260407201225008	0.0387739043295789	0.0312697799338986	-0.00302650919490483	0.0160385985993215	0	0	0	0	0	0	0	0	0	0	0	0	0	0	0	0	0	0	0	0	0	1	0	0	0	0	0	0	0
3761	Cuba	-3.35802783651712	1.72584304082235	-0.684580163057483	1.70814494845166	-0.0931895055773538	0.107692567515084	-0.0410090461798046	0.193333849330808	-0.208737396482566	-0.0644505896109348	0.0891107483492657	-0.043126662689509	-0.0017228588757619	0.0492150509354698	-0.0536926330050127	0.0248077484223388	0.0730991302107837	0.0193536425959542	-0.020079370034844	0	0	0	0	0	0	0	0	0	0	0	0	0	0	0	0	0	0	0	0	0	1	0	0	0	0	0	0	0
3762	Cuba	-3.29151030301294	1.62638076064814	-0.68858715592777	1.76457029130512	-0.0999630426706713	0.0657855200746835	-0.0337554032672045	0.179986953920507	-0.161553034490133	-0.0631064144325851	0.0693108903082811	-0.0757906822336947	0.00523735095069613	0.0433893086325315	-0.0699916522112635	0.0308372948302668	0.00132710343420622	-0.00067314206655091	0.0192456467227993	0	0	0	0	0	0	0	0	0	0	0	0	0	0	0	0	0	0	0	0	0	0	0	0	0	0	0	0	0
3763	Cuba	-3.19502298265274	1.40751723632328	-0.721982129999113	1.8040798998153	-0.0742161399948952	0.0195073054681929	-0.0687678967796868	0.107206581161438	-0.167561725722341	-0.00500558696937589	0.0918105953830897	-0.0182528039869355	0.0225811231725138	0.0789713400611514	-0.0910060968063958	0.00389511930671894	0.0745997243545534	0.0168145491197892	0.0165751677160459	0	0	0	0	0	0	0	0	0	0	0	0	0	0	0	0	0	0	0	0	0	0	0	0	0	0	0	0	0
3764	Cuba	-3.18729895921738	1.40438969484619	-0.700569929722748	1.80987249948616	-0.0847497487442713	0.0134735865808146	-0.0643190182904863	0.103543874593126	-0.166359018127309	-0.00325611200712098	0.0831860817996425	-0.0303276415404052	0.0254870153327311	0.061682540414299	-0.098414306184656	-0.000791274614483597	0.0703789350913882	0.0185245799669947	0.00704664372352787	0	0	0	0	0	0	0	0	0	0	0	0	0	0	0	0	0	0	0	0	0	0	0	0	0	0	0	0	0
3992	Cuba	-0.578698072799268	0.219836987453239	2.11080813508417	1.00992145710053	-0.0557348472869036	-0.272397897154742	0.190766420897994	-0.0726759989236257	0.0736207627165289	-0.289052482802712	0.0831469701191	-0.0379241917604037	-0.0690687586193547	0.120828852784566	0.124018654324436	0.00770987196670428	-0.021427007524442	0.00378812298335977	-0.00883500205883772	0	0	0	0	0	0	0	0	0	0	0	0	0	0	0	0	0	0	0	0	0	0	0	0	0	0	0	0	0
3993	Cuba	-0.470634507561557	0.438457987481127	2.26171932144601	1.09449410591229	-0.00655574788480639	-0.211649731562893	0.186260040506679	-0.160892667870626	0.00602547475697025	-0.262292703416245	0.156838297320117	0.0120116734151166	-0.0581590573022452	0.14877974546088	0.123825814350346	-0.0225973390463133	-0.012152795836352	0.00475436651251517	-0.0255701196675219	0	0	0	0	0	0	0	0	0	0	0	0	0	0	0	0	0	0	0	0	0	0	0	0	0	0	0	0	0
3994	Cuba	0.0864922656153112	0.689691510038875	2.34026497367736	1.02154189280762	0.00760044697998878	-0.24487348558902	0.238330402305637	-0.196109309391828	0.099965805732805	-0.256786620059573	0.0248211317857228	-0.0461031655352514	-0.0546734086120783	0.0974665995778566	0.10467297059471	-0.0684145046553595	0.0263794180642174	-0.0118666368990177	-0.0241070274195314	0	0	0	0	0	0	0	0	0	0	0	0	0	0	0	0	0	0	0	0	0	0	0	0	0	0	0	0	0
3995	Cuba	0.19168599721376	0.798452847532078	2.37785412647504	1.01467403924873	0.0897773614248335	-0.242482817238491	0.249643065016795	-0.184472557043301	0.0770337091017263	-0.258985353660918	0.0243651847607224	-0.0487744956295047	-0.020548100271224	0.0878096504291348	0.0694354813173405	-0.0579299718113747	0.0245502428080172	-0.0111704734990512	-0.0232838640253046	0	0	0	0	0	0	0	0	0	0	0	0	0	0	0	0	0	0	0	0	0	0	0	0	0	0	0	0	0
3996	Cuba	0.0220534475468981	0.810295223215229	2.31506424117205	0.983886889393981	0.0553831947825942	-0.226167247342001	0.233881038495801	-0.189865140111872	0.0956918827277578	-0.249323114133021	0.0343815372438548	-0.054033370340219	-0.0490750461557035	0.0365165630548723	0.0967365784121926	-0.0681278225611121	-0.0254418908959701	-0.00821996988720713	-0.0233258264021179	0	0	0	0	0	0	0	0	0	0	0	0	0	0	0	0	0	0	0	0	0	0	0	0	0	0	0	0	0
3997	Cuba	0.763571212950187	0.914262193572208	2.35528996345378	1.12526572877757	0.0785032120432347	-0.421865898791798	0.170792162328089	-0.167929295432468	0.00060932253879887	-0.326479671893029	0.0772750749475231	-0.0721058056200251	0.157326534595947	0.0282902558716054	0.0268217011655043	-0.0253944317067566	0.0422348818584297	-0.00922598122542704	-0.00829272106235002	0	0	0	0	0	0	0	0	0	0	0	0	0	0	0	0	0	0	0	0	0	0	0	0	0	0	0	0	0
3998	Cuba	-0.222164380833836	0.917001095607004	2.14097847871624	1.10954186027759	0.0136830102609891	-0.454251698559358	-0.00404311438912536	0.0800327642735639	0.0835602794073674	-0.209984911195114	-0.0607094696140219	0.0300813795325665	0.0907938997072614	0.0506457974249036	-0.0178581828783896	-0.014706322972381	-0.0312489575993282	-0.0351476404076968	0.00632270869220335	0	0	0	0	0	0	0	0	0	0	0	0	0	0	0	0	0	0	0	0	0	0	0	0	0	0	0	0	0
3999	Cuba	-0.806006747904373	0.936768975844411	1.72104560554064	0.969696179790601	-0.0052125396335983	-0.349402345146973	0.079052778753858	0.145878523118953	0.125222636784008	-0.153744503891709	-0.0947392492921951	-0.0123526335716999	-0.131318017012808	-0.0315554691685817	-0.00100121973277006	-0.0801677618474107	-0.0411692636152243	-0.0109048606713354	-0.026355194820471	0	0	0	0	0	0	0	0	0	0	0	0	0	0	0	0	0	0	0	0	0	0	0	0	0	0	0	0	0
4000	Cuba	-1.02023977740358	1.04378291588026	1.62483333190485	0.981443424497332	-0.0596020274885561	-0.268932826619319	-0.0584009527547603	0.217435687041418	0.242595952471958	-0.22773803812177	-0.0534438381901394	0.0256256476397361	0.0322966673818281	-0.0120527027454374	-0.123283282368772	-0.0119487145805541	-0.0541603186717335	-0.0135107853449861	-0.0333358464365545	0	0	0	0	0	0	0	0	0	0	0	0	0	0	0	0	0	0	0	0	0	0	0	0	0	0	0	0	0
4001	Cuba	-1.0743067781388	1.21458504409516	1.53941936958379	1.00278703372391	-0.0846150126606538	-0.20239754365984	-0.0977689378899635	0.212847691035578	0.334470878331283	-0.207269644432042	-0.0566777793930165	0.0769971334916148	0.0637047529107023	-0.047461306236856	-0.141344284309342	-0.0130190363645663	-0.0642043320104161	-0.0366260288618631	-0.00357987292650757	0	0	0	0	0	0	0	0	0	0	0	0	0	0	0	0	0	0	0	0	0	0	0	0	0	0	0	0	0
4002	Cuba	-1.21379157386938	1.24214603645692	1.50723248415927	0.960501940743309	-0.0256161996293406	-0.1188237528649	-0.0890018792498319	0.211700197247329	0.32335828212051	-0.198061359671835	-0.0556434099579929	0.100898234712043	0.0455835951806521	-0.0867357799929444	-0.142890266669924	0.0105673478289861	-0.0606605741305459	0.00699742909255408	0.00610084548149183	0	0	0	0	0	0	0	0	0	0	0	0	0	0	0	0	0	0	0	0	0	0	0	0	0	0	0	0	0
4003	Cuba	-1.17292597737566	1.38136328040552	1.41243719465257	0.822061357979783	-0.025702688248124	-0.0591337762744477	0.0158672181523932	0.223892540344458	0.3806827297152	-0.15766741369451	-0.130731928416458	0.0731271469413948	-0.0793565128563988	-0.186097049069682	-0.104459568304961	-0.0586687900981957	-0.025822663129068	0.0116102206360591	-0.00994849866987792	0	0	0	0	0	0	0	0	0	0	0	0	0	0	0	0	0	0	0	0	0	0	0	0	0	0	0	0	0
4004	Cuba	-1.22619463435064	1.45810503968117	1.39790529001555	0.790089077500861	0.0621183614201736	-0.011290757236385	0.0379658603534469	0.227206694081547	0.371942409966074	-0.107416516971528	-0.122610335937122	0.079234312218064	-0.0637964179686639	-0.187540252880666	-0.105200092312159	-0.0461032836222595	-0.0212249258744636	0.00861897519601727	0.00321273633165487	0	0	0	0	0	0	0	0	0	0	0	0	0	0	0	0	0	0	0	0	0	0	0	0	0	0	0	0	0
4005	Cuba	-1.33153257442159	1.62442324243835	1.47488682375459	0.885511766184271	0.0584656724569775	0.0597541999964588	0.0321010587950079	0.17154880333722	0.295237124495537	-0.0741780375430433	-0.0738448643137141	0.110703698791142	-0.0515439489086892	-0.176474073956	-0.0825013302485027	-0.0295383353755132	-0.0116605414630915	0.00670143822811132	-0.0210526171404791	0	0	0	0	0	0	0	0	0	0	0	0	0	0	0	0	0	0	0	0	0	0	0	0	0	0	0	0	0
4011	Cuba	-1.22238738807194	1.32207194873595	1.81937470137628	0.690719124179237	-0.0460505874414297	-0.110569629695897	0.0218111849341188	0.0608287251181232	0.295047951065834	-0.0856056230046688	-0.0350749242881259	0.163257456433512	0.122868990507966	-0.142253377530665	-0.0477309040420325	0.0288767643934876	-0.0370359887701185	-0.0138756140446157	-0.0263492145071266	0	0	0	0	0	0	0	0	0	0	0	0	0	0	0	0	0	0	0	0	0	0	0	0	0	0	0	0	0
4020	Cuba	-1.43492093829345	2.17417770342839	1.51805944827256	-0.238976536571448	-0.0837109936514026	-0.203217307800737	0.223568507357124	0.154918724476113	0.259196255151168	-0.0355276274866324	0.0631049116637899	0.127981333177249	0.111682157870291	-0.0643378397286915	-0.0433033897204405	-0.0182875948086265	-0.00590103255849332	0.034364080931711	-0.0204861622647417	0	0	0	0	0	0	0	0	0	0	0	0	0	0	0	0	0	0	0	0	0	0	0	0	0	0	0	0	0
4021	Cuba	-1.45921879088916	2.15178139234737	1.46156968204086	-0.236136002333948	-0.0411768499054267	-0.204339610158512	0.21389819969418	0.16343134997547	0.250526278510557	-0.0345818724282327	0.055676417194408	0.132988604633986	0.105061895534898	-0.057407254594028	-0.0346310124062642	0.00898269350746973	-0.0357886917650286	0.0323814531710094	-0.0011752729340702	0	0	0	0	0	0	0	0	0	0	0	0	0	0	0	0	0	0	0	0	0	0	0	0	0	0	0	0	0
4022	Cuba	-1.463881826792	2.224192179705	1.36725581466912	-0.379680961824442	-0.0766310676691508	-0.231872005406025	0.24868944272835	0.19113372091023	0.322519277684704	-0.0219545557549731	0.0202964427960375	0.101099038970968	0.114692950880061	-0.0815309551250425	-0.0690722172367285	-0.0231818414653815	0.00745706759357991	0.0341278048956024	-0.00462081467193854	0	0	0	0	0	0	0	0	0	0	0	0	0	0	0	0	0	0	0	0	0	0	0	0	0	0	0	0	0
4023	Cuba	-1.47339563277349	2.22852125616094	1.34305898872131	-0.391299672139968	-0.0595824618977708	-0.241631101391394	0.247802123552941	0.190571652117059	0.309125782934454	-0.0110217720872258	0.0331842769027991	0.106298286841358	0.112498642048877	-0.0631090566861808	-0.0584018882053566	-0.0165117596359035	0.0129613592627788	0.031897870912713	0.00791715763177576	0	0	0	0	0	0	0	0	0	0	0	0	0	0	0	0	0	0	0	0	0	1	1	0	0	0	0	0	0
4024	Cuba	-1.47315643767644	2.27979733006839	1.32129893071244	-0.429353209298943	-0.113703999802726	-0.244479204549045	0.247401601302388	0.191191222297145	0.293201689950057	0.000668207364793352	0.067188455174526	0.119914836049752	0.122782806889827	-0.0496233075723747	-0.0514720319064294	-0.0316645950644549	0.0042805041642852	0.0322628625518796	0.01659607282284	0	0	0	0	0	0	0	0	0	0	0	0	0	0	0	0	0	0	0	0	0	1	1	0	0	0	0	0	0
4025	Cuba	-1.47865988169952	2.29856442889583	1.2582874290372	-0.520483027964849	-0.0758669506873447	-0.192141694027687	0.280384676352751	0.207247860372894	0.214240288596754	0.00827330698993464	0.134080648935291	0.144477484630781	0.0918992807201447	-0.0407558383898452	-0.0103136711233969	-0.0177956659656029	-0.038578418591255	0.0311571217153505	-0.0139768567745273	0	0	0	0	0	0	0	0	0	0	0	0	0	0	0	0	0	0	0	0	0	1	1	0	0	0	0	0	0
4026	Cuba	-1.45551831654568	2.34861980674359	1.23192719459982	-0.473377570743428	-0.143697733945359	-0.237308825379864	0.253141030109048	0.188629491917741	0.260517395074679	0.0242973482423494	0.124377372876753	0.148234323381239	0.101446540946366	-0.0217089433473994	-0.00744970017284792	-0.0267341745242542	-0.000403913041634379	0.00635630903996607	0.00720933068892048	0	0	0	0	0	0	0	0	0	0	0	0	0	0	0	0	0	0	0	0	0	1	1	0	0	0	0	0	0
4027	Cuba	-1.47740161444823	2.36877957416712	1.20403932181004	-0.460243065766914	-0.142564985230444	-0.242542194285564	0.255331492596585	0.193123552987886	0.262506559042088	0.018724287540391	0.120591502275743	0.138190361611676	0.100860209091076	-0.0135784575439126	-0.00159276116552405	-0.0297134329280689	-0.000726364450032949	0.00658001480518634	0.00400416685056458	0	0	0	0	0	0	0	0	0	0	0	0	0	0	0	0	0	0	0	0	0	1	1	0	0	0	0	0	0
4028	Cuba	-1.48618917564349	2.37525906790345	1.17012010217057	-0.469870324416767	-0.12599301614914	-0.248228373260406	0.249262044771188	0.191303967969942	0.243866868394195	0.0243564053011095	0.13057864591121	0.144248173103016	0.10089388119953	0.00205305745273224	0.00517434390879107	-0.0240169450445616	0.00487358943436411	0.00440678575929295	0.0170420764368792	0	0	0	0	0	0	0	0	0	0	0	0	0	0	0	0	0	0	0	0	0	1	0	0	0	0	0	0	0
4029	Cuba	-1.47862010676505	2.46416406216098	1.14933005915285	-0.500588140403346	-0.163615858084244	-0.248641765654961	0.25826051134849	0.165610538673248	0.246660828209073	0.034912220444768	0.15531283061531	0.153484528614074	0.124564699245304	0.000969414988252926	0.00238618681987117	-0.0180503056781389	-0.00322556598354001	0.0511788749034104	0.0177810910118783	0	0	0	0	0	0	0	0	0	0	0	0	0	0	0	0	0	0	0	0	0	1	1	0	0	0	0	0	0
4030	Cuba	-1.48508310827432	2.43761605195319	1.16357752675337	-0.496604458159358	-0.188001889531763	-0.28359133238854	0.233371878119106	0.107705693067603	0.279272153100235	0.0458678710446898	0.134749508652185	0.142318024115932	0.119618746464819	0.0130938606417567	0.00254415314944577	-0.051104964284901	-0.00770128123779635	0.00737410331851853	0.00811718327659678	0	0	0	0	0	0	0	0	0	0	0	0	0	0	0	0	0	0	0	0	1	1	1	0	0	0	0	0	0
4031	Cuba	-1.49038035843887	2.43870737464159	1.20622006804566	-0.491624742809274	-0.122855792696122	-0.269119604294155	0.259986590746922	0.142436001255017	0.242478210288039	0.0541366019061211	0.135204361961858	0.13775605216258	0.0998456020270685	0.00367795376232588	-0.0228050151119441	-0.0474240609114103	0.0345184578927214	0.00531262525538538	0.00336324359760049	0	0	0	0	0	0	0	0	0	0	0	0	0	0	0	0	0	0	0	0	0	1	1	0	0	0	0	0	0
4032	Cuba	-1.49652045131674	2.34636501373987	1.37060724828354	-0.58568095981631	-0.178383097421435	-0.257837242174273	0.242849900096545	0.117890463804717	0.23490289542245	0.0287552394835494	0.119574481808687	0.105677932984808	0.108453247745941	0.00385377310056922	-0.0295445531343779	-0.0361167993306097	-0.0175000869377997	0.0549972685103611	-0.00501643855964062	0	0	0	0	0	0	0	0	0	0	0	0	0	0	0	0	0	0	0	0	0	1	0	0	0	0	0	0	0
4033	Cuba	-1.38266983474272	2.2901106711607	1.64312117253761	-0.756955713593012	-0.190188361571472	-0.209434501908412	0.216376447742995	0.109470425243721	0.172732090640223	0.0281035685773899	0.117560686981105	0.119217792065824	0.0873957027738596	0.00631514302096428	-0.0175559407817584	-0.0279508620274973	-0.0313433311238948	0.00815297453647198	0.00681806214240115	0	0	0	0	0	0	0	0	0	0	0	0	0	0	0	0	0	0	0	0	0	0	0	0	0	0	0	0	0
4034	Cuba	-1.15978051599917	2.16040207182656	2.04243323207396	-0.932808278089621	-0.177634165742381	-0.154427414046521	0.165873895995226	0.107955368002336	0.104788346684841	-0.0126471025118385	0.117453850593679	0.0964303523866906	0.0418899958944976	0.0501628782748281	-0.000273920935380811	-0.00461040243330726	0.0036513885692441	0.00381181384620249	0.0107242180496196	0	0	0	0	0	0	0	0	0	0	0	0	0	0	0	0	0	0	0	0	0	0	0	0	0	0	0	0	0
4035	Cuba	-0.852398041846598	1.99418742841081	2.20222139748499	-1.11356608407279	-0.0945071370081583	-0.0900961901543743	0.160156196029565	0.118482390208139	0.193958131742732	-0.0550937832219498	0.0412783692913398	0.0226538051818544	-0.0263920281526998	0.0314352743435356	0.00953696214010055	-0.00918530893835501	-0.0137638027600894	0.0286378462364432	-0.0134967685046397	0	0	0	0	0	0	0	0	0	0	0	0	0	0	0	0	0	0	0	0	0	0	0	0	0	0	0	0	0
4036	Cuba	-0.699430172680344	1.88606704322035	2.27647523153125	-0.898458645010275	-0.078388454061079	-0.150577296638806	0.140685202992544	0.0709195433662465	0.0988822953267996	-0.0314861388087142	0.0797024504536649	0.0420754600522509	0.011431211303169	0.0748008607896611	0.0236095128041298	0.0359460587872718	-0.00407589163551785	0.0239229664887847	-0.0108361031245715	0	0	0	0	0	0	0	0	0	0	0	0	0	0	0	0	0	0	0	0	0	0	0	0	0	0	0	0	0
4037	Cuba	-0.590723302164664	1.63778497558474	2.1856835297238	-0.74776374693174	0.0602778730108061	-0.203995497010503	0.19892182356813	0.0717415638241108	0.0921634227604938	0.00585912489531857	0.0541076981336072	0.0400001141680528	0.0197693114322912	0.0437145693706336	0.0361928311334374	0.0436394091532957	0.00295593227616859	-0.000333707980562747	-0.0219797978864075	0	0	0	0	0	0	0	0	0	0	0	0	0	0	0	0	0	0	0	0	0	0	0	0	0	0	0	0	0
4038	Cuba	-0.652352172559079	1.38256170750453	2.08211133424101	-0.607663348019323	0.0732280228111206	-0.273157853365619	0.214168109351112	0.0546976077087821	0.155200928502417	0.0352749404523021	0.0463186360241666	0.0177876831712427	0.0586615673039438	0.0352054392936941	0.0149463991816596	0.0326324097635034	-0.00338323959449013	0.0466864535877152	-0.0176828484781201	0	0	0	0	0	0	0	0	0	0	0	0	0	0	0	0	0	0	0	0	0	0	0	0	0	0	0	0	0
4039	Cuba	-0.536627563778281	1.39564188305654	1.99381984003183	-0.336830244203238	0.177237206782234	-0.350860464021376	0.231533814131828	-0.0346710546407802	0.094350932846097	0.0186112970436587	0.0705457601797906	0.0629537600658828	0.0295648814884193	0.0431809513121064	0.0599084233596598	0.0451298305714197	-0.0366865775986959	0.0255655909852511	-0.0531352128034098	0	0	0	0	0	0	0	0	0	0	0	0	0	0	0	0	0	0	0	0	0	0	0	0	0	0	0	0	0
4040	Cuba	-0.565140942303236	1.63163970914353	1.66871652090414	-0.180676196501849	0.264320591999028	-0.324011559264263	0.337430102701644	-0.0304669058224028	0.0111216377530731	0.138909323296743	0.0226316254953457	0.0113322629863332	-0.0555513983002204	0.0012654585876187	0.0658968888095366	0.0227932327497749	0.00274884281885019	0.0223198637658894	-0.0656344158152523	0	0	1	0	0	0	0	0	0	0	0	0	0	0	0	0	0	0	0	0	0	0	0	0	0	0	0	0	0
4041	Cuba	-0.578246225523103	1.61751458603958	1.50917503947511	-0.0271103276637172	0.306736957765685	-0.299935894900316	0.228329701740435	-0.0769660216461307	0.167743527032416	0.125704858058661	-0.0368797925007977	0.0072889535107265	-0.0463949613331035	0.0037944761275589	0.0314036083906507	0.0165335228395851	-0.0194074732113859	-0.0016977609746173	-0.0376201767680446	0	0	0	0	0	0	0	0	0	0	0	0	0	0	0	0	0	0	0	0	0	0	0	0	0	0	0	0	0
4042	Cuba	-0.594547832037571	1.73954283331103	1.58649983766745	-0.0170451646669803	0.306139672004619	-0.404762542189135	0.235756328419598	-0.0285863384418373	0.150082773974057	0.0371485513316491	-0.0471630104801607	0.0454859941618849	0.0370334800456245	-0.0349689362611648	-0.0942195961507077	0.0534225276771522	0.0038213783837603	0.0263127675877432	-0.0325691988320418	0	0	0	0	0	0	0	0	0	0	0	0	0	0	0	0	0	0	0	0	0	0	0	0	0	0	0	0	0
4043	Cuba	-0.0546267908173365	1.70091174558263	2.11422273054736	0.0566379375072506	0.400376413603004	0.147576728024621	0.0269472502821149	-0.0971710360351934	0.269675371674667	0.0370250066151008	-0.0851348707698902	0.0175468617049908	-0.0676758392756207	-0.0233357697226404	0.0682056466446935	0.00561107870229416	2.72174645071926e-05	-0.00523146665633606	-0.0197476914024693	0	0	0	0	0	0	0	0	0	0	0	0	0	0	0	0	0	0	0	0	0	0	0	0	0	0	0	0	0
4044	Cuba	0.558536005197642	1.78539410412326	2.75018442163095	0.0992620894869236	0.481297270466082	0.62973047031184	-0.157697313439926	-0.0942222002932934	0.367935263685535	0.0537180529721874	-0.0745747187044747	-0.0692989544945579	0.028222366895393	0.0611531805834034	0.131964588299709	0.00467136087384395	-0.0161389622631453	0.0101353466870347	-0.0175459052731792	0	0	0	0	0	0	0	0	0	0	0	0	0	0	0	0	0	0	0	0	0	0	0	0	0	0	0	0	0
4045	Cuba	0.806845206322562	1.81454576554232	3.0545813014296	0.160820090641889	0.513503025943135	0.826349858731231	-0.20788429482706	0.0486629878714642	0.430860501668028	-0.00487641231738282	-0.155439715805417	-0.170254002156407	0.0729298817082163	0.0641044247492445	0.107054068263057	-0.026225100616163	0.0181995744244917	0.010801986680698	-0.00330765306440861	0	0	0	0	0	0	0	0	0	0	0	0	0	0	0	0	0	0	0	0	0	1	0	0	0	0	0	0	0
4046	Cuba	1.41290654675495	1.88607069521918	2.88118460995189	0.735242418107028	0.481901424395734	0.565839691329606	-0.25013037679078	-0.160686641071337	0.249486055253947	0.0131940261465166	-0.0747938378163302	-0.0314339195037289	0.0324263094857811	0.0912896536410129	0.117651174630506	0.00312062656665542	0.0184558979064992	-0.0374252843034873	0.00329953122064023	0	0	0	0	0	0	0	0	0	0	0	0	0	0	0	0	0	0	0	0	0	0	0	0	0	0	0	0	0
4047	Cuba	0.683535616744714	1.68172829165168	2.65289482315436	0.640688617692679	0.365462503508721	0.408137971340965	-0.16800107304525	-0.0213035436511927	0.309469566958205	-0.0480896557206448	-0.161517980462921	-0.0757925979780828	0.00977104029114462	0.0147330905979147	0.0379146739726076	-0.0109182849440997	0.0195250933250658	-0.00621896352623752	0.00531454450500298	0	0	0	0	0	0	0	0	0	0	0	0	0	0	0	0	0	0	0	0	0	0	0	0	0	0	0	0	0
4048	Cuba	0.558767664035814	1.55119508577426	2.50786090114277	0.88654823796567	0.381177399118835	0.218183625062839	-0.138304461772553	-0.0517116352863726	0.135086597831086	-0.0267078674573724	-0.140398910852326	-0.0165855521262505	-0.0554803391575208	0.0125352688565769	0.0205429162306642	0.0310743595118177	-0.0200560993551986	-0.0531641639003378	0.0182192430364879	0	0	0	0	0	0	0	0	0	0	0	0	0	0	0	0	0	0	0	0	0	0	0	0	0	0	0	0	0
4049	Cuba	0.602205971052877	1.4564410884621	2.38498315480716	1.01399872460066	0.313618441378329	0.0261357033849022	-0.102679183437095	-0.108377189540886	0.100282934017419	-0.0237408974486404	-0.161913739775769	-0.0532423294882108	-0.0651713521454135	0.00708141600761664	-0.0432501851680893	0.0147315363504903	-0.0175439120397311	-0.00236270257939384	-0.00056820965146755	0	0	0	0	0	0	0	0	0	0	0	0	0	0	0	0	0	0	0	0	0	0	0	0	0	0	0	0	0
4050	Cuba	0.218091803592325	1.28581692499487	2.34981563219482	1.19074095614243	0.301630668376362	-0.078890730630136	-0.0871308614214318	-0.105628789599399	-0.0656191856877016	-0.0244748431184148	-0.147638987811889	-0.0477509973422059	-0.125452634943391	0.0213321611428456	-0.0665493385429015	0.0166180195154089	-0.0335386728673755	-0.0476282714177638	-0.0184632145246666	0	0	0	0	0	0	0	0	0	0	0	0	0	0	0	0	0	0	0	0	0	0	0	0	0	0	0	0	0
4051	Cuba	0.398045352902267	1.33941855112609	2.28523614532036	1.3216730822511	0.348793621231202	-0.0929557480705122	-0.10694407246819	-0.0523208371802806	-0.0832251264207822	-0.0159874386792638	-0.191922670045378	-0.119536430915989	-0.12711000003227	0.0621355513069903	-0.10646684337834	-0.0095066893428107	-0.0270501450117146	-0.0719634443512941	0.00631823865324837	0	0	0	0	0	0	0	0	0	0	0	0	0	0	0	0	0	0	0	0	0	0	0	0	0	0	0	0	0
4052	Cuba	0.218033643972354	1.37140522861274	2.14796741169445	1.32960267366992	0.366630514314343	-0.0207110778345875	-0.13397062811814	-0.0776777684808871	-0.0812971448123277	-0.0022213988358183	-0.208815958767325	-0.134229033707826	-0.0669280970357286	0.0561130088795258	-0.111716891448358	0.0124638500338828	-0.0164064157302275	-0.0295695405514896	0.0122346709991366	0	0	0	0	0	0	0	0	0	0	0	0	0	0	0	0	0	0	0	0	0	0	0	0	0	0	0	0	0
4053	Cuba	-0.23366009629484	1.37014609660449	1.99265986637506	1.33748071132733	0.29548972476287	0.0814447720345809	-0.182597470502271	-0.0711896346403108	-0.060113526864873	0.0126952514429356	-0.259016603208823	-0.158387877189319	-0.0303252768814857	0.0411531533015688	-0.0987107880132662	-0.0158392112186616	0.0219525424036733	-0.0554317552205976	0.0283853533979638	0	0	0	0	0	0	0	0	1	0	0	0	0	0	0	0	0	0	0	0	0	0	0	0	0	0	0	0	0
4054	Cuba	-1.16766020514377	1.18616079271572	1.81092438672549	1.17664169488255	0.177333958273502	0.315228257542091	-0.0824314272045649	-0.140757176700949	-0.0670797686009349	-0.0889892809974727	-0.138833284053678	-0.270141016642655	0.00924496273511131	-0.00199891849938438	-0.120331046324234	0.0100641833829161	0.00907205605598817	-0.0556872914191564	0.0213343805695639	0	0	0	0	0	0	0	0	0	0	0	0	0	0	0	0	0	0	0	0	0	1	0	0	0	0	0	0	0
4055	Cuba	-1.95679885332368	1.07526324840257	1.72789431758949	1.02962936435665	0.102781967351555	0.444983137687172	-0.0926964639638414	-0.107559154107515	-0.0511779731995532	-0.0726402937902526	-0.127313678949834	-0.255401921556203	0.0586847357603774	-0.001824926130157	-0.124433045194996	-0.00942954328517985	-0.00388597448204605	-0.0561243426243089	0.0205052802666537	0	0	0	0	0	0	0	0	0	0	0	0	0	0	0	0	0	0	0	0	0	0	0	0	0	0	0	0	0
4056	Cuba	-2.18450812050186	1.07661471592025	1.59242321534736	1.05003101973613	0.0796296614378747	0.404893048929709	-0.067806595428279	-0.0934651132254514	-0.0690877050895902	-0.0658668356351575	-0.123322173340334	-0.240352110814777	0.0635919012523626	-0.0321502643347951	-0.132940990662026	-0.0052116142348821	-0.00502387405695422	-0.0552203057747348	0.0199084009050587	0	0	0	0	0	0	0	0	0	0	0	0	0	0	0	0	0	0	0	0	0	0	0	0	0	0	0	0	0
4057	Cuba	-2.28183534452756	1.15693331467878	1.31803523532212	1.08009326355497	-0.0799205461396	0.228665065997706	-0.0850286919844286	-0.155462957098202	-0.116221042584188	-0.0403411112899155	-0.0577027600312222	-0.192832755061651	0.0432895528313102	-0.039906188166896	-0.134892490892573	0.0432407526493667	0.030547679503988	-0.0138070688989425	0.0359587165173377	0	0	0	0	0	0	0	0	0	0	0	0	0	0	0	0	0	0	0	0	0	0	0	0	0	0	0	0	0
4058	Cuba	-2.21677276094982	1.28668384634902	1.03354389067795	1.07608169870952	-0.149410973197114	-0.0372768398632542	-0.12520438751202	0.0147904274908404	-0.0764859278835433	0.0564622338204591	-0.206205430457714	-0.0944687443358298	-0.00914998363513547	-0.0447264301066584	-0.146691844482895	-0.00425176075365887	0.0283079296883918	-0.0325996368988438	0.00430925863123074	0	0	0	0	0	0	0	0	0	0	0	0	0	0	0	0	0	0	0	0	0	0	0	0	0	0	0	0	0
4059	Cuba	-2.24250344549875	1.30687644845342	0.822516271921605	1.13404164329438	-0.189974115655264	-0.16955796533764	-0.0883561139405237	0.00430486268992528	-0.118578326311687	0.0654480120128475	-0.164383181817893	-0.0689148744367207	-0.0831257460250213	-0.0305433326271039	-0.142022523448905	0.0440769978086955	0.0279910310835805	-0.0121724954757564	-0.016406384782404	0	0	0	0	0	0	0	0	0	0	0	0	0	0	0	0	0	0	0	0	0	0	0	0	0	0	0	0	0
4060	Cuba	-2.19301275675332	1.32412138424466	0.699437986542364	1.10922569949716	-0.206801675730204	-0.198218250734565	-0.107116229612507	-0.0176623540396238	-0.113920831829763	0.0963554644266837	-0.0876923404957262	-0.060134476402359	-0.109136307143233	0.0502611023585741	-0.0876229281779185	0.0206191792939836	-0.00769925459028618	-0.0375563054385483	-0.0115227940896893	0	0	0	0	0	0	0	0	0	0	0	0	0	0	0	0	0	0	0	0	0	0	0	0	0	0	0	0	0
4061	Cuba	-2.09543816760992	1.42404145421511	0.621408156200491	1.16659751454426	-0.240822234084175	-0.202509376713151	-0.102769722503037	0.0273734552024916	-0.114020866475299	0.0923967074379964	-0.0475390297640874	-0.0640761592605581	-0.122859774007824	0.0850939386316342	-0.0750933961762516	0.00198531720625876	0.0292757508660106	-0.0395738571571647	-0.014226904504818	0	0	0	0	0	0	0	0	0	0	0	0	0	0	0	0	0	0	0	0	0	0	0	0	0	0	0	0	0
4062	Cuba	-2.13013320724068	1.49420096933904	0.536277271540988	1.17168259589805	-0.264745828806294	-0.199582862329462	-0.102186730101873	0.047107948353999	-0.0985578540302535	0.0871607443933024	-0.0326771003376775	-0.082647705258376	-0.11899389989004	0.111336667636582	-0.0564585236973142	0.0257114402880098	-0.0140632895410893	0.00626139015917367	-0.00907520180488914	0	0	0	0	0	0	0	0	0	0	0	0	0	0	0	0	0	0	0	0	0	1	0	0	0	0	0	0	0
4063	Cuba	-2.42814793789498	1.59566274747376	0.304377745227296	1.22165286647024	-0.35440976563338	-0.111012104799318	-0.128687328724243	0.059909227194558	-0.099739255030549	0.13447669103038	-0.0310683180148512	-0.0902867368907239	-0.0795567055234915	0.0949379030337878	-0.0802914012991199	0.0316089886971257	0.057243779230284	0.000234358401811481	-0.0262255446887046	0	0	0	0	0	0	0	0	0	0	0	0	0	0	0	0	0	0	0	0	0	0	0	0	0	0	0	0	0
4064	Cuba	-2.65380502894607	1.61320789480526	0.122470115040743	1.23331798077811	-0.354969364604233	-0.134782063441284	-0.126089191785267	0.0740722324203755	-0.131772862965515	0.0893290927535061	-0.0277995127945281	-0.0560274721404274	-0.0568570091345414	0.0899369332248997	-0.0494170261707276	0.0357160661766654	0.0692303282405512	-0.00060733736774366	-0.0104169564987743	0	0	0	0	0	0	0	0	0	0	0	0	0	0	0	0	0	0	0	0	0	0	0	0	0	0	0	0	0
4065	Cuba	-2.81654951985413	1.64789690472089	-0.232271455619988	1.33266091087919	-0.343448555737582	-0.0288000240212418	-0.131847407258573	0.12646223754572	-0.138519578438651	0.133249514158016	0.0250993814156374	-0.0578210169621455	-0.0110243234975106	0.0808929559680289	-0.0836119692562379	0.0042817042794934	0.0389056212674409	0.020810102201693	-0.017080624129113	0	0	0	0	0	0	0	0	0	0	0	0	0	0	0	0	0	0	0	0	0	0	0	0	0	0	0	0	0
4066	Cuba	-3.14265499669976	1.69051059713097	-0.554191965539991	1.48515683782134	-0.200850599542551	0.0192320091265664	-0.0471568308171345	0.185058451013234	-0.115842668433475	-0.0217587540284988	0.0544245806741118	-0.0832465250253392	0.00615449863132791	0.0416532783892783	-0.0761420938821553	0.0289838570847705	0.0670324659576828	-0.0248476211905053	-0.0183372439344509	0	0	0	0	0	0	0	0	0	0	0	0	0	0	0	0	0	0	0	0	0	0	0	0	0	0	0	0	0
4067	Cuba	-3.17203067966422	1.64245563171799	-0.510543555116684	1.66468768525234	-0.241055917080123	0.0245786740551279	-0.101059245770221	0.116166005949439	-0.163084861946701	-0.0195501384659762	0.0854167195828505	-0.0592327606724089	-0.0015384259708679	0.0815468812214943	-0.0579485724607183	0.0136114987586994	0.0605659457674334	-0.00322891779604618	0.00565494230197396	0	0	0	0	0	0	0	0	0	0	0	0	0	0	0	0	0	0	0	0	0	0	0	0	0	0	0	0	0
4068	Cuba	-3.12803293372461	1.56496542305859	-0.451688800277012	1.64992329221626	-0.284330522729687	0.0438948177000539	-0.06635619993356	0.1047664846323	-0.186917235564009	-0.0242850895048601	0.100641946138805	-0.0778748628097473	-0.0035761933792505	0.070912542700169	-0.0892897509128775	0.0139374375336936	0.0548315100310279	-0.00195612761108885	0.00164794710687931	0	0	0	0	0	0	0	0	0	0	0	0	0	0	0	0	0	0	0	0	0	0	0	0	0	0	0	0	0
4069	Cuba	-3.06912633844993	1.43013703743043	-0.479956173334409	1.6830658603084	-0.213700053258503	0.0265381056905071	-0.0831944756754191	0.0672284944578488	-0.162376342841841	-0.00866668869262861	0.096621574132518	-0.0492668647459942	0.0129606699840291	0.0725682317894697	-0.0960881316617541	0.0178646155321683	0.0423162280333662	-0.00367814340862297	0.0306457412906245	0	0	0	0	0	0	0	0	0	0	0	0	0	0	0	0	0	0	0	0	0	0	0	0	0	0	0	0	0
4070	Cuba	-3.09707152182207	1.34880729812794	-0.59190068774794	1.80589674479747	-0.125411296352668	-0.0106693149360912	-0.0681505575396592	0.033002698624072	-0.114959098734659	0.00512135482223438	0.0654382480643257	-0.0392102921794384	0.0307430293733322	0.0524158092977196	-0.117882450059497	0.0116615160656024	0.0691810338175339	-0.00401182801262634	0.0307721612260079	0	0	0	0	0	0	0	0	0	0	0	0	0	0	0	0	0	0	0	0	0	0	0	0	0	0	0	0	0
4071	Cuba	-3.02172646364531	1.25654105701541	-0.533276497200438	1.80164525397807	-0.187086382033994	-0.04595295001396	-0.0810558418132834	-0.00720825141186911	-0.110791459192284	0.0237929338847527	0.0614878101468853	-0.0415902101727586	0.0345811974843951	0.0480590074563206	-0.129597502965952	0.0100675561406647	0.0679834272928373	-0.00339656565139056	0.027943507357089	0	0	0	0	0	0	0	0	0	0	0	0	0	0	0	0	0	0	0	0	0	0	0	0	0	0	0	0	0
4297	Cuba	-0.709645610136968	0.149262460669558	2.00183336939167	0.994948429736631	0.0519932374103068	-0.20637829949875	0.218068283275474	-0.029973114403527	0.0177102100166296	-0.29155958939149	0.160923752202204	-0.0359053110881825	-0.102449294581465	0.115886908723907	0.129597717732201	0.0111314912590572	-0.00390589572296419	-0.0240929346324745	-0.00678600524183264	0	0	0	0	0	0	0	0	0	0	0	0	0	0	0	0	0	0	0	0	0	0	0	0	0	0	0	0	0
4298	Cuba	-0.695655056160734	0.234274465784025	1.99914835536563	0.869184488717597	0.0572051955759482	-0.222660551421122	0.236890706580865	-0.0199235248397415	0.154368001055308	-0.272351815827226	0.0344078097993772	-0.0878146821077742	-0.0826769825825599	0.0766461681858523	0.0949737298883233	-0.0203568246590596	-0.00701380551012879	-0.0175262667354752	-0.038035679378842	0	0	0	0	0	0	0	0	0	0	0	0	0	0	0	0	0	0	0	0	0	0	0	0	0	0	0	0	0
4299	Cuba	-0.490650026379122	0.503055836099625	2.16124035463086	0.934380363141349	0.0863613300644815	-0.152644855959578	0.225302948288547	-0.116877870033661	0.0809672243545333	-0.228548046242094	0.0770165006684193	-0.0345885203273826	-0.0830000327859037	0.106312617607252	0.117048822549046	-0.0168923871415369	-0.0375009606956234	0.00479092355801529	-0.00916380247601703	0	0	0	0	0	0	0	0	0	0	0	0	0	0	0	0	0	0	0	0	0	0	0	0	0	0	0	0	0
4300	Cuba	-0.375681426351562	0.752187877035798	2.27123508891586	0.933660858871717	0.136891710587275	-0.109041231508517	0.257659387691853	-0.173685227294105	0.122351746227966	-0.227521574936982	0.0631813880199922	-0.052204939301813	-0.024971135912334	0.105873000834182	0.0411515961927386	-0.0458940674996394	0.0230319583877726	-0.0158957818207139	-0.0139096483113073	0	0	0	0	0	0	0	0	0	0	0	0	0	0	0	0	0	0	0	0	0	0	0	0	0	0	0	0	0
4301	Cuba	-0.570351720506688	0.915244339715327	2.34633944350688	0.946032236055702	0.143636285033537	-0.00578760042483425	0.208615673691112	-0.244204659976598	0.0633285579128479	-0.144800511433256	0.114860526185329	0.0224218209182397	-0.0459592849510834	0.123569436648607	0.0837196774693209	-0.00841359068759998	-0.015709056381784	-0.0426312754597829	-0.0527139417396314	0	0	0	0	0	0	0	0	0	0	0	0	0	0	0	0	0	0	0	0	0	0	0	0	0	0	0	0	0
4302	Cuba	-0.353607720612097	1.03906227347133	2.32608859324906	1.03184929141898	0.149489018942148	-0.0605911839295978	0.203942586226736	-0.226781954296159	0.0654003922591275	-0.164038409200011	0.111611928450696	0.00330707607696012	-0.0128037795346523	0.0711115919354387	0.0646909439433211	-0.0260691430409738	-0.0151430316644986	-0.0157345973379148	-0.0311003321917251	0	0	0	0	0	0	0	0	0	0	0	0	0	0	0	0	0	0	0	0	0	0	0	0	0	0	0	0	0
4303	Cuba	-0.221376802414286	0.971943658767415	2.15710333973793	0.996143395419426	0.104146935344659	-0.172579999995925	0.210159181085115	-0.173155621765382	0.0992917848530851	-0.221104061985533	0.0842006808071502	-0.0881157940774351	-0.0275028765664359	-0.0245543468157075	0.0648846650000257	-0.0417768814411455	0.014832885335472	0.0095038549009178	0.0104040566774867	0	0	0	0	0	0	0	0	0	0	0	0	0	0	0	0	0	0	0	0	0	0	0	0	0	0	0	0	0
4304	Cuba	-0.770912201652188	0.861347462513012	1.86781762789615	0.910430212668623	0.136487558114217	-0.303744885912258	0.0562103376810004	0.0960921302374132	0.188469810543861	-0.111440442576853	-0.0941888137377141	0.00442909028741165	-0.0678907586011256	-0.00622274567623206	0.0270618662852659	-0.0353946870478841	-0.0104499559617609	-0.0176681529077215	-0.00232438747806672	0	0	0	0	0	0	0	0	0	0	0	0	0	0	0	0	0	0	0	0	0	0	0	0	0	0	0	0	0
4305	Cuba	-1.01548484101061	0.901692234380191	1.69597547583431	0.987009761076929	0.0824142854833348	-0.309947796999694	0.0711920299580577	0.121405431230871	0.189878318308896	-0.12221196328875	-0.127376370496706	-0.0346755395208874	-0.12884639745467	-0.0320653054301704	-0.00225336979145844	-0.0621756286259857	-0.0303307757754501	-0.0135114921090675	-0.0349734029755911	0	0	0	0	0	0	0	0	0	0	0	0	0	0	0	0	0	0	0	0	0	0	0	0	0	0	0	0	0
4306	Cuba	-1.11531693740457	1.05311039919797	1.55201786095885	0.971142886563514	0.0803562320389078	-0.252009561976944	0.0765909726791214	0.158613814241202	0.168077244294976	-0.108967182466791	-0.0854122425415691	0.0183559091364332	-0.117329314943674	-0.0637693560010302	-0.0319391903018436	-0.0679695020719201	-0.0411224022033833	-0.0138420429216126	-0.0192729089081261	0	0	0	0	0	0	0	0	0	0	0	0	0	0	0	0	0	0	0	0	0	0	0	0	0	0	0	0	0
4307	Cuba	-1.16858223078249	1.13214326209001	1.48575670539291	0.965920967637048	0.0757046011194533	-0.165233825578605	0.0314125247710831	0.150069857129422	0.244574282644023	-0.12728132048161	-0.0804258172010696	0.0578757817601794	-0.104786171614973	-0.0974795699210892	-0.0431746978537991	-0.0678880902779116	-0.0888872791317427	-0.0117797647178728	-0.0158260993649825	0	0	0	0	0	0	0	0	0	0	0	0	0	0	0	0	0	0	0	0	0	0	0	0	0	0	0	0	0
4308	Cuba	-1.2172984231266	1.2569367926495	1.46637973046743	0.897718522428074	0.0446680607925337	-0.055078907861162	-0.00112393723968923	0.166720641346903	0.239797589505549	-0.137126286244143	-0.0446681401879372	0.129385394425409	-0.0964129731899296	-0.137739954304331	-0.0529940329687122	-0.0478901752962282	-0.0610180830768141	-0.0151126391973675	-0.00655203763641339	0	0	0	0	0	0	0	0	0	0	0	0	0	0	0	0	0	0	0	0	0	0	0	0	0	0	0	0	0
4309	Cuba	-1.31373077709161	1.2851705115103	1.48571723960265	0.86481878648969	0.101673870026363	-0.0752587974645864	-0.0610517587250238	0.166401652167673	0.288000664539546	-0.156010274307456	-0.0116608974742748	0.158894427948345	0.0506616413470543	-0.105641828759645	-0.142637133306769	-0.00558476954332758	-0.0539127672679543	-0.0172074890122357	0.00539357216447019	0	0	0	0	0	0	0	0	0	0	0	0	0	0	0	0	0	0	0	0	0	0	0	0	0	0	0	0	0
4310	Cuba	-1.2669917471048	1.3559581693536	1.4713658378693	0.860839555694323	0.15238051617756	0.0311677831632649	-0.00421582734924941	0.145892253471248	0.265547830491954	-0.11200970313243	-0.049140932548204	0.150502695198698	-0.0742707641212642	-0.159798022615891	-0.0624700419074524	-0.040796645573356	-0.0576006420175881	-0.0167304054636864	0.00101328971070867	0	0	0	0	0	0	0	0	0	0	0	0	0	0	0	0	0	0	0	0	0	0	0	0	0	0	0	0	0
4311	Cuba	-1.28243154493571	1.3959178824864	1.43446617476413	0.863240048575828	0.182000773214451	0.0408427396348319	0.00146367152073057	0.132010927941141	0.284796723559697	-0.0832441341478752	-0.0343794871490909	0.150699233997422	-0.0667755506811178	-0.151160594603936	-0.0639226701157435	-0.00918168109776549	-0.0516533173496069	0.0260922374022826	0.00763616062156145	0	0	0	0	0	0	0	0	0	0	0	0	0	0	0	0	0	0	0	0	0	0	0	0	0	0	0	0	0
4317	Cuba	-1.24681789731708	1.21525460502374	1.82260088822483	0.780317637387127	-0.00763806148115659	-0.127699918390645	-0.0215711664255915	0.028249537315204	0.337709375640143	-0.105136764381156	-0.0868485645829963	0.147741827563552	0.152070624215598	-0.151503379321505	-0.088108361608212	0.0275927675732842	0.0254771951165837	0.00680328903794555	-0.00720599293197631	0	0	0	0	0	0	0	0	0	0	0	0	0	0	0	0	0	0	0	0	0	0	0	0	0	0	0	0	0
4326	Cuba	-1.51049295509257	2.05528286708041	1.3487673262744	-0.108578487709162	-0.0276164676417132	-0.201090937438619	0.187188003110345	0.161883503763454	0.284494230079473	-0.0632712629772107	0.0134830410189331	0.148998802492186	0.114608956291112	-0.0912314033031466	-0.0346897486755794	-0.00129136416835559	0.0249653229785987	-0.0153387519413655	-0.0118431347085457	0	0	0	0	0	0	0	0	0	0	0	0	0	0	0	0	0	0	0	0	0	0	0	0	0	0	0	0	0
4327	Cuba	-1.56412720794308	2.03264191432381	1.27331121136498	-0.135773195578158	-0.0100096356460911	-0.1910931120257	0.193302815099734	0.151087584128534	0.249878706127149	-0.0571930334156773	0.062247439716336	0.161359585790472	0.106428193612148	-0.0760435072800902	-0.0307773021969286	-0.00634401697087576	0.0299724182928908	0.00599657865902715	-0.0253340361817682	0	0	0	0	0	0	0	0	0	0	0	0	0	0	0	0	0	0	0	0	0	0	0	0	0	0	0	0	0
4328	Cuba	-1.59888167256156	2.1806916647483	1.29366458232354	-0.216936787602923	-0.0335916925207747	-0.17809784394133	0.219674830682412	0.160360298935763	0.235184395625321	-0.0474190616941983	0.0801445708744031	0.152128819618258	0.112724383118528	-0.0683827787945539	-0.0273310499918528	-0.0284739076705357	-0.0351786784240573	0.0110861529491383	-0.0268749624570087	0	0	0	0	0	0	0	0	0	0	0	0	0	0	0	0	0	0	0	0	0	0	0	0	0	0	0	0	0
4329	Cuba	-1.61806032228949	2.18712794285275	1.22962485863931	-0.223960323109091	-0.0161805245866488	-0.173333246551986	0.203703546379393	0.168600767801648	0.216791112990039	-0.042473359029026	0.102076521515358	0.172308427151299	0.107873030466183	-0.0528142688393112	-0.0238687511826537	-0.0180659524144566	-0.0275870616392825	0.00761630067106488	-0.00636787044721557	0	0	0	0	0	0	0	0	0	0	0	0	0	0	0	0	0	0	0	0	0	0	0	0	0	0	0	0	0
4330	Cuba	-1.60191258615092	2.18729775341866	1.13153323016977	-0.372126140126317	-0.0361172223738053	-0.194833080460619	0.228048722535276	0.226242326542452	0.277127776757491	-0.0399566340397598	0.065715724342131	0.14470041732654	0.110310421225105	-0.0682755119456073	-0.0381963762723984	-0.0231824578150243	-0.0137464322370103	0.00748158361331542	0.00953431618861027	0	0	0	0	0	0	0	0	0	0	0	0	0	0	0	0	0	0	0	0	0	0	0	0	0	0	0	0	0
4331	Cuba	-1.57936399363853	2.2425447815945	1.07386924320758	-0.387246006212133	-0.0343784299481065	-0.185513183563384	0.228359199321944	0.212711042768225	0.253788165186378	-0.0237747533327624	0.107795635371901	0.160314752674303	0.0740002508368208	-0.044393369027618	-0.0170248182190991	-0.025206325520147	0.023107240813014	-0.0191136336899277	-0.01559882591793	0	0	0	0	0	0	0	0	0	0	0	0	0	0	0	0	0	0	0	0	0	0	0	0	0	0	0	0	0
4332	Cuba	-1.63203270590419	2.25435525214236	1.05456232005631	-0.369472458774217	-0.11811748613498	-0.225036296628108	0.202283738657181	0.189313216000647	0.311381812510522	-0.039740521934469	0.0859946391520264	0.13659405755325	0.116017964875931	-0.032443612391484	-0.0236583072076997	-0.0501582704342802	-0.0241075813184805	0.00890455667851041	0.00472210398214296	0	0	0	0	0	0	0	0	0	0	0	0	0	0	0	0	0	0	0	0	0	0	0	0	0	0	0	0	0
4333	Cuba	-1.59322634982555	2.28251482848856	0.943674770337162	-0.35693131989486	-0.106451113436974	-0.174715711571998	0.240434531385482	0.160144412733426	0.276467050714797	0.0128174967661568	0.0773842334538903	0.147242392701413	-0.0194020019928716	-0.0548706397962652	0.0717302826523719	-0.0749409657341017	-0.0179452535352128	0.00580018193442676	0.0214872401125014	0	0	0	0	0	0	0	0	0	0	0	0	0	0	0	0	0	0	0	0	0	0	0	0	0	0	0	0	0
4334	Cuba	-1.59791552762958	2.35219969039028	0.911956780262935	-0.193705893307337	-0.0992905132160319	-0.13595270919509	0.227960579796337	0.112770604874699	0.190781366614065	0.0385401228935441	0.172482803781558	0.189644728943976	-0.046444006883908	-0.0153764125486148	0.107766505065235	-0.0416002513482459	0.0104241826055007	0.0227082135032683	-0.0144214748288653	0	0	0	0	0	0	0	0	0	0	0	0	0	0	0	0	0	0	0	0	0	0	0	0	0	0	0	0	0
4335	Cuba	-1.62016197390835	2.37399172858708	0.882153363161573	-0.175720951377976	-0.101282273655279	-0.130657926413545	0.22801390136836	0.117310448612848	0.194477510726351	0.0394445345332393	0.164054247966791	0.169813527749412	-0.0416500525798562	-0.00625177634816237	0.111158170424532	-0.046495931935438	0.00932043352973137	0.0228659589930515	-0.0202259500450161	0	0	0	0	0	0	0	0	0	0	0	0	0	0	0	0	0	0	0	0	0	1	0	0	0	0	0	0	0
4336	Cuba	-1.61252069878346	2.3516342861241	0.802229073920086	-0.258691843068509	-0.0720539702441022	-0.158786926087663	0.267780310855572	0.177174777525873	0.284257147880417	0.0370504995843285	0.096132340841247	0.105676170723313	-0.0397353683448001	-0.029173449727647	0.07201139462908	-0.112044080180253	0.0297651841689563	0.0499154084736079	0.0119077188528795	0	0	0	0	0	0	0	0	0	0	0	0	0	0	0	0	0	0	0	0	0	1	0	0	0	0	0	0	0
4337	Cuba	-1.5969016733165	2.34764870146951	0.874581157751699	-0.143915249736033	-0.0159313362714815	-0.132045276535032	0.227067976580694	0.107249099175196	0.195433812684679	0.0494533230016662	0.160672148134523	0.147919746889803	-0.0370721509840599	0.0114677941453237	0.088796976919836	-0.0763847798989646	0.0210821067740049	0.0227996434696304	-0.0159479709225354	0	0	0	0	0	0	0	0	0	0	0	0	0	0	0	0	0	0	0	0	0	1	1	0	0	0	0	0	0
4338	Cuba	-1.56853816452074	2.30876800520938	0.930208035407744	-0.288350893646655	-0.0760713679842857	-0.166175504442656	0.246652985621586	0.175737733102292	0.293249005828566	0.0357378812462847	0.0913445446720871	0.0663349095361249	-0.0212896013572327	0.000550554542291803	0.0388017299051789	-0.112588991731898	0.0224073096581316	0.0507659966952127	-0.000192539997826617	0	0	0	0	0	0	0	0	0	0	0	0	0	0	0	0	0	0	0	0	0	1	0	0	0	0	0	0	0
4339	Cuba	-1.473915933727	2.26894730007978	1.24576755370956	-0.31478949500122	-0.0464265599605097	-0.0990269262625737	0.194092336045564	0.120951710703646	0.166136477563337	0.0382954684880384	0.157930259522553	0.118297880145003	-0.0471017426510492	0.0458594503881863	0.0819768187709814	-0.0632928787636901	0.00627764509249449	0.0452541687504462	0.0152292224285401	0	0	0	0	0	0	0	0	0	0	0	0	0	0	0	0	0	0	0	0	0	0	0	0	0	0	0	0	0
4340	Cuba	-1.31859043296687	2.10200692673943	1.53662761617965	-0.630635433258155	-0.0374874501504341	-0.0681709387570832	0.210731806835936	0.144275106983584	0.167129677589957	-0.00121904217837587	0.0902999026548972	0.0502216995535931	-0.0825090385266716	0.0289920804656299	0.0825975865048152	-0.0750725200447299	0.00703485706535768	0.0255609517517991	-0.0162654820231572	0	0	0	0	0	0	0	0	0	0	0	0	0	0	0	0	0	0	0	0	0	1	1	0	0	0	0	0	0
4341	Cuba	-1.20105887985331	1.98362436344814	1.74889245742533	-0.733505490503753	-0.0296717435111286	-0.0744899295428356	0.19515519109277	0.0995377515796042	0.123395115519223	0.0152919140245582	0.064223439242118	0.0450822943142737	-0.0936398172970617	0.0347231815516257	0.10105103213575	-0.0222500454345557	0.0118871008583945	0.021686916009491	-0.00607462299788833	0	0	0	0	0	0	0	0	0	0	0	0	0	0	0	0	0	0	0	0	0	0	0	0	0	0	0	0	0
4342	Cuba	-1.05280904243503	1.79735196908954	1.82089541820602	-0.679005859374217	0.108516529346485	-0.118978556617058	0.247316580058576	0.106785068975182	0.098601165725856	0.0219541026733416	0.053375685021895	0.0332897053649013	-0.0630086276042575	0.0171075838617861	0.0781803188653024	-0.0342726035181213	-0.00192329853648888	0.00171351855435301	-0.0272039574949652	0	0	0	0	0	0	0	0	0	0	0	0	0	0	0	0	0	0	0	0	0	0	0	0	0	0	0	0	0
4343	Cuba	-0.925405760624122	1.63434887386039	1.870772448703	-0.481473520000002	0.159070295740228	-0.170177050433316	0.28255872774501	0.013102164256636	-0.0138542615963912	0.078527107173215	0.0870691867534242	0.0573939543792854	-0.0453428117256118	0.0167365822737723	0.116058124654521	0.0132811041425786	-0.0282687426800876	0.0227259825213228	-0.0509154379126392	0	0	0	0	0	0	0	0	0	0	0	0	0	0	0	0	0	0	0	0	0	0	0	0	0	0	0	0	0
4344	Cuba	-0.844485153783163	1.43771296597339	1.76301761509407	-0.518947772946733	0.158872212071388	-0.275184718894161	0.303290034069706	0.0236960695649752	0.115360332762991	0.085180033418071	0.0341001211679266	0.0328189049679263	-0.0409440907500462	-0.0026401500397768	0.102025152614584	-0.000719338458014269	0.0130759887976096	0.0227432875824982	-0.0375728776400117	0	0	0	0	0	0	0	0	0	0	0	0	0	0	0	0	0	0	0	0	0	0	0	0	0	0	0	0	0
4345	Cuba	-0.957419398556006	1.42275404165895	1.57570880390609	-0.174292774886554	0.317835061664415	-0.167202998556542	0.238406700586549	0.040768855954135	0.101255071019675	0.0744557841629304	0.0535200924224876	0.017220971645117	-0.0379360201626692	0.0183992726925422	0.0466568139074904	-0.0384568806703396	-0.017509758140631	0.0219324761801112	-0.0467868714287742	0	0	0	0	0	0	0	0	0	0	0	0	0	0	0	0	0	0	0	0	0	0	0	0	0	0	0	0	0
4346	Cuba	-0.989586168194867	1.61873400178812	1.26632453451821	0.0247079102274482	0.388642494248658	-0.286545782387253	0.333998917633928	0.0669320204539232	0.0749053430259854	0.154655938225528	-0.0113712905156206	-0.0172829106006714	-0.00556558133784962	0.00292462096641935	0.0388348216789291	0.0287879052484077	0.000138044739495568	0.040951017698736	-0.0210591009333763	0	0	0	0	0	0	0	0	0	0	0	0	0	0	0	0	0	0	0	0	0	0	0	0	0	0	0	0	0
4347	Cuba	-0.89378500000102	1.69767459038886	1.22641655142978	0.248046511675964	0.391362200023633	-0.291649103288169	0.311372172922848	-0.0632465323427822	0.0451229968626553	0.130703339139033	0.0105286265779716	0.0993012384359118	-0.0289137938016826	-0.0742443610952412	0.0392014217834734	0.0300316923991482	-0.0124166154045176	0.0446807423660978	-0.0359568443638795	0	0	1	0	0	0	0	0	0	0	0	0	0	0	0	0	0	0	0	0	0	0	0	0	0	0	0	0	0
4348	Cuba	-0.643152534700386	1.71201309533976	1.44195875193866	0.238512214230232	0.411562750642386	-0.237826933375534	0.177769552252163	-0.0535117051725923	0.125033150745965	0.018553659696769	-0.0192979032247072	0.142145477152058	0.0705985650411289	-0.0936677447196092	-0.0655940700637147	0.0566078064251215	-0.0156501149543527	0.0234727759020086	-0.0125427552670064	0	0	0	0	0	0	0	0	0	0	0	0	0	0	0	0	0	0	0	0	0	0	0	0	0	0	0	0	0
4349	Cuba	-0.126386468547013	1.75155277061144	1.87617842163218	0.192263687422704	0.43488999577925	0.112145870726211	0.0914383110578549	-0.0810136349166269	0.251528559640544	0.0213233247936666	-0.0964191192155137	0.0551716220480344	-0.00883613306245966	-0.102293713216157	0.0361424135327616	0.00611699805447874	0.0168193759722698	0.0439006122130882	-0.0205038629830801	0	0	0	0	0	0	0	0	0	0	0	0	0	0	0	0	0	0	0	0	0	0	0	0	0	0	0	0	0
4350	Cuba	0.296338677876695	1.7394325172346	2.40910284542744	0.238504964311698	0.560890521824888	0.432065045239197	-0.0489160755937392	-0.0633825866893655	0.246897499532693	-0.00116474138051044	-0.0903289579221667	0.000668021974511046	0.0298679721328935	-0.0210826325368046	0.0876390224313607	0.0290022359107873	0.00491504377721777	-0.00898112994394184	-0.0395193965928797	0	0	0	0	0	0	0	0	0	0	0	0	0	0	0	0	0	0	0	0	0	0	0	0	0	0	0	0	0
4351	Cuba	0.716890022465212	1.7900645749209	2.73417021528335	0.409995557401294	0.603080169036145	0.57437982216017	-0.151697454352521	-0.122540253454491	0.258079381985925	-0.00199132586116128	-0.112522444937143	-0.0100114828656983	0.0596851229506611	0.0130768474498208	0.122348493868597	0.0164143077039997	0.000507455866498921	-0.0113898359211282	0.00530994524822648	0	0	0	0	0	0	0	0	0	0	0	0	0	0	0	0	0	0	0	0	0	0	0	0	0	0	0	0	0
4352	Cuba	0.691617352055944	1.7081151639117	2.67470169766408	0.311635784751605	0.601979525604312	0.516494230453608	-0.128079941753765	-0.0257383505918237	0.331684866865986	-0.0248297959760567	-0.178241852233927	-0.055087056339939	0.0589107033415592	-0.00931516037117977	0.0714366340315513	0.00735690730979703	0.013065591584293	-0.0551348205122808	0.00304072982698065	0	0	0	0	0	0	0	0	0	0	0	0	0	0	0	0	0	0	0	0	0	0	0	0	0	0	0	0	0
4353	Cuba	0.366686328523118	1.5919772561807	2.63299797183228	0.47096168430098	0.519334238338287	0.411777580310771	-0.133079595396903	-0.0846476721963127	0.231676069621545	-0.0362864136666016	-0.129398806105507	-0.0272876453549478	0.031793305180607	0.00808561865211285	0.0624929434224635	0.0373880981399525	-0.0036941572018903	-0.00868180299098865	-0.015485500074967	0	0	0	0	0	0	0	0	0	0	0	0	0	0	0	0	0	0	0	0	0	0	0	0	0	0	0	0	0
4354	Cuba	0.297237760726087	1.52592643950106	2.65327389979153	0.753633205669847	0.473792377418379	0.240334207983462	-0.113086865867629	-0.122225329240615	0.125497881697577	-0.0178603899102772	-0.184825218747502	-0.0350957925556682	-0.0151146023770055	-0.000707099661602567	0.0362867610824327	0.0232728561590999	-0.0194377952847573	-0.050658555248545	0.00950530468189867	0	0	0	0	0	0	0	0	0	0	0	0	0	0	0	0	0	0	0	0	0	0	0	0	0	0	0	0	0
4355	Cuba	0.262203453082949	1.45827075223174	2.57464736444768	0.743412715962176	0.433615086879915	0.126372352006104	-0.0805714725292823	-0.183371141603644	0.0573301082499363	0.0140766020044636	-0.152138137456584	-0.0424593682953369	-0.0418226379517236	0.0137881383469808	0.00995653398203965	0.0134112876014792	-0.0229895260377255	-0.026380447867073	-0.0158273943368399	0	0	0	0	0	0	0	0	0	0	0	0	0	0	0	0	0	0	0	0	0	0	0	0	0	0	0	0	0
4356	Cuba	0.0628727026975341	1.30280807984155	2.60007527413985	0.775754188071423	0.407018084811895	0.0217032339470375	-0.0534819597447746	-0.136423038512811	0.000298030771482365	0.00848891850365766	-0.201236574777182	-0.090186396157746	-0.0549505994684962	0.0118788978318404	-0.040066934786934	-0.0121375066842944	-0.025181724626946	-0.045922903044111	-0.00118948530329796	0	0	0	0	0	0	0	0	0	0	0	0	0	0	0	0	0	0	0	0	0	0	0	0	0	0	0	0	0
4357	Cuba	-0.31759154041799	1.21528122901002	2.66050198442444	0.872684308960572	0.34511597414532	0.00564568518889291	-0.112730876897984	-0.168666819176761	-0.120970648512995	-0.00399539022842195	-0.175895168874419	-0.0944500745189488	-0.0581235099704881	0.063504915632364	-0.0541911138739761	0.00474690138132111	-0.00348613567144072	-0.026876595842474	0.0115108184774175	0	0	0	0	0	0	0	0	0	0	0	0	0	0	0	0	0	0	0	0	0	1	0	0	0	0	0	0	0
4358	Cuba	0.000805053590929167	1.3791097779783	2.5810133384593	1.00311986159906	0.343642718395194	0.0804841676151785	-0.170125202755095	-0.128783930766757	-0.122039893370989	-0.00247193760613877	-0.240347437468932	-0.176929799861596	-0.0843759791625291	0.101589745538767	-0.0526425878982172	-0.00998891636500153	-0.00695109276634858	-0.0529057219522311	0.0302451264676822	0	0	0	0	0	0	0	0	0	0	0	0	0	0	0	0	0	0	0	0	0	0	0	0	0	0	0	0	0
4359	Cuba	0.387960958440201	1.63987247266155	2.45036747044398	1.09223619571698	0.329839989670955	0.169136644806386	-0.211733764421284	-0.125381571315256	-0.120315720317812	0.00652831093527391	-0.231242558000661	-0.19404852824191	-0.0452871265851984	0.117658354005806	-0.0650258721481594	-0.0357632860034032	-0.0140460591027541	-0.0538202624216998	0.0341712074654999	0	0	0	0	0	0	0	0	0	0	0	0	0	0	0	0	0	0	0	0	0	0	0	0	0	0	0	0	0
4360	Cuba	0.220967738673698	1.70326106468919	2.29998127878237	1.12725582505454	0.285696527805629	0.231037952203525	-0.234744993784073	-0.117727140922814	-0.112688901339234	-0.0137134104186904	-0.216606823930151	-0.20811240559569	-0.00373844428571558	0.115073999572696	-0.0862146412480895	-0.0224819727686187	0.0189386447414102	-0.0325438348035557	-0.015815058083929	0	0	0	0	0	0	0	0	0	0	0	0	0	0	0	0	0	0	0	0	0	0	0	0	0	0	0	0	0
4361	Cuba	-0.154486352131571	1.68267341211725	2.08380630500252	0.981581714507211	0.239249309654301	0.229106402089666	-0.216333521168803	-0.0720272495056903	-0.0398722724166308	-0.0112943274998859	-0.291733455646329	-0.244908162437653	0.0212453145912363	0.0673468584718335	-0.118134954287536	-0.0564498129452072	0.0320632808197429	-0.0075438244377434	0.0212507546765217	0	0	0	0	0	0	0	0	0	0	0	0	0	0	0	0	0	0	0	0	0	0	0	0	0	0	0	0	0
4362	Cuba	-1.00841850926567	1.49722082559556	1.83876407254361	0.901677536540322	0.0431975718097001	0.205049499222841	-0.233291386883045	-0.0734810615272638	-0.0363374381649911	0.0124242407747772	-0.281508182157517	-0.206604723280696	0.0457188250855162	0.0375803516907164	-0.103538500838689	-0.0209144366562589	0.0239575291431203	-0.00990332248940666	0.0232125807217902	0	0	0	0	0	0	0	0	0	0	0	0	0	0	0	0	0	0	0	0	0	0	0	0	0	0	0	0	0
4363	Cuba	-1.7348755667563	1.33402324847377	1.64328802898598	0.838024852230634	-0.0346562122374169	-0.0527982305857851	-0.166489079050024	-0.0856030334944806	-0.0707915326788522	-0.0445703316389483	-0.252050207646965	-0.116640372869189	-0.0135263838385943	0.0303098001073844	-0.0606182661151294	-0.0319578696415571	0.0246430424753073	-0.0510104034673043	0.0334806874977912	0	0	0	0	0	0	0	0	0	0	0	0	0	0	0	0	0	0	0	0	0	0	0	0	0	0	0	0	0
4364	Cuba	-2.02773189634789	1.3525892233186	1.26094950531708	0.936639089152676	-0.179175210556734	-0.0690884480552963	-0.174865369748087	-0.0472912793894096	-0.090931454444063	0.0517803944210711	-0.224228202473673	-0.1331796351318	-0.0131327099405788	0.0147178507494101	-0.150587390739862	0.00352044832217253	-0.0304028115295861	-0.00805473297791426	0.04087477014	0	0	0	0	0	0	0	0	0	0	0	0	0	0	0	0	0	0	0	0	0	0	0	0	0	0	0	0	0
4365	Cuba	-2.05895187786601	1.34240909296981	0.996770395417538	0.798705830147932	-0.269432059247763	-0.19618914411106	-0.110385851115126	-0.0194152001443071	-0.07537384505943	0.0550455131237099	-0.166054317046484	-0.10879497091205	-0.0959332535231461	0.00800343926057123	-0.161269146562274	-0.011595180783443	0.0135152140404461	-0.00816275088612889	-0.000521056769746462	0	0	0	0	0	0	0	0	0	0	0	0	0	0	0	0	0	0	0	0	0	0	0	0	0	0	0	0	0
4366	Cuba	-1.96636052488223	1.38881599572471	0.971310343470004	0.837630837197925	-0.266681902893299	-0.246316912488098	-0.0683404608643871	0.0277640548239031	-0.0597014163522931	0.0951364544157224	-0.124751777272011	-0.114942606956748	-0.132008420171671	0.0493238241420556	-0.133054271964671	0.00147565527047572	0.0147821710522092	-0.0106431993203327	0.00560843715294046	0	0	0	0	0	0	0	0	0	0	0	0	0	0	0	0	0	0	0	0	0	0	0	0	0	0	0	0	0
4367	Cuba	-1.89985438434522	1.39695929920927	0.933780839781036	0.83109203125101	-0.24137103849002	-0.226902951268912	-0.0491273177316005	0.0380269657469176	-0.0505089277478985	0.100826952257325	-0.064376852356219	-0.0821806633651204	-0.140419418118153	0.0679371166445852	-0.0842183209072083	-0.0234744448406743	0.0225155426689468	-0.0343382263696399	-0.00709286567837954	0	0	0	0	0	0	0	0	0	0	0	0	0	0	0	0	0	0	0	0	0	0	0	0	0	0	0	0	0
4368	Cuba	-2.04760120333075	1.50702787178864	0.83068754120972	0.988932084329432	-0.279363376187644	-0.188416495212522	-0.0809094303747683	-0.000706305662200639	-0.135819314400393	0.120078568815944	-0.0167736267455342	-0.0381425045438684	-0.125612487667846	0.0895158608183398	-0.0429439180899142	0.0195624731066618	0.00690427103163287	-0.0388301209984174	-0.00873856681068848	0	0	0	0	0	0	0	0	0	0	0	0	0	0	0	0	0	0	0	0	0	0	0	0	0	0	0	0	0
4369	Cuba	-2.31197896911424	1.54427095422699	0.494011778507218	1.07501521336171	-0.328457717034493	-0.192175511331346	-0.107382482016408	-0.00489782967474195	-0.139562393243517	0.134325708503764	-0.0124173240966905	-0.0474955050501649	-0.0849097103866669	0.105919886394447	-0.0440699492844085	0.0457297438813907	0.0199766531405444	0.00207668262851425	0.00302666768715712	0	0	0	0	0	0	0	0	0	0	0	0	0	0	0	0	0	0	0	0	0	0	0	0	0	0	0	0	0
4370	Cuba	-2.55335467871534	1.64598050740321	0.161970664513683	1.12188721301771	-0.422525640655978	-0.116920508691212	-0.118181188200575	0.0280278008386681	-0.180458887114651	0.167487792572351	0.0112166516088519	-0.0476294855460693	-0.0649897465814394	0.0914514390548002	-0.0499067926694367	0.038406094478079	0.00715259398541289	-0.0229014617782876	-0.0243600316038093	0	0	0	0	0	0	0	0	0	0	0	0	0	0	0	0	0	0	0	0	0	0	0	0	0	0	0	0	0
4371	Cuba	-2.72014299358393	1.71607261358582	-0.0665665440483571	1.24864960586039	-0.354243365433098	-0.056915094703332	-0.109241065831073	0.141976943026759	-0.178137337785454	0.152776003882213	0.0186394902478309	-0.0466233681223977	-0.0125574720505948	0.0754277042757535	-0.0963857799839369	0.00354628174347638	0.0232310767513306	-0.000467855385124876	0.0162609933317584	0	0	0	0	0	0	0	0	0	0	0	0	0	0	0	0	0	0	0	0	0	0	0	0	0	0	0	0	0
4373	Cuba	-2.8376814574331	1.52151390926689	-0.216830317155319	1.28318617883227	-0.385593947142655	0.027742634265492	-0.0550158244276767	0.0716801315294855	-0.171272799105509	0.025695715626217	0.127218066752099	-0.0858043094026563	-0.0233654167875872	0.0523578860233729	-0.0931442352479882	-0.0136034724428881	0.0404363785887132	-0.0222467299533396	-0.00459952958576984	0	0	0	0	0	0	0	0	0	0	0	0	0	0	0	0	0	0	0	0	0	0	0	0	0	0	0	0	0
4374	Cuba	-2.90327546548771	1.45560149962886	-0.267805042164891	1.36773802698239	-0.384308962427415	0.00380166258592513	-0.0840123525590895	0.0589420555755224	-0.117084321844738	0.0113342817314976	0.0836823703166059	-0.101412967970107	0.00625491139553591	0.0579087189189528	-0.117839422186091	-0.0130980615165891	0.0553281075259904	0.000249635918775795	0.0186049310970792	0	0	0	0	0	0	0	0	0	0	0	0	0	0	0	0	0	0	0	0	0	1	0	0	0	0	0	0	0
4375	Cuba	-2.89652268127338	1.37763178700914	-0.280959061476571	1.40894129952709	-0.34968483517043	0.0177345042908252	-0.0698623080970176	0.0702246553316117	-0.123931506829881	0.0136355062817164	0.0560187755412203	-0.0839166269920792	0.0115375577950063	0.0361111334582639	-0.131782424688247	0.0121866231001397	0.0686105804114262	-0.00162119072159681	0.0225944142026859	0	0	0	0	0	0	0	0	0	0	0	0	0	0	0	0	0	0	0	0	0	0	0	0	0	0	0	0	0
4376	Cuba	-2.89885021403409	1.28062681058499	-0.303340060012938	1.57584916526105	-0.341969701663754	-0.0159282828047293	-0.136011761654946	-0.0563379911493499	-0.148046343479929	0.0498901149880232	0.120977160027212	-0.00824860353118706	0.0307864850767604	0.0844887876518169	-0.107221506116717	-0.0159343918291297	0.0315386149084464	0.0218145490396477	0.00401788665278934	0	0	0	0	0	0	0	0	0	0	0	0	0	0	0	0	0	0	0	0	0	0	0	0	0	0	0	0	0
4377	Cuba	-2.86083468622905	1.09318884647777	-0.44592184739396	1.70435341455073	-0.137019098950075	-0.0120200361278462	-0.0624530575981467	-0.0448862119440526	-0.171531338650905	0.0579813227981523	0.13280979848619	-0.00587522453581474	0.0181354724575905	0.0425892501069464	-0.119776344490083	-0.000608502093328713	0.037852000634906	-0.00360929803038776	0.00426001840642188	0	0	0	0	0	0	0	0	0	0	0	0	0	0	0	0	0	0	0	0	0	1	0	0	0	0	0	0	0
4378	Cuba	-2.80061808592603	1.04559252614181	-0.413089201775642	1.70703712911184	-0.172506968027894	-0.0505208857940357	-0.0972939371502813	-0.0785180942129024	-0.146069220400292	0.0929216319434265	0.106267326983408	0.0330242999017755	0.0266492142617027	0.0412301951966612	-0.124930040920373	0.00120271201501392	0.0395722529940344	-0.00395057946268584	0.00585371894833808	0	0	0	0	0	0	0	0	0	0	0	0	0	0	0	0	0	0	0	0	0	0	0	0	0	0	0	0	0
4604	Cuba	-0.731672957177215	0.287775349823988	1.9704854560753	0.837757865007232	0.130033659009778	-0.17189639645752	0.237242994868601	0.00602022560475717	0.127436870100461	-0.254966026265704	0.0529986412329132	-0.0694224795929367	-0.0840829782170268	0.0788444153379319	0.0879844531980494	-0.00744863739084542	-0.00209792153595778	-0.0210526213141927	-0.0181010146333843	0	0	0	0	0	0	0	0	0	0	0	0	0	0	0	0	0	0	0	0	0	0	0	0	0	0	0	0	0
4605	Cuba	-0.765718369799054	0.479239611237632	2.1077123221039	0.943173165550604	0.191884722371147	-0.100833191382927	0.218167650094589	-0.0662584388429346	0.102794594501343	-0.216976595446176	0.0645200139117986	-0.0287977601070388	-0.0546556345138139	0.0858708254254901	0.0897190514662543	-0.00603641782953132	-0.028526899149556	-0.0433604014937934	-0.00665601919977374	0	0	0	0	0	0	0	0	0	0	0	0	0	0	0	0	0	0	0	0	0	1	0	0	0	0	0	0	0
4606	Cuba	-0.69007002993425	0.730556078280048	2.14224349542725	0.900337891250793	0.161367424907573	-0.061934252682517	0.215923359279371	-0.165693984509482	0.146853064032144	-0.154577181734847	0.0716979436089401	-0.0217085337135336	-0.0399299218888171	0.102215230943202	0.0690162910899817	-0.0225223402936831	0.0262356506094986	-0.0446025938841063	-0.0324351640783243	0	0	0	0	0	0	0	0	0	0	0	0	0	0	0	0	0	0	0	0	0	0	0	0	0	0	0	0	0
4607	Cuba	-0.690425209354961	0.903175385084519	2.1878164849398	0.875441493102337	0.170236605313083	-0.010431203893401	0.240466837965464	-0.180270380861008	0.176795304951252	-0.149974380620855	0.0721059965365564	-0.0609150487963996	-0.0196652682244025	0.07833058850488	0.0367911758564796	-0.0104795125890519	0.0081615348524186	-0.0196195442680566	-0.019454683603772	0	0	0	0	0	0	0	0	0	0	0	0	0	0	0	0	0	0	0	0	0	0	0	0	0	0	0	0	0
4608	Cuba	-0.941112563818845	0.891926364477658	2.11205193389524	0.879743507886283	0.155808285748749	-0.0198283500103675	0.215357731376507	-0.171397466014807	0.184291209602232	-0.13673343309187	0.0666791305495492	-0.0704515113806432	-0.0292891991900004	0.0328624393004087	0.0312406323475815	-0.0571481375032969	0.00562381855067162	-0.040477732849672	0.00954994140668391	0	0	0	0	0	0	0	0	0	0	0	0	0	0	0	0	0	0	0	0	0	0	0	0	0	0	0	0	0
4609	Cuba	-0.985418200017639	0.831975166824654	2.02438607942105	0.901207960652853	0.156701170944897	-0.0624177287102632	0.195881583380482	-0.115359932049422	0.144398038855503	-0.141981738916415	0.0851345020998573	-0.0709758219301109	-0.0399543785212667	-0.0107933946520594	0.0615905905342718	-0.0491530373715571	-0.0284771656850611	-0.0159824851883042	-0.0118702869003866	0	0	0	0	0	0	0	0	0	0	0	0	0	0	0	0	0	0	0	0	0	0	0	0	0	0	0	0	0
4621	Cuba	-1.23683212876545	0.967375249534398	1.82761513906359	0.803048506569614	0.187005203407172	-0.0335260640549713	-0.0604588268895687	0.0294779237379652	0.363487796875867	-0.119577932568399	-0.101209173707385	0.173448460355873	0.138561578191857	-0.184107505492022	-0.105273273314205	0.0334350535158469	-0.0173491990579016	-0.0177204291187956	-0.00127901479170743	0	0	0	0	0	0	0	0	0	0	0	0	0	0	0	0	0	0	0	0	0	0	0	0	0	0	0	0	0
4622	Cuba	-1.20163186000662	0.977194724733004	1.82040827035673	0.800810518470143	0.202162254490524	-0.0403131822543953	-0.0526531191040108	0.028929176245131	0.360073798004166	-0.116539049801333	-0.0696756695931984	0.181722296351579	0.15613578946709	-0.171598410427943	-0.112543348915664	-0.0119093398678215	-0.0146390928462191	-0.0158240664930373	0.00782436965888918	0	0	0	0	0	0	0	0	0	0	0	0	0	0	0	0	0	0	0	0	0	0	0	0	0	0	0	0	0
4634	Cuba	-1.62427367671677	2.06504330974226	1.15031740719753	0.0940568504619181	0.0215436343132623	-0.105909070660441	0.20957429654864	0.113664250001345	0.182320969032492	-0.0239833155842897	0.0803523559042749	0.201014729736602	-0.0245804270764928	-0.096179103526782	0.0787105065966148	-0.10197722135215	-0.0138689647999451	-0.0146926021433668	0.0117555833836802	0	0	0	0	0	0	0	0	0	0	0	0	0	0	0	0	0	0	0	0	0	0	0	0	0	0	0	0	0
4635	Cuba	-1.58388335616864	2.07596430970898	1.05603218444354	-0.161066397351341	-0.0153848377997768	-0.102074357308763	0.217163844111121	0.117820703376539	0.190884388443834	-0.0331743633789496	0.0928736303914217	0.179162242020695	-0.0191414402320763	-0.0838984388386228	0.0853711089550066	-0.0443485102274971	-0.00521905110025823	0.0272549153018706	-0.0215877569797228	0	0	0	0	0	0	0	0	0	0	0	0	0	0	0	0	0	0	0	0	0	0	0	0	0	0	0	0	0
4636	Cuba	-1.64647434752502	2.13956469232116	0.931670968687278	-0.132650568068121	0.00721160774161977	-0.0776659467531776	0.226484888372419	0.113410999708938	0.200345151932997	-0.00152298024368298	0.0974343146637346	0.184743420152748	-0.0487297266800631	-0.0829122437679008	0.111848067480179	-0.0464240238344095	-0.000937926660052876	0.0247752867312821	-0.0134238245007195	0	0	0	0	0	0	0	0	0	0	0	0	0	0	0	0	0	0	0	0	0	0	0	0	0	0	0	0	0
4637	Cuba	-1.68395296475429	2.14628543115022	0.890279634968858	-0.150469637142275	0.0363609423746757	-0.0876475274952517	0.201182393370364	0.127172393224789	0.190848391334309	0.00516730770987377	0.127788832631803	0.192789379527502	-0.0206953049713138	-0.0401672888938349	0.103167649782857	-0.0272822113158884	0.00812001467638686	0.0204660291771126	0.0079792700333692	0	0	0	0	0	0	0	0	0	0	0	0	0	0	0	0	0	0	0	0	0	0	0	0	0	0	0	0	0
4639	Cuba	-1.76585907664313	2.23289355294576	0.864706635882808	-0.142285281193122	-0.0452855952142813	-0.0884549670689243	0.202646248701593	0.136233283697762	0.206088469417127	0.000910419071874821	0.110777153821744	0.161653170521967	-0.0192062150725713	-0.0328028520340462	0.109663856471462	-0.107778991618305	-0.0113553152353966	0.00358680075815889	0.0191718780411715	0	0	0	0	0	0	0	0	0	0	0	0	0	0	0	0	0	0	0	0	0	0	0	0	0	0	0	0	0
4640	Cuba	-1.79692865909608	2.26465547776176	0.727489740380258	-0.0771183809230313	-0.00378528979846121	-0.0726175884549559	0.200270547109928	0.164644200871796	0.204139092882406	0.0157118534610329	0.143521055359097	0.151916928784971	-0.0210265739610352	-0.00247972828001916	0.101381148677726	-0.056440585777819	0.0394928430749774	0.0191339218915324	-0.00988416803570439	0	0	0	0	0	0	0	0	0	0	0	0	0	0	0	0	0	0	0	0	0	0	0	0	0	0	0	0	0
4641	Cuba	-1.83320577855379	2.2889360523105	0.668406215059852	-0.0530217990024065	-0.00882069429946564	-0.0728086452402794	0.202097343550162	0.176324252483387	0.201426894827215	0.021395226774042	0.142267701800276	0.140736282888551	-0.0212721910867197	0.00341631083185978	0.0979659927053703	-0.0576989570309741	0.0384658389664414	0.0187599015991935	-0.0118745741689006	0	0	0	0	0	0	0	0	0	0	0	0	0	0	0	0	0	0	0	0	0	1	1	0	0	0	0	0	0
4642	Cuba	-1.83337642818008	2.28714929483317	0.623668309329392	-0.0276863271664857	0.0293070802561772	-0.0746009030983581	0.210791809753271	0.188652857207739	0.214617197306356	0.0295047397497415	0.149126283584676	0.127006721501769	-0.0106867315659433	0.0144818057920632	0.0899442787807079	-0.0856861516619646	0.0025728331114707	0.0212119620572402	-0.00417917242586904	0	0	0	0	0	0	0	0	0	0	0	0	0	0	0	0	0	0	0	0	0	0	0	0	0	0	0	0	0
4643	Cuba	-1.72566755139308	2.31517694737226	0.546830506868038	0.0871200608822026	0.0159006853882163	-0.102000949611256	0.195510516086758	0.179363194147252	0.251074819926044	0.0336244729125971	0.139296713118109	0.0920532463042884	-0.0250435714810958	0.0424714385722907	0.0845871315823041	-0.095717329896953	0.0472295573689705	0.0192219664534432	-0.0227617959748873	0	0	0	0	0	0	0	0	0	0	0	0	0	0	0	0	0	0	0	0	0	1	1	0	0	0	0	0	0
4644	Cuba	-1.73518840726996	2.28548910655642	0.578907785457626	0.260344314391207	0.0600345756938618	-0.076979091488078	0.168785188188316	0.164690498265976	0.188686471496893	0.0405228151730963	0.20414210591607	0.109563879814445	-0.0295192304473128	0.0874431038825993	0.0948893830277075	-0.112424059156638	0.000478596712005612	0.0193291708060969	-0.0193365339959513	0	0	0	0	0	0	0	0	0	0	0	0	0	0	0	0	0	0	0	0	0	1	1	0	0	0	0	0	0
4645	Cuba	-1.63085840600968	2.20996731297804	0.824528379062418	0.12076015330992	0.134733114065264	-0.0353820494053541	0.160948308203504	0.142056619852271	0.140151784079964	0.0533943313798793	0.188273822743139	0.122551638644981	-0.0409465223353021	0.0870940181782662	0.119574065914117	-0.0523892152674213	0.00810859342129969	0.0142420722744855	0.000366555590259499	0	0	0	0	0	0	0	0	0	0	0	0	0	0	0	0	0	0	0	0	0	1	1	0	0	0	0	0	0
4646	Cuba	-1.54903468328782	2.0643419309649	1.10453201232677	-0.186600112572263	0.148462729333012	-0.0285205312773741	0.185402788566177	0.165095017932951	0.157852883036952	0.0282166697012977	0.114967030404249	0.0583178473524922	-0.0377541446152553	0.0662259839011271	0.100647633213475	-0.0724492841503317	0.0131202417094339	0.0181708292487787	0.00200591492976296	0	0	0	0	0	0	0	0	0	0	0	0	0	0	0	0	0	0	0	0	0	1	1	0	0	0	0	0	0
4647	Cuba	-1.5030934076631	1.91291597015586	1.34992931199133	-0.300592227984505	0.141471819576845	-0.0385264074502339	0.181074607593195	0.114667425882722	0.126370984041067	0.0243227670357726	0.102725010136885	0.0351135261853305	-0.0271921603889811	0.0719114700161561	0.0985050938112755	-0.0533698612676612	0.0144352672142971	0.0644003861095776	0.000499742089777213	0	0	0	0	0	0	0	0	0	0	0	0	0	0	0	0	0	0	0	0	0	1	0	0	0	0	0	0	0
4648	Cuba	-1.4047681338539	1.70600788579476	1.34561527176922	-0.49645317691102	0.206958210284898	-0.0675415284836924	0.248369914954853	0.126023427697985	0.113255512079991	0.056632741461321	0.0457734342957052	-0.00272124976126337	-0.0584252488637876	0.0320149720735084	0.111854195097697	-0.0393328807845736	0.00103898572844032	0.0186691094889393	-0.0332406030292883	0	0	0	0	0	0	0	0	0	0	0	0	0	0	0	0	0	0	0	0	0	0	0	0	0	0	0	0	0
4649	Cuba	-1.35611181808788	1.63095086141	1.4124799801902	-0.330735443268375	0.293044456390046	-0.100753959261362	0.279573330207559	0.0658087620834489	-0.00777786835547228	0.113733259767586	0.112301473654504	0.0414366657790143	-0.0303985257492001	0.0426346625677494	0.108901229814794	-0.0154072065033177	0.0118980838584089	0.0612022184506542	-0.0191100889201687	0	0	0	0	0	0	0	0	0	0	0	0	0	0	0	0	0	0	0	0	0	0	0	0	0	0	0	0	0
4650	Cuba	-1.29967952774475	1.58777197624829	1.39558192094962	-0.189659038109107	0.384758713363337	-0.0967468259108374	0.276515379066083	0.100146674559029	0.0377371157922323	0.0956741707939093	0.0437218642797992	0.017486711210185	-0.0206709840447095	0.00425494444452668	0.0559420528325249	-0.00200709969910586	0.0217748686636861	0.0164559720901595	-0.0448002320812228	0	0	0	0	0	0	0	0	0	0	0	0	0	0	0	0	0	0	0	0	0	0	0	0	0	0	0	0	0
4651	Cuba	-1.56884929255764	1.578900249597	1.15446799576124	-0.0847784806835011	0.474914428068018	-0.0455562178045432	0.250028206727167	0.143352497314751	0.0837336614115541	0.0895717368760289	0.0239554858323406	-0.0138945011627846	-0.01720181680855	0.0159791888926655	0.0322810884082869	-0.0149397613276417	-0.00319494585081773	0.015372991039295	-0.0404215174836785	0	0	0	0	0	0	0	0	0	0	0	0	0	0	0	0	0	0	0	0	0	1	0	0	0	0	0	0	0
4652	Cuba	-1.44748111468485	1.69167130412621	0.948016987378051	0.211204443138577	0.49665438079652	-0.155244746334362	0.301634939767307	0.0824855225998494	-0.00621777432453294	0.134869902349192	0.0627054211711572	0.0668422055335282	0.00803613740971929	-0.00287670714963936	0.0713221504241657	0.0348393395936985	-0.0370239394242081	0.0144825477594092	-0.0284636663665485	0	0	0	0	0	0	0	0	0	0	0	0	0	0	0	0	0	0	0	0	0	1	0	0	0	0	0	0	0
4653	Cuba	-1.1758561517733	1.67537396195493	0.871862783321527	0.394514460575753	0.442041706421069	-0.125015497535678	0.244706300466631	0.0107775193072924	0.133402462752969	0.0703589714437034	0.0100724047604364	0.195123596730563	0.0194783217538338	-0.180220141621413	-0.00834821975223751	0.0315726112948351	-0.028878102714884	0.0439957434716948	-0.0150221832952797	0	0	0	0	0	0	0	0	0	0	0	0	0	0	0	0	0	0	0	0	0	1	0	0	0	0	0	0	0
4654	Cuba	-0.5862393460509	1.70133307270128	1.17338109121131	0.353151718242248	0.501931155236228	-0.0374977499767391	0.188042477081874	-0.0597088889000809	0.160140381494401	0.0383898242691592	-0.0398232806962739	0.217667252898198	-0.0347098354400396	-0.207280668128191	0.0314897472446093	0.0406906490731813	-0.0283036458512431	-0.00232679613110842	-0.014918580147626	0	0	0	0	0	0	0	0	0	0	0	0	0	0	0	0	0	0	0	0	0	0	0	0	0	0	0	0	0
4655	Cuba	0.0819818114668179	1.68955624310023	1.66043627121296	0.31930596439351	0.606334749541902	0.0954375199872427	0.0913616607282464	-0.12772295336376	0.240435710506727	0.00676263776787937	-0.0919672464235495	0.131472653005033	0.0154004340055411	-0.142510519637202	0.0427867057474859	0.00109068679637691	0.0252488434220764	0.0190947257513188	-0.00302675439610248	0	0	0	0	0	0	0	0	0	0	0	0	0	0	0	0	0	0	0	0	0	0	0	0	0	0	0	0	0
4656	Cuba	0.82089275321729	1.81337284464553	2.12771987129394	0.445938234487633	0.684791795187494	0.26454788063422	0.0275036085045005	-0.19276028004294	0.186054481735345	-0.00209626205095285	-0.0847802136498246	0.106549286014863	0.0247987840030692	-0.101999793765971	0.0885206619636294	0.0213080986585734	0.0490010762751113	0.0156866099634682	-0.0333624873077796	0	0	0	0	0	0	0	0	0	0	0	0	0	0	0	0	0	0	0	0	0	0	0	0	0	0	0	0	0
4657	Cuba	0.78894076557662	1.77236907815496	2.37931527630975	0.385025034084735	0.708500308816887	0.354740381240587	-0.0393638825818789	-0.139775678085847	0.235357613358857	-0.0380499181214743	-0.134880992439413	0.0319866809448731	0.0549681619582523	-0.0557771729728953	0.0728872461644199	0.0212893933074579	0.0399072348230654	-0.00761276497783678	-0.0263414977550898	0	0	0	0	0	0	0	0	0	0	0	0	0	0	0	0	0	0	0	0	0	1	0	0	0	0	0	0	0
4658	Cuba	0.719918806405791	1.71752113498989	2.44345570826622	0.372201555317587	0.676866873307567	0.354715805863579	-0.0741888158545697	-0.113422726083423	0.238081520109059	-0.0387029058366247	-0.169726268125526	0.00661254250230264	0.0496191814157725	-0.0398310098223011	0.0623614252056032	0.0291475403305084	0.0366642907828122	-0.0321344669968882	-0.000235215004042373	0	0	0	0	0	0	0	0	0	0	0	0	0	0	0	0	0	0	0	0	0	0	0	0	0	0	0	0	0
4659	Cuba	-0.0347420734442303	1.56031093303292	2.49309169580946	0.433332561171222	0.647381359785359	0.330952333432162	-0.0631794357204585	-0.0950422668726372	0.142045780086262	-0.0316171965974512	-0.152124147427927	0.0221246126019926	0.0377092619592633	-0.0359538981511023	0.0581486160058971	0.0761196672736469	0.0161739570141484	-0.0104129748673457	0.00779812462751198	0	0	0	0	0	0	0	0	0	0	0	0	0	0	0	0	0	0	0	0	0	0	0	0	0	0	0	0	0
4660	Cuba	0.00568013703623454	1.51642615693251	2.53270862753094	0.451208286692393	0.587814313455531	0.234768880890014	-0.0473332513782856	-0.156141143069443	0.124645907225513	-0.0146106200123286	-0.189230832834839	-0.0236650404833841	0.0333314317633258	-0.0345607758847696	0.0320186021240109	0.060649166996524	0.00522366054000761	-0.00614932668831983	-0.0162174008983077	0	0	0	0	0	0	0	0	0	0	0	0	0	0	0	0	0	0	0	0	0	0	0	0	0	0	0	0	0
4661	Cuba	0.272530674528002	1.57314501048327	2.70920119986391	0.63431812384032	0.612653311224432	0.217263749371717	-0.0370027398923796	-0.232071858812594	0.0228126882528462	0.0498690861492463	-0.18745915401492	-0.0398903574173758	0.0304691363698563	-0.014368999663151	0.0335885768473281	0.0194332657803556	-0.0122015333593492	-0.0268915952154002	-0.0046687786149575	0	0	0	0	0	0	0	0	0	0	0	0	0	0	0	0	0	0	0	0	0	0	0	0	0	0	0	0	0
4662	Cuba	0.0520701643922062	1.44701319385973	2.9911718067797	0.456906932372133	0.653578307534966	-0.107469116378926	0.0751745695137582	-0.30528076572165	-0.0260209428648531	-0.0771615530315927	-0.188387098650442	0.0109152867992029	0.000628815920491466	0.00973077082806226	0.108868701622583	0.0246698672550478	-0.0107415714184186	-0.0162295003848887	-0.0128139650318123	0	0	0	0	0	0	0	0	0	0	0	0	0	0	0	0	0	0	0	0	0	0	0	0	0	0	0	0	0
4663	Cuba	-0.392983007885707	1.25959613626651	3.11706003779919	0.333360795993702	0.49958425563567	-0.11918264423976	0.0251896979774452	-0.306833236455886	-0.100149704320708	-0.079592450795913	-0.236378720262237	-0.0455635701455732	-0.0621333065161033	0.032769881033536	0.0947599146659463	0.0182141339335297	0.0463786637137793	-0.0426317890590032	-0.0108773608171336	0	0	0	0	0	0	0	0	0	0	0	0	0	0	0	0	0	0	0	0	0	0	0	0	0	0	0	0	0
4664	Cuba	-0.604931473453926	1.24746063751108	3.11838920240485	0.318833227706717	0.366200214279733	-0.0924573468628698	-0.0447982498597056	-0.251452749106526	-0.0936400968215654	-0.143269974664119	-0.265051108882542	-0.111115617267917	-0.0718648633314708	0.0690915548483285	0.0675814423538672	0.00823535893884878	0.0227380975970301	-0.0180072138178889	-0.00715470383486106	0	0	0	0	0	0	0	0	0	0	0	0	0	0	0	0	0	0	0	0	0	0	0	0	0	0	0	0	0
4665	Cuba	-0.0958960228241427	1.52282032095079	2.77179317001255	0.576855051588418	0.368528196250654	0.279915037233354	-0.212642849206854	-0.167980670721052	-0.0503985336383383	-0.034008424082076	-0.256537026661291	-0.216313331155185	0.0146476829990706	0.0988006448005903	-0.0647997459645026	-0.0516397609422609	0.0203319911709948	-0.0278622874033608	0.000707580024103868	0	0	0	0	0	0	0	0	0	0	0	0	0	0	0	0	0	0	0	0	0	0	0	0	0	0	0	0	0
4666	Cuba	-0.324313997892951	1.5265249052752	2.58183781657722	0.63529541892244	0.318529404734817	0.327117524075182	-0.262030059124991	-0.105221658489482	-0.0588381556670229	-0.0709968617954959	-0.261332370474951	-0.252295159263152	-0.00106617701284786	0.119551229365818	-0.0912433224873459	-0.0645465614892863	0.0135734072257337	-0.0290403622146517	-0.00722963202102696	0	0	0	0	0	0	0	0	0	0	0	0	0	0	0	0	0	0	0	0	0	0	0	0	0	0	0	0	0
4667	Cuba	-0.388983413797674	1.67426668166288	2.3797024351849	0.711191040249495	0.156228885967722	0.287243525548386	-0.284918736142939	-0.114094928453481	-0.0634165266067547	-0.0515360902451015	-0.29284932496043	-0.253052610703008	-0.0279411029616812	0.111863109230512	-0.081903336579967	-0.0584073085098559	0.0352818111199764	-0.0539990252267665	0.00654946302467608	0	0	0	0	0	0	0	0	0	0	0	0	0	0	0	0	0	0	0	0	0	0	0	0	0	0	0	0	0
4668	Cuba	-0.559496088169014	1.7219754505265	2.12124319827009	0.712276467383228	0.0619296138836939	0.2240922728633	-0.266563414713732	-0.156775667539247	-0.10387391111172	-0.0179815660528683	-0.24292575929112	-0.208411617020797	-0.0318252520741919	0.104157367583221	-0.0721998080493082	-0.0285483110979769	0.0310842285325125	-0.0332215992703919	-0.00731479643937389	0	0	0	0	0	0	0	0	0	0	0	0	0	0	0	0	0	0	0	0	0	0	0	0	0	0	0	0	0
4669	Cuba	-1.12890874311129	1.62570921144112	1.83327887126311	0.720375892479389	-0.0958071516949066	0.0996397738620591	-0.239636516352781	-0.129835267516257	-0.135357614897578	-0.00950921806873801	-0.227452428105486	-0.196681811923725	-0.0454882011607528	0.0946797682719919	-0.0860757752923871	-0.0250675181905122	-0.0221583391956869	-0.0300715694167514	-0.0058453314710573	0	0	0	0	0	0	0	0	0	0	0	0	0	0	0	0	0	0	0	0	0	0	0	0	0	0	0	0	0
4670	Cuba	-1.10617121001157	1.69320565553221	1.60159831594516	0.822101429758597	-0.142143730224382	-0.0374038907759677	-0.186997421176383	-0.125490491568226	-0.156989645495321	0.034779285383878	-0.192697514250426	-0.151009812241055	-0.068416055161301	0.0831121546004565	-0.0992911241034826	-0.00503159046399931	-0.019285866348092	-0.0310592091714233	0.00792549415144776	0	0	0	0	0	0	0	0	0	0	0	0	0	0	0	0	0	0	0	0	0	1	0	0	0	0	0	0	0
4671	Cuba	-1.61043524334999	1.52918481764811	1.36428741533745	0.625151456980994	-0.297731290015735	-0.167873278608204	-0.129083773816447	-0.0884702051624049	-0.122017416378006	0.0298806559594451	-0.158553026269416	-0.141335644014207	-0.102684521507188	0.0576826370683477	-0.135203051619676	-0.0403774256249804	0.0215990559841835	-0.00523114704161382	-0.0165205366833812	0	0	0	0	0	0	0	0	0	0	0	0	0	0	0	0	0	0	0	0	0	0	0	0	0	0	0	0	0
4672	Cuba	-1.69748353704396	1.49310183101829	1.32185884501379	0.629366846264454	-0.266088753568694	-0.259022373895125	-0.0443845135226045	-0.0506684636675674	-0.0847211676379268	0.0961395003964148	-0.109468182462951	-0.0752846250955204	-0.140522027182913	0.0411183631103289	-0.101980273083042	0.0149468453277731	-0.00839857356296012	-0.00706818991233165	0.00821259818507094	0	0	0	0	0	0	0	0	0	0	0	0	0	0	0	0	0	0	0	0	0	0	0	0	0	0	0	0	0
4673	Cuba	-1.57914392462288	1.44354942901273	1.35431487632817	0.602826279640022	-0.257599407550171	-0.223110877185828	-0.0472460823888864	-0.112217111960792	-0.0130377803451843	0.155200003456346	-0.0480602681766614	-0.0285947665893571	-0.123800525257794	0.0495399762118958	-0.0541001459152515	-0.00512191175862104	0.00360105489683986	-0.0319915943833952	-0.00287132129728502	0	0	0	0	0	0	0	0	0	0	0	0	0	0	0	0	0	0	0	0	0	1	0	0	0	0	0	0	0
4674	Cuba	-1.81411506015658	1.53074149970063	1.2269761911449	0.602942719667581	-0.259933676526304	-0.220481680245503	-0.0122347708782372	-0.0719321067388851	-0.0760137555825875	0.147920214307538	-0.0406184070962036	-0.0380791724690052	-0.104042983298954	0.0505341853728072	-0.056169061683883	-0.0273912299976389	0.0387259186941633	-0.0320642647182546	-0.00872696865926352	0	0	0	0	0	0	0	0	0	0	0	0	0	0	0	0	0	0	0	0	0	0	0	0	0	0	0	0	0
4675	Cuba	-1.68405409015797	1.75839509069594	0.791905680241411	0.74096643542313	-0.346707095807069	-0.232989512856947	-0.0646712071590311	-0.060521201266822	-0.163218568980569	0.168541057311847	-0.0321589809749461	-0.0606263066583387	-0.0863499601748251	0.0955546273422803	-0.0710430885051974	0.0300668292702689	0.0427804922659026	0.00475762444374468	0.0176526447710941	0	0	0	0	0	0	0	0	0	0	0	0	0	0	0	0	0	0	0	0	0	0	0	0	0	0	0	0	0
4676	Cuba	-2.39929376865838	1.63352778239029	0.344451365639492	0.859000136464615	-0.412909746646908	-0.149703480361685	-0.0671007036451535	0.0472853196752767	-0.168892251456727	0.152379970678431	-0.0272457872511297	-0.0651558291001335	-0.071451482261102	0.0521075026829099	-0.089228137551619	0.00825745068742305	0.0477397533046461	-0.0190115352776917	-0.0218077336770392	0	0	0	0	0	0	0	0	0	0	0	0	0	0	0	0	0	0	0	0	0	0	0	0	0	0	0	0	0
4677	Cuba	-2.57793618847186	1.71214661779572	0.129439200889379	0.953514911539727	-0.574790930166328	-0.117537587906226	-0.12945897860305	0.0864505680571836	-0.103372627692843	0.131284672626845	-0.0416087192264621	-0.0815596700332373	-0.0366201524991944	0.0526448353125672	-0.105721374076856	0.0118092101384314	0.0353119717751601	0.00368871952082369	-0.0091028210872777	0	0	0	0	0	0	0	0	0	0	0	0	0	0	0	0	0	0	0	0	0	0	0	0	0	0	0	0	0
4678	Cuba	-2.60546276667889	1.67608631741004	0.0836455576324621	0.912227449428264	-0.550230517374779	-0.047325883176937	-0.121227516057985	0.144720513859984	-0.179526866169862	0.122011084556311	0.0153006173460813	-0.0778898775314831	-0.0407129970868705	0.0687701657205683	-0.0973764066737301	0.00862104279444154	0.0410059164310514	0.0236798576619101	-0.0161075647612855	0	0	0	0	0	0	0	0	0	0	0	0	0	0	0	0	0	0	0	0	0	0	0	0	0	0	0	0	0
4679	Cuba	-2.65524064660833	1.56561950204016	0.153313699257136	1.06949358977523	-0.613274926195501	-0.0113814414182534	-0.111044188884375	0.0334608790373674	-0.215074896187931	0.0558136493380972	0.135882292246465	-0.103463606716483	-0.00864445791935109	0.0843618110667704	-0.112364998709677	0.0215793771825927	0.028853301289769	0.0249710469036902	-0.0340352714293243	0	0	0	0	0	0	0	0	0	0	0	0	0	0	0	0	0	0	0	0	0	0	0	0	0	0	0	0	0
4680	Cuba	-2.73182103839049	1.38866937620713	-0.0842328109822533	1.2519356491986	-0.44864906115015	0.012448129672193	-0.0833300874415208	0.0311054763617132	-0.154354353997183	0.0385817917093501	0.126054439178881	-0.073378266943045	0.0230634439256102	0.0606651501505329	-0.130953669006396	-0.00440020226016575	0.0408621871258379	-0.0222093008784657	-0.00386058108959425	0	0	0	0	0	0	0	0	0	0	0	0	0	0	0	0	0	0	0	0	0	0	0	0	0	0	0	0	0
4681	Cuba	-2.7196751715009	1.28708482458216	-0.0472911085713738	1.29400104714987	-0.433129190003869	0.00318084900545954	-0.107932023020504	-0.0173175959839777	-0.106100543196361	0.0388690776934063	0.0779798934211245	-0.0765668920910086	0.0170780810197147	0.0514865048573184	-0.137237229418767	-0.00931259863153154	0.0565951312781188	0.000211311046958635	0.0243821651626346	0	0	0	0	0	0	0	0	0	0	0	0	0	0	0	0	0	0	0	0	0	0	0	0	0	0	0	0	0
4682	Cuba	-2.63643380574388	1.1567061413784	-0.132177438876153	1.33706031249247	-0.367509273603949	-0.0159992973380842	-0.0991103176468627	-0.0575813656657159	-0.106639932828866	0.0755174664919743	0.0843759958959485	-0.0347903992300955	0.00656272940064545	0.0356307445473362	-0.131327785316635	0.0117688676758771	0.0409379731831398	-0.0252536670981085	0.0236003274928917	0	0	0	0	0	0	0	0	0	0	0	0	0	0	0	0	0	0	0	0	0	0	0	0	0	0	0	0	0
4683	Cuba	-2.62774645508524	1.04838103422413	-0.0811256414257888	1.52648315272747	-0.323327431254719	-0.0271744740829457	-0.129395187863176	-0.141348722142396	-0.152975865330631	0.104961239101432	0.136464978127623	0.028359801443265	0.0238995564570094	0.0446478110099705	-0.123866521741541	-0.0202842576540307	0.0430245439846045	-0.000980777015939526	-0.0144071617167162	0	0	0	0	0	0	0	0	0	0	0	0	0	0	0	0	0	0	0	0	0	0	0	0	0	0	0	0	0
4684	Cuba	-2.70962721824141	0.991107881250766	-0.274261570924488	1.65147535867796	-0.16093330957192	-0.0442600307654785	-0.102484728226868	-0.117334994752812	-0.15370208934157	0.0972302868182999	0.0963313449822999	0.0384463573766981	0.037363293772857	0.0292245342822945	-0.128714418694126	0.000791141070514881	0.0402298393486986	-0.00312872002412547	0.0072050743545759	0	0	0	0	0	0	0	0	0	0	0	0	0	0	0	0	0	0	0	0	0	0	0	0	0	0	0	0	0
4908	Cuba	-0.717861331568077	-0.21537130976046	1.7044635265998	0.95455874747398	0.264451801576396	-0.248689357855598	0.184615856329188	0.071944624639592	0.0481426994568129	-0.314549484575736	0.139859715967992	-0.0518100653013438	-0.104913266522546	0.0763906480759931	0.15961517195193	-0.00573962921254665	-0.0407864963285219	-0.0263374018453653	0.0134446959477056	0	0	0	0	0	0	0	0	0	0	0	0	0	0	0	0	0	0	0	0	0	0	0	0	0	0	0	0	0
4909	Cuba	-0.74182555630102	-0.085856740374004	1.74670832511175	0.885520980679158	0.28978842485964	-0.193114384532558	0.204278114280768	0.0548534547525353	0.0506408715000356	-0.290313281363334	0.146970466395187	-0.0403011253728942	-0.0886133742286143	0.0788714927435124	0.142975486901955	-0.0242786812878117	-0.0561963027421513	-0.0244447815933339	0.0113394532559447	0	0	0	0	0	0	0	0	0	0	0	0	0	0	0	0	0	0	0	0	0	0	0	0	0	0	0	0	0
4910	Cuba	-0.755890300017824	0.178632658618234	1.85424651272378	0.855050264479743	0.242864278345812	-0.148494973591213	0.223925856703429	0.020832508671821	0.0969584245333272	-0.255373442902954	0.108376412856045	-0.0633300478978828	-0.0647538303828298	0.059229582000048	0.110920889791924	-0.0139679580866744	-0.00992054133830688	-0.000469007652126768	-0.0088269416417473	0	0	0	0	0	0	0	0	0	0	0	0	0	0	0	0	0	0	0	0	0	0	0	0	0	0	0	0	0
4911	Cuba	-0.80618566978739	0.406470263868838	1.94911493347121	0.812686041318731	0.240255330243002	-0.0976660303128435	0.239298026695248	-0.0139714357090885	0.147992388573699	-0.209154285201778	0.0469130297047445	-0.0735852935377602	-0.0625519866885519	0.0638774917914203	0.0769713499995838	-0.0022113441661346	-0.000506766963349982	-0.0229582483000533	-0.0144440279231842	0	0	0	0	0	0	0	0	0	0	0	0	0	0	0	0	0	0	0	0	0	0	0	0	0	0	0	0	0
4912	Cuba	-0.864754283463946	0.588466000425884	2.0061579492011	0.867251705425158	0.224388274620395	-0.0434043549598197	0.203076610295659	-0.143413677413209	0.111636118700587	-0.154384868234598	0.132556418858057	-0.00836792789499513	-0.0235535966098117	0.0867630537581524	0.0891787081495962	-0.0274959842203794	-0.0314186113255489	-0.0219526580518309	-0.0171620089769528	0	0	0	0	0	0	0	0	0	0	0	0	0	0	0	0	0	0	0	0	0	0	0	0	0	0	0	0	0
4913	Cuba	-0.88460442727062	0.795673586760402	2.05673296961967	0.880752637210796	0.289875095226124	0.00731484129058024	0.239533636649904	-0.0869563696122939	0.114454160985401	-0.140092867349968	0.106056317102267	-0.0375616850654869	-0.0160314038514819	0.0571143329700612	0.0501862061107126	-0.0156416303218358	-0.00684999249260031	0.00133982349751761	-0.0141758973670596	0	0	0	0	0	0	0	0	0	0	0	0	0	0	0	0	0	0	0	0	0	0	0	0	0	0	0	0	0
4914	Cuba	-0.994067959976124	0.821308643831587	1.99106027577268	0.898704617832808	0.285687915961497	-0.00347343639529843	0.224442236113273	-0.0894828387957136	0.11273156582389	-0.124046423824542	0.0780033243741002	-0.0424888147276801	-0.0287265608306961	0.00632636384168225	0.0578871986855737	0.00741948715305089	-0.011342559731561	-0.0451866803336319	-0.0225609798706883	0	0	0	0	0	0	0	0	0	0	0	0	0	0	0	0	0	0	0	0	0	0	0	0	0	0	0	0	0
4915	Cuba	-1.03679386951066	0.770614050124977	1.90305712822969	0.895135162269166	0.262899325718882	-0.0266792288133152	0.200796190529718	-0.13536872756814	0.115064297214162	-0.116059441898737	0.131360448527482	-0.0413386529683361	-0.0269278620624835	-0.00159298666586143	0.0758252679431536	-0.00304813325706876	-0.00470851696530718	-0.0227402633651883	-0.0433643411984599	0	0	0	0	0	0	0	0	0	0	0	0	0	0	0	0	0	0	0	0	0	0	0	0	0	0	0	0	0
4928	Cuba	-1.22756609361798	0.859925188586652	1.95461743928137	0.982450645283595	0.0962672108262645	-0.0828086080273891	-0.0676620090728271	-0.0317907764356905	0.293037917051227	-0.121416726600301	-0.0820034330056123	0.203099968118556	0.206813685931801	-0.192530440687742	-0.0931835652382138	0.0251468271148929	-0.0241213122212909	0.00836851508126689	0.0105581774668476	0	0	0	0	0	0	0	0	0	0	0	0	0	0	0	0	0	0	0	0	0	0	0	0	0	0	0	0	0
4929	Cuba	-1.32140834562257	0.828269317867355	1.75112852886494	0.973425304563342	0.0874436264620222	-0.193790998494051	-0.0111061873725683	-0.0938959477864824	0.220872828287941	-0.082565825737918	-0.0254523527068612	0.262061484804615	0.23633122916718	-0.193537585332935	-0.0579992098524007	0.0288468701884029	-0.0121734246896759	-0.0383536084921407	-0.0224888484785076	0	0	0	0	0	0	0	0	0	0	0	0	0	0	0	0	0	0	0	0	0	0	0	0	0	0	0	0	0
4930	Cuba	-1.29669811004596	0.766710253308526	1.53426868686665	0.967852541535621	0.00282977105902633	-0.264631008746371	0.109196592297577	-0.073070386881359	0.263821989873341	-0.0372550377438217	-0.158089475517287	0.188199719496235	0.109249825706332	-0.281953002679635	0.0148129410954471	-0.0251559407057209	0.00742318029713236	-0.011148836780179	-0.00424842022269229	0	0	0	0	0	0	0	0	0	0	0	0	0	0	0	0	0	0	0	0	0	0	0	0	0	0	0	0	0
4943	Cuba	-1.75492583749959	2.00205156320916	0.722269075351775	-0.193206470940036	0.132818231447536	-0.0761224243969649	0.248295977617991	0.199995252010843	0.264754485080288	-0.0188446429521768	0.0360847172312216	0.127533919571362	-0.00854695572895905	-0.0897054863994197	0.0874663845104557	-0.0907630973073574	0.00799819330520422	0.0250359266275704	0.0195569642957098	0	0	0	0	0	0	0	0	0	0	0	0	0	0	0	0	0	0	0	0	0	0	0	0	0	0	0	0	0
4944	Cuba	-1.7831374648367	2.017452447571	0.667513198389794	-0.168319089011724	0.122855800721692	-0.0573014151325725	0.245424129462404	0.218615559097902	0.270403480619414	-0.0167160236445782	0.0372853154182994	0.120080124812187	0.00070624200062655	-0.0850606765919048	0.0944901825379244	-0.0913909487362523	0.0095854601102905	0.0242183629982558	0.0193294581752598	0	0	0	0	0	0	0	0	0	0	0	0	0	0	0	0	0	0	0	0	0	0	0	0	0	0	0	0	0
4945	Cuba	-1.89042644379681	2.12119285285026	0.656229633069411	-0.0135865430684545	0.0847698361012569	-0.0475395179797658	0.20834696825873	0.19279269640373	0.211533800936255	-0.0129043246321205	0.109251476041126	0.130139027475247	0.0336026286311948	-0.0266961386703571	0.0894090756058053	-0.0993574136294042	-0.0171030910645201	0.0244939662879358	0.00230198621823178	0	0	0	0	0	0	0	0	0	0	0	0	0	0	0	0	0	0	0	0	0	0	0	0	0	0	0	0	0
4946	Cuba	-1.97932960157435	2.11951808200033	0.530270711308515	0.0298652875396384	0.119984082811742	-0.00713078277227377	0.173285687020034	0.219766685448745	0.197715804850876	-0.00337954799397569	0.102823198976429	0.12967297567796	0.0180985421515226	-0.00252634527660109	0.108917056602528	-0.0421901476319667	0.041020580059317	0.0142609084996255	0.0153842026829338	0	0	0	0	0	0	0	0	0	0	0	0	0	0	0	0	0	0	0	0	0	0	0	0	0	0	0	0	0
4947	Cuba	-1.99624053916633	2.12490654326206	0.447866354712734	0.0656540919060966	0.154567394804187	-0.00875073728305023	0.182226946649141	0.241441203539331	0.205580623461391	0.00484106804565096	0.114078739295151	0.120278709886145	0.0299180388083905	0.00865759840409222	0.101670154580188	-0.068113881489767	0.00655424191894874	0.016119430380606	0.026432407785119	0	0	0	0	0	0	0	0	0	0	0	0	0	0	0	0	0	0	0	0	0	0	0	0	0	0	0	0	0
4948	Cuba	-2.00437748233785	2.17327736414866	0.420848097805197	0.101448958491037	0.157230834413997	-0.0152407029542024	0.195187886731371	0.250399249989949	0.233004040335677	0.00486297650082089	0.129386096263437	0.0952043524479264	0.0336651426459461	0.0236175335953821	0.081196624139955	-0.12550675893416	-0.00138252552278201	0.0204691668637268	0.012713619507382	0	0	0	0	0	0	0	0	0	0	0	0	0	0	0	0	0	0	0	0	0	0	0	0	0	0	0	0	0
4950	Cuba	-1.85223448923542	2.28308886041274	0.321462390823525	0.399819410075394	0.200687886138671	-0.00984790487296755	0.178670168088189	0.284868977203722	0.157848234134122	0.0408647819266229	0.213431312697076	0.104837466922004	-0.0247868037705779	0.0930508958891019	0.0791375918439966	-0.106751890920745	0.0322332313239167	0.0127986160771903	0.00627133834501228	0	0	0	0	0	0	0	0	0	0	0	0	0	0	0	0	0	0	0	0	0	1	1	0	0	0	0	0	0
4951	Cuba	-1.80985453512816	2.18445234918551	0.565784634025199	0.28611604599441	0.230103732875335	-0.00399091660581163	0.167756130894373	0.206626066014437	0.161117227972702	0.0265175728258463	0.194278310925064	0.069499003033809	-0.00469396880470896	0.106543088965106	0.0811928315651785	-0.0760962936541417	0.028142455679247	0.0369310028413825	-0.0409834308133358	0	0	0	0	0	0	0	0	0	0	0	0	0	0	0	0	0	0	0	0	0	1	0	0	0	0	0	0	0
4952	Cuba	-1.75260883200339	2.00633277144081	0.807197522948037	-0.0310225361303881	0.229645307676931	0.0161741427619541	0.182583137616135	0.238078444734537	0.146143405966995	0.00999183568699377	0.107359839712773	0.0245838910438306	0.00230768257709013	0.072181053055768	0.0832549687626955	-0.0378150642105846	0.0420568072283104	0.0357168339654431	-0.0247147887407292	0	0	0	0	0	0	0	0	0	0	0	0	0	0	0	0	0	0	0	0	0	0	0	0	0	0	0	0	0
4953	Cuba	-1.66301796213545	1.84192839568678	1.02743696703025	-0.170950881027673	0.30330074122185	0.00756334537330461	0.196425199746781	0.152340373782062	0.108042606014233	0.0345492013818887	0.110007106998839	0.0361565474239991	0.00165534635460576	0.0678067651531133	0.102825984279427	-0.0482369849163319	0.00950832419551785	0.0149220416310924	-0.0347572227462614	0	0	0	0	0	0	0	0	0	0	0	0	0	0	0	0	0	0	0	0	0	0	0	0	0	0	0	0	0
4954	Cuba	-1.56566281438342	1.71916198408466	1.14348689546219	-0.238804257710522	0.337743926029088	-0.0321028130869047	0.210579192672935	0.130403668300591	0.0491970610064354	0.0716500162234594	0.101128831663103	0.035719423939962	0.000500986107119711	0.072328439123617	0.106894113761232	-0.0152937491703951	-0.0199992411464869	0.0130893329001632	-0.00904746982262992	0	0	0	0	0	0	0	0	0	0	0	0	0	0	0	0	0	0	0	0	0	0	0	0	0	0	0	0	0
4955	Cuba	-1.58169369117288	1.67641048212631	1.16052261008766	-0.180697866843279	0.36934595192647	-0.0778318834613809	0.278329219779293	0.105707926747136	0.0389417149144115	0.115086307782599	0.0399315672131701	0.0084688548938725	0.0261221552883534	0.0169502911971735	0.0859084625159078	-0.000215447032334948	-0.016203295423062	0.0159591506273438	-0.0324079957367888	0	0	0	0	0	0	0	0	0	0	0	0	0	0	0	0	0	0	0	0	0	0	0	0	0	0	0	0	0
4956	Cuba	-1.53691573078325	1.59355562240647	1.1159693527984	-0.0854077411348685	0.487952456573917	-0.0778161630754686	0.292743498226839	0.121590826745086	0.0466693186201472	0.11095139652239	0.0434757323988417	0.0133448997627268	0.0400119442612253	-0.00468007745494828	0.030712146999204	-0.0547599428941742	0.00522468633929456	0.0181476155951901	-0.0260957881082246	0	0	0	0	0	0	0	0	0	0	0	0	0	0	0	0	0	0	0	0	0	0	0	0	0	0	0	0	0
4957	Cuba	-1.66486131440262	1.63477984586529	1.01055211827475	0.130372286634738	0.536864693876284	-0.0165987953025247	0.244803929119763	0.0973356242750236	0.00610803230586708	0.092187405834979	0.0695830614093814	0.0626865865450524	0.0395077605887435	-0.0108487574234258	0.0366673229377611	-0.0245947032192153	-0.0405562899811519	0.0167969916713644	-0.0282965755619421	0	0	0	0	0	0	0	0	0	0	0	0	0	0	0	0	0	0	0	0	0	0	0	0	0	0	0	0	0
4958	Cuba	-1.67039293798381	1.58664488378343	0.748562959256907	0.2892179622598	0.619887321587264	-0.0144860925043111	0.258780189115457	0.067797188040942	0.0373060722024272	0.0809432882055118	0.0626527373281906	0.135343856669648	0.0521680378450055	-0.0961864861634023	0.0186592183013194	0.0155881731502487	-0.00795426519603068	0.0375149633815857	-0.0470204172508322	0	0	0	0	0	0	0	0	0	0	0	0	0	0	0	0	0	0	0	0	0	0	0	0	0	0	0	0	0
4959	Cuba	-1.28114839753675	1.61461831070911	0.752886735413684	0.412841600922532	0.525356258366816	-0.023235772593015	0.170393477905581	0.0168575485354627	0.150410850153691	0.0074811522802757	0.0285476121743929	0.241315914293713	0.0553821538091173	-0.193538488724817	-0.0302647548108977	0.0251796785777443	-0.00930763489774612	0.0183605589019372	-0.0251227685562956	0	0	0	0	0	0	0	0	0	0	0	0	0	0	0	0	0	0	0	0	0	0	0	0	0	0	0	0	0
4960	Cuba	2.10183455737818	2.04810668057221	1.70756740187323	1.01886302501347	0.737169102841909	-0.218497765815615	0.0852129404262248	-0.403576054242067	-0.0109274266395683	-0.018052127523452	-0.000324677648169111	0.290646205756893	0.221765596597523	-0.130501135243322	-0.00818669851918584	0.0255315070507125	0.0121294998554027	0.00134025553836124	-0.00177048450775419	0	0	0	0	0	0	0	0	0	0	0	0	0	0	0	0	0	0	0	0	0	0	0	0	0	0	0	0	0
4961	Cuba	4.25116708847491	2.35383014996394	2.10107204643825	1.38777137191473	0.808523066209402	-0.363485685933476	0.15104367224935	-0.532890899322973	-0.0358797397213401	-0.0410539054261031	-0.12633452580538	0.255201974229248	0.308931416075082	-0.210545457941387	-0.0424104005896131	0.00912346649733464	0.0754840374749861	0.0334385057068335	-0.00939609623827224	0	0	0	0	0	0	0	0	0	0	0	0	0	0	0	0	0	0	0	0	0	0	0	0	0	0	0	0	0
4962	Cuba	3.28446724422009	2.1644629595	2.20993286226963	1.26628097139577	0.821537240670343	-0.0550953970170023	0.0790709103554966	-0.555668460690465	-0.0659616355928119	-0.0161526681024773	-0.0615628403826825	0.271282751908129	0.114451295880264	-0.180043277045396	0.0942988997183187	-0.0480098579766998	0.0460665965702771	0.0280199058146546	-0.0128238196889371	0	0	0	0	0	0	0	0	0	0	0	0	0	0	0	0	0	0	0	0	0	0	0	0	0	0	0	0	0
4963	Cuba	2.67483478991572	2.07494878051964	2.26728644108322	0.995656525723736	0.838883761159913	0.0447315531705142	0.0440002826845443	-0.39445753733961	0.0581735516169943	-0.0353745630915748	-0.1563115708887	0.168581000716217	0.104132295978183	-0.155842605589555	0.0651846051187328	0.000835798800556365	0.0435596287767303	0.0007121780510495	0.00383546436686459	0	0	0	0	0	0	0	0	0	0	0	0	0	0	0	0	0	0	0	0	0	1	0	0	0	0	0	0	0
4964	Cuba	0.234456049591624	1.67948762225394	2.26412553722497	0.468312925969466	0.76755752030136	0.292571745288	-0.0262450546102755	-0.150922055831188	0.040731629975658	-0.0833837375591163	-0.105889945561447	0.106564876284943	0.036081012615738	-0.070921562702003	0.0741518065343243	0.0617811014809144	-0.00482226782951114	-0.00772416152815416	-0.00854007732705231	0	0	0	0	0	0	0	0	0	0	0	0	0	0	0	0	0	0	0	0	0	0	0	0	0	0	0	0	0
4965	Cuba	-0.677269618454913	1.48213847904363	2.23447861566108	0.355679096496609	0.709250926796003	0.250522264596492	-0.00534931056190696	-0.079417355448627	0.0159707596503604	-0.0729766432576417	-0.143730949495591	0.0674139309564358	0.0131644204703753	-0.0679127558349523	0.0528770150144102	0.0690026063431302	-0.0205684201185074	-0.0300403366802541	0.00256338113709953	0	0	0	0	0	0	0	0	0	0	0	0	0	0	0	0	0	0	0	0	0	0	0	0	0	0	0	0	0
4966	Cuba	-0.018845750125171	1.60937275209888	2.36923121357234	0.444045551047963	0.722074035819758	0.222015413536723	0.0140527378360291	-0.15933943393618	0.0455981267577751	0.00684291374282305	-0.171581381383529	0.0149538138039372	0.037135629815698	-0.0541668379633191	0.0470927552896561	0.062732165519983	-0.0222160957251621	-0.0290000036754831	-0.0127650325221728	0	0	0	0	0	0	0	0	0	0	0	0	0	0	0	0	0	0	0	0	0	0	0	0	0	0	0	0	0
4967	Cuba	0.116062958440134	1.58020708981341	2.74666164904756	0.284524140369859	0.819320329078719	-0.042486732442966	0.142310798619969	-0.29508987745644	0.0231650796064278	-0.0750507170984243	-0.200683386798779	0.0553626483308788	0.0195121765829976	-0.0486270816991313	0.16114514849598	0.0582691262397829	-0.0146065660062311	-0.0183577967816541	-0.0229879929695647	0	0	0	0	0	0	0	0	0	0	0	0	0	0	0	0	0	0	0	0	0	0	0	0	0	0	0	0	0
4968	Cuba	-0.180979715872573	1.52519577797045	3.03373937031586	0.0769282034021655	0.711262321003801	-0.0329350464152551	0.130793743479136	-0.310179596625566	-0.0261322483858262	-0.0347440238932182	-0.215033800686429	0.0143936027174393	0.0208975676772317	-0.0177832577387405	0.155548694367997	0.0506267841050123	0.0350592327086146	-0.0432965593350729	-0.0177654468483985	0	0	0	0	0	0	0	0	0	0	0	0	0	0	0	0	0	0	0	0	0	0	0	0	0	0	0	0	0
4969	Cuba	-0.393091444818421	1.42098529247164	3.43311610315842	0.103393620563563	0.617992928408896	-0.0525931761581881	0.0701083619406783	-0.38480920897429	-0.0620472800305649	-0.0405033000827218	-0.257740696358493	-0.0299867518094968	0.0259335863207365	0.0184674788211699	0.147587746496475	0.0615199012914926	-0.00484489270131622	-0.039756694176531	-0.0091321284041324	0	0	0	0	0	0	1	0	0	0	0	0	0	0	0	0	0	0	0	0	0	0	0	0	0	0	0	0	0
4970	Cuba	-0.880897499643998	1.24728423350586	3.46692205231686	0.00564428343470447	0.462111410401487	0.0166669733788755	-0.0353684651025881	-0.358276716427518	-0.0969844967789258	-0.15895660452593	-0.248341487162806	-0.0596576590392781	0.00885485663101379	0.0417970725069867	0.103506026442897	-0.0123031458156861	0.0517358921763318	-0.0377946402917703	-0.0403007341979927	0	0	0	0	0	0	0	0	0	0	0	0	0	0	0	0	0	0	0	0	0	0	0	0	0	0	0	0	0
4971	Cuba	-0.753528016199022	1.469118330707	3.33137216686562	0.105929863256168	0.398286445642386	0.0779173551617945	-0.119833305042361	-0.295422860156754	-0.0468819545514123	-0.250946305174497	-0.265169852469081	-0.0854960149474724	0.00133483211807986	0.0714095320521323	0.0881240770145843	-0.0169540302976771	0.0367292160982696	-0.0144423433518005	-0.0263511063508056	0	0	0	0	0	0	0	0	0	0	0	0	0	0	0	0	0	0	0	0	0	0	0	0	0	0	0	0	0
4972	Cuba	-0.875707107888562	1.61298357387094	2.94281429603347	0.420930739322278	0.272787144492228	0.440392657194051	-0.328298191350094	-0.221033771868309	-0.119359774766226	-0.0892454274430439	-0.221522201415776	-0.137396017516023	0.0166924795180164	0.105235483800828	-0.0380155555783033	-0.0216700936561719	0.004975200276476	-0.053117838073201	0.0109426220866723	0	0	0	0	0	0	0	0	0	0	0	0	0	0	0	0	0	0	0	0	0	0	0	0	0	0	0	0	0
4973	Cuba	-0.985060565479085	1.67645242298958	2.61592548629171	0.393693359815598	0.17921914948953	0.362120726803908	-0.303242264426319	-0.163369532563284	-0.038416297238153	-0.0884694439803294	-0.27766783244405	-0.189788241977589	0.0102156726774794	0.0821270708716819	-0.0843883503505726	-0.0395733477299692	0.00859385403151478	-0.0505945237129024	0.00375523662763638	0	0	0	0	0	0	0	0	0	0	0	0	0	0	0	0	0	0	0	0	0	0	0	0	0	0	0	0	0
4974	Cuba	-0.448763767093664	1.88244806996708	2.29017379030911	0.458928807082742	0.104281281654306	0.201968369412285	-0.234883023028789	-0.181407634345899	0.00152736574402595	-0.0502146440171353	-0.345687717286692	-0.226287172929643	-0.00655844587685073	0.0490855751084875	-0.0932325309546292	-0.0579766957471576	0.0238646798463163	-0.0479768821616465	0.010629051704612	0	0	0	0	0	0	0	0	0	0	0	0	0	0	0	0	0	0	0	0	0	0	0	0	0	0	0	0	0
4975	Cuba	-0.485791577817175	1.93907427666096	2.0339792388113	0.489709408797591	-0.00858420207417349	0.0789308054576093	-0.207210173386973	-0.173829253175015	-0.0715989391752309	-0.0199044696984453	-0.269782310850699	-0.196117435733218	-0.00516780050561205	0.0788287119105161	-0.102166635716101	-0.0153035380523433	0.0186685703601035	-0.0282395215281382	0.00177316778151716	0	0	0	0	0	0	0	0	0	0	0	0	0	0	0	0	0	0	0	0	0	0	0	0	0	0	0	0	0
4976	Cuba	-0.681454725679308	1.89256626000968	1.75508130681456	0.391852562667876	-0.117504073564713	-0.0685693289142993	-0.119849498818989	-0.127308637404289	-0.0365103371554149	0.0130345725021388	-0.299777411377909	-0.197253005824981	-0.0490396646612387	0.0337233796833273	-0.101058820397916	-0.0206617569370542	0.0301854736151386	-0.0265393337526921	0.0159655183381483	0	0	0	0	0	0	0	0	0	0	0	0	0	0	0	0	0	0	0	0	0	0	0	0	0	0	0	0	0
4977	Cuba	-1.21688466890048	1.75452261487657	1.59584940824659	0.298478560805276	-0.257966295592054	-0.163162121499531	-0.0823841178897024	-0.152902220508823	-0.0431209959218052	0.0314683540623076	-0.204479314257116	-0.130286981899122	-0.0655491992564483	0.026535726837233	-0.0914181278106982	-0.0373978542667655	0.0196021237301821	-0.00116917349859672	-0.00251016264101543	0	0	0	0	0	0	0	0	0	0	0	0	0	0	0	0	0	0	0	0	0	0	0	0	0	0	0	0	0
4978	Cuba	-1.43919013577499	1.55998637492791	1.58048903205654	0.271411583680107	-0.235226012934938	-0.20828270964376	-0.0542753001468992	-0.103780851443793	-0.0428445854072536	0.0234021717583249	-0.134780533177093	-0.0679556004021127	-0.154879082625454	0.0184523540456282	-0.0918408083018271	-0.0336007006328702	0.0255137224809155	-0.0252085290628594	-0.016312479282346	0	0	0	0	0	0	0	0	0	0	0	0	0	0	0	0	0	0	0	0	0	0	0	0	0	0	0	0	0
4979	Cuba	-1.47918877110487	1.5198472942274	1.61381423394754	0.189457305737664	-0.177899888558331	-0.233292478433991	0.0234696538328182	-0.16172080137321	-0.0490997444898854	0.129823968163503	-0.0700111377623665	-0.0382691040318991	-0.129045783155675	0.0282329666331528	-0.0464129775344668	-0.018467288561803	0.0399926199058352	-0.00544981859542447	-0.020502579768852	0	0	0	0	0	0	0	0	0	0	0	0	0	0	0	0	0	0	0	0	0	0	0	0	0	0	0	0	0
4980	Cuba	-1.69100751852943	1.55292772313657	1.55659363321734	0.13663911248253	-0.240047694893416	-0.222717473069959	0.0138706402507048	-0.179366872588269	-0.0611915836317895	0.154513553766344	-0.0813670628885114	-0.0505301339161455	-0.119297987764135	0.0349033947835157	-0.0314692369460583	0.00837648636472714	0.0291670646921357	-0.00735287994307849	-0.0238458189522121	0	0	0	0	0	0	0	0	0	0	0	0	0	0	0	0	0	0	0	0	0	0	0	0	0	0	0	0	0
4981	Cuba	-1.94483909900599	1.59865012563556	1.26161330411995	0.341151649431243	-0.351984404376968	-0.153577063334921	-0.1024041605715	-0.189655489992122	-0.156020817813696	0.141748182816063	0.0161465601883652	-0.0167837499906424	-0.103886456192365	0.101276878200938	-0.0368639457760178	0.0241548335640082	0.0181954209775296	0.0310068828519219	-0.00774386467493494	0	0	0	0	0	0	0	0	0	0	0	0	0	0	0	0	0	0	0	0	0	0	0	0	0	0	0	0	0
4982	Cuba	-2.25033818757378	1.70003477054894	0.786035502216894	0.584368484901848	-0.503382446502642	-0.0857736028529748	-0.13098505835401	-0.0114775457659355	-0.15994199761377	0.120652941372493	-0.000564003638607924	-0.0538924011388121	-0.0615202038734773	0.0726597076634112	-0.107588382217757	-0.0253017150772591	0.00638937079917545	0.0094117821819539	0.00309504235321371	0	0	0	0	0	0	0	0	0	0	0	0	0	0	0	0	0	0	0	0	0	0	0	0	0	0	0	0	0
4983	Cuba	-2.40579377678631	1.76016079733648	0.449718483806794	0.724743514806923	-0.585899250949535	-0.0682015505461938	-0.120885725341946	0.09805648590895	-0.202484273275218	0.136160598045721	0.0130051351106709	-0.075832262963759	-0.0482670589737901	0.0743147552036258	-0.122388007789401	-0.0225305308962525	0.00620874196890432	0.00651110796729931	0.00563742590383628	0	0	0	0	0	0	0	0	0	0	0	0	0	0	0	0	0	0	0	0	0	1	0	0	0	0	0	0	0
4984	Cuba	-2.38195974201805	1.69981095299517	0.315228362657309	0.801065859593236	-0.618127690276898	-0.0585611579178801	-0.13485800728721	0.100185569044385	-0.201001314578134	0.158379132250534	0.0367837409711035	-0.0654737116298826	-0.0726476979144533	0.0847693183824312	-0.0966850862857426	-0.00429891223310631	0.0584905579005167	-0.0226514986421424	-0.0207225023304757	0	0	0	0	0	0	0	0	0	0	0	0	0	0	0	0	0	0	0	0	0	0	0	0	0	0	0	0	0
4985	Cuba	-2.38715269492078	1.58870844173509	0.283975261649445	0.784917893329132	-0.614006985226911	0.0376614972638063	-0.0518666866449186	0.0463845332197604	-0.191926670395319	0.0831273990351454	0.150606914348194	-0.113436886146618	-0.0452685857564578	0.0491508755419086	-0.11588177164308	-0.0235956451077586	0.0289383063708864	-0.0191294508947742	-0.00167536871131396	0	0	0	0	0	0	0	0	0	0	0	0	0	0	0	0	0	0	0	0	0	0	0	0	0	0	0	0	0
4986	Cuba	-2.38619897218197	1.46793263802523	0.349877118514157	0.836607607936971	-0.621851147300278	0.034609554495619	-0.0748038612572308	0.018419257371586	-0.118595626296647	0.0733399727883422	0.102808996162351	-0.106373426702925	-0.0160726904199302	0.042083000322211	-0.153502565947101	-0.0209576375252192	0.0408317259213306	0.00445102359049099	0.0187119665805865	0	0	0	0	0	0	0	0	0	0	0	0	0	0	0	0	0	0	0	0	0	0	0	0	0	0	0	0	0
4987	Cuba	-2.47556401975184	1.20746286601876	0.196772441287914	1.16268592007028	-0.549366778350694	-0.00160890175819539	-0.124497081411601	-0.122681890287692	-0.11363552336123	0.0926500526098658	0.13006984775256	-0.0473356491316947	0.000911831114121145	0.0490768063480729	-0.139520974450849	-0.0341419017572677	0.0758143952795838	-0.021828336821601	-0.00985912057088835	0	0	0	0	0	0	0	0	0	0	0	0	0	0	0	0	0	0	0	0	0	0	0	0	0	0	0	0	0
4988	Cuba	-2.46825333649949	1.0627423216841	0.17385652627965	1.16207584010579	-0.457941822511226	0.00308074099589006	-0.132765258195878	-0.116188448504445	-0.154843612635728	0.113427492972802	0.105980675407207	-0.00720910884508774	0.0072346472742236	0.0240155763628761	-0.128725236189049	0.00567044798120534	0.0614964501684721	-0.00184817936496274	-0.0124298533175062	0	0	0	0	0	0	0	0	0	0	0	0	0	0	0	0	0	0	0	0	0	0	0	0	0	0	0	0	0
4989	Cuba	-2.47160695715336	0.899017261735613	-0.024541008147999	1.29435580741589	-0.366838483861111	-0.0571738095526177	-0.124837879590109	-0.182948611298159	-0.106698218184104	0.11131387980893	0.129217321924371	-0.00140404628483909	0.0285577526086279	0.0343668012393878	-0.151655749610992	-0.0195114538454454	0.0632215004003003	-0.00255307910777957	0.0184242563275102	0	0	0	0	0	0	0	0	0	0	0	0	0	0	0	0	0	0	0	0	0	0	0	0	0	0	0	0	0
4990	Cuba	-2.53917484403096	0.86233889413166	-0.0674131422748074	1.53340894893972	-0.267098766333067	-0.0479744242906989	-0.114980390242582	-0.214381997367192	-0.159174080883483	0.11772972334786	0.153466338371698	0.0483325358474678	0.0484469377768086	0.00894562981826889	-0.153341744844349	-0.0128223372561746	0.029148151830763	-0.00120004230121521	0.0162951208430973	0	0	0	0	0	0	0	0	0	0	0	0	0	0	0	0	0	0	0	0	0	0	0	0	0	0	0	0	0
4991	Cuba	-2.48542166557496	0.778040714353106	-0.253090315426786	1.68061176724454	-0.136652631311368	-0.117558567420896	-0.121954131714718	-0.202418170762999	-0.140938680927342	0.124446910748753	0.136084396863752	0.0715698607785502	0.08361132134961	0.0138566339725544	-0.171013179374926	0.00139003412285159	0.0258302489035155	0.0205200100669063	0.00489194455119939	0	0	0	0	0	0	0	0	0	0	0	0	0	0	0	0	0	0	0	0	0	0	0	0	0	0	0	0	0
5209	Cuba	-0.87702584794706	-0.677472668635243	1.37505775057766	0.816821951250473	0.616158134894629	-0.184892081717971	0.527076174125326	-0.152080402441351	0.129844712606556	-0.459392751778394	0.285569363180779	0.0176895716004584	0.105576221249998	0.0218130802839295	0.0233389945062342	0.0672566306692061	-0.0473124479582472	-0.000746818614805321	0.033902286370963	0	0	0	0	0	0	0	0	0	0	0	0	0	0	0	0	0	0	0	0	0	0	0	0	0	0	0	0	0
5210	Cuba	-0.955457353723619	-0.693309733966259	1.45465056471581	0.795696985576158	0.563112719579342	-0.17787794082494	0.473460062850211	-0.0562188545876743	0.0696896324768433	-0.491609539729183	0.283482680379006	-0.0362899673558446	0.0993297244292111	-0.00589482048315108	0.0270076310879143	0.0263366446372745	-0.0229845655598253	0.00153289152667194	0.00841187084484317	0	0	0	0	0	0	0	0	0	0	0	0	0	0	0	0	0	0	0	0	0	0	0	0	0	0	0	0	0
5211	Cuba	-0.952213089115836	-0.643906900689315	1.5311552034104	0.931526571721433	0.503368274855353	-0.169588438516491	0.442509190918587	-0.0843234768974715	-0.00361917685335386	-0.4957762950151	0.367245283791757	-0.0295049595234984	0.093842422705835	0.0151320684614371	0.0445529913015689	0.0312505993950305	-0.0459339243593249	-0.0224746880134735	0.0325657775814899	0	0	0	0	0	0	0	0	0	0	0	0	0	0	0	0	0	0	0	0	0	0	0	0	0	0	0	0	0
5212	Cuba	-0.685349038254078	-0.448932577715056	1.583506134847	1.00881379863903	0.445583141111914	-0.32656408238814	0.167582089266702	0.177810705205145	-0.00849527199565552	-0.331217042641245	0.169099898721845	0.0900721004746506	0.05159935716905	0.0654372573120268	0.118196955741097	0.0482947292867942	-0.0631999438421957	-0.0290085674761048	0.023952433009656	0	0	0	0	0	0	0	0	0	0	0	0	0	0	0	0	0	0	0	0	0	0	0	0	0	0	0	0	0
5213	Cuba	-0.572262589142642	-0.325848523709184	1.61648667299272	1.03360461811292	0.310281277784068	-0.296756340381613	0.161812268230378	0.178736911962357	-0.0136446362829031	-0.308685882240727	0.126606560006104	0.00441347842961519	-0.113734047244144	0.0366962531971975	0.202286771375999	0.0361410642918042	-0.0535502611576545	-0.00634775465988708	0.0126036095005679	0	0	0	0	0	0	0	0	0	0	0	0	0	0	0	0	0	0	0	0	0	1	1	0	0	0	0	0	0
5214	Cuba	-0.618790432697187	-0.218801540787974	1.66685817695785	0.939874513237527	0.342432351897447	-0.215484849789949	0.22231738839405	0.1105731074435	-0.0164940455085846	-0.312831603404292	0.176696780900707	-0.0354085603478059	-0.100284066312601	0.0451432042983528	0.179250293663898	0.0163440260079862	-0.0687844834759478	-0.00393786299672496	0.0101416594102884	0	0	0	0	0	0	0	0	0	0	0	0	0	0	0	0	0	0	0	0	0	1	1	0	0	0	0	0	0
5215	Cuba	-0.711924285722334	-0.0952997186995234	1.73985470462083	0.916224369916229	0.326171163528164	-0.19386334026044	0.197744968306367	0.0477145511453937	0.0352428815419418	-0.298868960247731	0.147545221816583	-0.057242868525268	-0.077375621885452	0.0710517279143643	0.140719831273895	-0.00177897464703983	-0.0028772762003447	0.0179910552448628	0.00823141698163128	0	0	0	0	0	0	0	0	0	0	0	0	0	0	0	0	0	0	0	0	0	1	1	0	0	0	0	0	0
5216	Cuba	-0.792493637582819	0.140612353451661	1.86671753638169	1.0032610551045	0.301036659063027	-0.125569501847866	0.191285637362516	-0.0191511230969305	0.006813655592506	-0.240640611294531	0.150922371373052	-0.0213297502846731	-0.0566197901182471	0.0749321098079356	0.14577629181835	0.0264959594641238	-0.0466330367596959	-0.00428939432559151	0.00752646763307236	0	0	0	0	0	0	0	0	0	0	0	0	0	0	0	0	0	0	0	0	0	0	0	0	0	0	0	0	0
5217	Cuba	-0.82564353886641	0.28809039682403	1.82046850534918	0.818274105886524	0.357532701489932	-0.0910739608115731	0.235318007985219	-0.00370314177076811	0.09429680580458	-0.205197126480582	0.107597764394885	-0.0481264221384019	-0.0437067889680451	0.047272507267174	0.0971779681975527	-0.00205787370757247	-0.00507628421118031	-0.00328525151542321	0.00523712667497522	0	0	0	0	0	0	0	0	0	0	0	0	0	0	0	0	0	0	0	0	0	0	0	0	0	0	0	0	0
5218	Cuba	-0.850751074983073	0.472185340230003	1.91126739009523	0.953594616098713	0.330003003139249	-0.066248898944539	0.198922651812479	-0.0927374644326896	0.0722442874814754	-0.164186675498297	0.144528206061585	-0.0125547191075272	-0.016455703426994	0.0682042925059	0.0954614669486988	-0.0248835973222252	0.00362845423409171	-0.0258646963391812	0.00793074770940213	0	0	0	0	0	0	0	0	0	0	0	0	0	0	0	0	0	0	0	0	0	0	0	0	0	0	0	0	0
5219	Cuba	-0.962708611456568	0.628433105431514	1.90351897627495	0.926651675350325	0.326207098090814	-0.0309650287182807	0.218095771228972	-0.0911587456400231	0.0831640804342209	-0.139467382259769	0.120797144201752	-0.0377696917476038	-0.0252648534521282	0.040699583813736	0.0840905969383556	-0.00411899367627594	-0.0204602897049084	-0.0241221518881531	-0.0170133003271015	0	0	0	0	0	0	0	0	0	0	0	0	0	0	0	0	0	0	0	0	0	0	0	0	0	0	0	0	0
5220	Cuba	-0.999215932996314	0.660746387603911	1.85105980322189	0.942242562731748	0.33564002782837	-0.0371742514997457	0.214042422481006	-0.097346887848989	0.0844137848649483	-0.12090352532375	0.128000667486686	-0.0415631721040391	-0.00897758285156292	0.00175752381623034	0.0853025807180387	-0.0020980699339869	-0.0188117290058674	-0.0239286575248221	-0.0171222778979179	0	0	0	0	0	0	0	0	0	0	0	0	0	0	0	0	0	0	0	0	0	0	0	0	0	0	0	0	0
5221	Cuba	-1.05652177713619	0.698517039155591	1.83998753793597	0.952801557543162	0.348785736263919	-0.044671960417225	0.21385085158162	-0.11476633062317	0.105917528201673	-0.111473633179495	0.111958744533843	-0.0453486762887362	-0.0166352402207958	-0.0169343950160725	0.0762726628701516	-0.0242761392542204	-0.0186304908561848	0.000591722934066294	0.0104018242642997	0	0	0	0	0	0	0	0	0	0	0	0	0	0	0	0	0	0	0	0	0	0	0	0	0	0	0	0	0
5225	Cuba	-1.23939600668484	0.910541006376581	1.41008343131709	1.02195230464352	0.386722332934643	-0.27994619142395	0.173697164510738	0.0696072567308006	0.12717731549548	0.0362134976255923	-0.125234025990862	0.0195276061518831	-0.0430823766975403	-0.0875250970413357	-0.00446268027210883	-0.0411416079858582	-0.0171852008544858	-0.0433213023136409	-0.00212867811042194	0	0	0	0	0	0	0	0	0	0	0	0	0	0	0	0	0	0	0	0	0	0	0	0	0	0	0	0	0
5226	Cuba	-1.26017108918142	0.952278470108933	1.38250744093391	0.982350458364439	0.384208090836592	-0.248530810398127	0.189721639100653	0.123495690768356	0.0830633238308605	0.0453709162131942	-0.105877128364061	0.0332421224581727	-0.0441534149698098	-0.0994379366738285	-0.0133952881311196	-0.0309891776108206	-0.0652592737560429	-0.0427235190092469	0.014842224645965	0	0	0	0	0	0	0	0	0	0	0	0	0	0	0	0	0	0	0	0	0	0	0	0	0	0	0	0	0
5227	Cuba	-1.29214877282345	0.863100843583443	1.47924141115513	0.979446926594694	0.456116502621251	-0.149426949824358	0.126789612079859	0.0984916983770472	0.167569774270758	-0.0415718555600153	-0.119096897499157	0.0538799919764947	-0.0287195003736073	-0.136241761969347	-0.0461896370691516	-0.049493363584032	-0.0546839806403924	0.00601732379799463	0.00471791574037402	0	0	0	0	0	0	0	0	0	0	0	0	0	0	0	0	0	0	0	0	0	0	0	0	0	0	0	0	0
5228	Cuba	-1.23338672006037	0.841660660908433	1.52469644482441	0.957759902420341	0.467441354608919	-0.0981540143358989	0.0913907030894183	0.0974447895427785	0.198126153447404	-0.0678624869938689	-0.099642527019828	0.0784055331919178	-0.0309607670372853	-0.141685345799592	-0.052103492686378	-0.0291827142424738	-0.0577113545202404	-0.0178093937438119	-0.0267357095544828	0	0	0	0	0	0	0	0	0	0	0	0	0	0	0	0	0	0	0	0	0	0	0	0	0	0	0	0	0
5233	Cuba	-1.00122285543482	0.426659484264663	2.26917333631862	0.979626609657534	0.391634771690631	0.071252999144677	-0.142797148221275	-0.0503534744288881	0.3549115556353	-0.152044018672045	-0.108392973682562	0.175751942436286	0.193096559292968	-0.181484597024864	-0.106278839689077	-0.010308839631664	-0.00806658017299478	-0.0177611572449197	0.00653742757284267	0	0	0	0	0	0	0	0	0	0	0	0	0	0	0	0	0	0	0	0	0	0	0	0	0	0	0	0	0
5234	Cuba	-1.08193896963426	0.47365977294214	2.14508723026477	1.23664785744009	0.204155101715793	-0.106176366990258	-0.122969219161589	-0.112307037931253	0.290214395754259	-0.117248338570222	-0.0732688673417622	0.239485092753479	0.274225724916	-0.188131559877464	-0.100311050992822	0.004511727449332	-0.0276820094317932	-0.0374006516841367	0.0169866133724298	0	0	0	0	0	0	0	0	0	0	0	0	0	0	0	0	0	0	0	0	0	0	0	0	0	0	0	0	0
5235	Cuba	-1.19255539394065	0.499151509115332	1.87766222948381	1.28959837610301	0.103268676506757	-0.175795433787846	-0.00582159935493422	-0.20142429822899	0.199116602270467	-0.0475264397114147	-0.0897099339763456	0.276417700575219	0.157725645946658	-0.26839333072336	0.0096345419330552	-0.0320570439281536	0.0100419983100321	-0.0589279288073125	-0.0187955189885848	0	0	0	0	0	0	0	0	0	0	0	0	0	0	0	0	0	0	0	0	0	0	0	0	0	0	0	0	0
5237	Cuba	-1.37271210665926	0.783726023000354	1.42775677868221	1.16471002850731	-0.060610299360676	-0.314353481705366	0.119357792376337	-0.129050160585611	0.161793211438324	0.0147352980968333	-0.0730544926075134	0.24143252854564	0.156924747361152	-0.239026043029845	0.0780698498829098	-0.0212385756531639	0.0499125880201344	-0.0162796351033448	0.00293653072773042	0	0	0	0	0	0	0	0	0	0	0	0	0	0	0	0	0	0	0	0	0	0	0	0	0	0	0	0	0
5264	Cuba	-1.77446869902755	1.5892512817867	0.735588676906631	0.313282049879338	0.650752088791773	0.0207598952612585	0.269148727534708	0.133020458567788	0.0395984450022365	0.0429814925291031	0.0197141773503753	0.153933736309795	0.0920593624121483	-0.153883843369429	-0.00424757107606362	-0.00209229851696942	-0.0466403113975635	0.0194839212000256	-0.0164686607831499	0	0	0	0	0	0	0	0	0	0	0	0	0	0	0	0	0	0	0	0	0	0	0	0	0	0	0	0	0
5265	Cuba	-0.471571169538687	1.66059897680902	0.940021268310597	0.476706683719626	0.761703528288498	-0.04547988513014	0.20100402977794	-0.0875461594185923	0.0743825419797078	-0.00594963047610002	-0.0324788291182511	0.221087956503046	0.07785590508056	-0.193612443332078	0.00787346240939155	0.0248962000248337	0.0284094728621383	-0.00516778925162669	-0.0390923729191876	0	0	0	0	0	0	0	0	0	0	0	0	0	0	0	0	0	0	0	0	0	1	0	0	0	0	0	0	0
5266	Cuba	2.32767656100336	2.05752330305892	1.54360829144124	0.987977838967716	0.865139940419164	-0.246077902819174	0.19276489460259	-0.416510403889092	0.00484707643971636	0.00309899879844383	-0.125660328122653	0.243819242310341	0.175948011533987	-0.212393172389859	0.0372937121451856	-0.020432299624074	0.0545446257192275	0.00378633803935391	0.0104737604159248	0	0	0	0	0	0	0	0	0	0	0	0	0	0	0	0	0	0	0	0	0	0	0	0	0	0	0	0	0
5267	Cuba	6.32017236095955	2.74641261595676	2.30515126493823	2.10612097277689	0.926008196782443	-0.528471551681198	0.32951606940895	-0.780123477270156	-0.333102912411226	0.0994302423291475	-0.172055214242111	0.242247937661181	0.422245434398451	-0.247389636090911	0.0903253120996016	-0.00134820015051333	0.054387166448065	0.0400253961383094	-0.0286378093469645	0	0	0	0	0	0	0	0	0	0	0	0	0	0	0	0	0	0	0	0	0	1	0	0	0	0	0	0	0
5268	Cuba	4.64176390602767	2.36154498772031	2.31508032060515	1.71316356040869	0.834942941642983	-0.273760758938521	0.149161671480611	-0.660590737601163	-0.235747214865893	-0.000691666413395997	-0.0638064470759582	0.332662779577626	0.310400681734998	-0.221435039190009	0.0669261910682966	0.0163876334353601	0.066855228239173	0.0310910879176707	-0.0145038601650824	0	0	0	0	0	0	0	0	0	0	0	0	0	0	0	0	0	0	0	0	0	1	0	0	0	0	0	0	0
5269	Cuba	2.85595837043838	2.08229002714849	2.22399248850661	1.2217098829498	0.927565866701599	-0.0908871540039044	0.0358541023998545	-0.494799641591958	-0.0636854458822601	-0.0942396854314614	-0.0673408358621898	0.272989467059463	0.291104265650609	-0.15502279587917	-0.0130927951755575	0.0131094919117271	0.0602351939355578	0.0269519348627143	-0.0117239737973368	0	0	0	0	0	0	0	0	0	0	0	0	0	0	0	0	0	0	0	0	0	0	0	0	0	0	0	0	0
5270	Cuba	0.292371603825334	1.73128347381135	2.04785649253264	0.527329501497205	0.935491104378197	0.21663896845967	0.0455669785779546	-0.222683433193511	-0.0380073876380061	-0.104672213851117	-0.112142048907296	0.155322190342428	0.0217534579725105	-0.118765939223545	0.0856399562472915	0.0425027991060518	-0.0174281383247505	0.0188077996835967	-0.00827301791735147	0	0	0	0	0	0	0	0	0	0	0	0	0	0	0	0	0	0	0	0	0	0	0	0	0	0	0	0	0
5271	Cuba	-0.774123300963112	1.56863931711369	1.91982319707985	0.258286607139239	0.824265265500206	0.191599498100896	0.10708061865297	-0.0455265792741518	-0.0303953751210992	-0.106261004547785	-0.188082890255961	0.0559361310530623	0.00141545242165303	-0.138275959324971	0.0232334810716373	0.0114523628254972	0.00336940244143408	-0.00136270858328877	-0.0075152782932046	0	0	0	0	0	0	0	0	0	0	0	0	0	0	0	0	0	0	0	0	0	0	0	0	0	0	0	0	0
5272	Cuba	1.09794123133933	1.98797260837675	2.24274050967282	0.671038647347518	0.862477303953724	0.180263699908693	0.0561827495500229	-0.295337858180704	-0.00987788137090168	0.0114388481038608	-0.184219812745653	0.0658638920423866	0.105497010743244	-0.109246216728796	0.0386997228033234	0.05504179501676	0.0452288173104269	-0.00548319476929541	-0.0289188531499429	0	0	0	0	0	0	0	0	0	0	0	0	0	0	0	0	0	0	0	0	0	0	0	0	0	0	0	0	0
5273	Cuba	1.79424462245119	2.15612529987107	2.35687661280311	0.789121494603931	0.872971816778074	0.159846050135187	0.0373584795657099	-0.362064825863545	0.0178389763886155	0.0648318452187336	-0.254959747569694	0.0182980051761188	0.146264308905608	-0.103091241747387	0.0261954201915032	0.058031526016026	0.0469905866655512	-0.0285628183873132	-0.0111087731906384	0	0	0	0	0	0	0	0	0	0	0	0	0	0	0	0	0	0	0	0	0	0	0	0	0	0	0	0	0
5274	Cuba	0.303166214250877	1.73090749668488	2.86814245020995	0.184670993755249	0.828203881322053	0.00984928328187187	0.138949687025585	-0.339921069974634	-0.0453599255282604	-0.0737702409577631	-0.210960418136242	0.0533383062903619	0.0606813875278602	-0.0427201172020177	0.188573151340107	0.0638960779361233	0.0178819787096071	-0.0201950468027064	-0.0202987144996499	0	0	0	0	0	0	0	0	0	0	0	0	0	0	0	0	0	0	0	0	0	0	0	0	0	0	0	0	0
5275	Cuba	-0.713970483532054	1.27868280693148	3.40781174785331	-0.247952181706672	0.568557434485883	0.116768271672486	0.0200885343608536	-0.315247871573683	-0.010876203052826	-0.160669293094461	-0.227368370994653	0.000550600988612648	0.0880927835488611	-0.00391170990096384	0.190839857508074	0.0375140889145897	0.00902045450460151	-0.0391491434042743	-0.0373579680661977	0	0	0	0	0	0	0	0	0	0	0	0	0	0	0	0	0	0	0	0	0	0	0	0	0	0	0	0	0
5276	Cuba	-1.12101603886972	1.2094219870831	3.43579096019707	-0.273663046988967	0.468161149614075	0.12791444071018	-0.0696688550849255	-0.284609578109551	0.00888198246495755	-0.257405771621311	-0.281382826560736	-0.0306949922661389	0.0423503099529553	0.000874451683086086	0.136924273244925	-0.0205025009805468	0.0282207528118923	-0.0356751611290001	-0.00895652264626895	0	0	0	0	0	0	0	0	0	0	0	0	0	0	0	0	0	0	0	0	0	0	0	0	0	0	0	0	0
5277	Cuba	-1.35832251292242	1.48578298201273	3.0603125392083	-0.107143142262821	0.337730210880162	0.472370082143715	-0.235908084452721	-0.153802068440084	0.0553514556719479	-0.124675829994411	-0.328013328863194	-0.140020206715909	0.051150999058531	-0.0128364291546826	-0.0474590945102661	-0.0357814955092803	0.0261725897259335	-0.0462544529700461	0.0225970454511562	0	0	0	0	0	0	0	0	0	0	0	0	0	0	0	0	0	0	0	0	0	0	0	0	0	0	0	0	0
5278	Cuba	-1.50940984268226	1.6196599945065	2.95631438981037	0.0705173134521567	0.292922335548779	0.518121345848144	-0.313233074508434	-0.188536406407157	-0.0221464384387943	-0.168009107016811	-0.300566909857452	-0.119255713789786	0.0194106627722326	0.0129292111628847	-0.0517702025111014	-0.0120088315331637	-0.00449723186977418	-0.0476062303179258	0.00112200726152818	0	0	0	0	0	0	0	0	0	0	0	0	0	0	0	0	0	0	0	0	0	1	0	0	0	0	0	0	0
5279	Cuba	-1.33239913808905	1.72222060612913	2.64497578707349	0.0600376813848318	0.16058698448705	0.395007149680667	-0.277091633625613	-0.200739587683292	0.0342448245034564	-0.146172633550499	-0.314916107800737	-0.169931109985949	0.0123437939116814	0.0118694897968517	-0.0912882043530436	-0.0821521750932762	0.0432529440638003	0.00137633984820829	0.000266499486109186	0	0	0	0	0	0	0	0	0	0	0	0	0	0	0	0	0	0	0	0	0	0	0	0	0	0	0	0	0
5280	Cuba	-0.91969305963642	1.88826570174456	2.37117909038718	0.182145246658967	0.0455147788472222	0.246064609265796	-0.241943502516706	-0.24925885235912	-0.0388176082520472	-0.0695230430369292	-0.262864081777033	-0.157165509736853	-0.0087545874450744	0.0489587941417691	-0.0712157163900933	-0.0750593328569303	0.0395065520632865	-0.0241374205834631	-0.00927324899027025	0	0	0	0	0	0	0	0	0	0	0	0	0	0	0	0	0	0	0	0	0	0	0	0	0	0	0	0	0
5281	Cuba	-1.01916451220643	1.97115730190067	2.12667469533073	0.26484605784141	-0.0542734578255666	0.0613013851218477	-0.1839247696165	-0.232487867273293	-0.0762222548622066	-0.0154770707867929	-0.273924854290517	-0.137190494679283	-0.00864799485387838	0.0436404282572651	-0.0728358153639069	-0.0467088271522448	-0.00552842026124075	-0.045993431188502	0.0333795920655592	0	0	0	0	0	0	0	0	0	0	0	0	0	0	0	0	0	0	0	0	0	1	0	0	0	0	0	0	0
5282	Cuba	-1.17967327009839	1.94399696544964	1.83703754898905	0.129192547409627	-0.106954508883585	-0.0758495207010422	-0.033387789142949	-0.165377499761207	-0.0983526174792475	0.000767548593538475	-0.225068520105749	-0.135297154655612	-0.0344035090886844	0.00639387426147534	-0.0793613577077054	-0.0646303984489532	0.00452292115970416	0.00428818432766323	-0.0085210376642919	0	0	0	0	0	0	0	0	0	0	0	0	0	0	0	0	0	0	0	0	0	0	0	0	0	0	0	0	0
5283	Cuba	-1.41701205630475	1.90394332507277	1.70695087722191	0.110482215630228	-0.253291603878127	-0.201749199514629	0.00381780029295803	-0.159866148356735	-0.107194731633437	0.025046025000284	-0.18343033261307	-0.0723231697884051	-0.0658396751052879	-0.00729512677038149	-0.0521609576497154	-0.016831809999691	-0.00383963325607068	0.00305795066407739	0.000881593452521602	0	0	0	0	0	0	0	0	0	0	0	0	0	0	0	0	0	0	0	0	0	0	0	0	0	0	0	0	0
5284	Cuba	-1.51601698011471	1.78733807226823	1.77562219151368	0.0479711192986005	-0.271925929436665	-0.202126571072648	-0.00449739007099931	-0.13494528623766	-0.106975264280863	0.0449700997147876	-0.145858603376157	-0.0618209129614767	-0.0918273196938549	0.0193548645140724	-0.0412439462873189	-0.00489754280299155	-0.00131488475706988	-0.000215060402447854	0.0156716695198466	0	0	0	0	0	0	0	0	0	0	0	0	0	0	0	0	0	0	0	0	0	0	0	0	0	0	0	0	0
5285	Cuba	-1.58105243170537	1.74772622552781	1.78940062762193	-0.0196699344131973	-0.226042969225396	-0.190014537621359	0.019478756021181	-0.172791746326248	-0.106317895166527	0.117759483647555	-0.0924047817969583	-0.0474045170937093	-0.0995835843716857	0.0412088363639271	-0.0235748079012464	-0.0260816606271349	0.00216555093848959	-0.0250709190075361	0.00320291195708718	0	0	0	0	0	0	0	0	0	0	0	0	0	0	0	0	0	0	0	0	0	0	0	0	0	0	0	0	0
5286	Cuba	-1.68851549108439	1.69477083318171	1.78193739180001	-0.0448337332357148	-0.236985693314147	-0.171769976941054	-0.0308024544118989	-0.243705724164836	-0.0506064967977837	0.128683030937434	-0.0922679576748551	-0.0492311502982495	-0.0856564944163553	0.0528456383231874	-0.0329939739040724	-0.00429019760141661	0.00801308689573646	0.0182461087225658	0.00461602776041656	0	0	0	0	0	0	0	0	0	0	0	0	0	0	0	0	0	0	0	0	0	0	0	0	0	0	0	0	0
5287	Cuba	-1.8235808040416	1.67908603642215	1.57817893159957	-0.00577344683974743	-0.330840237900263	-0.0677625825115127	-0.102762489257397	-0.175458986222037	-0.101897211910027	0.10785644364572	-0.0540882861779991	-0.0606962289101129	-0.127538356827719	0.0688485413557481	-0.0674362503546075	-0.0184245971856633	0.0356590249699817	-0.00976454248277486	-0.0261548771200807	0	0	0	0	0	0	0	0	0	0	0	0	0	0	0	0	0	0	0	0	0	0	0	0	0	0	0	0	0
5288	Cuba	-1.99875560403591	1.73582522563026	1.1558188727575	0.175826347824901	-0.449833279213709	-0.00980324457519061	-0.126116992981105	-0.0197647962241742	-0.151470191828986	0.0976335508408169	-0.0339561512878932	-0.0839712990632099	-0.124351638891495	0.0684649136272733	-0.10339652966004	-0.018771251133261	0.0326414894106883	-0.013610806305128	-0.0229511271232276	0	0	0	0	0	0	0	0	0	0	0	0	0	0	0	0	0	0	0	0	0	0	0	0	0	0	0	0	0
5289	Cuba	-2.07429301123584	1.80700983532901	0.794862152712958	0.407873563985771	-0.61040456351457	-0.0485999789935194	-0.115121830212768	0.107696849074819	-0.13443477612769	0.117322785597697	-0.0227917779730319	-0.124491978810015	-0.091988228866609	0.0798164945361558	-0.133307335540969	-0.0334109356109068	0.0304989338065166	0.00882777093584422	-0.00502314827622186	0	0	0	0	0	0	0	0	0	0	0	0	0	0	0	0	0	0	0	0	0	0	0	0	0	0	0	0	0
5290	Cuba	-2.13389310893906	1.84644316962815	0.664371208748963	0.582259753117868	-0.701924517295629	-0.0183809707725867	-0.124485806193932	0.132970108566385	-0.262086362142413	0.157486825371791	0.0930463002018706	-0.0656223330671632	-0.0639444966541156	0.107873718014585	-0.114659119024892	-0.00666595438622266	0.0117464188113438	-0.0185320844251289	-0.0258304127734146	0	0	0	0	0	0	0	0	0	0	0	0	0	0	0	0	0	0	0	0	0	0	0	0	0	0	0	0	0
5291	Cuba	-2.15442347910578	1.68239011819855	0.643625073265504	0.632323794522876	-0.728239459707931	0.0702998233509043	-0.0566358005096272	0.0485416973546658	-0.189877685706673	0.0809589771921602	0.180607598474401	-0.116317535530227	-0.0436757519770915	0.0660579596070544	-0.142293187555655	-0.0542615094678733	0.0297145957723469	0.00799683595884627	0.00683283504763789	0	0	0	0	0	0	0	0	0	0	0	0	0	0	0	0	0	0	0	0	0	0	0	0	0	0	0	0	0
5292	Cuba	-2.09563251778941	1.43766508934622	0.655765579052073	0.687476910838788	-0.686893292198721	0.0597124925078499	-0.10473791966375	-0.0330928154304398	-0.134890321501832	0.109831792515726	0.135940456757773	-0.0682631776393874	-0.0304472926364418	0.049638376419565	-0.139501380917953	-0.0235776856894495	0.0629190495819993	0.0270194003785698	-0.0151113049541856	0	0	0	0	0	0	0	0	0	0	0	0	0	0	0	0	0	0	0	0	0	0	0	0	0	0	0	0	0
5293	Cuba	-1.99424890204946	1.18568659191198	0.725221330654294	0.668282186661931	-0.710458479876738	0.0370499130815791	-0.130091807003124	-0.144236796098962	-0.126418374766971	0.138763497557843	0.143933303508705	-0.0409971928910928	-0.0235493588269999	0.0492468530770386	-0.150668099981891	-0.0133646497833686	0.0854972262570238	-0.0229777288622906	0.0116244194310369	0	0	0	0	0	0	0	0	0	0	0	0	0	0	0	0	0	0	0	0	0	0	0	0	0	0	0	0	0
5294	Cuba	-2.11559830254447	0.941677661574559	0.469387254100328	0.876018493467035	-0.563053421144644	-0.0297416275735753	-0.118554476982891	-0.177663529707254	-0.0471025503611458	0.132663360360118	0.109869071760571	-0.0253139027355853	0.0382475758733133	0.00249558034174477	-0.189036483953805	-0.0360595015909445	0.0541939718091814	-0.0418930252830662	-0.00529484823817431	0	0	0	0	0	0	0	0	0	0	0	0	0	0	0	0	0	0	0	0	0	0	0	0	0	0	0	0	0
5295	Cuba	-2.2884084298228	0.8389281782238	0.223054112588714	1.18990343866245	-0.387572630872612	-0.0537138852236235	-0.113793507159492	-0.240637082416218	-0.0883437922920331	0.121235770102708	0.132183720540654	0.00186641553883882	0.0414061170626894	0.00486030394589188	-0.170859031818922	0.0188937792898671	0.00943953662964544	-0.0458164930537424	0.0184387450285161	0	0	0	0	0	0	0	0	0	0	0	0	0	0	0	0	0	0	0	0	0	0	0	0	0	0	0	0	0
5296	Cuba	-2.34473022821103	0.750549744464022	0.0130407174817333	1.33453446991552	-0.317983519687809	-0.120293819781125	-0.134218602987945	-0.20873924064562	-0.0873495583189507	0.151496194191396	0.101608700064335	0.0428706949269363	0.0578352035424951	-0.00813794032286068	-0.16908080464348	0.000198291231034181	0.0392412478173994	-0.0240296655674951	-0.00372089108743971	0	0	0	0	0	0	0	0	0	0	0	0	0	0	0	0	0	0	0	0	0	0	0	0	0	0	0	0	0
5297	Cuba	-2.4287616096268	0.658995289185296	-0.122867809935949	1.57132638206338	-0.245556836198394	-0.136427136640737	-0.137776829000674	-0.274059053061245	-0.148729625639042	0.152626772646996	0.182032565978512	0.0886242642407494	0.062933744173608	0.00831855329351748	-0.159474163814415	0.0182099674650854	0.0166245887384233	-0.0271857627236716	0.0196891906261491	0	0	0	0	0	0	0	0	0	0	0	0	0	0	0	0	0	0	0	0	0	0	0	0	0	0	0	0	0
5298	Cuba	-2.52191411218706	0.544082085247375	-0.239487296903027	1.71844879482306	-0.0782221474717356	-0.159693965317076	-0.106528237280549	-0.255166519279422	-0.14513209637897	0.155354168532452	0.114310390353942	0.0963003916465879	0.066833701570087	-0.0413231513790791	-0.17835029477392	-0.00599838387875795	0.0540282358713905	0.0198140788727928	0.0173809982321978	0	0	0	0	0	0	0	0	0	0	0	0	0	0	0	0	0	0	0	0	0	0	0	0	0	0	0	0	0
5515	Cuba	-0.93299995278625	-0.659051022501691	1.43486834003524	0.929921830798355	0.687035211423689	-0.133181733704561	0.505990470112584	-0.164334323871427	0.00707051155648946	-0.456089181158557	0.337735488142148	0.0733285740175041	0.0934887579927794	0.04967810166307	0.0363844980969462	0.0651883079491499	-0.0602723383895908	0.0212482739773051	0.0015918042990344	0	0	0	0	0	0	0	0	0	0	0	0	0	0	0	0	0	0	0	0	0	1	1	0	0	0	0	0	0
5516	Cuba	-0.88264375706384	-0.682617105576083	1.384993050694	0.774412974997891	0.658516803107695	-0.15656020436547	0.499842261209236	-0.0950824704352746	0.063962846609053	-0.4697837797207	0.309542529033216	0.0150720917537872	0.0831709983872974	0.026053146241955	0.0263768160369764	0.0528498773715397	-0.049390299656642	0.0217246351442348	0.0118612956915257	0	0	0	0	0	0	0	0	0	0	0	0	0	0	0	0	0	0	0	0	0	0	0	0	0	0	0	0	0
5517	Cuba	-0.811848294844798	-0.655778865009329	1.43323720337851	0.816922598994566	0.578161267284444	-0.189660979958472	0.44859037972426	-0.0331008105249699	0.0530223202288878	-0.488054714090427	0.3151578374156	-0.0456725487276642	0.0807850673601381	-0.00507705187336021	0.0338543161860038	0.0318041326408543	-0.0194481621943045	-0.000742705181922173	0.0203647069386631	0	0	0	0	0	0	0	0	0	0	0	0	0	0	0	0	0	0	0	0	0	1	1	0	0	0	0	0	0
5518	Cuba	-0.692186407414812	-0.427724028567339	1.56900795166423	1.00395313482515	0.463855196727619	-0.315000342874639	0.168634471957655	0.152561187981373	-0.00631998370523859	-0.332602681808218	0.157038125103696	0.107104387613592	0.0690404647558214	0.0545285474989607	0.114280620928616	0.0490707949791336	-0.060506277122027	-0.0287457584863694	0.0264667197946235	0	0	0	0	0	0	0	0	0	0	0	0	0	0	0	0	0	0	0	0	0	1	1	0	0	0	0	0	0
5519	Cuba	-0.578185360015958	-0.425739583656963	1.55289557799871	1.02224172040789	0.448503072346676	-0.275028670348295	0.178343279394896	0.14120120768496	-0.0383482070903337	-0.314711548862558	0.147289136851791	0.0466124337488841	-0.0937838380501409	0.0357281576641594	0.199992987524295	0.0294438815069536	-0.0640893990660025	0.0158910264841761	0.0196390087236963	0	0	0	0	0	0	0	0	0	0	0	0	0	0	0	0	0	0	0	0	0	1	1	0	0	0	0	0	0
5521	Cuba	-0.67843489392758	-0.135217292898598	1.63138173046379	0.946164810218847	0.395719437157144	-0.188476626753856	0.210542876461905	0.0636987750266842	0.0216200943311735	-0.275897107708088	0.15810573238784	-0.0624804556053499	-0.0848302802493017	0.04516599090109	0.168809305159189	0.0110541230290362	-0.0705063475849378	-0.00423013582627444	0.00126477888260695	0	0	0	0	0	0	0	0	0	0	0	0	0	0	0	0	0	0	0	0	0	1	0	0	0	0	0	0	0
5522	Cuba	-0.81073636315823	0.00932177933408691	1.70021317712093	0.904523942697886	0.409633020621944	-0.140753325834209	0.220191266280365	0.0357859854195555	0.0340582903005802	-0.253394748833339	0.126306401245599	-0.0514525777719074	-0.0438756338064305	0.0310134246946735	0.13325954538991	-0.0222495117013274	-0.00465209357739521	-0.0269014511878165	0.00742332578010859	0	0	0	0	0	0	0	0	0	0	0	0	0	0	0	0	0	0	0	0	0	0	0	0	0	0	0	0	0
5523	Cuba	-0.780116879198798	0.178768144280936	1.71869722181935	0.899231175085078	0.399714651375985	-0.141750595568779	0.221698933244612	-0.00383050637504643	0.0985230006077269	-0.217965478002598	0.110556234220049	-0.0642819580265794	-0.0207713879352428	0.0412212568554323	0.109177138046064	0.00956366045695655	-0.0244521356425422	-0.0261291819314398	-0.0153499405358635	0	0	0	0	0	0	0	0	0	0	0	0	0	0	0	0	0	0	0	0	0	0	0	0	0	0	0	0	0
5524	Cuba	-0.742510456320555	0.369279063090966	1.76460360519853	0.849518501748025	0.389414187533958	-0.0884409582945189	0.234394019339818	-0.0182424173067984	0.0918714788563203	-0.17460779793359	0.102901920641866	-0.0440024830536109	-0.0256577814154517	0.026466461284977	0.1026998897656	-0.0228558977820823	-0.00314614521103902	-0.0489332334685482	0.0099011557913941	0	0	0	0	0	0	0	0	0	0	0	0	0	0	0	0	0	0	0	0	0	0	0	0	0	0	0	0	0
5526	Cuba	-1.02287408334235	0.613898165168511	1.73740181651104	0.853417566776116	0.350684480581853	-0.067825387979428	0.244431386913487	-0.0279043645763856	0.147893974714688	-0.128725223968445	0.0473940858048706	-0.086585742137608	-0.0127019568941215	-0.0436915276399673	0.0682035487403674	-0.0119379058730115	0.00817512025237609	-0.000720025107311651	0.0246399408317655	0	0	0	0	0	0	0	0	0	0	0	0	0	0	0	0	0	0	0	0	0	0	0	0	0	0	0	0	0
5536	Cuba	-1.116358304166	0.453281195076809	1.75552925822677	0.947653158367753	0.673400512840559	-0.0673016833724312	-0.0135637673068515	0.0760762281914721	0.280005706511973	-0.131789256197405	-0.0702943253833139	0.0984056148092985	0.118708911387432	-0.102185875192686	-0.135298288277261	-0.0438976293461569	-0.0446865704908427	-0.0417965030914443	-0.0226556989725795	0	0	0	0	0	0	0	0	0	0	0	0	0	0	0	0	0	0	0	0	0	0	0	0	0	0	0	0	0
5538	Cuba	-0.838753359973463	0.260618845361113	2.44710721036777	0.866693838064589	0.654098355580415	0.229690003818313	-0.178667167335419	0.0192134966301986	0.310498904271937	-0.183910257823958	-0.0358240538250796	0.151901829001625	0.167872870803513	-0.1124594580781	-0.118303179562297	-0.0278308017468573	-0.0644599827248532	-0.0206130858419506	-0.0034293843372581	0	0	0	0	0	0	0	0	0	0	0	0	0	0	0	0	0	0	0	0	0	0	0	0	0	0	0	0	0
5539	Cuba	-0.811453500966144	0.273897335883224	2.48085851893701	0.918174249320541	0.541366838280207	0.179013612010415	-0.172849547572528	-0.0227247676025898	0.351611860860511	-0.170945143399718	-0.103616686439909	0.172554834542069	0.204138617296282	-0.17548949189871	-0.112490546485062	0.00692081847726657	-0.0303355196824553	-0.0427501467377182	-0.00298041845182925	0	0	0	0	0	0	0	0	0	0	0	0	0	0	0	0	0	0	0	0	0	0	0	0	0	0	0	0	0
5540	Cuba	-0.771491990072087	0.263250800725929	2.18815615864244	1.08353385074135	0.370338119556537	-0.0614143669529799	-0.098037231415997	-0.0998714565326928	0.330756124709802	-0.121102063133177	-0.118980560916452	0.218050134310881	0.251781877072994	-0.221189303529242	-0.0881127885145995	-0.00223150967310862	-0.0141519456922903	-0.0164891879691285	0.0345277098118653	0	0	0	0	0	0	0	0	0	0	0	0	0	0	0	0	0	0	0	0	0	0	0	0	0	0	0	0	0
5541	Cuba	-1.07581642510141	0.375044870618686	1.73281380650147	1.36084786010543	0.0847185324987046	-0.26696575144464	0.0770205620260303	-0.215306338025159	0.10467944463347	0.013518621854307	-0.0637409817156583	0.294859324255714	0.206608912235839	-0.285217678052985	0.0501731939551535	-0.0029859698630156	0.0413295951390533	-0.0395351403857151	-0.0202582122324707	0	0	0	0	0	0	0	0	0	0	0	0	0	0	0	0	0	0	0	0	0	0	0	0	0	0	0	0	0
5542	Cuba	-1.27273197327409	0.461610595702636	1.51885308766413	1.40468897842876	-0.027665963603425	-0.358708042165168	0.0937629800028199	-0.2127260401044	0.117865839192093	0.0427564923180216	-0.0547618013598104	0.309749535993707	0.251595715213169	-0.265975675676395	0.0848774041671243	0.0232841454137905	0.0440459772283668	-0.0188082601992805	0.0188622402476337	0	0	0	0	0	0	0	0	0	0	0	0	0	0	0	0	0	0	0	0	0	0	0	0	0	0	0	0	0
5543	Cuba	-1.44337382753371	0.660707873050615	1.32382350787184	1.21381959936351	0.00520092489423368	-0.307160586889534	0.127097021640802	-0.0773049677093142	0.140076989289061	-0.0171227013882418	-0.0499525738252314	0.230325262183526	0.204363764005378	-0.218807755228523	0.083009814561833	-0.0572030701378859	0.0314083693549686	-0.0375658265477813	-0.00938654942241893	0	0	0	0	0	0	0	0	0	0	0	0	0	0	0	0	0	0	0	0	0	0	0	0	0	0	0	0	0
5553	Cuba	-1.96235911304912	1.54673082604909	0.564297324576562	0.159194260055328	0.231717149721667	-0.0565046244403292	0.176103704447811	0.196172505006511	0.192077745498706	-0.0500957997843548	0.028049762184663	0.120622681693767	0.0500783219344033	-0.0670041829778779	0.103948044585872	-0.0611197228868821	0.0224604336187071	-0.00487773232369062	0.00193413477251308	0	0	0	0	0	0	0	0	0	0	0	0	0	0	0	0	0	0	0	0	0	0	0	0	0	0	0	0	0
5571	Cuba	-1.80635730957156	1.36194857341407	0.74635710755024	0.269700830086226	0.856406878467128	0.0782039745919217	0.232393969586037	0.0729053831897107	0.00173633067625492	-0.03479701336375	0.00989842176339642	0.176894207050724	0.0653621803479752	-0.160252005692908	0.0229544968803887	0.00864095363703829	-0.0476111911884358	0.017478586313896	-0.0442272355482766	0	0	0	0	0	0	0	0	0	0	0	0	0	0	0	0	0	0	0	0	0	0	0	0	0	0	0	0	0
5572	Cuba	-0.829954669221427	1.52359830849737	1.12479273971932	0.455736080423664	0.90129119489947	0.0563617878132893	0.151406681985155	-0.0904562652383282	-0.0752476863363837	-0.0843098178773685	0.010647749820149	0.243890480334742	0.0897673666544583	-0.147464862322616	0.0391118900910266	0.00213187029774655	-0.0124630059662602	-0.00496500562718709	-0.0201344150333694	0	0	0	0	0	0	0	0	0	0	0	0	0	0	0	0	0	0	0	0	0	0	0	0	0	0	0	0	0
5573	Cuba	1.94433703431148	1.93504471953919	1.67120751141164	1.00752097181487	0.979882950458318	-0.135108268616274	0.165962199355947	-0.386629777586636	-0.122533420233003	-0.0514551950933278	-0.0659662856761321	0.256604902810878	0.194893583782506	-0.168436431715121	0.0679203314506678	-0.0223191396795465	0.00620531217766238	-0.0192148583474241	-0.014849135304032	0	0	0	0	0	0	0	0	0	0	0	0	0	0	0	0	0	0	0	0	0	0	0	0	0	0	0	0	0
5574	Cuba	2.71676895404335	1.98691433284855	1.89120607033687	1.11118955210024	0.992248880212797	-0.150293826397587	0.160051913585104	-0.460605940509319	-0.102417152928577	-0.0767298189003631	-0.100642888796245	0.241936030731297	0.214202347945002	-0.194954949455819	0.0510749407376064	-0.0124184685966612	0.0543703772559729	0.0283021781726297	-0.0377443340940328	0	0	0	0	0	0	0	0	0	0	0	0	0	0	0	0	0	0	0	0	0	1	0	0	0	0	0	0	0
5575	Cuba	0.995065705345368	1.78242772333637	1.86279327613607	0.738486037048313	1.05323708252632	0.0193414260158967	0.0744689654684446	-0.28333964875311	-0.100962933496902	-0.149609999269518	-0.0492319116003821	0.238007390742645	0.179579424585411	-0.122770613267612	0.0105395236211322	0.0109065501364898	0.0242926038419112	-0.0231676578633275	-0.0324364567870892	0	0	0	0	0	0	0	0	0	0	0	0	0	0	0	0	0	0	0	0	0	1	0	0	0	0	0	0	0
5576	Cuba	-1.48000048032226	1.3740244696599	1.53593304350495	0.204384418111557	0.991510545784221	0.134234444907859	0.144984707456162	0.0334719841132656	-0.155044330350785	-0.183624940484229	-0.104288442360674	0.123544956856283	-0.00525277120987153	-0.116607562948215	0.0324508961077347	0.00917528455095475	-0.0407071809126759	-0.00231873465095261	0.00117369583538967	0	0	0	0	0	0	0	0	0	0	0	0	0	0	0	0	0	0	0	0	0	1	0	0	0	0	0	0	0
5577	Cuba	-1.84597566467064	1.35863127353282	1.3291994532939	0.0617915842163795	0.879316325248834	0.0892485364814452	0.222851703711623	0.0743327745572275	-0.136057253065711	-0.107777025897957	-0.189005241675704	0.0383803561426999	-0.0243268191457426	-0.156782066700073	0.0200704538715467	0.0134030467829731	-0.00377849951921343	-0.00304155040085892	-0.0176098445445114	0	0	0	0	0	0	0	0	0	0	0	0	0	0	0	0	0	0	0	0	0	0	0	0	0	0	0	0	0
5578	Cuba	0.103479623666952	1.88308507061598	1.80376079416196	0.45107929562353	0.872678261801853	0.12539377970055	0.15415241901121	-0.137505774224135	-0.0879900842348651	-0.0452313005190431	-0.226473046327804	0.0375329552911647	0.0808681992458967	-0.159061173886427	0.010258393670067	0.0303997974643096	0.0105037588133827	-0.023585005249423	-0.0398545232357918	0	0	0	0	0	0	0	0	0	0	0	0	0	0	0	0	0	0	0	0	0	0	0	0	0	0	0	0	0
5579	Cuba	2.51851786123435	2.41123814858854	2.17010439409878	1.15206862251942	0.942443951796621	0.0469381230499496	0.0800821836530536	-0.449191487381548	-0.139451532422346	0.0328510188311891	-0.195814469911743	0.11761347102066	0.165798617752986	-0.129716498020054	0.0394780231047693	-0.00861072244627065	0.0146784000741259	-0.0215357318274159	0.0137309507910139	0	0	0	0	0	0	0	0	0	0	0	0	0	0	0	0	0	0	0	0	0	0	0	0	0	0	0	0	0
5580	Cuba	0.0913025150220836	1.8591617156834	2.19142677325903	0.275108068407549	0.694468322660537	0.234541753694145	0.0679672081849911	-0.182546025354977	-0.0263929691837121	0.0320605299002749	-0.280153289450805	-0.0313050603234194	0.143139124429221	-0.13183446164836	0.0059117387919242	0.0524178678425289	0.0185605271001281	-0.0270094384489247	-0.0104223616650563	0	0	0	0	0	0	0	0	0	0	0	0	0	0	0	0	0	0	0	0	0	0	0	0	0	0	0	0	0
5581	Cuba	-1.28693831016219	1.29525710526812	2.85278581650771	-0.120424899943815	0.457696363654868	0.123339587326488	-0.00273327900263309	-0.192681144050185	-0.0773680545501652	-0.227367017624924	-0.222251204281587	0.0860993379853742	0.0765048678244292	-0.081146202301536	0.158735338749222	0.0997225729499624	0.0131286269878301	-0.0437559398188737	-0.0184961133531149	0	0	0	0	0	0	0	0	0	0	0	0	0	0	0	0	0	0	0	0	0	0	0	0	0	0	0	0	0
5582	Cuba	-1.67145511405006	1.33520929818274	2.71206343053739	-0.106010444552003	0.359988370409214	0.470458268722099	-0.166415993847736	-0.110684926084635	-0.0281508786702322	-0.131610252834626	-0.245895927618961	-0.0576320878751602	0.0842201727441974	-0.0594067077626364	0.000948084906622487	0.0304110233868942	-0.027116617778196	-0.0252493849948811	-0.0173399478008634	0	0	0	0	0	0	0	0	0	0	0	0	0	0	0	0	0	0	0	0	0	1	0	0	0	0	0	0	0
5583	Cuba	-1.54889534296088	1.62567653751074	2.7911339388042	-0.111268764130444	0.372911170849295	0.514695423573808	-0.192040610229467	-0.132514182150053	0.00713138572149482	-0.149274740949716	-0.287649729130089	-0.0721738292321002	0.0874665217912906	-0.0681328769304878	-0.038938213655509	-0.0350533611909952	-0.0123246493991982	-0.0205848263312937	0.0171236839663668	0	0	0	0	0	0	0	0	0	0	0	0	0	0	0	0	0	0	0	0	0	1	0	0	0	0	0	0	0
5584	Cuba	-1.75707049110245	1.7260451432895	2.69417843350913	-0.161981565791917	0.297962046528793	0.506959144130436	-0.246043317729586	-0.144539150925667	-0.0146848357923375	-0.197021740307024	-0.265031534295854	-0.0712747234817038	0.0392545939024095	-0.0384769148514061	-0.0693292891056699	-0.018985186541557	-0.00217497584123627	-0.0446078768373157	-0.0318860676559357	0	0	0	0	0	0	0	0	0	0	0	0	0	0	0	0	0	0	0	0	0	0	0	0	0	0	0	0	0
5585	Cuba	-1.64997513265901	1.88488783458669	2.50178739580116	-0.0690418668570895	0.19134134881757	0.401555826376534	-0.232374410970987	-0.144400682850653	-0.0387276973383844	-0.146914664571388	-0.271017259677139	-0.0803814557789999	-0.00437048643119231	-0.0177937989618597	-0.0682578002248336	-0.031197685932812	-0.015797076042794	-0.0679197569365462	-0.00035548239731749	0	0	0	0	0	0	0	0	0	0	0	0	0	0	0	0	0	0	0	0	0	0	0	0	0	0	0	0	0
5586	Cuba	-1.62843230018618	1.9063152250715	2.22788334287063	-0.0961675254014346	0.0078323950152725	0.190428190151721	-0.155658814407144	-0.12773844285002	-0.0123368484512306	-0.11502657757625	-0.284070809167527	-0.163869198981555	0.0121684958414848	-0.00118705288205592	-0.124812105583426	-0.0960070553484774	0.0248245680850406	-0.0167029094814916	-0.0144690752908204	0	0	0	0	0	0	0	0	0	0	0	0	0	0	0	0	0	0	0	0	0	0	0	0	0	0	0	0	0
5587	Cuba	-1.58585051584299	1.94915381791367	1.98091711398843	-0.013660256192147	-0.110484929732506	-0.0243668951678555	-0.0969348891323386	-0.157489753269521	-0.0411403466233552	-0.0486201294171703	-0.247087873850672	-0.140319111847951	-0.00378020371717508	0.0218569005155378	-0.110098301435716	-0.0772023500971321	-0.0161580700014672	-0.0159720401939458	0.00539100373874806	0	0	0	0	0	0	0	0	0	0	0	0	0	0	0	0	0	0	0	0	0	1	0	0	0	0	0	0	0
5588	Cuba	-1.60359603354593	2.08557651300197	1.72440409179593	-0.174385868576738	-0.163966982276729	-0.19415046654168	0.115974002059806	-0.0760544376207536	-0.114010625530776	0.0181986104489883	-0.230354060157285	-0.113293080655849	-0.0561925747388406	-0.0447132346696363	-0.0700199737090549	-0.0465051626880577	-0.0131360143386208	0.00919069547521117	0.00232959091159912	0	0	0	0	0	0	0	0	0	0	0	0	0	0	0	0	0	0	0	0	0	0	0	0	0	0	0	0	0
5589	Cuba	-1.59618380789695	2.12738880795757	1.74447670237104	-0.246290545679226	-0.191831702931957	-0.230435436375816	0.169322558661605	-0.0987070021687719	-0.134266225469512	0.0888740593129735	-0.186445974730523	-0.0968898954206419	-0.00684239029259739	-0.0164878465671346	-0.0065654162112244	-0.0480312966804354	-0.00839328873796869	0.00744921314093977	0.024136659762475	0	0	0	0	0	0	0	0	0	0	0	0	0	0	0	0	0	0	0	0	0	0	0	0	0	0	0	0	0
5590	Cuba	-1.65418017962099	2.106182481494	1.74274809746539	-0.295485457625044	-0.210852739249086	-0.173284492338048	0.151014287765149	-0.114280410767108	-0.139066603793199	0.115048557244131	-0.139683444875619	-0.0943092206395158	-0.0326034919090834	0.00379937504417321	-1.88991729011129e-05	-0.0269572811332073	0.0286145267613041	0.0250224266104678	-0.0040026216188105	0	0	0	0	0	0	0	0	0	0	0	0	0	0	0	0	0	0	0	0	0	1	0	0	0	0	0	0	0
5591	Cuba	-1.70731380236186	1.96598828446849	1.67579688349864	-0.293166579306134	-0.165588306231545	-0.133233857581291	0.103937192575155	-0.155292535754602	-0.112051796068849	0.155263703136581	-0.10252621785292	-0.0686791565749058	-0.0558456204938164	0.0184644271165238	-0.00716832119559706	-0.0306342660689945	0.0461319698376957	-0.00330854575140191	-0.0099498398849992	0	0	0	0	0	0	0	0	0	0	0	0	0	0	0	0	0	0	0	0	0	0	0	0	0	0	0	0	0
5592	Cuba	-1.77534958148987	1.88928436011782	1.67173782737491	-0.282325041449747	-0.227211358177369	-0.104886322217462	-3.34706223458214e-05	-0.159299941281475	-0.065071078399182	0.139670210631507	-0.128996462895953	-0.0699910690899124	-0.0684197287919763	0.0339136320829395	-0.0397110192700113	-0.0235772607243269	0.0449927375815231	-0.0295930193449011	0.0224782762559544	0	0	0	0	0	0	0	0	0	0	0	0	0	0	0	0	0	0	0	0	0	0	0	0	0	0	0	0	0
5593	Cuba	-1.80770799497944	1.79910854223581	1.52462229216763	-0.234542510179079	-0.319449079767334	-0.0279814871355165	-0.0739485933093378	-0.137083429483445	-0.053699819566417	0.114254001493261	-0.079807130275504	-0.072564631832519	-0.0878560036730085	0.0454892949604624	-0.0724681026712752	-0.0419226495125923	0.0420547005220092	-0.00849838688392719	-0.00402357068626812	0	0	0	0	0	0	0	0	0	0	0	0	0	0	0	0	0	0	0	0	0	0	0	0	0	0	0	0	0
5594	Cuba	-1.83820823060719	1.91962262241578	1.32586205673062	0.019596088986034	-0.432615835117478	0.043464451999069	-0.113689215440307	-0.0856029108149824	-0.142644088953716	0.130345088567872	-0.00892853789262366	-0.024723956422088	-0.097156328409467	0.0478948916845534	-0.0681079807305836	0.00368710514231137	0.0179760224654686	-0.013505160853117	-0.00967650823589144	0	0	0	0	0	0	0	0	0	0	0	0	0	0	0	0	0	0	0	0	0	0	0	0	0	0	0	0	0
5595	Cuba	-1.84383301804984	1.99182186355675	1.06528149140954	0.19185489563984	-0.537374606108073	0.0314769722840638	-0.0895589239472404	0.0535409511498497	-0.166572486178524	0.138557165273591	0.0102112431301591	-0.0602183081024703	-0.0633479999904235	0.053191033253988	-0.10599234600669	0.0111841103906605	0.0109191622032102	-0.0140747830367199	-0.021656866453665	0	0	0	0	0	0	0	0	0	0	0	0	0	0	0	0	0	0	0	0	0	0	0	0	0	0	0	0	0
5596	Cuba	-1.83378592222908	1.94432788420909	0.873556480146555	0.322513262115123	-0.685450586400653	0.00953910058630214	-0.0681600380054833	0.125003393402676	-0.182941612949851	0.156954319339007	0.0391551254980671	-0.0973681454444539	-0.0820329972913024	0.0646932760323291	-0.101061970713644	-0.0518688679161424	0.0054964523761244	-0.0116996082146556	-0.0304547039969287	0	0	0	0	0	0	0	0	0	0	0	0	0	0	0	0	0	0	0	0	0	0	0	0	0	0	0	0	0
5597	Cuba	-1.8299530901226	1.87712609867197	0.891771449711822	0.490248672656592	-0.777105444417574	0.132157375790673	-0.0409231866396245	0.0943418373913791	-0.260770742816462	0.0889638924256343	0.216913447586102	-0.105618850934475	-0.0878069030384395	0.0795483038051198	-0.119054031272069	-0.00963126824776362	0.0372410816828125	0.00499188872863943	0.00486292343101227	0	0	0	0	0	0	0	0	0	0	0	0	0	0	0	0	0	0	0	0	0	0	0	0	0	0	0	0	0
5598	Cuba	-1.79713751419906	1.45363540984829	0.935953679238561	0.338036831282069	-0.77167096283218	0.0925878136260573	-0.0612816683862956	-0.0275617132674065	-0.113369666638844	0.107979799166651	0.129819703852597	-0.103736270519864	-0.0480030599343115	0.0329661436530012	-0.152423161759169	-0.0460619891821989	0.0429785021431123	-0.0147322814738599	-0.0045061171838032	0	0	0	0	0	0	0	0	0	0	0	0	0	0	0	0	0	0	0	0	0	0	0	0	0	0	0	0	0
5599	Cuba	-1.76135008202635	1.04447246137466	1.08266291700517	0.509863669483214	-0.734952938821409	0.0621862760184817	-0.150656797215057	-0.206877447344307	-0.129305561421252	0.147483462794385	0.137914829493275	-0.0337513542222692	-0.0130062748771854	0.0331097141277493	-0.152487827204237	-0.0139809133524108	0.0362018919602009	-0.0192774488813731	0.0178733048953755	0	0	0	0	0	0	0	0	0	0	0	0	0	0	0	0	0	0	0	0	0	0	0	0	0	0	0	0	0
5600	Cuba	-1.85825230874396	0.841393413208125	0.884115982592604	0.64700081904539	-0.680320288935308	-0.0088691821290665	-0.170300763608011	-0.244775760135204	-0.0873001390023122	0.142889914081266	0.1355829408663	-0.0274599894100948	0.0313683062393117	0.00773790960359561	-0.174060851081069	-0.0221248708745966	0.0378778237661543	0.0266325377742673	0.0385403711065292	0	0	0	0	0	0	0	0	0	0	0	0	0	0	0	0	0	0	0	0	0	0	0	0	0	0	0	0	0
5601	Cuba	-2.02380550581931	0.736766277833642	0.589479158867168	0.787220829846009	-0.559942725148935	-0.0487788482659434	-0.15584320937921	-0.259891324319622	-0.0791980679143249	0.144190419595101	0.127823933434674	-0.0146014639394461	0.0387851690507907	-0.0178649263679269	-0.174758614978356	-0.0411477000650899	0.0325594258914193	0.00381361645617835	0.027757038044089	0	0	0	0	0	0	0	0	0	0	0	0	0	0	0	0	0	0	0	0	0	0	0	0	0	0	0	0	0
5602	Cuba	-2.27935003019611	0.6918219135977	0.190775405787259	1.28357164555554	-0.316883167055158	-0.128324752319444	-0.133022722497489	-0.24496518656802	-0.0756656889569994	0.168091463019859	0.0839590026181143	0.0364084259488015	0.0501900755554215	-0.0312102762747647	-0.177279982866381	-0.0219727295001129	0.0379621904715753	0.00137225675966441	0.0230399694683382	0	0	0	0	0	0	0	0	0	0	0	0	0	0	0	0	0	0	0	0	0	0	0	0	0	0	0	0	0
5603	Cuba	-2.37199870763931	0.584252952802241	-0.092908473589318	1.58227611529151	-0.174530753322829	-0.165623502895593	-0.117812138502826	-0.280459269864595	-0.165711968381252	0.175330611433845	0.198969817329639	0.103404265387242	0.0704137719939862	-0.00697042662798829	-0.179669743056519	0.000581816859787039	0.0316262718972858	-0.0271879651922663	0.0344903960852187	0	0	0	0	0	0	0	0	0	0	0	0	0	0	0	0	0	0	0	0	0	0	0	0	0	0	0	0	0
5604	Cuba	-2.50512653672272	0.474966050253835	-0.296708380813786	1.73609126732482	-0.0807634839237593	-0.207038266673849	-0.0851159710918973	-0.310343230168647	-0.131033135264455	0.153434012129803	0.15299072926172	0.0935189124735783	0.0798814329827378	-0.0547474029447045	-0.193870854953474	-0.0283135217583696	0.0221813666407809	0.0230730051396808	0.0321578813682173	0	0	0	0	0	0	0	0	0	0	0	0	0	0	0	0	0	0	0	0	0	0	0	0	0	0	0	0	0
5605	Cuba	-2.57360186302747	0.362768295408413	-0.370543234709899	1.84830299237852	0.0545880536476118	-0.211569412724871	-0.0969817787209334	-0.257919154184067	-0.0908663009492522	0.106262655880148	0.113621487801134	0.0961720714906277	0.10058602481381	-0.0714363269327198	-0.222777354171077	-0.0339381863812628	0.00795534429995914	-0.021433867424692	0.036948032116822	0	0	0	0	0	0	0	0	0	0	0	0	0	0	0	0	0	0	0	0	0	0	0	0	0	0	0	0	0
5822	Cuba	-0.877963692026941	-0.684824378393858	1.3675162644186	0.778268454500531	0.653855341705583	-0.149586074935832	0.488236262370083	-0.0944459955299656	0.0520733875519943	-0.476176627418511	0.308911393227884	0.0178519898520294	0.0893861576078576	0.0103901341061382	0.0190657404950798	0.052324903324268	-0.048875866189509	0.0218004624667767	0.0137443158392805	0	0	0	0	0	0	0	0	0	0	0	0	0	0	0	0	0	0	0	0	0	0	1	0	0	0	0	0	0
5823	Cuba	-0.814295278621873	-0.629307103007985	1.37636286673278	0.814187228289082	0.597183418607903	-0.153501674411979	0.497103221931693	-0.0892689831423456	0.050096037526406	-0.494727516137608	0.323441836643263	-0.0385648091908782	0.0553952748612848	-0.00999356102989389	0.0280148921759879	0.0448847821730704	-0.0244070311589305	-0.0232844691718025	-0.0141845782918497	0	0	0	0	0	0	0	0	0	0	0	0	0	0	0	0	0	0	0	0	0	1	1	0	0	0	0	0	0
5826	Cuba	-0.6540476274858	-0.272668265293663	1.47371134483857	0.934307280905144	0.475754132447737	-0.312132024243506	0.113534183708327	0.319846940072839	0.051905013534292	-0.203822743403072	-0.0210077991536023	0.00475171875103497	-0.0556752109085762	0.0334675566851561	0.166527153256108	-0.0301861180160653	-0.064346942941698	-0.00559688082699562	0.0372561496112106	0	0	0	0	0	0	0	0	0	0	0	0	0	0	0	0	0	0	0	0	0	0	1	0	0	0	0	0	0
5827	Cuba	-0.680729274437292	-0.135312923058699	1.61258954407228	1.06516139333611	0.41299650351143	-0.291041192442896	0.0738074731000592	0.249377074754721	0.0238064690996898	-0.179937445232318	-0.0108850923882366	0.0270002022970103	-0.0507463940918091	0.0510085839514407	0.186990931569502	-0.00874770276212069	-0.0577937764002092	-0.0297923627328687	0.0306651511236412	0	0	0	0	0	0	0	0	0	0	0	0	0	0	0	0	0	0	0	0	0	1	1	0	0	0	0	0	0
5828	Cuba	-0.752898296564723	-0.0743162819298657	1.60462502370621	0.954963644860116	0.429729865256971	-0.168078788598966	0.230540097063809	0.11438030026896	0.00900045958436074	-0.267068476334585	0.163670997261364	-0.0712678078488981	-0.0400015795782201	0.0287433744697061	0.139149310864451	0.0221644442036238	-0.0735592111533374	-0.00388983978991856	-0.00269708228239705	0	0	0	0	0	0	0	0	0	0	0	0	0	0	0	0	0	0	0	0	0	0	0	0	0	0	0	0	0
5842	Cuba	-1.10424404639875	0.364345367585427	1.76254391997847	0.939253700131601	0.676644327866021	-0.0857092842151694	-0.00505788056408932	0.0970263138723645	0.237806743197789	-0.117758389863648	-0.0879202677613336	0.0968043647330764	0.12011902091373	-0.104167263267295	-0.118317151401465	-0.034211960482539	-0.0695661316136159	-0.0202118212792678	0.0338667481512884	0	0	0	0	0	0	0	0	0	0	0	0	0	0	0	0	0	0	0	0	0	0	0	0	0	0	0	0	0
5843	Cuba	-0.928454076913707	0.278538578501784	2.28975408298753	0.952824806105658	0.707892566106012	0.156332611037496	-0.113232819736758	0.0258012642836185	0.263838769611274	-0.147194996290031	-0.0726408191656459	0.115308039290995	0.122129294414391	-0.109682330432875	-0.0948171771019878	-0.0149665873284287	-0.0536639108873724	-0.0222402489554858	-0.00639395331170873	0	0	0	0	0	0	0	0	0	0	0	0	0	0	0	0	0	0	0	0	0	0	0	0	0	0	0	0	0
5844	Cuba	-0.764096577690215	0.11621865871667	2.53095909676518	0.844108729364212	0.762366021862189	0.329009480530741	-0.0878491149208618	-0.100921175953405	0.329228101370057	-0.252653729213119	0.0213181486695087	0.0494063942896173	0.144274426248562	-0.127607426179331	-0.127468245246608	-0.0266584157278323	-0.0821148546377621	-0.0431833039681215	0.0450219400716298	0	0	0	0	0	0	0	0	0	0	0	0	0	0	0	0	0	0	0	0	0	0	0	0	0	0	0	0	0
5845	Cuba	-0.382494914087875	0.0568206640584399	3.016982747225	0.880005660446191	0.795185493905736	0.507713897242322	-0.169519459635215	-0.252517006680035	0.339915858910194	-0.269637982274766	0.0508887363442873	0.131582246396186	0.203230458397257	-0.151243948575304	-0.114196211280471	-0.0451875560176481	-0.0537104671615353	-0.0422045662926525	0.025168759678767	0	0	0	0	0	0	0	0	0	0	0	0	0	0	0	0	0	0	0	0	0	0	0	0	0	0	0	0	0
5846	Cuba	-0.573914772898098	-0.00420106945792952	2.54776475313158	1.05565481614676	0.516125292577237	0.177584849349417	-0.0535712359430655	-0.264578091689706	0.211773962422652	-0.201680468550098	0.0680699779452597	0.204589059796356	0.245397186261087	-0.218792761040524	-0.0674658051676563	-0.0123312479618666	-0.00547870027257145	-0.017978288386874	-0.00536082079258907	0	0	0	0	0	0	0	0	0	0	0	0	0	0	0	0	0	0	0	0	0	0	0	0	0	0	0	0	0
5847	Cuba	-0.872187894710441	0.090326791986345	1.81723980446922	1.44350757423492	0.188759704074442	-0.336579964824277	0.148547405705336	-0.23387194649419	0.110986686069077	0.0410861180725015	-0.0847495039294397	0.289622777915056	0.297707884731398	-0.319860062863556	0.0603690483986836	-0.0603070557304114	0.006159837794985	-0.0327857064723798	0.0034832046582344	0	0	0	0	0	0	0	0	0	0	0	0	0	0	0	0	0	0	0	0	0	0	0	0	0	0	0	0	0
5848	Cuba	-1.13461499920017	0.235988401268714	1.56623461907303	1.57450336305112	0.0232032115785128	-0.334294036310283	0.10079724280329	-0.276714899026684	0.0256023637302244	0.04449869917901	0.0558741906406839	0.360285770836617	0.276455827642004	-0.236288664541689	0.158383372671343	-0.0153677328510181	0.0234863147536932	-0.0181893292543746	-0.0195432039897784	0	0	0	0	0	0	0	0	0	0	0	0	0	0	0	0	0	0	0	0	0	0	0	0	0	0	0	0	0
5849	Cuba	-1.31948356881366	0.378495433065681	1.30831121378763	1.4823414469398	0.0509416891926248	-0.32444039879333	0.112223527414982	-0.13725851616242	0.0907263155867848	0.0137445401935055	0.0059151535079475	0.29054963825004	0.22916475721797	-0.205926319655866	0.152116302643742	-0.0754382106829	0.0316064769738262	-0.0408758613834365	0.0220432681536531	0	0	0	0	0	0	0	0	0	0	0	0	0	0	0	0	0	0	0	0	0	0	0	0	0	0	0	0	0
5850	Cuba	-1.53062820033796	0.577035935513494	1.15950193718016	1.51410169222723	0.0250843281500722	-0.317328508839273	0.10484446900093	-0.057711522315023	0.0877868101942391	-0.00784794941887122	-0.00261124858892437	0.220566008482099	0.214824466224298	-0.152051404626481	0.130109250616566	-0.0548724474702981	0.00521878033730662	-0.0411401761727489	-0.00478550964634245	0	0	0	0	0	0	0	0	0	0	0	0	0	0	0	0	0	0	0	0	0	0	0	0	0	0	0	0	0
5879	Cuba	-1.91568995957636	1.19229601602406	1.11468883730922	0.0702541210437406	1.11374029857754	0.170441883680119	0.201676098468158	0.108511314393319	-0.116793351248298	-0.154415007941802	-0.0327655045870612	0.144885934163415	0.0231910302697431	-0.118151594147615	0.0438568345660479	0.0191601571500873	0.0153232117632878	0.0128397485706822	-0.0293292020365545	0	0	0	0	0	0	0	0	0	0	0	0	0	0	0	0	0	0	0	0	0	0	0	0	0	0	0	0	0
5880	Cuba	-2.08235696474019	1.08417596383442	1.27713150964777	-0.0754277637177801	1.16403257434578	0.192001337043634	0.193691530263066	0.0906062385211371	-0.199562755662377	-0.19096519724568	-0.0625723222585301	0.0952076735404407	-0.016220575103696	-0.0770085990428564	0.088401095493427	-0.00188179957904968	0.0163045910521114	0.0126426007780091	-0.0247698441311116	0	0	0	0	0	0	0	0	0	0	0	0	0	0	0	0	0	0	0	0	0	1	0	0	0	0	0	0	0
5881	Cuba	-2.09627102940554	1.07908556447251	1.35601922527826	-0.109564929581218	1.24558832204588	0.186541671886283	0.207291157692464	0.124135512531552	-0.220274083371795	-0.21219399866394	-0.0847441306834186	0.0695257882477188	0.00676209468520753	-0.0640227518172378	0.078430270162216	0.0247866380709043	-0.0214124014529646	0.0138276627256561	-0.0219438323332578	0	0	0	0	0	0	0	0	0	0	0	0	0	0	0	0	0	0	0	0	0	0	0	0	0	0	0	0	0
5882	Cuba	-2.38877006839449	1.27312886822896	1.26414198345614	0.0714550968785672	1.03636016082529	0.154222949338893	0.243281998574757	0.0893033331371588	-0.325997421502339	-0.116726687380086	-0.0825054045877777	0.0598407043751463	0.00148096541619286	-0.0753792830013662	0.0918014799512234	-0.00276985129275286	-0.0323614967818882	0.0160778997310487	-0.00675440433350325	0	0	0	0	0	0	0	0	0	0	0	0	0	0	0	0	0	0	0	0	0	0	0	0	0	0	0	0	0
5883	Cuba	-2.51127240611252	1.41744663257613	0.983993120751541	0.0558807625566114	0.919406619792739	0.0961307891676717	0.304910390567841	0.186876320996689	-0.2711633867717	-0.0576863674275414	-0.190029718598523	-0.00737628096734072	0.0192735199043431	-0.134564090372828	0.0395547758291471	0.0244168994804934	0.00324157363470215	-0.00771112726914398	-0.000664729694317868	0	0	0	0	0	0	0	0	0	0	0	0	0	0	0	0	0	0	0	0	0	0	0	0	0	0	0	0	0
5884	Cuba	-1.82907889668325	1.7456206319677	0.983912983028589	0.39002699534813	0.807744707876594	0.00148919485581156	0.295958306009464	0.037863571932915	-0.315394105364417	0.0372025044104701	-0.194313823538295	0.0255201034903789	0.051463202514251	-0.14845768992232	0.0219162325137244	0.0517706609636507	0.0130451726167878	-0.0307749037878746	-0.00671262706464324	0	0	0	0	0	0	0	0	0	0	0	0	0	0	0	0	0	0	0	0	0	0	0	0	0	0	0	0	0
5885	Cuba	-1.54205431526313	1.91582761679676	1.04593048102299	0.41848202808275	0.707188505583495	0.0204127291060066	0.301359235284413	0.0122939340960307	-0.314224526517407	0.0467855174165122	-0.210691157624783	0.0171519376524225	0.0571891683961986	-0.188221523847835	-0.00989899341697448	0.0464718327215477	0.023505438011272	-0.0272830035245061	-0.041989969773351	0	0	0	0	0	0	0	0	0	0	0	0	0	0	0	0	0	0	0	0	0	0	0	0	0	0	0	0	0
5886	Cuba	-2.10819640063708	1.78247064382811	1.20607502944901	0.262592248313323	0.537718899405396	0.0741551967955713	0.256608906649996	0.0963830532143641	-0.287056732774685	0.0194682202332344	-0.25945698756455	-0.011341941424268	0.077691787826245	-0.207244718043253	-0.0324535093213806	0.062146131051218	-0.0496424412667322	-0.0234234818688014	-0.00331422666946906	0	0	0	0	0	0	0	0	0	0	0	0	0	0	0	0	0	0	0	0	0	0	0	0	0	0	0	0	0
5887	Cuba	-2.12051665383771	1.628850185424	1.74965676733473	0.00808891681579675	0.462984178965675	0.0582781554537393	0.164816857829838	0.0418682853429025	-0.215456275797906	-0.122011656193879	-0.274737613380437	0.02961851751258	0.077505860070007	-0.176881273852206	0.0204081411997455	0.073557298497011	-0.0247657795218445	-0.0432623384749651	0.00809551289467026	0	0	0	0	0	0	0	0	0	0	0	0	0	0	0	0	0	0	0	0	0	0	0	0	0	0	0	0	0
5888	Cuba	-2.18169134190233	1.56643567102524	1.91077861737975	-0.0585788487034605	0.366469203629388	0.298526511195713	0.0200535080294262	0.0534504315637117	-0.111621978584853	-0.094939512303383	-0.275065164572527	-0.0431835704477415	0.0721611168156855	-0.147857481215311	-0.0420111477703743	0.0106236143382456	-0.0503523347845516	-0.0213677634206834	0.0188511409450969	0	0	0	0	0	0	0	0	0	0	0	0	0	0	0	0	0	0	0	0	0	0	0	0	0	0	0	0	0
5889	Cuba	-2.00074969981472	1.69595068148049	2.07751762892545	-0.134222649262997	0.341852611890854	0.356389416689285	-0.0503552217048518	-0.00370306831477722	-0.0608620351811097	-0.120668492911991	-0.268868861840513	-0.0558067565956419	0.0346924454224451	-0.110566059835279	-0.0432593597902998	0.00401224184590026	-0.0333474442306246	-0.0220641593156926	-0.000815084417382646	0	0	0	0	0	0	0	0	0	0	0	0	0	0	0	0	0	0	0	0	0	0	0	0	0	0	0	0	0
5890	Cuba	-2.0845245332299	1.80327570546501	2.11612681233562	-0.169460142756453	0.253301907812421	0.331400930164919	-0.0853938690492322	-0.0127028823750348	-0.0459345957434898	-0.155451797907446	-0.270257304792335	-0.0691583260505788	0.0246030386224284	-0.0901579803089859	-0.0764743541053133	-0.0139150736709256	-0.0179994308061729	0.00291876405542104	0.00615002701599177	0	0	0	0	0	0	0	0	0	0	0	0	0	0	0	0	0	0	0	0	0	0	0	0	0	0	0	0	0
5891	Cuba	-2.09895479545097	1.90230348834049	2.03753566032547	-0.138082199092906	0.158188945812199	0.232183169615105	-0.0942651285743878	-0.0373878133940017	-0.0260790777939451	-0.130339580668792	-0.280754052152309	-0.0700440536168028	0.01927797528208	-0.0721023365870409	-0.0908443651346202	-0.0228500987949407	-0.033233425521697	-0.0185237004689329	0.0292241738184977	0	0	0	0	0	0	0	0	0	0	0	0	0	0	0	0	0	0	0	0	0	0	0	0	0	0	0	0	0
[truncated: 2,472 more rows]
[truncated: 71 more columns]
