# Supplementary material for: Bioclimatic niches are conserved and unrelated to pollination syndromes in Antillean Gesneriaceae
Source: R Soc Open Sci. 2017 Nov 1;4(11):170293. doi: 10.1098/rsos.170293 (PMC5717624; doi:10.1098/rsos.170293)
Supplement: Script and raw data;supplementary informations [file rsos170293supp1.zip › analysis/sample_pc_par_axe_par_sp_toutes_iles.txt]

echantillon	axe	valeur_moyenne	espece
1	1	-0.543708936393685	anoura_geoffroyi
1	2	1.64992340803489	anoura_geoffroyi
1	1	-0.506431533519762	erophylla_bombifrons
1	2	-0.637952532484911	erophylla_bombifrons
1	1	1.10732754199962	erophylla_sezerkoni
1	2	0.159239472219219	erophylla_sezerkoni
1	1	0.269894913933971	glossophaga_longirostris
1	2	-0.00175849671605882	glossophaga_longirostris
1	1	-1.6510893263537	glossophaga_soricina
1	2	-0.648380991815588	glossophaga_soricina
1	1	0.82532419153549	monophyllus_plethodon
1	2	1.72945433415063	monophyllus_plethodon
1	1	-0.538033066801952	monophyllus_redmani
1	2	-0.123747075915519	monophyllus_redmani
1	1	-1.21611491927008	phyllonecteris_aphylla
1	2	-1.16322426818149	phyllonecteris_aphylla
1	1	-1.6470661185161	phyllonycteris_poeyi
1	2	0.506647890099386	phyllonycteris_poeyi
1	1	-0.0468981247286199	orthorhyncus_cristatus
1	2	-0.191954218830691	orthorhyncus_cristatus
1	1	0.241858591221962	eulampis_holosericeus
1	2	0.224734216028338	eulampis_holosericeus
1	1	0.782371328117103	eulampis_jugularis
1	2	-0.639477232450591	eulampis_jugularis
1	1	-1.37622592420146	cyanophaia_bicolor
1	2	0.345535746705637	cyanophaia_bicolor
1	1	0.163341619223107	mellisuga_minima
1	2	0.353044857889489	mellisuga_minima
1	1	0.600720415557133	anthracothorax_mango
1	2	0.938119280310084	anthracothorax_mango
1	1	-0.748078367144235	trochilus_polytmus
1	2	-0.206984937716081	trochilus_polytmus
1	1	-0.00964113984359561	anthracothorax_dominicus
1	2	0.0366642346550415	anthracothorax_dominicus
1	1	-0.458439431122213	chlorostilbon_swainsonii
1	2	-0.367590928781473	chlorostilbon_swainsonii
1	1	0.366473957667336	chlorostilbon_maugaeus
1	2	-0.0289152226670845	chlorostilbon_maugaeus
1	1	0.405532027571721	anthracothorax_viridis
1	2	0.115272027678466	anthracothorax_viridis
1	1	-1.56257706167319	archilocus_colubris
1	2	0.309991156476539	archilocus_colubris
1	1	0.0980979105625485	chlorostilbon_ricordii
1	2	-0.043482356223823	chlorostilbon_ricordii
1	1	-0.138268407616476	mellisuga_helenae
1	2	0.490952536930944	mellisuga_helenae
1	1	0.154224760405394	Gesneria_acaulis
1	2	0.276038476303795	Gesneria_acaulis
1	1	-1.45522737331334	Gesneria_alpina
1	2	-0.127263878751522	Gesneria_alpina
1	1	-0.505770803835163	Gesneria_aspera
1	2	-5.78881277529985	Gesneria_aspera
1	1	1.52209116093227	Gesneria_barahonensis
1	2	0.511596597331911	Gesneria_barahonensis
1	1	1.24458275520422	Gesneria_binghamii
1	2	1.71214661779572	Gesneria_binghamii
1	1	NaN	Gesneria_brachysepala
1	2	NaN	Gesneria_brachysepala
1	1	1.30202724050815	Gesneria_bracteosa
1	2	-0.202153007084362	Gesneria_bracteosa
1	1	NaN	Gesneria_brevifolia
1	2	NaN	Gesneria_brevifolia
1	1	-1.84597344289049	Gesneria_calycina
1	2	1.31382871971514	Gesneria_calycina
1	1	0.918798041267418	Gesneria_calycosa
1	2	2.51613763462067	Gesneria_calycosa
1	1	-0.13121801145951	Gesneria_celsioides
1	2	0.12881332417999	Gesneria_celsioides
1	1	0.730156820261224	Gesneria_christii
1	2	-1.62858541795014	Gesneria_christii
1	1	-0.651657438070793	Gesneria_citrina
1	2	-0.598137934692009	Gesneria_citrina
1	1	2.70975926234334	Gesneria_clandestina
1	2	-0.354985378435212	Gesneria_clandestina
1	1	-1.55871476004744	Gesneria_clarensis
1	2	1.71605763601408	Gesneria_clarensis
1	1	-0.193485411530279	Gesneria_cubensis
1	2	0.825724711215555	Gesneria_cubensis
1	1	-0.528268384123575	Gesneria_cuneifolia
1	2	2.04259541343071	Gesneria_cuneifolia
1	1	-1.18417184526006	Gesneria_decapleura
1	2	0.972318606671636	Gesneria_decapleura
1	1	0.377261991422947	Gesneria_duchartreoides
1	2	0.879406128138604	Gesneria_duchartreoides
1	1	-0.408910834591948	Gesneria_ekmanii
1	2	1.39515582091414	Gesneria_ekmanii
1	1	0.638054383606256	Gesneria_exserta
1	2	1.78597813727472	Gesneria_exserta
1	1	-0.532458694239405	Gesneria_ferruginea
1	2	0.266690184533933	Gesneria_ferruginea
1	1	-0.729187204151031	Gesneria_fruticosa
1	2	-0.45956650768866	Gesneria_fruticosa
1	1	NaN	Gesneria_glandulosa
1	2	NaN	Gesneria_glandulosa
1	1	0.420115737689008	Gesneria_harrisii
1	2	-1.02356347220389	Gesneria_harrisii
1	1	0.985251867475185	Gesneria_heterochroa
1	2	0.420206452344757	Gesneria_heterochroa
1	1	-0.714129824867995	Gesneria_humilis
1	2	-0.356647241492137	Gesneria_humilis
1	1	NaN	Gesneria_hybocarpa
1	2	NaN	Gesneria_hybocarpa
1	1	-3.39895332626125	Gesneria_hypoclada
1	2	-1.16531071623593	Gesneria_hypoclada
1	1	-1.88658721268966	Gesneria_jamaicensis
1	2	1.22223694419862	Gesneria_jamaicensis
1	1	-3.41169396247873	Gesneria_lanceolata
1	2	1.38866937620713	Gesneria_lanceolata
1	1	-1.03084115181724	Gesneria_libanensis
1	2	-0.123555457691316	Gesneria_libanensis
1	1	NaN	Gesneria_neglecta
1	2	NaN	Gesneria_neglecta
1	1	-2.08424602714232	Gesneria_nipensis
1	2	-1.94447938107846	Gesneria_nipensis
1	1	NaN	Gesneria_odontophylla
1	2	NaN	Gesneria_odontophylla
1	1	NaN	Gesneria_onychocalyx
1	2	NaN	Gesneria_onychocalyx
1	1	NaN	Gesneria_parvifolia
1	2	NaN	Gesneria_parvifolia
1	1	-2.48720269491023	Gesneria_pauciflora
1	2	-1.34227122598045	Gesneria_pauciflora
1	1	1.54379646089056	Gesneria_pedicellaris
1	2	0.381864405117643	Gesneria_pedicellaris
1	1	-0.645521359152316	Gesneria_pedunculosa
1	2	-0.613053508435143	Gesneria_pedunculosa
1	1	0.26035450310198	Gesneria_pulverulenta
1	2	-2.00211471789055	Gesneria_pulverulenta
1	1	-0.169109442896098	Gesneria_pumila
1	2	0.487740834670019	Gesneria_pumila
1	1	3.58192360231357	Gesneria_purpurascens
1	2	1.3980104279206	Gesneria_purpurascens
1	1	-0.218048122605192	Gesneria_reticulata
1	2	0.0665419791552807	Gesneria_reticulata
1	1	-1.29882511150047	Gesneria_salicifolia
1	2	0.355028769093452	Gesneria_salicifolia
1	1	-0.399490283681408	Gesneria_scabra
1	2	-0.535585843277026	Gesneria_scabra
1	1	-1.02591467604896	Gesneria_shaferi
1	2	0.203495860706508	Gesneria_shaferi
1	1	-0.0861117121196682	Gesneria_ventricosa
1	2	-0.0633741144888104	Gesneria_ventricosa
1	1	2.0851579341768	Gesneria_viridiflora_subsp._acrochordonanthe
1	2	-0.265073504011047	Gesneria_viridiflora_subsp._acrochordonanthe
1	1	-1.29194777274423	Gesneria_viridiflora_subsp._quisqueyana
1	2	-0.281706224269234	Gesneria_viridiflora_subsp._quisqueyana
1	1	NaN	Gesneria_viridiflora_subsp._sintenisii
1	2	NaN	Gesneria_viridiflora_subsp._sintenisii
1	1	0.501758501352332	Gesneria_viridiflora_subsp._viridiflora
1	2	0.414452661411661	Gesneria_viridiflora_subsp._viridiflora
1	1	0.0476691631841545	Gesneria_wrightii
1	2	-3.12433404009311	Gesneria_wrightii
1	1	-1.51601698011471	Gesneria_yumuriensis
1	2	2.16245088597449	Gesneria_yumuriensis
1	1	-2.43540545613037	Rhytidophyllum_acunae
1	2	1.5331573391059	Rhytidophyllum_acunae
1	1	3.26382755911208	Rhytidophyllum_asperum
1	2	-1.46197366750323	Rhytidophyllum_asperum
1	1	0.0112590508928565	Rhytidophyllum_auriculatum
1	2	0.0562157720129917	Rhytidophyllum_auriculatum
1	1	-1.20992164670468	Rhytidophyllum_berteroanum
1	2	1.01258864847218	Rhytidophyllum_berteroanum
1	1	-2.31088336304577	Rhytidophyllum_bicolor
1	2	0.435863252522218	Rhytidophyllum_bicolor
1	1	1.96017420415424	Rhytidophyllum_bullatum
1	2	-0.123905157864527	Rhytidophyllum_bullatum
1	1	-2.22573835885956	Rhytidophyllum_caribaeum
1	2	-1.16865420732793	Rhytidophyllum_caribaeum
1	1	-0.202353854344926	Rhytidophyllum_coccineum
1	2	4.44165100801558	Rhytidophyllum_coccineum
1	1	1.37465664161694	Rhytidophyllum_crenulatum
1	2	1.8116421491486	Rhytidophyllum_crenulatum
1	1	NaN	Rhytidophyllum_daisyanum
1	2	NaN	Rhytidophyllum_daisyanum
1	1	-2.56670286348047	Rhytidophyllum_earlei
1	2	-2.4219785136598	Rhytidophyllum_earlei
1	1	-0.353887679761402	Rhytidophyllum_exsertum
1	2	0.0536974071914106	Rhytidophyllum_exsertum
1	1	1.57487718722361	Rhytidophyllum_grande
1	2	1.85661149006049	Rhytidophyllum_grande
1	1	0.235929751952223	Rhytidophyllum_grandiflorum
1	2	-0.565683736302727	Rhytidophyllum_grandiflorum
1	1	1.1706685774341	Rhytidophyllum_lanatum
1	2	1.86104926583183	Rhytidophyllum_lanatum
1	1	-0.560361076969526	Rhytidophyllum_leucomallon
1	2	0.0763020466163881	Rhytidophyllum_leucomallon
1	1	-0.87255515046024	Rhytidophyllum_lomense
1	2	-0.641021386129821	Rhytidophyllum_lomense
1	1	0.6361059019957	Rhytidophyllum_minus
1	2	0.508803461781153	Rhytidophyllum_minus
1	1	2.25928514006483	Rhytidophyllum_petiolare
1	2	2.20667755107752	Rhytidophyllum_petiolare
1	1	-2.69347042229927	Rhytidophyllum_rhodocalyx
1	2	0.153713706757925	Rhytidophyllum_rhodocalyx
1	1	1.09118138769445	Rhytidophyllum_rupincola
1	2	1.76200687461499	Rhytidophyllum_rupincola
1	1	-0.0387166571979373	Rhytidophyllum_tomentosum
1	2	-0.764244461189627	Rhytidophyllum_tomentosum
1	1	-2.17974077279283	Rhytidophyllum_vernicosum
1	2	0.467603386011977	Rhytidophyllum_vernicosum
2	1	0.481624450327525	anoura_geoffroyi
2	2	1.50172789559983	anoura_geoffroyi
2	1	1.33074884182626	erophylla_bombifrons
2	2	-0.770557913436062	erophylla_bombifrons
2	1	0.997153225850054	erophylla_sezerkoni
2	2	-0.478872994323269	erophylla_sezerkoni
2	1	-1.34044960778725	glossophaga_longirostris
2	2	-0.95862098673783	glossophaga_longirostris
2	1	-0.591469423450918	glossophaga_soricina
2	2	0.0156898341999822	glossophaga_soricina
2	1	-1.09866778274308	monophyllus_plethodon
2	2	0.486224524055142	monophyllus_plethodon
2	1	-0.232551648550457	monophyllus_redmani
2	2	0.768679472082223	monophyllus_redmani
2	1	-1.80911274671061	phyllonecteris_aphylla
2	2	0.326952649164498	phyllonecteris_aphylla
2	1	0.994940024483779	phyllonycteris_poeyi
2	2	-0.807273600927702	phyllonycteris_poeyi
2	1	-0.258226455014019	orthorhyncus_cristatus
2	2	0.273342034449597	orthorhyncus_cristatus
2	1	0.179599059499723	eulampis_holosericeus
2	2	0.358103051676483	eulampis_holosericeus
2	1	0.691845501758091	eulampis_jugularis
2	2	0.626275916199223	eulampis_jugularis
2	1	-0.896610363242233	cyanophaia_bicolor
2	2	0.454334679721372	cyanophaia_bicolor
2	1	-0.274689150412433	mellisuga_minima
2	2	0.166067357538697	mellisuga_minima
2	1	0.297326655724581	anthracothorax_mango
2	2	0.378745866546809	anthracothorax_mango
2	1	-0.274090735188227	trochilus_polytmus
2	2	-0.0180763591694206	trochilus_polytmus
2	1	-0.177824418852845	anthracothorax_dominicus
2	2	0.398965625574442	anthracothorax_dominicus
2	1	0.0891695197691709	chlorostilbon_swainsonii
2	2	0.599158187491033	chlorostilbon_swainsonii
2	1	-0.0839867930820407	chlorostilbon_maugaeus
2	2	-0.323389792849549	chlorostilbon_maugaeus
2	1	-0.130385059913358	anthracothorax_viridis
2	2	1.06461567774267	anthracothorax_viridis
2	1	0.105391324126115	archilocus_colubris
2	2	0.245626753259272	archilocus_colubris
2	1	-0.146915236858531	chlorostilbon_ricordii
2	2	0.211360679507185	chlorostilbon_ricordii
2	1	-0.0106500546809555	mellisuga_helenae
2	2	0.236203848326182	mellisuga_helenae
2	1	-0.856661308658032	Gesneria_acaulis
2	2	0.616946196003419	Gesneria_acaulis
2	1	0.0204205379286051	Gesneria_alpina
2	2	1.95095847784029	Gesneria_alpina
2	1	-1.1500379396397	Gesneria_aspera
2	2	1.12711117991081	Gesneria_aspera
2	1	-1.39988640098729	Gesneria_barahonensis
2	2	0.219810337612041	Gesneria_barahonensis
2	1	-0.339199997500141	Gesneria_binghamii
2	2	1.28062681058499	Gesneria_binghamii
2	1	NaN	Gesneria_brachysepala
2	2	NaN	Gesneria_brachysepala
2	1	-0.817518227071314	Gesneria_bracteosa
2	2	0.304246645121213	Gesneria_bracteosa
2	1	NaN	Gesneria_brevifolia
2	2	NaN	Gesneria_brevifolia
2	1	-1.62016197390835	Gesneria_calycina
2	2	0.381343032771924	Gesneria_calycina
2	1	0.93377343547054	Gesneria_calycosa
2	2	-1.61865186147313	Gesneria_calycosa
2	1	3.67549092089579	Gesneria_celsioides
2	2	-2.01945287567555	Gesneria_celsioides
2	1	-0.652474169201593	Gesneria_christii
2	2	0.662345449739163	Gesneria_christii
2	1	2.94169933493748	Gesneria_citrina
2	2	0.982890617978347	Gesneria_citrina
2	1	0.267080940122064	Gesneria_clandestina
2	2	5.67697821594949	Gesneria_clandestina
2	1	-1.28114839753675	Gesneria_clarensis
2	2	0.891926364477658	Gesneria_clarensis
2	1	-0.278375392690207	Gesneria_cubensis
2	2	-0.768595811470239	Gesneria_cubensis
2	1	0.578962618090281	Gesneria_cuneifolia
2	2	-0.238233797499445	Gesneria_cuneifolia
2	1	-1.04605036235982	Gesneria_decapleura
2	2	-2.54387136807976	Gesneria_decapleura
2	1	-0.787439420526467	Gesneria_duchartreoides
2	2	0.67642159354663	Gesneria_duchartreoides
2	1	-0.23270930793493	Gesneria_ekmanii
2	2	0.133651542922077	Gesneria_ekmanii
2	1	-0.0413962809686578	Gesneria_exserta
2	2	0.927586819530018	Gesneria_exserta
2	1	0.729048312392756	Gesneria_ferruginea
2	2	0.971943658767415	Gesneria_ferruginea
2	1	-0.945948950029506	Gesneria_fruticosa
2	2	-2.76413532936429	Gesneria_fruticosa
2	1	NaN	Gesneria_glandulosa
2	2	NaN	Gesneria_glandulosa
2	1	0.712726736628425	Gesneria_harrisii
2	2	-1.18182805174257	Gesneria_harrisii
2	1	-0.247856007813989	Gesneria_heterochroa
2	2	0.674460858944115	Gesneria_heterochroa
2	1	-0.390208939817654	Gesneria_humilis
2	2	-0.523141038815016	Gesneria_humilis
2	1	NaN	Gesneria_hybocarpa
2	2	NaN	Gesneria_hybocarpa
2	1	1.4735816103378	Gesneria_hypoclada
2	2	0.503055836099625	Gesneria_hypoclada
2	1	0.709824037162004	Gesneria_jamaicensis
2	2	-0.432661447439636	Gesneria_jamaicensis
2	1	-1.06647539470924	Gesneria_lanceolata
2	2	-5.80889406978843	Gesneria_lanceolata
2	1	0.468358210776868	Gesneria_libanensis
2	2	0.209802420655618	Gesneria_libanensis
2	1	NaN	Gesneria_neglecta
2	2	NaN	Gesneria_neglecta
2	1	-1.05340996837167	Gesneria_nipensis
2	2	2.97874951034099	Gesneria_nipensis
2	1	NaN	Gesneria_odontophylla
2	2	NaN	Gesneria_odontophylla
2	1	NaN	Gesneria_onychocalyx
2	2	NaN	Gesneria_onychocalyx
2	1	NaN	Gesneria_parvifolia
2	2	NaN	Gesneria_parvifolia
2	1	-2.86077844310211	Gesneria_pauciflora
2	2	1.11728893536492	Gesneria_pauciflora
2	1	-1.06442564116796	Gesneria_pedicellaris
2	2	0.15237509623638	Gesneria_pedicellaris
2	1	-0.195570831972614	Gesneria_pedunculosa
2	2	-0.322606174600477	Gesneria_pedunculosa
2	1	-0.640387754954097	Gesneria_pulverulenta
2	2	3.23860929763478	Gesneria_pulverulenta
2	1	-0.0678186861034263	Gesneria_pumila
2	2	-0.228888907831284	Gesneria_pumila
2	1	-0.330146350830874	Gesneria_purpurascens
2	2	-0.932924750068697	Gesneria_purpurascens
2	1	-0.711580075049155	Gesneria_reticulata
2	2	-0.762999540167047	Gesneria_reticulata
2	1	1.54947531810637	Gesneria_salicifolia
2	2	0.501289285273418	Gesneria_salicifolia
2	1	1.15633124953107	Gesneria_scabra
2	2	0.726025525021178	Gesneria_scabra
2	1	-1.62664536353662	Gesneria_shaferi
2	2	-1.54581668043424	Gesneria_shaferi
2	1	2.39014424850831	Gesneria_ventricosa
2	2	0.262281920222681	Gesneria_ventricosa
2	1	-1.95539944015102	Gesneria_viridiflora_subsp._acrochordonanthe
2	2	-0.321352103168809	Gesneria_viridiflora_subsp._acrochordonanthe
2	1	-1.09646461862229	Gesneria_viridiflora_subsp._quisqueyana
2	2	1.37931180688318	Gesneria_viridiflora_subsp._quisqueyana
2	1	NaN	Gesneria_viridiflora_subsp._sintenisii
2	2	NaN	Gesneria_viridiflora_subsp._sintenisii
2	1	0.0501272424971245	Gesneria_viridiflora_subsp._viridiflora
2	2	-0.574478956223603	Gesneria_viridiflora_subsp._viridiflora
2	1	-0.20154479988483	Gesneria_wrightii
2	2	-1.70484038001941	Gesneria_wrightii
2	1	6.64686604797837	Gesneria_yumuriensis
2	2	1.02642934426424	Gesneria_yumuriensis
2	1	0.358715756693081	Rhytidophyllum_acunae
2	2	2.28251482848856	Rhytidophyllum_acunae
2	1	0.83302163304227	Rhytidophyllum_asperum
2	2	-0.114207792848419	Rhytidophyllum_asperum
2	1	-0.221318633414875	Rhytidophyllum_auriculatum
2	2	0.277019429764493	Rhytidophyllum_auriculatum
2	1	-0.630288372933179	Rhytidophyllum_berteroanum
2	2	-0.270653603481717	Rhytidophyllum_berteroanum
2	1	2.05873904170284	Rhytidophyllum_bicolor
2	2	-0.665297911584862	Rhytidophyllum_bicolor
2	1	1.69729871450496	Rhytidophyllum_bullatum
2	2	-1.80810355495558	Rhytidophyllum_bullatum
2	1	0.0304566125989685	Rhytidophyllum_caribaeum
2	2	1.69976702406584	Rhytidophyllum_caribaeum
2	1	-1.5969016733165	Rhytidophyllum_coccineum
2	2	-6.05258153097637	Rhytidophyllum_coccineum
2	1	1.96554718594754	Rhytidophyllum_crenulatum
2	2	1.00199668455352	Rhytidophyllum_crenulatum
2	1	NaN	Rhytidophyllum_daisyanum
2	2	NaN	Rhytidophyllum_daisyanum
2	1	5.28101233683453	Rhytidophyllum_earlei
2	2	3.48088922054133	Rhytidophyllum_earlei
2	1	0.466230934330313	Rhytidophyllum_exsertum
2	2	-0.196863915482222	Rhytidophyllum_exsertum
2	1	1.8205116682599	Rhytidophyllum_grande
2	2	-0.0743821635295839	Rhytidophyllum_grande
2	1	0.648081401192432	Rhytidophyllum_grandiflorum
2	2	-0.687262960575075	Rhytidophyllum_grandiflorum
2	1	0.040394823798771	Rhytidophyllum_lanatum
2	2	1.65982529579607	Rhytidophyllum_lanatum
2	1	-0.363046977788639	Rhytidophyllum_leucomallon
2	2	0.284455496722649	Rhytidophyllum_leucomallon
2	1	0.24043181060759	Rhytidophyllum_lomense
2	2	0.290758779722434	Rhytidophyllum_lomense
2	1	-0.520316719712549	Rhytidophyllum_minus
2	2	-0.302306223200339	Rhytidophyllum_minus
2	1	1.94210925550324	Rhytidophyllum_petiolare
2	2	-0.391289758165426	Rhytidophyllum_petiolare
2	1	-0.377954098746538	Rhytidophyllum_rhodocalyx
2	2	-2.19742536733648	Rhytidophyllum_rhodocalyx
2	1	-0.662807707021555	Rhytidophyllum_rupincola
2	2	0.667423130351252	Rhytidophyllum_rupincola
2	1	-0.54099063643039	Rhytidophyllum_tomentosum
2	2	0.22469741495776	Rhytidophyllum_tomentosum
2	1	2.86802828717963	Rhytidophyllum_vernicosum
2	2	1.46202616606227	Rhytidophyllum_vernicosum
3	1	-3.12733388983826	anoura_geoffroyi
3	2	-0.485087474093346	anoura_geoffroyi
3	1	-0.16976638749255	erophylla_bombifrons
3	2	1.26699787919397	erophylla_bombifrons
3	1	-0.436396883164371	erophylla_sezerkoni
3	2	0.10004933042291	erophylla_sezerkoni
3	1	-0.240740839261972	glossophaga_longirostris
3	2	2.599705596626	glossophaga_longirostris
3	1	0.0106730871350257	glossophaga_soricina
3	2	0.486009479048344	glossophaga_soricina
3	1	0.50563627348044	monophyllus_plethodon
3	2	0.490246093189851	monophyllus_plethodon
3	1	-0.348617434120246	monophyllus_redmani
3	2	-0.153324705648779	monophyllus_redmani
3	1	-1.68147417273497	phyllonecteris_aphylla
3	2	1.43475453325672	phyllonecteris_aphylla
3	1	1.11505659373617	phyllonycteris_poeyi
3	2	0.906199739600498	phyllonycteris_poeyi
3	1	0.330341038417916	orthorhyncus_cristatus
3	2	0.197576039125205	orthorhyncus_cristatus
3	1	-0.210608926795425	eulampis_holosericeus
3	2	-0.28318721292614	eulampis_holosericeus
3	1	-0.603635240076322	eulampis_jugularis
3	2	0.0239139336209573	eulampis_jugularis
3	1	0.157205743661779	cyanophaia_bicolor
3	2	-0.164394100820443	cyanophaia_bicolor
3	1	0.0482762848643981	mellisuga_minima
3	2	-0.237954784835131	mellisuga_minima
3	1	-0.188126466717182	anthracothorax_mango
3	2	0.0563505930394264	anthracothorax_mango
3	1	0.197392120248486	trochilus_polytmus
3	2	-0.538410105872199	trochilus_polytmus
3	1	-0.322383985286595	anthracothorax_dominicus
3	2	-0.0245003666687514	anthracothorax_dominicus
3	1	0.0867741883021457	chlorostilbon_swainsonii
3	2	0.59277465524562	chlorostilbon_swainsonii
3	1	-0.0844393355432894	chlorostilbon_maugaeus
3	2	0.23033136240791	chlorostilbon_maugaeus
3	1	-0.114613858330905	anthracothorax_viridis
3	2	-0.0269989651320985	anthracothorax_viridis
3	1	1.70043210846083	archilocus_colubris
3	2	-0.173224636223542	archilocus_colubris
3	1	-0.154542262673494	chlorostilbon_ricordii
3	2	0.0390181285054974	chlorostilbon_ricordii
3	1	-0.00454823217739776	mellisuga_helenae
3	2	0.751838346234499	mellisuga_helenae
3	1	0.0870911086371702	Gesneria_acaulis
3	2	1.18693213958035	Gesneria_acaulis
3	1	-0.169224431391398	Gesneria_alpina
3	2	1.27937192577375	Gesneria_alpina
3	1	2.17906979672746	Gesneria_aspera
3	2	2.45248906335279	Gesneria_aspera
3	1	-1.95679885332368	Gesneria_barahonensis
3	2	0.285725260288903	Gesneria_barahonensis
3	1	-0.728469025470332	Gesneria_binghamii
3	2	1.78867024569537	Gesneria_binghamii
3	1	NaN	Gesneria_brachysepala
3	2	NaN	Gesneria_brachysepala
3	1	-0.901198397350116	Gesneria_bracteosa
3	2	1.66781655085889	Gesneria_bracteosa
3	1	NaN	Gesneria_brevifolia
3	2	NaN	Gesneria_brevifolia
3	1	-1.08847296640388	Gesneria_calycina
3	2	0.285725260288903	Gesneria_calycina
3	1	-1.1785923471711	Gesneria_calycosa
3	2	1.15113271506535	Gesneria_calycosa
3	1	2.49642195673992	Gesneria_celsioides
3	2	1.53015125937826	Gesneria_celsioides
3	1	-1.10318609729614	Gesneria_christii
3	2	-1.75333026176993	Gesneria_christii
3	1	-0.291748830902524	Gesneria_citrina
3	2	0.424066870209985	Gesneria_citrina
3	1	0.11065541273684	Gesneria_clandestina
3	2	0.0294568084850597	Gesneria_clandestina
3	1	-1.91510543420819	Gesneria_clarensis
3	2	1.4079138928266	Gesneria_clarensis
3	1	-0.485766291248956	Gesneria_cubensis
3	2	1.84340810932748	Gesneria_cubensis
3	1	0.928362710110379	Gesneria_cuneifolia
3	2	-0.252077600162835	Gesneria_cuneifolia
3	1	1.18359863112891	Gesneria_decapleura
3	2	1.96343847099292	Gesneria_decapleura
3	1	-0.68528210540955	Gesneria_duchartreoides
3	2	0.0764555424479365	Gesneria_duchartreoides
3	1	-0.0871144637230891	Gesneria_ekmanii
3	2	0.370832396143722	Gesneria_ekmanii
3	1	3.30718225511522	Gesneria_exserta
3	2	0.46349394563561	Gesneria_exserta
3	1	-1.56566281438342	Gesneria_ferruginea
3	2	2.2377234728937	Gesneria_ferruginea
3	1	0.0701548886367884	Gesneria_fruticosa
3	2	1.18364048222668	Gesneria_fruticosa
3	1	NaN	Gesneria_glandulosa
3	2	NaN	Gesneria_glandulosa
3	1	-1.04025441960809	Gesneria_harrisii
3	2	-0.71228791831892	Gesneria_harrisii
3	1	1.51747561431407	Gesneria_heterochroa
3	2	-1.35434854095399	Gesneria_heterochroa
3	1	-0.864009337918635	Gesneria_humilis
3	2	0.0574206264062288	Gesneria_humilis
3	1	NaN	Gesneria_hybocarpa
3	2	NaN	Gesneria_hybocarpa
3	1	-0.145538590976995	Gesneria_hypoclada
3	2	-0.0167426940143488	Gesneria_hypoclada
3	1	0.286265088094711	Gesneria_jamaicensis
3	2	-0.661925522329511	Gesneria_jamaicensis
3	1	0.666549909573011	Gesneria_lanceolata
3	2	-6.42616524019223	Gesneria_lanceolata
3	1	1.10668787510475	Gesneria_libanensis
3	2	-0.690730575787602	Gesneria_libanensis
3	1	NaN	Gesneria_neglecta
3	2	NaN	Gesneria_neglecta
3	1	-1.56102608921668	Gesneria_nipensis
3	2	-2.13654233916615	Gesneria_nipensis
3	1	NaN	Gesneria_odontophylla
3	2	NaN	Gesneria_odontophylla
3	1	NaN	Gesneria_onychocalyx
3	2	NaN	Gesneria_onychocalyx
3	1	NaN	Gesneria_parvifolia
3	2	NaN	Gesneria_parvifolia
3	1	-2.83916369742915	Gesneria_pauciflora
3	2	8.27663990770225	Gesneria_pauciflora
3	1	-1.13168783604074	Gesneria_pedicellaris
3	2	0.0763043082295431	Gesneria_pedicellaris
3	1	0.120277822973674	Gesneria_pedunculosa
3	2	-0.421599281213932	Gesneria_pedunculosa
3	1	2.05733327224987	Gesneria_pulverulenta
3	2	-1.60585728050343	Gesneria_pulverulenta
3	1	1.03581220938762	Gesneria_pumila
3	2	0.812119541178088	Gesneria_pumila
3	1	0.525650189762742	Gesneria_purpurascens
3	2	0.457596761446928	Gesneria_purpurascens
3	1	-0.21664126551937	Gesneria_reticulata
3	2	-0.426241869248849	Gesneria_reticulata
3	1	-0.0280417438064938	Gesneria_salicifolia
3	2	-1.35469502372327	Gesneria_salicifolia
3	1	3.29873903905251	Gesneria_scabra
3	2	1.90920480334305	Gesneria_scabra
3	1	-0.0199570565185934	Gesneria_shaferi
3	2	-0.169532876338066	Gesneria_shaferi
3	1	0.574349272119019	Gesneria_ventricosa
3	2	0.0762429566464072	Gesneria_ventricosa
3	1	-0.593273686947578	Gesneria_viridiflora_subsp._acrochordonanthe
3	2	-0.125441993053113	Gesneria_viridiflora_subsp._acrochordonanthe
3	1	0.38145252986499	Gesneria_viridiflora_subsp._quisqueyana
3	2	-0.322272930385392	Gesneria_viridiflora_subsp._quisqueyana
3	1	NaN	Gesneria_viridiflora_subsp._sintenisii
3	2	NaN	Gesneria_viridiflora_subsp._sintenisii
3	1	0.325397932115485	Gesneria_viridiflora_subsp._viridiflora
3	2	0.875954917234101	Gesneria_viridiflora_subsp._viridiflora
3	1	-0.578957530089875	Gesneria_wrightii
3	2	0.918324900530914	Gesneria_wrightii
3	1	-1.29603044969281	Gesneria_yumuriensis
3	2	0.380990211628294	Gesneria_yumuriensis
3	1	0.0184446654929885	Rhytidophyllum_acunae
3	2	0.334282648262686	Rhytidophyllum_acunae
3	1	-1.15238339240153	Rhytidophyllum_asperum
3	2	0.70873728701653	Rhytidophyllum_asperum
3	1	0.0917956898317811	Rhytidophyllum_auriculatum
3	2	0.3745709452531	Rhytidophyllum_auriculatum
3	1	3.15744297902456	Rhytidophyllum_berteroanum
3	2	1.52241010764108	Rhytidophyllum_berteroanum
3	1	0.166223068497265	Rhytidophyllum_bicolor
3	2	0.0937067049601152	Rhytidophyllum_bicolor
3	1	2.90192062126535	Rhytidophyllum_bullatum
3	2	1.15746757656517	Rhytidophyllum_bullatum
3	1	-1.08114900993892	Rhytidophyllum_caribaeum
3	2	1.48665433874306	Rhytidophyllum_caribaeum
3	1	1.22781827438599	Rhytidophyllum_coccineum
3	2	1.63778512089457	Rhytidophyllum_coccineum
3	1	0.0801134729543194	Rhytidophyllum_crenulatum
3	2	-3.56466044940505	Rhytidophyllum_crenulatum
3	1	NaN	Rhytidophyllum_daisyanum
3	2	NaN	Rhytidophyllum_daisyanum
3	1	5.08131028973207	Rhytidophyllum_earlei
3	2	0.296264058864945	Rhytidophyllum_earlei
3	1	0.328515599971404	Rhytidophyllum_exsertum
3	2	0.172556543524763	Rhytidophyllum_exsertum
3	1	-0.750541488564536	Rhytidophyllum_grande
3	2	0.448949202408802	Rhytidophyllum_grande
3	1	-0.180820376883076	Rhytidophyllum_grandiflorum
3	2	-0.179923495913411	Rhytidophyllum_grandiflorum
3	1	-0.975081288255777	Rhytidophyllum_lanatum
3	2	-0.668537317286423	Rhytidophyllum_lanatum
3	1	-1.07563068393284	Rhytidophyllum_leucomallon
3	2	-0.680563958767777	Rhytidophyllum_leucomallon
3	1	-0.78129405004515	Rhytidophyllum_lomense
3	2	-1.47888624116354	Rhytidophyllum_lomense
3	1	-2.52531074271151	Rhytidophyllum_minus
3	2	0.357127690123996	Rhytidophyllum_minus
3	1	3.01415715145293	Rhytidophyllum_petiolare
3	2	-0.677472668635243	Rhytidophyllum_petiolare
3	1	0.167878180779292	Rhytidophyllum_rhodocalyx
3	2	3.04928692117659	Rhytidophyllum_rhodocalyx
3	1	0.593770898408273	Rhytidophyllum_rupincola
3	2	0.355337123233583	Rhytidophyllum_rupincola
3	1	0.596267525599999	Rhytidophyllum_tomentosum
3	2	0.441882286502065	Rhytidophyllum_tomentosum
3	1	-1.154470447216	Rhytidophyllum_vernicosum
3	2	0.09211318993774	Rhytidophyllum_vernicosum
4	1	-1.60416263496454	anoura_geoffroyi
4	2	0.615084524520784	anoura_geoffroyi
4	1	-1.14918155119948	erophylla_bombifrons
4	2	1.72032974771766	erophylla_bombifrons
4	1	-0.353181051360327	erophylla_sezerkoni
4	2	0.193787401049743	erophylla_sezerkoni
4	1	2.80425028718422	glossophaga_longirostris
4	2	0.848291519317093	glossophaga_longirostris
4	1	1.18816131194373	glossophaga_soricina
4	2	-0.991608975341736	glossophaga_soricina
4	1	-0.318274578132857	monophyllus_plethodon
4	2	1.39467072331042	monophyllus_plethodon
4	1	-0.299846461594729	monophyllus_redmani
4	2	0.474992034914039	monophyllus_redmani
4	1	1.53207708895953	phyllonecteris_aphylla
4	2	-0.955782106390525	phyllonecteris_aphylla
4	1	0.386749816794246	phyllonycteris_poeyi
4	2	0.393491645805888	phyllonycteris_poeyi
4	1	0.24410423456945	orthorhyncus_cristatus
4	2	0.119159408392353	orthorhyncus_cristatus
4	1	-0.179617491697448	eulampis_holosericeus
4	2	-0.0528941710915205	eulampis_holosericeus
4	1	0.126916660924721	eulampis_jugularis
4	2	0.163912727273699	eulampis_jugularis
4	1	-0.833576184396565	cyanophaia_bicolor
4	2	-0.211688458346858	cyanophaia_bicolor
4	1	-0.332062101787094	mellisuga_minima
4	2	0.185599237853278	mellisuga_minima
4	1	-0.0634836683782672	anthracothorax_mango
4	2	0.0316221560352263	anthracothorax_mango
4	1	-0.0382342905254627	trochilus_polytmus
4	2	-0.157760140633367	trochilus_polytmus
4	1	0.544615281979821	anthracothorax_dominicus
4	2	0.160537800630597	anthracothorax_dominicus
4	1	-0.0897349300059354	chlorostilbon_swainsonii
4	2	-0.0406936009824154	chlorostilbon_swainsonii
4	1	0.443932561167339	chlorostilbon_maugaeus
4	2	-0.311648171680386	chlorostilbon_maugaeus
4	1	0.0655023289362082	anthracothorax_viridis
4	2	0.113876129959508	anthracothorax_viridis
4	1	0.606654109028602	archilocus_colubris
4	2	0.167526638435234	archilocus_colubris
4	1	-0.449957436680378	chlorostilbon_ricordii
4	2	0.821322963059964	chlorostilbon_ricordii
4	1	0.0607885475428861	mellisuga_helenae
4	2	0.418768800706468	mellisuga_helenae
4	1	0.339287029420664	Gesneria_acaulis
4	2	0.296845566112842	Gesneria_acaulis
4	1	-1.32960924678899	Gesneria_alpina
4	2	1.38816583702891	Gesneria_alpina
4	1	-0.485791577817175	Gesneria_aspera
4	2	-0.0665589886608116	Gesneria_aspera
4	1	-3.23853978385698	Gesneria_barahonensis
4	2	1.78733807226823	Gesneria_barahonensis
4	1	-2.06474282655082	Gesneria_binghamii
4	2	1.21714077915393	Gesneria_binghamii
4	1	NaN	Gesneria_brachysepala
4	2	NaN	Gesneria_brachysepala
4	1	-0.543488914664991	Gesneria_bracteosa
4	2	-0.328558593778639	Gesneria_bracteosa
4	1	NaN	Gesneria_brevifolia
4	2	NaN	Gesneria_brevifolia
4	1	2.27272900733591	Gesneria_calycina
4	2	0.399057741868077	Gesneria_calycina
4	1	0.327345343247212	Gesneria_calycosa
4	2	-0.570040735139646	Gesneria_calycosa
4	1	-2.29125869503429	Gesneria_celsioides
4	2	-0.946753306969826	Gesneria_celsioides
4	1	-0.402081335966384	Gesneria_christii
4	2	0.733005850700567	Gesneria_christii
4	1	1.20852154057804	Gesneria_citrina
4	2	1.14426795108951	Gesneria_citrina
4	1	-1.65953598153199	Gesneria_clandestina
4	2	7.86853460943878	Gesneria_clandestina
4	1	0.838270718875106	Gesneria_clarensis
4	2	5.73892633282005	Gesneria_clarensis
4	1	1.41873505134241	Gesneria_cubensis
4	2	-0.514300237843394	Gesneria_cubensis
4	1	-1.28475196909901	Gesneria_cuneifolia
4	2	-1.53467270243656	Gesneria_cuneifolia
4	1	2.86376087923295	Gesneria_decapleura
4	2	1.39440172446779	Gesneria_decapleura
4	1	-0.571658422600626	Gesneria_duchartreoides
4	2	-0.472938981926991	Gesneria_duchartreoides
4	1	-0.350045458483085	Gesneria_ekmanii
4	2	0.898200973564205	Gesneria_ekmanii
4	1	-0.0205938278280717	Gesneria_exserta
4	2	-0.0166553387447664	Gesneria_exserta
4	1	-2.13171335593369	Gesneria_ferruginea
4	2	-2.42159506960012	Gesneria_ferruginea
4	1	-1.3079168155503	Gesneria_fruticosa
4	2	-0.778768981031072	Gesneria_fruticosa
4	1	NaN	Gesneria_glandulosa
4	2	NaN	Gesneria_glandulosa
4	1	4.21455843616322	Gesneria_harrisii
4	2	0.665891166394254	Gesneria_harrisii
4	1	1.02336192133165	Gesneria_heterochroa
4	2	1.30996080708656	Gesneria_heterochroa
4	1	0.60644504695236	Gesneria_humilis
4	2	-0.451135111100812	Gesneria_humilis
4	1	NaN	Gesneria_hybocarpa
4	2	NaN	Gesneria_hybocarpa
4	1	0.0946332981509807	Gesneria_hypoclada
4	2	2.05125951716239	Gesneria_hypoclada
4	1	-1.99197236503482	Gesneria_jamaicensis
4	2	1.3134754667912	Gesneria_jamaicensis
4	1	4.70127186248836	Gesneria_lanceolata
4	2	-1.5285248064934	Gesneria_lanceolata
4	1	0.6903099068908	Gesneria_libanensis
4	2	-2.50545276650361	Gesneria_libanensis
4	1	NaN	Gesneria_neglecta
4	2	NaN	Gesneria_neglecta
4	1	-0.378236164874225	Gesneria_nipensis
4	2	-1.09242349761927	Gesneria_nipensis
4	1	NaN	Gesneria_odontophylla
4	2	NaN	Gesneria_odontophylla
4	1	NaN	Gesneria_onychocalyx
4	2	NaN	Gesneria_onychocalyx
4	1	NaN	Gesneria_parvifolia
4	2	NaN	Gesneria_parvifolia
4	1	-0.728469025470332	Gesneria_pauciflora
4	2	1.89256626000968	Gesneria_pauciflora
4	1	0.756236739534066	Gesneria_pedicellaris
4	2	1.13925139859794	Gesneria_pedicellaris
4	1	0.976906311529874	Gesneria_pedunculosa
4	2	-0.13738456542532	Gesneria_pedunculosa
4	1	-1.67524050832707	Gesneria_pulverulenta
4	2	-0.531738774665415	Gesneria_pulverulenta
4	1	-1.11601826363797	Gesneria_pumila
4	2	0.593224521737049	Gesneria_pumila
4	1	0.114923158957353	Gesneria_purpurascens
4	2	-1.18006179790767	Gesneria_purpurascens
4	1	-0.0644894217670965	Gesneria_reticulata
4	2	0.241561924582509	Gesneria_reticulata
4	1	0.368091065938222	Gesneria_salicifolia
4	2	-0.399582676672088	Gesneria_salicifolia
4	1	1.5806227326151	Gesneria_scabra
4	2	1.3806216547079	Gesneria_scabra
4	1	0.474235807797334	Gesneria_shaferi
4	2	0.279624208016482	Gesneria_shaferi
4	1	-0.161837195288554	Gesneria_ventricosa
4	2	0.646012076781988	Gesneria_ventricosa
4	1	1.01706880295609	Gesneria_viridiflora_subsp._acrochordonanthe
4	2	1.57009865462483	Gesneria_viridiflora_subsp._acrochordonanthe
4	1	0.316721271316452	Gesneria_viridiflora_subsp._quisqueyana
4	2	-0.433992506835936	Gesneria_viridiflora_subsp._quisqueyana
4	1	NaN	Gesneria_viridiflora_subsp._sintenisii
4	2	NaN	Gesneria_viridiflora_subsp._sintenisii
4	1	1.49179726757563	Gesneria_viridiflora_subsp._viridiflora
4	2	-1.0863868395669	Gesneria_viridiflora_subsp._viridiflora
4	1	-2.43794785336295	Gesneria_wrightii
4	2	-1.89848896896106	Gesneria_wrightii
4	1	-0.88460442727062	Gesneria_yumuriensis
4	2	0.976005308232796	Gesneria_yumuriensis
4	1	-1.12101603886972	Rhytidophyllum_acunae
4	2	-1.44405465127803	Rhytidophyllum_acunae
4	1	-0.202503884422514	Rhytidophyllum_asperum
4	2	0.184476224652665	Rhytidophyllum_asperum
4	1	0.568990889771833	Rhytidophyllum_auriculatum
4	2	-0.578558955848086	Rhytidophyllum_auriculatum
4	1	-0.35919786476508	Rhytidophyllum_berteroanum
4	2	0.434512876371527	Rhytidophyllum_berteroanum
4	1	-1.14087147927775	Rhytidophyllum_bicolor
4	2	1.50878499719049	Rhytidophyllum_bicolor
4	1	0.149524281487537	Rhytidophyllum_bullatum
4	2	0.476798739813313	Rhytidophyllum_bullatum
4	1	1.10880320257845	Rhytidophyllum_caribaeum
4	2	-1.50486780655649	Rhytidophyllum_caribaeum
4	1	-1.54215546348349	Rhytidophyllum_coccineum
4	2	3.46995993510318	Rhytidophyllum_coccineum
4	1	-0.274675942313507	Rhytidophyllum_crenulatum
4	2	1.59511504812105	Rhytidophyllum_crenulatum
4	1	NaN	Rhytidophyllum_daisyanum
4	2	NaN	Rhytidophyllum_daisyanum
4	1	2.23996234653506	Rhytidophyllum_earlei
4	2	-0.320047027256981	Rhytidophyllum_earlei
4	1	0.26009672626457	Rhytidophyllum_exsertum
4	2	0.922334281829528	Rhytidophyllum_exsertum
4	1	-0.681338582344642	Rhytidophyllum_grande
4	2	-0.433043848706934	Rhytidophyllum_grande
4	1	2.23822475151806	Rhytidophyllum_grandiflorum
4	2	0.569297539988391	Rhytidophyllum_grandiflorum
4	1	0.0217344522415527	Rhytidophyllum_lanatum
4	2	2.49082015507707	Rhytidophyllum_lanatum
4	1	0.0583766682555635	Rhytidophyllum_leucomallon
4	2	-0.967242931709777	Rhytidophyllum_leucomallon
4	1	-0.726386495994519	Rhytidophyllum_lomense
4	2	-0.590829455014436	Rhytidophyllum_lomense
4	1	0.576837879264271	Rhytidophyllum_minus
4	2	1.39957804923974	Rhytidophyllum_minus
4	1	-0.413516696667377	Rhytidophyllum_petiolare
4	2	1.46172970805209	Rhytidophyllum_petiolare
4	1	-4.15003888037499	Rhytidophyllum_rhodocalyx
4	2	0.114529977711617	Rhytidophyllum_rhodocalyx
4	1	1.1070745041086	Rhytidophyllum_rupincola
4	2	1.30641008869053	Rhytidophyllum_rupincola
4	1	1.35177319906807	Rhytidophyllum_tomentosum
4	2	-0.699559385610098	Rhytidophyllum_tomentosum
4	1	-1.79408537069069	Rhytidophyllum_vernicosum
4	2	0.507108532321012	Rhytidophyllum_vernicosum
5	1	-1.4553753548153	anoura_geoffroyi
5	2	-1.91896478679199	anoura_geoffroyi
5	1	2.25013571101761	erophylla_bombifrons
5	2	0.238868166045689	erophylla_bombifrons
5	1	-1.09636711690386	erophylla_sezerkoni
5	2	-0.0146653326536211	erophylla_sezerkoni
5	1	-0.456460146370288	glossophaga_longirostris
5	2	-0.215919977607663	glossophaga_longirostris
5	1	0.615982612979403	glossophaga_soricina
5	2	1.91848650737723	glossophaga_soricina
5	1	-0.0481738337429083	monophyllus_plethodon
5	2	0.496371319515026	monophyllus_plethodon
5	1	-0.182462124355828	monophyllus_redmani
5	2	-0.442891720608724	monophyllus_redmani
5	1	-1.09451860273114	phyllonecteris_aphylla
5	2	0.779370668267085	phyllonecteris_aphylla
5	1	-0.648146498540704	phyllonycteris_poeyi
5	2	-1.37164752496503	phyllonycteris_poeyi
5	1	0.539724489646394	orthorhyncus_cristatus
5	2	-0.0787401287481092	orthorhyncus_cristatus
5	1	-0.0238868098759088	eulampis_holosericeus
5	2	0.612186714992132	eulampis_holosericeus
5	1	0.247729508999741	eulampis_jugularis
5	2	-0.357079081463511	eulampis_jugularis
5	1	-0.220081794627504	cyanophaia_bicolor
5	2	0.209869240185677	cyanophaia_bicolor
5	1	-0.0530531866418609	mellisuga_minima
5	2	-0.18022797216549	mellisuga_minima
5	1	-0.309110996656649	anthracothorax_mango
5	2	0.240900125304447	anthracothorax_mango
5	1	0.154369049054909	trochilus_polytmus
5	2	0.998634728119965	trochilus_polytmus
5	1	0.112138199920724	anthracothorax_dominicus
5	2	-0.0683835641052179	anthracothorax_dominicus
5	1	-0.350285593437752	chlorostilbon_swainsonii
5	2	0.0126154818854751	chlorostilbon_swainsonii
5	1	-0.00179625533033267	chlorostilbon_maugaeus
5	2	0.627466783669859	chlorostilbon_maugaeus
5	1	0.211930258209903	anthracothorax_viridis
5	2	-0.709981507692854	anthracothorax_viridis
5	1	-0.140135740502399	archilocus_colubris
5	2	1.38990956503565	archilocus_colubris
5	1	0.0135176189844346	chlorostilbon_ricordii
5	2	0.0124910544511753	chlorostilbon_ricordii
5	1	-0.451839453849285	mellisuga_helenae
5	2	0.245437510273401	mellisuga_helenae
5	1	1.15015013204544	Gesneria_acaulis
5	2	1.08690544632199	Gesneria_acaulis
5	1	0.54472158780463	Gesneria_alpina
5	2	-3.43081381367148	Gesneria_alpina
5	1	-2.17568974717648	Gesneria_aspera
5	2	-1.32841068318971	Gesneria_aspera
5	1	5.45654806844465	Gesneria_barahonensis
5	2	2.57603427086306	Gesneria_barahonensis
5	1	0.763571212950187	Gesneria_binghamii
5	2	2.50795476784293	Gesneria_binghamii
5	1	NaN	Gesneria_brachysepala
5	2	NaN	Gesneria_brachysepala
5	1	-0.661143290532626	Gesneria_bracteosa
5	2	3.23981644879491	Gesneria_bracteosa
5	1	NaN	Gesneria_brevifolia
5	2	NaN	Gesneria_brevifolia
5	1	0.328428533311982	Gesneria_calycina
5	2	-2.35415933884612	Gesneria_calycina
5	1	-0.0436402711861059	Gesneria_calycosa
5	2	-0.377576049286288	Gesneria_calycosa
5	1	-2.17127817974292	Gesneria_celsioides
5	2	-1.08817066563129	Gesneria_celsioides
5	1	1.24349660117215	Gesneria_christii
5	2	-0.730961468827784	Gesneria_christii
5	1	2.38962681086517	Gesneria_citrina
5	2	0.367631144783243	Gesneria_citrina
5	1	-2.36897626383128	Gesneria_clandestina
5	2	0.564930209786148	Gesneria_clandestina
5	1	-1.77515215498395	Gesneria_clarensis
5	2	-0.141753505173295	Gesneria_clarensis
5	1	-1.52733349687728	Gesneria_cubensis
5	2	0.367292205447642	Gesneria_cubensis
5	1	0.815076157273678	Gesneria_cuneifolia
5	2	-0.74855573706771	Gesneria_cuneifolia
5	1	-1.54068511223428	Gesneria_decapleura
5	2	1.30838386428046	Gesneria_decapleura
5	1	0.555750132136534	Gesneria_duchartreoides
5	2	-0.0505768648660673	Gesneria_duchartreoides
5	1	-1.10146944996211	Gesneria_ekmanii
5	2	1.49666434520227	Gesneria_ekmanii
5	1	0.824612715725271	Gesneria_exserta
5	2	-0.513277772023072	Gesneria_exserta
5	1	-1.12024910372631	Gesneria_ferruginea
5	2	-3.41388102497	Gesneria_ferruginea
5	1	-1.60342523674108	Gesneria_fruticosa
5	2	0.0399714905689573	Gesneria_fruticosa
5	1	NaN	Gesneria_glandulosa
5	2	NaN	Gesneria_glandulosa
5	1	0.735987759083031	Gesneria_harrisii
5	2	0.854824066645962	Gesneria_harrisii
5	1	2.22358020144047	Gesneria_heterochroa
5	2	1.22157749034291	Gesneria_heterochroa
5	1	-0.105100599943231	Gesneria_humilis
5	2	0.306722229190945	Gesneria_humilis
5	1	NaN	Gesneria_hybocarpa
5	2	NaN	Gesneria_hybocarpa
5	1	0.302875592679129	Gesneria_hypoclada
5	2	1.69477083318171	Gesneria_hypoclada
5	1	0.676858844984069	Gesneria_jamaicensis
5	2	-3.40515830446203	Gesneria_jamaicensis
5	1	-0.718721896551876	Gesneria_lanceolata
5	2	-2.11433498156769	Gesneria_lanceolata
5	1	2.32640210495488	Gesneria_libanensis
5	2	-1.11039610269605	Gesneria_libanensis
5	1	NaN	Gesneria_neglecta
5	2	NaN	Gesneria_neglecta
5	1	-0.550806042709908	Gesneria_nipensis
5	2	-0.72093193610966	Gesneria_nipensis
5	1	NaN	Gesneria_odontophylla
5	2	NaN	Gesneria_odontophylla
5	1	NaN	Gesneria_onychocalyx
5	2	NaN	Gesneria_onychocalyx
5	1	NaN	Gesneria_parvifolia
5	2	NaN	Gesneria_parvifolia
5	1	-0.355860292358217	Gesneria_pauciflora
5	2	1.49420096933904	Gesneria_pauciflora
5	1	0.622967070133529	Gesneria_pedicellaris
5	2	0.223273052419784	Gesneria_pedicellaris
5	1	1.4616906092517	Gesneria_pedunculosa
5	2	-0.588569690491018	Gesneria_pedunculosa
5	1	1.55058314691105	Gesneria_pulverulenta
5	2	-3.75620041173639	Gesneria_pulverulenta
5	1	0.451163226693395	Gesneria_pumila
5	2	0.986738211850159	Gesneria_pumila
5	1	4.63836017802983	Gesneria_purpurascens
5	2	0.662017642146497	Gesneria_purpurascens
5	1	0.478062764568286	Gesneria_reticulata
5	2	-1.14164687708291	Gesneria_reticulata
5	1	-1.04775773484173	Gesneria_salicifolia
5	2	-1.22810845296899	Gesneria_salicifolia
5	1	4.76207256904769	Gesneria_scabra
5	2	-0.547239881815244	Gesneria_scabra
5	1	2.75918427731055	Gesneria_shaferi
5	2	0.026057701157514	Gesneria_shaferi
5	1	-0.0106408553050751	Gesneria_ventricosa
5	2	-0.340441942374781	Gesneria_ventricosa
5	1	-1.47354453128197	Gesneria_viridiflora_subsp._acrochordonanthe
5	2	1.27553784213554	Gesneria_viridiflora_subsp._acrochordonanthe
5	1	1.93181623027481	Gesneria_viridiflora_subsp._quisqueyana
5	2	-0.504504564937048	Gesneria_viridiflora_subsp._quisqueyana
5	1	NaN	Gesneria_viridiflora_subsp._sintenisii
5	2	NaN	Gesneria_viridiflora_subsp._sintenisii
5	1	-1.3413888364025	Gesneria_viridiflora_subsp._viridiflora
5	2	0.251129762976798	Gesneria_viridiflora_subsp._viridiflora
5	1	3.30676243389825	Gesneria_wrightii
5	2	-0.96011978605087	Gesneria_wrightii
5	1	-1.43919013577499	Gesneria_yumuriensis
5	2	-1.69094555391718	Gesneria_yumuriensis
5	1	3.0721874691641	Rhytidophyllum_acunae
5	2	1.41514005441128	Rhytidophyllum_acunae
5	1	-0.720926641716166	Rhytidophyllum_asperum
5	2	-4.10107021282646	Rhytidophyllum_asperum
5	1	-0.118811571306189	Rhytidophyllum_auriculatum
5	2	0.0258927572608417	Rhytidophyllum_auriculatum
5	1	-0.473950553268221	Rhytidophyllum_berteroanum
5	2	1.33445351995281	Rhytidophyllum_berteroanum
5	1	0.747021323872105	Rhytidophyllum_bicolor
5	2	-0.100385103965333	Rhytidophyllum_bicolor
5	1	3.52158920691364	Rhytidophyllum_bullatum
5	2	0.562931683384158	Rhytidophyllum_bullatum
5	1	1.31805761809796	Rhytidophyllum_caribaeum
5	2	0.703305276012001	Rhytidophyllum_caribaeum
5	1	-1.93640885407472	Rhytidophyllum_coccineum
5	2	0.285725260288903	Rhytidophyllum_coccineum
5	1	-0.461996703324568	Rhytidophyllum_crenulatum
5	2	1.83516644093651	Rhytidophyllum_crenulatum
5	1	NaN	Rhytidophyllum_daisyanum
5	2	NaN	Rhytidophyllum_daisyanum
5	1	4.14337040749067	Rhytidophyllum_earlei
5	2	-1.77965151649574	Rhytidophyllum_earlei
5	1	0.462977661415757	Rhytidophyllum_exsertum
5	2	-0.488483698375331	Rhytidophyllum_exsertum
5	1	-1.21115751251756	Rhytidophyllum_grande
5	2	0.283049611040733	Rhytidophyllum_grande
5	1	-0.100221854859588	Rhytidophyllum_grandiflorum
5	2	-0.0479951928505788	Rhytidophyllum_grandiflorum
5	1	0.495410645616747	Rhytidophyllum_lanatum
5	2	-1.05281745355127	Rhytidophyllum_lanatum
5	1	0.635540951234342	Rhytidophyllum_leucomallon
5	2	0.181766865372693	Rhytidophyllum_leucomallon
5	1	0.657486536799897	Rhytidophyllum_lomense
5	2	0.688410286320458	Rhytidophyllum_lomense
5	1	0.599502868415193	Rhytidophyllum_minus
5	2	1.29309801017719	Rhytidophyllum_minus
5	1	-2.78023525768541	Rhytidophyllum_petiolare
5	2	1.3972988519489	Rhytidophyllum_petiolare
5	1	-2.99314256237332	Rhytidophyllum_rhodocalyx
5	2	5.67697821594949	Rhytidophyllum_rhodocalyx
5	1	-1.01750437664405	Rhytidophyllum_rupincola
5	2	0.0623016821264017	Rhytidophyllum_rupincola
5	1	0.603793669512115	Rhytidophyllum_tomentosum
5	2	0.595372780049766	Rhytidophyllum_tomentosum
5	1	-0.972132031367939	Rhytidophyllum_vernicosum
5	2	1.40266053602404	Rhytidophyllum_vernicosum
6	1	-1.23972084096724	anoura_geoffroyi
6	2	0.789744535107409	anoura_geoffroyi
6	1	-1.23875051003577	erophylla_bombifrons
6	2	1.71985715667551	erophylla_bombifrons
6	1	-0.892641944697058	erophylla_sezerkoni
6	2	0.362448860833767	erophylla_sezerkoni
6	1	-0.144874885240752	glossophaga_longirostris
6	2	0.92832372723347	glossophaga_longirostris
6	1	-1.15209269724506	glossophaga_soricina
6	2	-1.79520131336758	glossophaga_soricina
6	1	-0.254361344601694	monophyllus_plethodon
6	2	0.241540633468774	monophyllus_plethodon
6	1	0.232531931959036	monophyllus_redmani
6	2	-0.23110230968434	monophyllus_redmani
6	1	0.337704165735531	phyllonecteris_aphylla
6	2	0.520640367669085	phyllonecteris_aphylla
6	1	0.674258624258298	phyllonycteris_poeyi
6	2	-0.532023726377472	phyllonycteris_poeyi
6	1	-0.0568604868013987	orthorhyncus_cristatus
6	2	0.217077998345185	orthorhyncus_cristatus
6	1	0.286022247360482	eulampis_holosericeus
6	2	-0.430004737012337	eulampis_holosericeus
6	1	-0.343935249323052	eulampis_jugularis
6	2	-0.0518555509958027	eulampis_jugularis
6	1	-0.899274169866565	cyanophaia_bicolor
6	2	-0.0388398504613967	cyanophaia_bicolor
6	1	0.182519620227123	mellisuga_minima
6	2	0.0818999530976587	mellisuga_minima
6	1	0.161118967787133	anthracothorax_mango
6	2	-0.840477680109352	anthracothorax_mango
6	1	-0.303949288425559	trochilus_polytmus
6	2	0.164342794392815	trochilus_polytmus
6	1	-0.0706575013002813	anthracothorax_dominicus
6	2	-0.127999200998418	anthracothorax_dominicus
6	1	0.144378003411074	chlorostilbon_swainsonii
6	2	0.303028833396158	chlorostilbon_swainsonii
6	1	-0.21338176115502	chlorostilbon_maugaeus
6	2	0.268437999394042	chlorostilbon_maugaeus
6	1	0.0391755436449911	anthracothorax_viridis
6	2	0.247584153034492	anthracothorax_viridis
6	1	-1.48742146583446	archilocus_colubris
6	2	-0.910335927196733	archilocus_colubris
6	1	-0.215836417480619	chlorostilbon_ricordii
6	2	-0.115094066995257	chlorostilbon_ricordii
6	1	-0.930022145010923	mellisuga_helenae
6	2	-0.666830715603786	mellisuga_helenae
6	1	-0.140777393836627	Gesneria_acaulis
6	2	0.775497126051075	Gesneria_acaulis
6	1	-2.80075451410102	Gesneria_alpina
6	2	0.208809012950245	Gesneria_alpina
6	1	2.69345954579347	Gesneria_aspera
6	2	-3.45979048842889	Gesneria_aspera
6	1	-1.75642248521734	Gesneria_barahonensis
6	2	1.97115730190067	Gesneria_barahonensis
6	1	-3.07912547604735	Gesneria_binghamii
6	2	3.00191612270868	Gesneria_binghamii
6	1	NaN	Gesneria_brachysepala
6	2	NaN	Gesneria_brachysepala
6	1	-0.655437869019262	Gesneria_bracteosa
6	2	0.253552385274869	Gesneria_bracteosa
6	1	NaN	Gesneria_brevifolia
6	2	NaN	Gesneria_brevifolia
6	1	-0.336183631514352	Gesneria_calycina
6	2	1.7212978599166	Gesneria_calycina
6	1	-0.212928181796132	Gesneria_calycosa
6	2	-0.806756343493242	Gesneria_calycosa
6	1	-0.083276353632285	Gesneria_celsioides
6	2	2.18856966546448	Gesneria_celsioides
6	1	-0.961904999532076	Gesneria_christii
6	2	-0.193826162971234	Gesneria_christii
6	1	-0.0308097791002434	Gesneria_citrina
6	2	0.981969884661637	Gesneria_citrina
6	1	4.8006339605465	Gesneria_clandestina
6	2	-6.00536694873912	Gesneria_clandestina
6	1	1.2004763532256	Gesneria_clarensis
6	2	1.48050337136989	Gesneria_clarensis
6	1	-0.405617894321265	Gesneria_cubensis
6	2	0.546439549231216	Gesneria_cubensis
6	1	0.0776404043982757	Gesneria_cuneifolia
6	2	0.44672508127948	Gesneria_cuneifolia
6	1	-1.42331822104346	Gesneria_decapleura
6	2	0.42778059025712	Gesneria_decapleura
6	1	0.268043551280172	Gesneria_duchartreoides
6	2	0.564510122772964	Gesneria_duchartreoides
6	1	1.11978905627108	Gesneria_ekmanii
6	2	0.636339682858895	Gesneria_ekmanii
6	1	1.43303098558604	Gesneria_exserta
6	2	-0.784479366451517	Gesneria_exserta
6	1	0.0454414557845474	Gesneria_ferruginea
6	2	1.64245563171799	Gesneria_ferruginea
6	1	1.51105981351292	Gesneria_fruticosa
6	2	-0.422977561515514	Gesneria_fruticosa
6	1	NaN	Gesneria_glandulosa
6	2	NaN	Gesneria_glandulosa
6	1	2.14835838784257	Gesneria_harrisii
6	2	-1.41507253015204	Gesneria_harrisii
6	1	-1.0164333721612	Gesneria_heterochroa
6	2	-0.220247227025903	Gesneria_heterochroa
6	1	0.102477303805647	Gesneria_humilis
6	2	-0.39803451890125	Gesneria_humilis
6	1	NaN	Gesneria_hybocarpa
6	2	NaN	Gesneria_hybocarpa
6	1	0.393088962453317	Gesneria_hypoclada
6	2	1.3055957692004	Gesneria_hypoclada
6	1	-0.755550813146918	Gesneria_jamaicensis
6	2	1.34930332724337	Gesneria_jamaicensis
6	1	-3.0713108273432	Gesneria_lanceolata
6	2	2.09592690696649	Gesneria_lanceolata
6	1	3.03936498627214	Gesneria_libanensis
6	2	-0.156145203390694	Gesneria_libanensis
6	1	NaN	Gesneria_neglecta
6	2	NaN	Gesneria_neglecta
6	1	0.498738006366383	Gesneria_nipensis
6	2	-0.000112168667707357	Gesneria_nipensis
6	1	NaN	Gesneria_odontophylla
6	2	NaN	Gesneria_odontophylla
6	1	NaN	Gesneria_onychocalyx
6	2	NaN	Gesneria_onychocalyx
6	1	NaN	Gesneria_parvifolia
6	2	NaN	Gesneria_parvifolia
6	1	-0.579589621064519	Gesneria_pauciflora
6	2	1.67667739282525	Gesneria_pauciflora
6	1	0.504078340606548	Gesneria_pedicellaris
6	2	0.45808884550778	Gesneria_pedicellaris
6	1	-0.954785276093283	Gesneria_pedunculosa
6	2	-0.785921593511816	Gesneria_pedunculosa
6	1	-3.10505858987669	Gesneria_pulverulenta
6	2	0.119547573963245	Gesneria_pulverulenta
6	1	1.04400589407129	Gesneria_pumila
6	2	-0.264520995976097	Gesneria_pumila
6	1	1.05849048594753	Gesneria_purpurascens
6	2	0.143915740577197	Gesneria_purpurascens
6	1	-0.565653750586806	Gesneria_reticulata
6	2	0.342270442789571	Gesneria_reticulata
6	1	-1.49254130156806	Gesneria_salicifolia
6	2	-0.179358462071191	Gesneria_salicifolia
6	1	-1.88055514333778	Gesneria_scabra
6	2	-1.28086923068912	Gesneria_scabra
6	1	0.733270204322827	Gesneria_shaferi
6	2	0.0841816557152624	Gesneria_shaferi
6	1	-0.456879920746221	Gesneria_ventricosa
6	2	-0.235780962968552	Gesneria_ventricosa
6	1	-0.605320489775372	Gesneria_viridiflora_subsp._acrochordonanthe
6	2	-0.282157977128372	Gesneria_viridiflora_subsp._acrochordonanthe
6	1	-0.283903029955755	Gesneria_viridiflora_subsp._quisqueyana
6	2	0.703301105436312	Gesneria_viridiflora_subsp._quisqueyana
6	1	NaN	Gesneria_viridiflora_subsp._sintenisii
6	2	NaN	Gesneria_viridiflora_subsp._sintenisii
6	1	0.460735071654806	Gesneria_viridiflora_subsp._viridiflora
6	2	-0.177796744032627	Gesneria_viridiflora_subsp._viridiflora
6	1	0.23169922115856	Gesneria_wrightii
6	2	0.358554056479098	Gesneria_wrightii
6	1	-1.69100751852943	Gesneria_yumuriensis
6	2	0.0262118036967964	Gesneria_yumuriensis
6	1	-1.22439222335167	Rhytidophyllum_acunae
6	2	2.08557651300197	Rhytidophyllum_acunae
6	1	5.78386479725309	Rhytidophyllum_asperum
6	2	1.68239011819855	Rhytidophyllum_asperum
6	1	-0.40642146613878	Rhytidophyllum_auriculatum
6	2	-0.189344073183796	Rhytidophyllum_auriculatum
6	1	0.220709011395938	Rhytidophyllum_berteroanum
6	2	0.105197500220355	Rhytidophyllum_berteroanum
6	1	-1.35247514252914	Rhytidophyllum_bicolor
6	2	-2.77358506373495	Rhytidophyllum_bicolor
6	1	0.101766502191031	Rhytidophyllum_bullatum
6	2	-2.94436684318061	Rhytidophyllum_bullatum
6	1	2.33553195724442	Rhytidophyllum_caribaeum
6	2	-0.0936113104129048	Rhytidophyllum_caribaeum
6	1	-0.684114389671555	Rhytidophyllum_coccineum
6	2	1.34635173421486	Rhytidophyllum_coccineum
6	1	-1.06356196033346	Rhytidophyllum_crenulatum
6	2	1.35521221004951	Rhytidophyllum_crenulatum
6	1	NaN	Rhytidophyllum_daisyanum
6	2	NaN	Rhytidophyllum_daisyanum
6	1	-1.61274509356265	Rhytidophyllum_earlei
6	2	1.27413711225871	Rhytidophyllum_earlei
6	1	-0.972215970139941	Rhytidophyllum_exsertum
6	2	0.458054977367452	Rhytidophyllum_exsertum
6	1	0.705807572934166	Rhytidophyllum_grande
6	2	-0.940283330675357	Rhytidophyllum_grande
6	1	-0.74038410624477	Rhytidophyllum_grandiflorum
6	2	0.249660957639714	Rhytidophyllum_grandiflorum
6	1	-0.631381381839183	Rhytidophyllum_lanatum
6	2	0.172427183550783	Rhytidophyllum_lanatum
6	1	0.291402316283978	Rhytidophyllum_leucomallon
6	2	0.577535560913539	Rhytidophyllum_leucomallon
6	1	1.85426740905231	Rhytidophyllum_lomense
6	2	1.1361215072452	Rhytidophyllum_lomense
6	1	-1.06472335712309	Rhytidophyllum_minus
6	2	1.54005445967929	Rhytidophyllum_minus
6	1	-2.86042603004868	Rhytidophyllum_petiolare
6	2	-3.10280289513803	Rhytidophyllum_petiolare
6	1	-2.65380502894607	Rhytidophyllum_rhodocalyx
6	2	-1.55910098732189	Rhytidophyllum_rhodocalyx
6	1	-0.426764532028509	Rhytidophyllum_rupincola
6	2	0.779041844901355	Rhytidophyllum_rupincola
6	1	-0.250623751273023	Rhytidophyllum_tomentosum
6	2	0.200170226197744	Rhytidophyllum_tomentosum
6	1	6.86035747182609	Rhytidophyllum_vernicosum
6	2	0.713956658322296	Rhytidophyllum_vernicosum
7	1	1.95113365895957	anoura_geoffroyi
7	2	1.66760963482185	anoura_geoffroyi
7	1	-0.640960996042043	erophylla_bombifrons
7	2	-0.0481285039064127	erophylla_bombifrons
7	1	-0.230402949125484	erophylla_sezerkoni
7	2	-0.2938617229171	erophylla_sezerkoni
7	1	0.265738736055978	glossophaga_longirostris
7	2	1.24992388068141	glossophaga_longirostris
7	1	-1.36016789200077	glossophaga_soricina
7	2	0.152319373209929	glossophaga_soricina
7	1	-0.842016676241777	monophyllus_plethodon
7	2	-0.599720668135388	monophyllus_plethodon
7	1	0.574044703368073	monophyllus_redmani
7	2	-0.639233268472873	monophyllus_redmani
7	1	1.50463120741478	phyllonecteris_aphylla
7	2	1.11127423882749	phyllonecteris_aphylla
7	1	0.262773310258569	phyllonycteris_poeyi
7	2	-0.297716120281529	phyllonycteris_poeyi
7	1	0.176414732778825	orthorhyncus_cristatus
7	2	0.0575929998026803	orthorhyncus_cristatus
7	1	-0.318080036951626	eulampis_holosericeus
7	2	0.393368082338592	eulampis_holosericeus
7	1	-0.0761941001656752	eulampis_jugularis
7	2	0.0371818785210038	eulampis_jugularis
7	1	-0.0730399160444543	cyanophaia_bicolor
7	2	0.890251848782432	cyanophaia_bicolor
7	1	0.14382856845849	mellisuga_minima
7	2	0.0315083179595987	mellisuga_minima
7	1	0.166083134257745	anthracothorax_mango
7	2	-0.149136416987444	anthracothorax_mango
7	1	-0.587708619505824	trochilus_polytmus
7	2	-0.475363037008286	trochilus_polytmus
7	1	-0.0184137238559396	anthracothorax_dominicus
7	2	0.262725816459907	anthracothorax_dominicus
7	1	-0.11873144229656	chlorostilbon_swainsonii
7	2	0.128078080701021	chlorostilbon_swainsonii
7	1	-0.253669168136933	chlorostilbon_maugaeus
7	2	0.593673726113576	chlorostilbon_maugaeus
7	1	0.880573684057335	anthracothorax_viridis
7	2	0.127907835484079	anthracothorax_viridis
7	1	-1.34908542300054	archilocus_colubris
7	2	1.4646851120503	archilocus_colubris
7	1	-0.349373758654482	chlorostilbon_ricordii
7	2	0.155977834383692	chlorostilbon_ricordii
7	1	-0.33968991676773	mellisuga_helenae
7	2	0.457402151462463	mellisuga_helenae
7	1	1.2454583502612	Gesneria_acaulis
7	2	0.117040044724501	Gesneria_acaulis
7	1	-1.52529740941464	Gesneria_alpina
7	2	1.69157266119245	Gesneria_alpina
7	1	-1.68656675909849	Gesneria_aspera
7	2	1.84285040127608	Gesneria_aspera
7	1	1.12529650663482	Gesneria_barahonensis
7	2	-0.683808856275415	Gesneria_barahonensis
7	1	-0.997034416952465	Gesneria_binghamii
7	2	4.96659263177227	Gesneria_binghamii
7	1	NaN	Gesneria_brachysepala
7	2	NaN	Gesneria_brachysepala
7	1	-0.476510369735718	Gesneria_bracteosa
7	2	0.635497518893375	Gesneria_bracteosa
7	1	NaN	Gesneria_brevifolia
7	2	NaN	Gesneria_brevifolia
7	1	2.66141856170678	Gesneria_calycina
7	2	1.05879032880979	Gesneria_calycina
7	1	-0.7048304196725	Gesneria_calycosa
7	2	0.121182701951992	Gesneria_calycosa
7	1	0.194079644215324	Gesneria_celsioides
7	2	-1.12266551430268	Gesneria_celsioides
7	1	-2.13876911962003	Gesneria_christii
7	2	1.78604518772868	Gesneria_christii
7	1	1.42075660320718	Gesneria_citrina
7	2	-1.9106994037801	Gesneria_citrina
7	1	-2.35959657905737	Gesneria_clandestina
7	2	-2.60222625413211	Gesneria_clandestina
7	1	-1.75124926593687	Gesneria_clarensis
7	2	1.12913736739466	Gesneria_clarensis
7	1	0.2412969402931	Gesneria_cubensis
7	2	0.346316602818066	Gesneria_cubensis
7	1	-0.275507027804891	Gesneria_cuneifolia
7	2	0.509638844378719	Gesneria_cuneifolia
7	1	-1.96757968100363	Gesneria_decapleura
7	2	-2.46543197858227	Gesneria_decapleura
7	1	0.552063733174065	Gesneria_duchartreoides
7	2	0.159765066724932	Gesneria_duchartreoides
7	1	1.27885359156127	Gesneria_ekmanii
7	2	-0.615075128074392	Gesneria_ekmanii
7	1	2.124472196286	Gesneria_exserta
7	2	1.73711849437286	Gesneria_exserta
7	1	-0.424662048066886	Gesneria_ferruginea
7	2	-2.87020207002883	Gesneria_ferruginea
7	1	-0.765340249877525	Gesneria_fruticosa
7	2	-2.87021800657572	Gesneria_fruticosa
7	1	NaN	Gesneria_glandulosa
7	2	NaN	Gesneria_glandulosa
7	1	-1.7596338089932	Gesneria_harrisii
7	2	1.10446260213583	Gesneria_harrisii
7	1	-0.823694943226817	Gesneria_heterochroa
7	2	-1.29243063892704	Gesneria_heterochroa
7	1	-0.217090398406976	Gesneria_humilis
7	2	0.386901582671981	Gesneria_humilis
7	1	NaN	Gesneria_hybocarpa
7	2	NaN	Gesneria_hybocarpa
7	1	0.510894734652762	Gesneria_hypoclada
7	2	1.44927466866399	Gesneria_hypoclada
7	1	-2.13589365375884	Gesneria_jamaicensis
7	2	-1.0880433003632	Gesneria_jamaicensis
7	1	-1.62427367671677	Gesneria_lanceolata
7	2	-4.22467302574678	Gesneria_lanceolata
7	1	-0.714116904826342	Gesneria_libanensis
7	2	0.836887850469562	Gesneria_libanensis
7	1	NaN	Gesneria_neglecta
7	2	NaN	Gesneria_neglecta
7	1	2.24862115808972	Gesneria_nipensis
7	2	-2.72519160782889	Gesneria_nipensis
7	1	NaN	Gesneria_odontophylla
7	2	NaN	Gesneria_odontophylla
7	1	NaN	Gesneria_onychocalyx
7	2	NaN	Gesneria_onychocalyx
7	1	NaN	Gesneria_parvifolia
7	2	NaN	Gesneria_parvifolia
7	1	-2.90518134605228	Gesneria_pauciflora
7	2	4.4278318612291	Gesneria_pauciflora
7	1	-0.633543697985947	Gesneria_pedicellaris
7	2	-0.290228901220601	Gesneria_pedicellaris
7	1	0.246245187523175	Gesneria_pedunculosa
7	2	0.00685760636178549	Gesneria_pedunculosa
7	1	0.29696503432518	Gesneria_pulverulenta
7	2	2.20023379834117	Gesneria_pulverulenta
7	1	0.746907263069959	Gesneria_pumila
7	2	1.21082923971203	Gesneria_pumila
7	1	0.377497465292598	Gesneria_purpurascens
7	2	0.638556262147467	Gesneria_purpurascens
7	1	0.184777889436347	Gesneria_reticulata
7	2	-0.0909794180073866	Gesneria_reticulata
7	1	0.611508894747892	Gesneria_salicifolia
7	2	-0.322756826507434	Gesneria_salicifolia
7	1	0.47356747243337	Gesneria_scabra
7	2	-0.106014755165456	Gesneria_scabra
7	1	0.949088694705	Gesneria_shaferi
7	2	-0.297286942667062	Gesneria_shaferi
7	1	0.627216339726234	Gesneria_ventricosa
7	2	0.0521721679740904	Gesneria_ventricosa
7	1	-0.114126746512011	Gesneria_viridiflora_subsp._acrochordonanthe
7	2	1.6503697008672	Gesneria_viridiflora_subsp._acrochordonanthe
7	1	-1.33628474656129	Gesneria_viridiflora_subsp._quisqueyana
7	2	-0.256676778048212	Gesneria_viridiflora_subsp._quisqueyana
7	1	NaN	Gesneria_viridiflora_subsp._sintenisii
7	2	NaN	Gesneria_viridiflora_subsp._sintenisii
7	1	-0.0507221800655756	Gesneria_viridiflora_subsp._viridiflora
7	2	-0.537142129639645	Gesneria_viridiflora_subsp._viridiflora
7	1	-0.903424403994684	Gesneria_wrightii
7	2	4.55717403424487	Gesneria_wrightii
7	1	0.602205971052877	Gesneria_yumuriensis
7	2	-2.72865699077075	Gesneria_yumuriensis
7	1	-2.61535622543077	Rhytidophyllum_acunae
7	2	1.28043187037402	Rhytidophyllum_acunae
7	1	-3.00563115792165	Rhytidophyllum_asperum
7	2	0.977590747239249	Rhytidophyllum_asperum
7	1	-0.842407311542489	Rhytidophyllum_auriculatum
7	2	0.0433332046950138	Rhytidophyllum_auriculatum
7	1	-0.273205397537319	Rhytidophyllum_berteroanum
7	2	-2.74387824395763	Rhytidophyllum_berteroanum
7	1	-0.859022909902702	Rhytidophyllum_bicolor
7	2	-2.59592187052645	Rhytidophyllum_bicolor
7	1	-1.05461063491646	Rhytidophyllum_bullatum
7	2	1.12990360692114	Rhytidophyllum_bullatum
7	1	1.64596465352791	Rhytidophyllum_caribaeum
7	2	-0.72906206531102	Rhytidophyllum_caribaeum
7	1	-0.354524692691825	Rhytidophyllum_coccineum
7	2	1.03326344059586	Rhytidophyllum_coccineum
7	1	-0.681724146762055	Rhytidophyllum_crenulatum
7	2	-2.49692148038739	Rhytidophyllum_crenulatum
7	1	NaN	Rhytidophyllum_daisyanum
7	2	NaN	Rhytidophyllum_daisyanum
7	1	1.05165872287778	Rhytidophyllum_earlei
7	2	2.0512313891064	Rhytidophyllum_earlei
7	1	-0.305390175196502	Rhytidophyllum_exsertum
7	2	0.3822308677021	Rhytidophyllum_exsertum
7	1	1.08945781481615	Rhytidophyllum_grande
7	2	-1.31734360566761	Rhytidophyllum_grande
7	1	1.75065475754056	Rhytidophyllum_grandiflorum
7	2	0.74417599483713	Rhytidophyllum_grandiflorum
7	1	-1.23683030420616	Rhytidophyllum_lanatum
7	2	-1.77229089953899	Rhytidophyllum_lanatum
7	1	0.183119411053877	Rhytidophyllum_leucomallon
7	2	-1.95847075272703	Rhytidophyllum_leucomallon
7	1	5.14731196966135	Rhytidophyllum_lomense
7	2	-0.0100662030104458	Rhytidophyllum_lomense
7	1	0.381405447972918	Rhytidophyllum_minus
7	2	-1.62115846014743	Rhytidophyllum_minus
7	1	-3.14265499669976	Rhytidophyllum_petiolare
7	2	-0.518113509445975	Rhytidophyllum_petiolare
7	1	-0.315381155202749	Rhytidophyllum_rhodocalyx
7	2	0.972143277095341	Rhytidophyllum_rhodocalyx
7	1	0.319924406213933	Rhytidophyllum_rupincola
7	2	1.09818543053532	Rhytidophyllum_rupincola
7	1	-0.542297931323426	Rhytidophyllum_tomentosum
7	2	0.506471418124822	Rhytidophyllum_tomentosum
7	1	0.00804862450694963	Rhytidophyllum_vernicosum
7	2	0.427038967957517	Rhytidophyllum_vernicosum
8	1	4.70123949623086	anoura_geoffroyi
8	2	-1.6595488852741	anoura_geoffroyi
8	1	0.369084301102884	erophylla_bombifrons
8	2	1.02333499415598	erophylla_bombifrons
8	1	-0.103638884831102	erophylla_sezerkoni
8	2	0.0955822249457671	erophylla_sezerkoni
8	1	-0.229504011880657	glossophaga_longirostris
8	2	0.939283954919193	glossophaga_longirostris
8	1	1.34788192438721	glossophaga_soricina
8	2	0.981265821457662	glossophaga_soricina
8	1	1.95942950687733	monophyllus_plethodon
8	2	0.680566020208	monophyllus_plethodon
8	1	0.4406331823193	monophyllus_redmani
8	2	-0.864228441836465	monophyllus_redmani
8	1	0.771070996756922	phyllonecteris_aphylla
8	2	-0.09724350742599	phyllonecteris_aphylla
8	1	-0.848677630670703	phyllonycteris_poeyi
8	2	-0.494701582837155	phyllonycteris_poeyi
8	1	-0.0495145520288144	orthorhyncus_cristatus
8	2	0.153290786455188	orthorhyncus_cristatus
8	1	0.300770345125169	eulampis_holosericeus
8	2	-0.333583926457003	eulampis_holosericeus
8	1	-0.187091841332617	eulampis_jugularis
8	2	0.503953502227352	eulampis_jugularis
8	1	0.73977359210542	cyanophaia_bicolor
8	2	-0.823392962476921	cyanophaia_bicolor
8	1	0.330179115825541	mellisuga_minima
8	2	-0.322084944694101	mellisuga_minima
8	1	-0.0992627822854471	anthracothorax_mango
8	2	0.0859959591858943	anthracothorax_mango
8	1	0.348769254827225	trochilus_polytmus
8	2	-0.202155848145485	trochilus_polytmus
8	1	0.225690841317078	anthracothorax_dominicus
8	2	0.132616756719179	anthracothorax_dominicus
8	1	-0.123755452609	chlorostilbon_swainsonii
8	2	-0.0785281992948437	chlorostilbon_swainsonii
8	1	-0.268446820938776	chlorostilbon_maugaeus
8	2	-0.814155510968469	chlorostilbon_maugaeus
8	1	0.0494150602979134	anthracothorax_viridis
8	2	-0.425747348906202	anthracothorax_viridis
8	1	-0.620593042645898	archilocus_colubris
8	2	1.58954826504082	archilocus_colubris
8	1	-0.0203236011203419	chlorostilbon_ricordii
8	2	0.0926850223099319	chlorostilbon_ricordii
8	1	0.893110345339714	mellisuga_helenae
8	2	0.265674065220815	mellisuga_helenae
8	1	-0.0143929521381966	Gesneria_acaulis
8	2	0.437728893328081	Gesneria_acaulis
8	1	-0.188896701364905	Gesneria_alpina
8	2	-3.12962278452684	Gesneria_alpina
8	1	-0.80618566978739	Gesneria_aspera
8	2	1.49420096933904	Gesneria_aspera
8	1	1.59877158415622	Gesneria_barahonensis
8	2	5.69999074640877	Gesneria_barahonensis
8	1	0.906783074060515	Gesneria_binghamii
8	2	-1.90080601462781	Gesneria_binghamii
8	1	NaN	Gesneria_brachysepala
8	2	NaN	Gesneria_brachysepala
8	1	0.0536331621099793	Gesneria_bracteosa
8	2	0.185485471693496	Gesneria_bracteosa
8	1	NaN	Gesneria_brevifolia
8	2	NaN	Gesneria_brevifolia
8	1	7.54967607311584	Gesneria_calycina
8	2	1.38671273163717	Gesneria_calycina
8	1	-1.13041266772836	Gesneria_calycosa
8	2	1.17929062979668	Gesneria_calycosa
8	1	0.053697072220959	Gesneria_celsioides
8	2	-0.78843312191604	Gesneria_celsioides
8	1	-1.07271050547962	Gesneria_christii
8	2	-0.91036706730651	Gesneria_christii
8	1	-0.842370919327413	Gesneria_citrina
8	2	-0.88120432107339	Gesneria_citrina
8	1	-2.81861133175543	Gesneria_clandestina
8	2	1.59151092670175	Gesneria_clandestina
8	1	0.985949284798072	Gesneria_clarensis
8	2	0.74892590245132	Gesneria_clarensis
8	1	-0.5343078402367	Gesneria_cubensis
8	2	0.210902206200546	Gesneria_cubensis
8	1	-0.593685018231909	Gesneria_cuneifolia
8	2	-0.155258664747423	Gesneria_cuneifolia
8	1	2.13277012874431	Gesneria_decapleura
8	2	-1.12456057092618	Gesneria_decapleura
8	1	0.253290512246068	Gesneria_duchartreoides
8	2	0.648158962811389	Gesneria_duchartreoides
8	1	-0.203781286658191	Gesneria_ekmanii
8	2	-0.552079962080915	Gesneria_ekmanii
8	1	-0.400431286467664	Gesneria_exserta
8	2	0.974352605061011	Gesneria_exserta
8	1	-0.576017431903411	Gesneria_ferruginea
8	2	2.1806916647483	Gesneria_ferruginea
8	1	-1.53542270090574	Gesneria_fruticosa
8	2	1.15722872089812	Gesneria_fruticosa
8	1	NaN	Gesneria_glandulosa
8	2	NaN	Gesneria_glandulosa
8	1	0.62420117693142	Gesneria_harrisii
8	2	-2.4401024538897	Gesneria_harrisii
8	1	-0.973750640363898	Gesneria_heterochroa
8	2	-1.13643196170074	Gesneria_heterochroa
8	1	-0.151754461264631	Gesneria_humilis
8	2	0.334601360577754	Gesneria_humilis
8	1	NaN	Gesneria_hybocarpa
8	2	NaN	Gesneria_hybocarpa
8	1	1.21893181895983	Gesneria_hypoclada
8	2	0.684312963430536	Gesneria_hypoclada
8	1	-0.702910534409628	Gesneria_jamaicensis
8	2	1.7295616353725	Gesneria_jamaicensis
8	1	-0.742510456320555	Gesneria_lanceolata
8	2	1.38866937620713	Gesneria_lanceolata
8	1	2.74259526696035	Gesneria_libanensis
8	2	0.706315350452185	Gesneria_libanensis
8	1	NaN	Gesneria_neglecta
8	2	NaN	Gesneria_neglecta
8	1	-0.372809954318537	Gesneria_nipensis
8	2	-1.8652981540328	Gesneria_nipensis
8	1	NaN	Gesneria_odontophylla
8	2	NaN	Gesneria_odontophylla
8	1	NaN	Gesneria_onychocalyx
8	2	NaN	Gesneria_onychocalyx
8	1	NaN	Gesneria_parvifolia
8	2	NaN	Gesneria_parvifolia
8	1	-2.50540606240003	Gesneria_pauciflora
8	2	-2.82952459608569	Gesneria_pauciflora
8	1	0.497714189610278	Gesneria_pedicellaris
8	2	0.659731624268048	Gesneria_pedicellaris
8	1	1.2412673974287	Gesneria_pedunculosa
8	2	-0.502675427981747	Gesneria_pedunculosa
8	1	-2.57109110274166	Gesneria_pulverulenta
8	2	-3.33305115352421	Gesneria_pulverulenta
8	1	0.958987460755285	Gesneria_pumila
8	2	1.04263601456871	Gesneria_pumila
8	1	2.52594205983084	Gesneria_purpurascens
8	2	-0.204164889946949	Gesneria_purpurascens
8	1	-0.166965884331989	Gesneria_reticulata
8	2	0.803239828733547	Gesneria_reticulata
8	1	1.32664959457181	Gesneria_salicifolia
8	2	-2.77225706039455	Gesneria_salicifolia
8	1	2.09916740124025	Gesneria_scabra
8	2	-1.01573184730091	Gesneria_scabra
8	1	-0.340256847831939	Gesneria_shaferi
8	2	0.332481272858886	Gesneria_shaferi
8	1	2.00440402931468	Gesneria_ventricosa
8	2	1.13458487966218	Gesneria_ventricosa
8	1	1.50319361763432	Gesneria_viridiflora_subsp._acrochordonanthe
8	2	0.372584704036345	Gesneria_viridiflora_subsp._acrochordonanthe
8	1	0.357145665434145	Gesneria_viridiflora_subsp._quisqueyana
8	2	2.48471980275174	Gesneria_viridiflora_subsp._quisqueyana
8	1	NaN	Gesneria_viridiflora_subsp._sintenisii
8	2	NaN	Gesneria_viridiflora_subsp._sintenisii
8	1	-0.0790026300014398	Gesneria_viridiflora_subsp._viridiflora
8	2	-0.210983121346005	Gesneria_viridiflora_subsp._viridiflora
8	1	0.000434880894080059	Gesneria_wrightii
8	2	1.77957063155011	Gesneria_wrightii
8	1	0.940220663754563	Gesneria_yumuriensis
8	2	1.09225408878263	Gesneria_yumuriensis
8	1	-1.35611181808788	Rhytidophyllum_acunae
8	2	-5.80889406978843	Rhytidophyllum_acunae
8	1	4.27611813091888	Rhytidophyllum_asperum
8	2	-1.76632738921054	Rhytidophyllum_asperum
8	1	0.31699889794875	Rhytidophyllum_auriculatum
8	2	-0.222271830568545	Rhytidophyllum_auriculatum
8	1	-0.760278579185576	Rhytidophyllum_berteroanum
8	2	-0.275886893647555	Rhytidophyllum_berteroanum
8	1	1.57737759081294	Rhytidophyllum_bicolor
8	2	0.800627802907995	Rhytidophyllum_bicolor
8	1	0.06351402894248	Rhytidophyllum_bullatum
8	2	1.70877210971709	Rhytidophyllum_bullatum
8	1	1.3942797728542	Rhytidophyllum_caribaeum
8	2	1.57270581476447	Rhytidophyllum_caribaeum
8	1	-2.83916369742915	Rhytidophyllum_coccineum
8	2	-0.270227403338198	Rhytidophyllum_coccineum
8	1	-1.23227390047696	Rhytidophyllum_crenulatum
8	2	1.53876280607992	Rhytidophyllum_crenulatum
8	1	NaN	Rhytidophyllum_daisyanum
8	2	NaN	Rhytidophyllum_daisyanum
8	1	-2.16599679861229	Rhytidophyllum_earlei
8	2	-0.440948971759759	Rhytidophyllum_earlei
8	1	0.482119345483638	Rhytidophyllum_exsertum
8	2	0.0765010004913219	Rhytidophyllum_exsertum
8	1	0.00969149365950819	Rhytidophyllum_grande
8	2	0.365996607888472	Rhytidophyllum_grande
8	1	-0.389134416877754	Rhytidophyllum_grandiflorum
8	2	0.0781649177678637	Rhytidophyllum_grandiflorum
8	1	3.08558797197224	Rhytidophyllum_lanatum
8	2	2.15047856385228	Rhytidophyllum_lanatum
8	1	0.50443434976806	Rhytidophyllum_leucomallon
8	2	-0.377070329486546	Rhytidophyllum_leucomallon
8	1	-0.623255271100246	Rhytidophyllum_lomense
8	2	-1.4118732492988	Rhytidophyllum_lomense
8	1	1.27803614121767	Rhytidophyllum_minus
8	2	-0.41165497456367	Rhytidophyllum_minus
8	1	-1.92194315758264	Rhytidophyllum_petiolare
8	2	2.4574214521469	Rhytidophyllum_petiolare
8	1	-0.202503884422514	Rhytidophyllum_rhodocalyx
8	2	1.28851796063655	Rhytidophyllum_rhodocalyx
8	1	-0.972481497403487	Rhytidophyllum_rupincola
8	2	0.534922875444524	Rhytidophyllum_rupincola
8	1	-0.130736746929064	Rhytidophyllum_tomentosum
8	2	-0.121911608785348	Rhytidophyllum_tomentosum
8	1	-2.37525614377699	Rhytidophyllum_vernicosum
8	2	0.467742217092023	Rhytidophyllum_vernicosum
9	1	0.121107091097115	anoura_geoffroyi
9	2	0.609811241293932	anoura_geoffroyi
9	1	0.923542875673806	erophylla_bombifrons
9	2	-1.6751536976897	erophylla_bombifrons
9	1	-0.658022185819662	erophylla_sezerkoni
9	2	0.213391817004918	erophylla_sezerkoni
9	1	-0.373716191006596	glossophaga_longirostris
9	2	-0.153877572853994	glossophaga_longirostris
9	1	3.12841910109351	glossophaga_soricina
9	2	0.0265599562440103	glossophaga_soricina
9	1	-0.644782381451872	monophyllus_plethodon
9	2	-0.56092033671481	monophyllus_plethodon
9	1	-0.36942961301175	monophyllus_redmani
9	2	0.873000018158467	monophyllus_redmani
9	1	-1.6326427941209	phyllonecteris_aphylla
9	2	0.373549838629098	phyllonecteris_aphylla
9	1	1.23234473320763	phyllonycteris_poeyi
9	2	0.722083741349735	phyllonycteris_poeyi
9	1	-0.177355575350419	orthorhyncus_cristatus
9	2	0.538286452908944	orthorhyncus_cristatus
9	1	-0.472732606694507	eulampis_holosericeus
9	2	0.349551350028067	eulampis_holosericeus
9	1	-0.179836914023217	eulampis_jugularis
9	2	0.319561443575017	eulampis_jugularis
9	1	0.527033658209618	cyanophaia_bicolor
9	2	-0.806970747568928	cyanophaia_bicolor
9	1	0.267006079885189	mellisuga_minima
9	2	0.371023652889792	mellisuga_minima
9	1	-0.12691815661617	anthracothorax_mango
9	2	0.203421325890758	anthracothorax_mango
9	1	0.448354548709755	trochilus_polytmus
9	2	0.213702576876163	trochilus_polytmus
9	1	-0.190066905270787	anthracothorax_dominicus
9	2	-0.280924935753763	anthracothorax_dominicus
9	1	-0.147101875208784	chlorostilbon_swainsonii
9	2	0.247449481896671	chlorostilbon_swainsonii
9	1	0.123167492497241	chlorostilbon_maugaeus
9	2	-0.127788792948946	chlorostilbon_maugaeus
9	1	-0.0575863842028039	anthracothorax_viridis
9	2	-0.354151429359888	anthracothorax_viridis
9	1	-0.503040269334458	archilocus_colubris
9	2	-2.66617525320191	archilocus_colubris
9	1	-0.0674654966980902	chlorostilbon_ricordii
9	2	0.364210418201863	chlorostilbon_ricordii
9	1	0.746292441857661	mellisuga_helenae
9	2	0.74391678335896	mellisuga_helenae
9	1	-0.146452687329929	Gesneria_acaulis
9	2	-0.431669700137796	Gesneria_acaulis
9	1	1.4014740660283	Gesneria_alpina
9	2	-1.77361080676827	Gesneria_alpina
9	1	-2.25006100488023	Gesneria_aspera
9	2	0.858094657766035	Gesneria_aspera
9	1	-1.20163186000662	Gesneria_barahonensis
9	2	-3.29070522538538	Gesneria_barahonensis
9	1	11.7459647322853	Gesneria_binghamii
9	2	-4.41707404736872	Gesneria_binghamii
9	1	NaN	Gesneria_brachysepala
9	2	NaN	Gesneria_brachysepala
9	1	0.357246100133779	Gesneria_bracteosa
9	2	1.06897142877711	Gesneria_bracteosa
9	1	NaN	Gesneria_brevifolia
9	2	NaN	Gesneria_brevifolia
9	1	-0.676258275494604	Gesneria_calycina
9	2	-4.4793646544878	Gesneria_calycina
9	1	-0.287764076065571	Gesneria_calycosa
9	2	-0.510428225019489	Gesneria_calycosa
9	1	0.27258294974381	Gesneria_celsioides
9	2	0.294270188277895	Gesneria_celsioides
9	1	0.4243441905829	Gesneria_christii
9	2	-0.60194067655283	Gesneria_christii
9	1	0.396083556972581	Gesneria_citrina
9	2	-0.52917910322348	Gesneria_citrina
9	1	0.777394892686961	Gesneria_clandestina
9	2	0.656123586554607	Gesneria_clandestina
9	1	-2.68730070727934	Gesneria_clarensis
9	2	1.59991780842209	Gesneria_clarensis
9	1	-1.11125568610901	Gesneria_cubensis
9	2	-1.35732787602652	Gesneria_cubensis
9	1	0.979319714433936	Gesneria_cuneifolia
9	2	1.10040979296705	Gesneria_cuneifolia
9	1	-0.999785267928817	Gesneria_decapleura
9	2	-0.145252721779185	Gesneria_decapleura
9	1	0.000994215899912274	Gesneria_duchartreoides
9	2	0.271472738230761	Gesneria_duchartreoides
9	1	-0.533143888034101	Gesneria_ekmanii
9	2	0.683312296351233	Gesneria_ekmanii
9	1	0.722010293824755	Gesneria_exserta
9	2	0.833469292982062	Gesneria_exserta
9	1	0.282909781832475	Gesneria_ferruginea
9	2	-1.22451183068365	Gesneria_ferruginea
9	1	-0.336310452924825	Gesneria_fruticosa
9	2	-0.84296043143868	Gesneria_fruticosa
9	1	NaN	Gesneria_glandulosa
9	2	NaN	Gesneria_glandulosa
9	1	3.22011095840221	Gesneria_harrisii
9	2	0.0892805189157801	Gesneria_harrisii
9	1	-1.45775545400794	Gesneria_heterochroa
9	2	-0.034138223297813	Gesneria_heterochroa
9	1	-0.385943026103354	Gesneria_humilis
9	2	0.612407984085278	Gesneria_humilis
9	1	NaN	Gesneria_hybocarpa
9	2	NaN	Gesneria_hybocarpa
9	1	-2.48411313228742	Gesneria_hypoclada
9	2	1.88928436011782	Gesneria_hypoclada
9	1	-0.0264349724893216	Gesneria_jamaicensis
9	2	1.06016934630954	Gesneria_jamaicensis
9	1	-2.79730084160405	Gesneria_lanceolata
9	2	0.178651490067812	Gesneria_lanceolata
9	1	1.3601007277987	Gesneria_libanensis
9	2	0.730777654187927	Gesneria_libanensis
9	1	NaN	Gesneria_neglecta
9	2	NaN	Gesneria_neglecta
9	1	3.5456753052568	Gesneria_nipensis
9	2	1.35881532265684	Gesneria_nipensis
9	1	NaN	Gesneria_odontophylla
9	2	NaN	Gesneria_odontophylla
9	1	NaN	Gesneria_onychocalyx
9	2	NaN	Gesneria_onychocalyx
9	1	NaN	Gesneria_parvifolia
9	2	NaN	Gesneria_parvifolia
9	1	-1.13684477793228	Gesneria_pauciflora
9	2	2.07342846754606	Gesneria_pauciflora
9	1	1.77640609345857	Gesneria_pedicellaris
9	2	0.53088920848753	Gesneria_pedicellaris
9	1	0.0751412360740318	Gesneria_pedunculosa
9	2	0.0743705363860185	Gesneria_pedunculosa
9	1	-1.41960328641699	Gesneria_pulverulenta
9	2	-0.13558059522689	Gesneria_pulverulenta
9	1	0.0904304305517028	Gesneria_pumila
9	2	0.122921625446448	Gesneria_pumila
9	1	-0.00966983700967733	Gesneria_purpurascens
9	2	1.38832741870455	Gesneria_purpurascens
9	1	-0.977546783141578	Gesneria_reticulata
9	2	0.168997035926068	Gesneria_reticulata
9	1	-1.52915302280762	Gesneria_salicifolia
9	2	0.40782759392621	Gesneria_salicifolia
9	1	0.304294335936536	Gesneria_scabra
9	2	-0.248899864793454	Gesneria_scabra
9	1	1.90019375286406	Gesneria_shaferi
9	2	0.800145073087622	Gesneria_shaferi
9	1	0.0930919599013434	Gesneria_ventricosa
9	2	0.371505579950683	Gesneria_ventricosa
9	1	3.97863685494104	Gesneria_viridiflora_subsp._acrochordonanthe
9	2	-1.94837884206548	Gesneria_viridiflora_subsp._acrochordonanthe
9	1	0.472650820100915	Gesneria_viridiflora_subsp._quisqueyana
9	2	-0.603715907972073	Gesneria_viridiflora_subsp._quisqueyana
9	1	NaN	Gesneria_viridiflora_subsp._sintenisii
9	2	NaN	Gesneria_viridiflora_subsp._sintenisii
9	1	-0.67222841888789	Gesneria_viridiflora_subsp._viridiflora
9	2	0.124117739756962	Gesneria_viridiflora_subsp._viridiflora
9	1	0.713418463269655	Gesneria_wrightii
9	2	2.98401991934782	Gesneria_wrightii
9	1	-2.38795722541481	Gesneria_yumuriensis
9	2	2.31868442004825	Gesneria_yumuriensis
9	1	-2.22734659835507	Rhytidophyllum_acunae
9	2	-0.336525929510473	Rhytidophyllum_acunae
9	1	0.619641908364632	Rhytidophyllum_asperum
9	2	1.6772133302054	Rhytidophyllum_asperum
9	1	0.0275013961588852	Rhytidophyllum_auriculatum
9	2	-0.0649018241131446	Rhytidophyllum_auriculatum
9	1	0.269587170515201	Rhytidophyllum_berteroanum
9	2	0.0992169742580151	Rhytidophyllum_berteroanum
9	1	0.974223416041027	Rhytidophyllum_bicolor
9	2	0.452999502700278	Rhytidophyllum_bicolor
9	1	0.243079131778414	Rhytidophyllum_bullatum
9	2	0.64406435136779	Rhytidophyllum_bullatum
9	1	0.568010954672585	Rhytidophyllum_caribaeum
9	2	0.782197041888866	Rhytidophyllum_caribaeum
9	1	0.68101090210192	Rhytidophyllum_coccineum
9	2	2.83546956552186	Rhytidophyllum_coccineum
9	1	-2.07497287234915	Rhytidophyllum_crenulatum
9	2	-0.403640242906751	Rhytidophyllum_crenulatum
9	1	NaN	Rhytidophyllum_daisyanum
9	2	NaN	Rhytidophyllum_daisyanum
9	1	1.28499525278843	Rhytidophyllum_earlei
9	2	-2.70692330723725	Rhytidophyllum_earlei
9	1	0.452486410664783	Rhytidophyllum_exsertum
9	2	-0.210903821852577	Rhytidophyllum_exsertum
9	1	-0.606018244638129	Rhytidophyllum_grande
9	2	0.0243282881025577	Rhytidophyllum_grande
9	1	1.05481179773026	Rhytidophyllum_grandiflorum
9	2	0.217117326906137	Rhytidophyllum_grandiflorum
9	1	-1.16414726494485	Rhytidophyllum_lanatum
9	2	0.123007050766483	Rhytidophyllum_lanatum
9	1	-0.049270931851423	Rhytidophyllum_leucomallon
9	2	-0.982705749942864	Rhytidophyllum_leucomallon
9	1	-0.0639525973448448	Rhytidophyllum_lomense
9	2	0.110327565121546	Rhytidophyllum_lomense
9	1	-0.374289410531767	Rhytidophyllum_minus
9	2	1.18916135159799	Rhytidophyllum_minus
9	1	-3.1265038065977	Rhytidophyllum_petiolare
9	2	1.979347920119	Rhytidophyllum_petiolare
9	1	-0.479083936057753	Rhytidophyllum_rhodocalyx
9	2	1.64598050740321	Rhytidophyllum_rhodocalyx
9	1	0.31087448347063	Rhytidophyllum_rupincola
9	2	-2.1672325319369	Rhytidophyllum_rupincola
9	1	-0.780141366955269	Rhytidophyllum_tomentosum
9	2	-0.555624188682077	Rhytidophyllum_tomentosum
9	1	-1.98121717627846	Rhytidophyllum_vernicosum
9	2	-0.870286447333243	Rhytidophyllum_vernicosum
10	1	0.98416746105076	anoura_geoffroyi
10	2	0.60446508913347	anoura_geoffroyi
10	1	-0.870706871731156	erophylla_bombifrons
10	2	-0.326620493688409	erophylla_bombifrons
10	1	-0.499181236483118	erophylla_sezerkoni
10	2	-0.239687710069908	erophylla_sezerkoni
10	1	0.90264895904089	glossophaga_longirostris
10	2	-0.086464531293968	glossophaga_longirostris
10	1	0.139429732921905	glossophaga_soricina
10	2	0.443112299450168	glossophaga_soricina
10	1	2.96748685027058	monophyllus_plethodon
10	2	1.40494468709361	monophyllus_plethodon
10	1	-0.39000330127282	monophyllus_redmani
10	2	0.128038698346758	monophyllus_redmani
10	1	-0.6737163715385	phyllonecteris_aphylla
10	2	-1.09345714637811	phyllonecteris_aphylla
10	1	1.50429782241161	phyllonycteris_poeyi
10	2	0.154664262381638	phyllonycteris_poeyi
10	1	0.365513183032849	orthorhyncus_cristatus
10	2	0.163823623824843	orthorhyncus_cristatus
10	1	0.0856376249357194	eulampis_holosericeus
10	2	-0.0552251850232915	eulampis_holosericeus
10	1	0.617849121313675	eulampis_jugularis
10	2	-0.61421630344836	eulampis_jugularis
10	1	0.552444297823722	cyanophaia_bicolor
10	2	-1.39558934528015	cyanophaia_bicolor
10	1	-0.206074347682882	mellisuga_minima
10	2	0.059846325931872	mellisuga_minima
10	1	-0.174905028586846	anthracothorax_mango
10	2	0.484055775349093	anthracothorax_mango
10	1	-0.214362581795483	trochilus_polytmus
10	2	0.459952803010644	trochilus_polytmus
10	1	-0.245203616618623	anthracothorax_dominicus
10	2	0.183886189408472	anthracothorax_dominicus
10	1	0.0199257396446169	chlorostilbon_swainsonii
10	2	0.540558313758867	chlorostilbon_swainsonii
10	1	0.289416492589944	chlorostilbon_maugaeus
10	2	-0.293240723294178	chlorostilbon_maugaeus
10	1	0.423681285289095	anthracothorax_viridis
10	2	0.221475411020543	anthracothorax_viridis
10	1	4.70396749405874	archilocus_colubris
10	2	-2.1162874260448	archilocus_colubris
10	1	-0.092295594684604	chlorostilbon_ricordii
10	2	-0.195680894564609	chlorostilbon_ricordii
10	1	-0.436702341088875	mellisuga_helenae
10	2	0.268324414491955	mellisuga_helenae
10	1	0.589129547201712	Gesneria_acaulis
10	2	0.373883724860008	Gesneria_acaulis
10	1	1.54221412514957	Gesneria_alpina
10	2	1.35349768900179	Gesneria_alpina
10	1	-0.00907966576477929	Gesneria_aspera
10	2	-4.03112511081227	Gesneria_aspera
10	1	0.824140504734951	Gesneria_barahonensis
10	2	1.69944314859381	Gesneria_barahonensis
10	1	-0.349019330727012	Gesneria_binghamii
10	2	0.889046866298978	Gesneria_binghamii
10	1	NaN	Gesneria_brachysepala
10	2	NaN	Gesneria_brachysepala
10	1	-0.675102593206118	Gesneria_bracteosa
10	2	-0.622634429065874	Gesneria_bracteosa
10	1	NaN	Gesneria_brevifolia
10	2	NaN	Gesneria_brevifolia
10	1	-1.67145587586166	Gesneria_calycina
10	2	-2.93570874296143	Gesneria_calycina
10	1	0.534354737099488	Gesneria_calycosa
10	2	-0.018306028539747	Gesneria_calycosa
10	1	-0.264057264941645	Gesneria_celsioides
10	2	0.865385304193139	Gesneria_celsioides
10	1	-2.53075414768503	Gesneria_christii
10	2	0.32124197278684	Gesneria_christii
10	1	-2.01598406217648	Gesneria_citrina
10	2	0.776062424671315	Gesneria_citrina
10	1	1.14699757474901	Gesneria_clandestina
10	2	1.38061567029435	Gesneria_clandestina
10	1	6.10482581643948	Gesneria_clarensis
10	2	-1.92488095644122	Gesneria_clarensis
10	1	0.00334623041768972	Gesneria_cubensis
10	2	0.364999911534876	Gesneria_cubensis
10	1	1.16439395460345	Gesneria_cuneifolia
10	2	1.38175859810288	Gesneria_cuneifolia
10	1	-0.567214942133729	Gesneria_decapleura
10	2	0.932267438935449	Gesneria_decapleura
10	1	0.0576417690131059	Gesneria_duchartreoides
10	2	0.216124266716079	Gesneria_duchartreoides
10	1	0.40310013496987	Gesneria_ekmanii
10	2	1.60615563377729	Gesneria_ekmanii
10	1	1.27764024535337	Gesneria_exserta
10	2	-1.79392229995999	Gesneria_exserta
10	1	6.94430242620809	Gesneria_ferruginea
10	2	1.87649701038894	Gesneria_ferruginea
10	1	0.881738696291102	Gesneria_fruticosa
10	2	-1.6549617935833	Gesneria_fruticosa
10	1	NaN	Gesneria_glandulosa
10	2	NaN	Gesneria_glandulosa
10	1	6.94975651167703	Gesneria_harrisii
10	2	0.95604719494132	Gesneria_harrisii
10	1	-0.381756933291415	Gesneria_heterochroa
10	2	0.753517728971535	Gesneria_heterochroa
10	1	-0.873095688974705	Gesneria_humilis
10	2	-1.29494887895743	Gesneria_humilis
10	1	NaN	Gesneria_hybocarpa
10	2	NaN	Gesneria_hybocarpa
10	1	4.69194707024761	Gesneria_hypoclada
10	2	-5.22437933435267	Gesneria_hypoclada
10	1	-2.77258464921442	Gesneria_jamaicensis
10	2	1.47060395744515	Gesneria_jamaicensis
10	1	11.3977845034044	Gesneria_lanceolata
10	2	-3.3934477132262	Gesneria_lanceolata
10	1	-0.410809423899257	Gesneria_libanensis
10	2	-0.858033905852873	Gesneria_libanensis
10	1	NaN	Gesneria_neglecta
10	2	NaN	Gesneria_neglecta
10	1	1.6424085994561	Gesneria_nipensis
10	2	0.734355641666317	Gesneria_nipensis
10	1	NaN	Gesneria_odontophylla
10	2	NaN	Gesneria_odontophylla
10	1	NaN	Gesneria_onychocalyx
10	2	NaN	Gesneria_onychocalyx
10	1	NaN	Gesneria_parvifolia
10	2	NaN	Gesneria_parvifolia
10	1	-2.28876480775043	Gesneria_pauciflora
10	2	1.27380557485693	Gesneria_pauciflora
10	1	0.254646647316304	Gesneria_pedicellaris
10	2	1.00339731161848	Gesneria_pedicellaris
10	1	-0.442903491290675	Gesneria_pedunculosa
10	2	0.0980233291704317	Gesneria_pedunculosa
10	1	0.498559655266653	Gesneria_pulverulenta
10	2	1.31726748737463	Gesneria_pulverulenta
10	1	-0.686124245489077	Gesneria_pumila
10	2	-1.36028689874176	Gesneria_pumila
10	1	-0.897999620102951	Gesneria_purpurascens
10	2	-0.0965641068406877	Gesneria_purpurascens
10	1	0.10354107645915	Gesneria_reticulata
10	2	-0.499190720247457	Gesneria_reticulata
10	1	0.740869251742149	Gesneria_salicifolia
10	2	-1.96504999140372	Gesneria_salicifolia
10	1	1.60987421526741	Gesneria_scabra
10	2	-0.339161352774266	Gesneria_scabra
10	1	-1.04383274245926	Gesneria_shaferi
10	2	-0.710923620321827	Gesneria_shaferi
10	1	0.66738976402736	Gesneria_ventricosa
10	2	-0.634803201149391	Gesneria_ventricosa
10	1	-0.455347798883129	Gesneria_viridiflora_subsp._acrochordonanthe
10	2	-0.20032928688628	Gesneria_viridiflora_subsp._acrochordonanthe
10	1	-0.210955699240244	Gesneria_viridiflora_subsp._quisqueyana
10	2	-1.2541654182042	Gesneria_viridiflora_subsp._quisqueyana
10	1	NaN	Gesneria_viridiflora_subsp._sintenisii
10	2	NaN	Gesneria_viridiflora_subsp._sintenisii
10	1	0.830164172643771	Gesneria_viridiflora_subsp._viridiflora
10	2	0.615133080465108	Gesneria_viridiflora_subsp._viridiflora
10	1	-0.845141228409483	Gesneria_wrightii
10	2	1.45453743143423	Gesneria_wrightii
10	1	0.167878180779292	Gesneria_yumuriensis
10	2	0.672947516235669	Gesneria_yumuriensis
10	1	-1.51608323756357	Rhytidophyllum_acunae
10	2	-0.0739818699542151	Rhytidophyllum_acunae
10	1	0.407894499998511	Rhytidophyllum_asperum
10	2	-3.79400043784849	Rhytidophyllum_asperum
10	1	-0.275887124112944	Rhytidophyllum_auriculatum
10	2	0.335140393702013	Rhytidophyllum_auriculatum
10	1	0.365211153143597	Rhytidophyllum_berteroanum
10	2	-0.0374968338311529	Rhytidophyllum_berteroanum
10	1	1.77013186518518	Rhytidophyllum_bicolor
10	2	0.151726007559631	Rhytidophyllum_bicolor
10	1	2.66087209956283	Rhytidophyllum_bullatum
10	2	-2.02621136499024	Rhytidophyllum_bullatum
10	1	-1.68283771037785	Rhytidophyllum_caribaeum
10	2	-0.0119341266805285	Rhytidophyllum_caribaeum
10	1	-0.312456519305455	Rhytidophyllum_coccineum
10	2	2.41658646727164	Rhytidophyllum_coccineum
10	1	0.425008193945994	Rhytidophyllum_crenulatum
10	2	-1.16150452214576	Rhytidophyllum_crenulatum
10	1	NaN	Rhytidophyllum_daisyanum
10	2	NaN	Rhytidophyllum_daisyanum
10	1	0.72452415527748	Rhytidophyllum_earlei
10	2	-0.773368366380715	Rhytidophyllum_earlei
10	1	0.699954193895271	Rhytidophyllum_exsertum
10	2	-0.308586777029737	Rhytidophyllum_exsertum
10	1	0.554546127764734	Rhytidophyllum_grande
10	2	0.0374892422520629	Rhytidophyllum_grande
10	1	-0.00878412770783602	Rhytidophyllum_grandiflorum
10	2	0.599050353896887	Rhytidophyllum_grandiflorum
10	1	0.695664994781658	Rhytidophyllum_lanatum
10	2	-0.39373949366823	Rhytidophyllum_lanatum
10	1	-0.283104425835507	Rhytidophyllum_leucomallon
10	2	0.643714442599268	Rhytidophyllum_leucomallon
10	1	-1.77279940687924	Rhytidophyllum_lomense
10	2	0.935029091574612	Rhytidophyllum_lomense
10	1	-1.20797918741853	Rhytidophyllum_minus
10	2	0.816639572072291	Rhytidophyllum_minus
10	1	0.393229154172572	Rhytidophyllum_petiolare
10	2	0.902322631327877	Rhytidophyllum_petiolare
10	1	9.50703286217397	Rhytidophyllum_rhodocalyx
10	2	-5.07805290303481	Rhytidophyllum_rhodocalyx
10	1	-0.853157843655133	Rhytidophyllum_rupincola
10	2	-0.716795506093202	Rhytidophyllum_rupincola
10	1	0.205902385376957	Rhytidophyllum_tomentosum
10	2	0.42949270199311	Rhytidophyllum_tomentosum
10	1	-1.01454014693065	Rhytidophyllum_vernicosum
[truncated: 198,001 more rows]
