# Supplementary material for: Bioclimatic niches are conserved and unrelated to pollination syndromes in Antillean Gesneriaceae
Source: R Soc Open Sci. 2017 Nov 1;4(11):170293. doi: 10.1098/rsos.170293 (PMC5717624; doi:10.1098/rsos.170293)
Supplement: Script and raw data;supplementary informations [file rsos170293supp1.zip › analysis/data_species]

species	sp_phylo	shape	pollinator	proba_H	proba_B	proba_G	island
Gesneria_acaulis	Gacaulis	T	H	1.00	0.00	0.00	jamaica
Gesneria_viridiflora_subsp._acrochordonanthe	Gacrochordonanthe	L	G	0.25	0.25	0.5	hispaniola
Gesneria_bracteosa	Gbracteosa	L	unknown	0.33	0.33	0.33	cuba
Gesneria_christii	Gchristii	T	unknown	0.33	0.33	0.33	hispaniola
Gesneria_citrina	Gcitrina	T	H	1.00	0.00	0.00	puertorico
Gesneria_cubensis	Gcubensis	T	H	1.00	0.00	0.00	cuba/hispaniola
Gesneria_cuneifolia	Gcuneifolia	T	H	1.00	0.00	0.00	puertorico
Gesneria_ekmanii	Gekmanii	L	unknown	0.33	0.33	0.33	hispaniola
Gesneria_fruticosa	Gfruticosa	L	B	0.00	1.00	0.00	cuba/hispaniola
Gesneria_humilis	Ghumilis	L	unknown	0.33	0.33	0.33	cuba
Gesneria_nipensis	Gnipensis	T	unknown	0.67	0.17	0.17	cuba
Gesneria_pedicellaris	Gpedicellaris	T	H	1.00	0.00	0.00	hispaniola
Gesneria_pedunculosa	Gpedunculosa	L	B	0.00	1.00	0.00	puertorico
Gesneria_pulverulenta	Gpulverulenta	T	H	1.00	0.00	0.00	hispaniola
Gesneria_pumila	Gpumila	L	unknown	0.17	0.67	0.17	jamaica
Gesneria_purpurascens	Gpurpurascens	T	unknown	0.67	0.17	0.17	cuba
Gesneria_viridiflora_subsp._quisqueyana	Gquisqueyana	L	B	0.00	1.00	0.00	hispaniola
Gesneria_reticulata	Greticulata	T	H	1.00	0.00	0.00	cuba/hispaniola
Gesneria_salicifolia	Gsalicifolia	T	unknown	0.67	0.17	0.17	cuba
Gesneria_shaferi	Gshaferi	L	unknown	0.33	0.33	0.33	cuba
Gesneria_ventricosa	Gventricosa	T	H	1.00	0.00	0.00	jamaica
Gesneria_viridiflora_subsp._viridiflora	Gviridiflora	L	G	0.25	0.25	0.5	cuba
Rhytidophyllum_auriculatum	Rauriculatum	L	G	0.00	0.00	1.00	puertorico/hispaniola
Rhytidophyllum_berteroanum	Rberteroanum	T	H	1.00	0.00	0.00	hispaniola
Rhytidophyllum_bicolor	Rbicolor	unknown	unknown	0.33	0.33	0.33	hispaniola
Rhytidophyllum_bullatum	Rbullatum	unknown	unknown	0.67	0.17	0.17	hispaniola
Rhytidophyllum_crenulatum	Rcrenulatum	L	G	0.00	0.00	1.00	cuba
Rhytidophyllum_exsertum	Rexsertum	L	G	0.00	0.00	1.00	cuba
Rhytidophyllum_grandiflorum	Rgrandiflorum	L	G	0.00	0.00	1.00	hispaniola
Rhytidophyllum_leucomallon	Rleucomallon	L	G	0.00	0.00	1.00	hispaniola
Rhytidophyllum_lomense	Rlomense	T	unknown	0.67	0.17	0.17	cuba
Rhytidophyllum_minus	Rminus	L	unknown	0.33	0.33	0.33	cuba
Rhytidophyllum_rupincola	Rrupincola	T	H	1.00	0.00	0.00	cuba
Rhytidophyllum_tomentosum	Rtomentosum	L	G	0.00	0.00	1.00	jamaica
Rhytidophyllum_vernicosum	Rvernicosum	L	G	0.00	0.00	1.00	hispaniola
